# Supplementary material for: The gene expression profiles of induced pluripotent stem cells from individuals with childhood cerebral adrenoleukodystrophy are consistent with proposed mechanisms of pathogenesis
Source: Stem Cell Res Ther. 2012 Oct 4;3(5):39. doi: 10.1186/scrt130 (PMC3580430; doi:10.1186/scrt130)
Supplement: Additional file 1 — Characterization of candidate induced pluripotent stem cells (iPSCs). A complete listing of the protein, genetic, epigenetic, and cell differentiation assays performed on the iPSCs described in this study is provided. [file scrt130-S1.XLSX]

## Sheet: Additional_File_1
Additional File 1. Characterization of candidate iPSCs
Fibroblast ID	Prior ID	Status	iPS cell ID#	Genotype	Immunostaining						Confirm ABCD1 mutation	Global Expression	Global DNA methylation	Karyotyping	Differentiation
					OCT4	SOX2	NANOG	SSEA4	TRA-1-60	AP		U133A2.0 GeneChip	Infinium BeadArray	CytoSNP BeadArray	Embryoid Body	Teratoma
CCALD1	216212	CCALD patient male, age <18yr	CCALD1-iPS1	homozygous c.253_254insC; p.P84fs	√	√	√	√	√	√	√	√	√	√	√
			CCALD1-iPS2		√	√	√	√	√	√	√	√	√	√	√
			CCALD1-iPS3		√	√	√	√	√	√	√	√	√	√	√
			CCALD1-iPS4		√	√	√	√	√	√	√	√	√	√	√	√
CCALD2	306463	CCALD patient male, age <18yr	CCALD2-iPS1	homozygous ABCD1 c.1847C>T; p.A616V	√	√	√	√	√	√	√	√	√	√	√	√
Control1	AG05838	Healthy female, age 36yr	Control1-iPS1	Presumed wild type	√	√	√	√	√	√	NA	√	√	√	√
			Control1-iPS2	Presumed wild type	√	√	√	√	√	√	NA	√	√	√
			Control1-iPS3	Presumed wild type	√	√	√	√	√	√	NA	√	√	√	√
			Control1-iPS4	Presumed wild type	√	√	√	√	√	√	NA	√	√
Control2	AG09599	Healthy female, age 30yr	Control2-iPS1	Presumed wild type	√	√	√	√	√	√	NA	√	√	√	√
			Control2-iPS2	Presumed wild type	√	√	√	√	√	√	NA	√		√
			Control2-iPS3	Presumed wild type	√	√	√	√	√	√	NA	√	√	√	√	√
			Control2-iPS4	Presumed wild type	√	√	√	√	√	√	NA	√	√	√
Control3	AG13153	Healthy male, age 30yr	Control3-iPS1	Presumed wild type	√	√	√	√	√	√	NA	√	√	√
