# Supplementary material for: The gene expression profiles of induced pluripotent stem cells from individuals with childhood cerebral adrenoleukodystrophy are consistent with proposed mechanisms of pathogenesis
Source: Stem Cell Res Ther. 2012 Oct 4;3(5):39. doi: 10.1186/scrt130 (PMC3580430; doi:10.1186/scrt130)
Supplement: Additional file 2 — Log-transformed gene expression scores from childhood cerebral adrenoleukodystrophy (CCALD) patient and healthy donor control fibroblasts and induced pluripotent stem cells (iPSCs). A complete list of log-transformed gene expression scores from CCALD patient and healthy donor control fibroblasts and iPSCs is provided. [file scrt130-S2.XLSX]

## Sheet: Additional_file_2
Additional file 2. Log transformed gene expression scores from CCALD patient and healthy donor control fibroblasts and iPSCs.
Probe ID	Chromosomal Location	Entrez Gene	Gene Symbol	Control1 Fibroblast, Passage 6	Control2 Fibroblast, Passage 10	Control3 Fibroblast, Passage 9.5	CCALD1 Fibroblast, Passage 8	CCALD2 Fibroblast, Passage 8	Control1 iPassage S1, Passage 23	Control1 iPassage S2, Passage 2	Control1 iPassage S3, Passage 20	Control1 iPassage S4, Passage 20	Control2 iPassage S1, Passage 59	Control2 iPassage S2, Passage 11	Control2 iPassage S3, Passage 39	Control2 iPassage S4, Passage 14	Control3 iPassage S1, Passage 24	CCALD1 iPassage S1, Passage 56	CCALD1 iPassage S2, Passage 58	CCALD1 iPassage S3, Passage 64	CCALD1 iPassage S4, Passage 54	CCALD2 iPassage S1, Passage 10
1007_s_at	chr6p21.3	780	DDR1	6.56096	7.49363	7.51187	6.64384	6.72601	8.82413	8.5342	8.7475	8.87839	8.95339	9.03605	8.92252	8.95497	9.09515	8.6963	8.60154	8.71505	8.92656	8.9344
1053_at	chr7q11.23	5982	RFC2	5.2429	4.6572	4.78733	5.2893	5.09615	7.85973	7.95544	7.80357	7.94467	7.63019	7.82683	7.56313	7.92513	7.92543	7.90126	8.14192	8.04777	8.09736	7.62926
117_at	chr1q23	3310	HSPA6	4.13503	4.30507	4.34856	4.40127	4.10966	4.21273	3.93493	4.34715	4.2598	4.431	4.38572	4.35403	4.36909	4.14475	4.48224	4.29193	4.36446	4.20436	4.28644
121_at	chr2q13	7849	PAX8	6.37153	6.54044	7.03308	6.81053	6.8983	6.0608	6.0223	6.28734	6.23253	6.95729	6.60614	6.9627	6.64753	6.723	6.90003	6.77427	6.53613	6.4798	6.72634
1255_g_at	chr6p21.1	2978	GUCA1A	4.06058	4.20254	3.88081	4.25901	4.13425	7.37052	7.05764	7.8442	6.94838	7.32652	6.61261	6.8331	7.29776	6.95583	6.91985	6.79059	6.88057	6.71909	6.83876
1294_at	chr3p21	7318	UBA7	4.74539	4.46136	4.46625	4.608	4.63864	4.2573	4.25475	4.33055	4.4321	4.48624	4.62464	4.70392	4.50485	4.482	4.71848	4.5197	4.47416	4.52545	4.60704
1316_at	chr17q11.2	7067	THRA	5.55349	5.69643	5.56809	5.67359	5.57019	5.01001	5.10971	5.06326	5.26751	5.56661	5.41174	5.47601	5.29835	5.36546	5.349	5.31099	5.34051	5.41744	5.3009
1320_at	chr14q31.3	11099	PTPN21	4.42658	4.59958	4.78293	4.60942	4.69393	4.41331	4.38949	4.06857	4.42946	4.57395	4.36801	4.31908	4.3956	4.32243	4.46275	4.29147	4.32644	4.1494	4.41387
1405_i_at	chr17q11.2-q12	6352	CCL5	3.58715	3.41763	3.68332	3.43998	3.40671	3.30621	3.46909	3.26053	3.72269	3.36999	3.39915	3.3235	3.35613	3.45212	3.45696	3.40421	3.27329	3.36631	3.32045
1431_at	chr10q24.3-qter	1571	CYP2E1	3.79465	3.71076	3.85471	3.96358	3.81428	3.69613	3.7027	3.63717	3.70679	3.70871	3.75397	3.85412	3.78315	3.73808	3.76605	3.69393	3.72807	3.76508	3.74049
1438_at	chr3q21-qter	2049	EPHB3	4.72269	4.83293	4.80193	4.75773	4.80275	4.6438	4.58677	4.44805	4.62589	4.78904	4.8712	4.92266	4.73096	4.78276	4.56198	4.69401	4.57125	4.54102	4.72279
1487_at	chr11q13	2101	ESRRA	5.95063	6.05659	5.58543	5.86791	6.04982	6.34255	5.58425	5.96922	6.07607	6.33794	6.19232	6.34879	5.8992	5.96865	5.9412	5.96049	5.78328	5.82127	6.11609
1494_f_at	chr19q13.2	1548	CYP2A6	4.33985	4.32579	4.26915	4.23288	4.17275	4.19308	4.20384	4.20331	4.31157	4.25227	4.39908	4.25473	4.16778	3.97425	4.38989	4.18278	4.26868	4.19656	4.33874
1598_g_at	chr13q34	100133684 /// 2621	GAS6 /// LOC100133684	10.5847	12.6439	11.9513	11.3824	11.2009	6.82922	6.55348	7.03032	6.779	7.1621	7.37201	7.34789	7.12661	7.70755	7.18206	7.17328	7.11661	7.0864	7.09748
160020_at	chr14q11-q12	4323	MMP14	9.11867	9.19541	8.80573	9.02996	8.42539	6.32625	6.10129	6.61448	6.53126	6.39716	6.95681	6.66832	6.83454	6.71529	6.48153	6.51059	6.69098	6.54341	6.59945
1729_at	chr16q22	8717	TRADD	6.87759	6.75718	6.77181	6.78989	6.88385	4.85791	4.7666	4.88872	4.86128	5.01652	4.9485	5.2754	4.98852	4.88881	5.31712	5.01817	5.06463	5.20359	5.17297
177_at	chr3q26	5337	PLD1	4.04884	4.50726	4.56407	4.57285	4.25353	3.92495	3.86352	3.86035	3.73137	3.90246	3.75408	3.81144	3.91264	3.84751	3.97099	3.86691	3.76991	3.72042	3.80789
1773_at	chr14q23-q24	2342	FNTB	4.00893	4.25361	4.3476	4.33187	4.25063	4.45457	4.31365	4.41781	4.64589	4.33016	4.24834	4.30542	4.14525	4.21817	4.38403	4.23997	4.22392	4.25112	4.45818
179_at	chr7q11.23	441263	PMS2L11	6.79236	6.90959	7.0807	6.98982	7.08189	6.77234	6.63459	6.89566	6.94584	7.54732	7.197	7.28788	7.06758	6.87859	7.40924	7.18652	7.11482	6.99549	7.29243
1861_at	chr11q13.1	572	BAD	7.20916	6.62297	6.66111	6.29811	6.76998	5.80283	5.40622	5.03612	5.17802	4.74182	5.31566	4.83895	5.0455	5.17206	5.11342	5.15774	5.28011	4.92834	4.73862
200000_s_at	chr17p13.3	10594	PRPF8	9.04672	8.33467	8.19273	8.24201	8.67912	9.62469	9.47879	9.99275	9.62183	9.13487	9.31252	8.94063	9.57043	9.18807	9.25586	9.28119	9.06915	9.31887	9.09531
200001_at	chr19q13.12	826	CAPNS1	10.3474	9.16691	9.19556	9.13276	9.0063	8.77998	8.72232	8.93825	8.83866	8.32065	8.54338	8.15128	8.65264	8.42655	8.29547	8.42852	8.5854	8.173	8.46616
200002_at	chr9q34.1	11224	RPL35	12.4144	11.9459	12.153	12.2446	12.2531	12.8354	12.6445	12.6716	12.6433	12.7793	12.7204	12.7632	12.6522	12.6061	12.6518	12.739	12.6928	12.7336	12.6825
200003_s_at	chr19q13.4	6158	RPL28	13.2199	12.9848	12.989	13.083	13.1683	13.1112	13.0633	13.0637	12.9239	13.0471	13.1468	12.7819	13.0974	13.0015	13.0855	13.0574	13.0757	12.993	13.0394
200004_at	chr11p15	1982	EIF4G2	11.9374	11.5433	11.5501	11.5027	11.3714	11.8111	11.5575	11.5933	11.8142	11.1154	11.3872	11.3791	11.6147	11.6995	11.3233	11.5044	11.519	11.5794	11.6419
200005_at	chr22q13.1	8664	EIF3D	10.0737	9.15865	9.20015	9.24764	9.10568	10.1629	10.2808	10.3247	9.93817	10.2263	10.2612	10.0513	10.1926	10.1669	10.2004	10.0578	10.1464	10.1001	9.89964
200006_at	chr1p36.23	11315	PARK7	11.38	11.0762	11.4073	11.3968	11.5045	11.6573	11.4888	11.7753	11.6702	11.5311	11.5075	11.5829	11.598	11.5402	11.4679	11.5617	11.5335	11.4571	11.3241
200007_at	chr15q22	6727	SRP14	11.7304	11.8239	12.0945	11.8181	11.8579	11.6681	11.587	11.7322	11.7261	11.9851	11.3942	12.0701	11.8148	11.9319	11.8009	11.782	11.7661	11.7657	11.6483
200008_s_at	chr10p15	2665	GDI2	8.50893	7.83504	8.12745	8.27856	8.10633	9.16713	9.65094	9.28088	9.572	8.97451	9.2793	9.28154	9.49491	9.1082	9.09546	9.25741	9.39076	9.13079	8.70737
200009_at	chr10p15	2665	GDI2	10.9818	10.4188	10.6839	10.9099	10.8714	11.644	11.7513	11.5991	11.7184	11.3239	11.5114	11.4729	11.6346	11.4504	11.4056	11.3815	11.4574	11.3587	11.1044
200010_at	chr1p36.1-p35	6135	RPL11	12.2769	12.3154	12.2492	12.4641	12.5439	12.5055	12.5169	12.7417	12.5317	12.9597	12.6688	12.8257	12.7919	12.7483	12.7581	12.7369	12.6991	12.7972	12.7816
200011_s_at	chr12q13	377	ARF3	8.26786	8.6848	8.58532	8.50416	8.758	9.07297	8.80364	9.36799	9.12549	9.16329	9.23585	9.41409	9.4974	9.46997	9.3265	9.17557	9.4453	9.07899	9.10829
200012_x_at	chr13q12.2	6144 /// 653737 /// 729402	LOC653737 /// LOC729402 /// RPL21	13.3388	13.2642	13.2143	13.2773	13.2671	13.3865	13.2938	13.2824	13.3333	13.3439	13.3128	13.3701	13.2949	13.3797	13.2358	13.339	13.3413	13.2837	13.31
200013_at	chr3q12	6152	RPL24	12.6012	12.5195	12.5468	12.5657	12.5954	13.1319	13.1391	13.0572	13.1214	13.219	13.2209	13.3139	13.1573	13.0554	13.1194	13.1667	13.0959	13.1153	13.1427
200014_s_at	chr14q11.2	3183	HNRNPC	10.7528	10.3271	10.343	10.3752	10.3481	11.7717	11.7402	11.6393	11.7699	11.5215	11.5259	11.7559	11.6537	11.4572	11.548	11.5762	11.5472	11.5131	11.481
200015_s_at	chr2q37	4735	40423	11.2112	11.1876	11.2138	11.3289	11.3534	10.2935	10.3966	10.5331	10.3641	10.6143	10.4115	10.6919	10.5151	10.3657	10.5026	10.3096	10.5073	10.4153	10.3052
200016_x_at	chr12q13.1	3178	HNRNPA1	12.5523	12.3933	12.1919	12.2494	12.3549	13.282	13.2718	13.4021	13.2354	13.3478	13.2744	13.1648	13.3682	13.3053	13.3363	13.2864	13.3942	13.4118	13.3391
200017_at	chr2p16	6233 /// 7314 /// 7316	RPS27A /// UBB /// UBC	12.5988	12.562	12.7052	12.7683	12.6638	12.8607	12.6217	12.8636	12.8768	13.2627	12.827	13.0731	13.0166	13.0298	12.9203	13.0943	12.9712	13.0026	13.1444
200018_at	chr11p15	6207	RPS13	12.966	13.1116	13.0143	13.1561	13.1495	13.0963	13.0832	13.143	13.1056	13.2638	13.0644	13.2382	13.1823	13.2121	13.1843	13.2018	13.1641	13.1851	13.2179
200019_s_at	chr11q13	2197	FAU	12.3359	11.9639	11.954	12.1549	12.3431	12.5001	12.4545	12.3713	12.3621	12.4122	12.3682	12.5209	12.4289	12.4137	12.3631	12.4846	12.4515	12.2813	12.3668
200020_at	chr1p36.22	23435	TARDBP	8.12998	8.38781	8.4023	8.45819	8.347	9.44111	9.69149	9.452	9.49791	8.97244	9.07488	9.16034	9.44156	9.30945	9.22068	9.46395	9.20358	9.22324	9.15292
200021_at	chr11q13	1072	CFL1	13.1613	12.9705	12.9224	12.9252	12.8792	12.8813	12.8517	12.7943	12.8145	12.3412	12.6478	12.2647	12.6982	12.6077	12.6611	12.7541	12.7669	12.6755	12.6018
200022_at	chr19q13	6141	RPL18	12.5775	12.192	12.2129	12.3023	12.6493	12.6615	12.7066	12.7545	12.7415	12.7575	12.8271	12.2573	12.7473	12.6795	12.7722	12.819	12.7395	12.7992	12.7384
200023_s_at	chr11p15.4	8665	EIF3F	11.889	12.1754	11.8943	11.8672	11.9204	11.7754	12.1797	11.9813	11.8535	11.8295	11.9431	11.4751	11.8809	11.6701	11.9266	11.9011	11.9776	11.7962	11.9543
200024_at	chr19q13.4	6193	RPS5	12.6611	12.3549	12.3257	12.5669	12.7286	12.9517	12.7009	12.6909	12.7889	12.8422	12.8661	12.8889	12.8425	12.935	12.8816	12.997	12.9299	12.8186	12.7005
200025_s_at	chr17q21.1-q21.2	6155	RPL27	12.7895	12.9487	12.9321	13.0215	12.9204	13.1232	12.9304	13.0333	13.0548	13.1303	13.1131	13.119	13.0183	12.955	12.9986	13.0569	12.9638	13.0554	13.0582
200026_at	chr4q25	6164	RPL34	12.7047	12.7708	12.9092	12.9271	12.9751	12.9511	12.9189	13.0755	12.759	13.2118	12.9541	13.1998	13.109	12.8799	12.9493	12.9572	12.9324	12.9565	13.0755
200027_at	chr18q21.31	4677	NARS	9.97578	10.0997	9.99596	10.0135	9.94828	11.0758	10.9272	10.9654	10.9866	11.0684	10.8288	11.2824	10.9222	10.8482	11.0559	10.8164	10.6498	11.0156	10.9222
200028_s_at	chr2q11.2	56910	STARD7	9.20921	9.7391	9.8341	9.22723	9.46119	10.1976	10.3131	9.94492	10.3191	9.69763	9.9765	9.7913	9.97909	9.86898	10.1335	9.91497	9.90851	10.126	9.92623
200029_at	chr17q11.2-q12	6143	RPL19	13.0644	12.7858	12.7499	12.9029	12.9558	12.9871	13.0128	12.9748	13.0548	13.0275	13.0909	13.0331	13.0671	13.0483	13.0128	13.0582	13.0799	13.0302	13.0371
200030_s_at	chr12q23	5250	SLC25A3	12.2584	11.9861	11.9766	11.9776	12.0726	12.0063	12.2164	12.1662	12.1929	12.2221	12.2832	12.0657	12.2241	12.1898	12.3383	12.3272	12.3234	12.3108	12.1372
200031_s_at	chr19q13.3	6205	RPS11	13.3326	13.3296	13.2552	13.2844	13.3087	13.3473	13.3237	13.3638	13.3379	13.3983	13.4703	13.2519	13.4068	13.3835	13.2891	13.3946	13.3796	13.2995	13.3041
200032_s_at	chr4p13	6133	RPL9	13.1249	13.0971	13.1342	13.2265	13.1364	13.3375	13.2171	13.2779	13.3049	13.5428	13.3473	13.4921	13.3895	13.3707	13.3006	13.3829	13.3278	13.35	13.4576
200033_at	chr17q21	1655	DDX5	10.8591	11.5642	11.4004	11.5747	11.4346	12.191	11.6604	11.7162	11.7812	11.4804	11.5428	11.5812	11.7854	11.954	11.2671	11.6663	11.8578	11.8612	11.9431
200034_s_at	chr12q24.1	6128	RPL6	12.7416	12.4671	12.6582	12.6695	12.6886	12.8389	12.6421	12.8643	12.7947	13.1094	12.7188	12.9919	12.9443	12.9486	12.8436	12.9023	12.8473	12.9196	13.0071
200035_at	chr17p13	23399	DULLARD	8.29073	7.83604	7.8185	7.8233	7.8821	8.10961	7.98951	8.21476	8.18981	8.04316	8.14362	7.77029	7.98438	8.1271	7.93081	7.89427	8.0464	8.12372	7.81237
200036_s_at	chr6p21.31	4736	RPL10A	12.565	12.1669	12.137	12.3039	12.4878	12.7006	12.6235	12.6394	12.6551	12.8467	12.7911	12.8029	12.703	12.7171	12.7568	12.7254	12.7595	12.6858	12.6348
200037_s_at	chr7p15.2	11335 /// 653972	CBX3 /// LOC653972	10.0605	9.8699	9.86909	9.98924	10.0532	10.8929	10.9176	10.9978	10.8391	10.7523	10.6499	11.0211	10.7701	10.7381	10.5913	10.7382	10.8232	10.8837	10.8705
200038_s_at	chr18q21	6139	RPL17	13.1553	13.1601	13.1701	13.1783	13.209	13.45	13.4446	13.3735	13.2583	13.5473	13.4569	13.5447	13.5117	13.4613	13.4149	13.4263	13.4129	13.4016	13.4758
200039_s_at	chr1p34.2	5690	PSMB2	9.86421	9.92195	10.0953	10.141	10.1941	10.895	10.878	11.1856	11.0594	11.1748	11.0451	10.9109	11.0431	10.8764	11.238	11.1857	11.1373	11.132	11.1082
200040_at	chr1p32	10657	KHDRBS1	9.09978	8.88717	9.05035	9.25635	9.53185	10.6139	10.5616	10.8269	10.6887	10.4514	10.4496	10.4214	10.7197	10.3616	10.6386	10.6267	10.7348	10.734	10.6997
200041_s_at	chr6p21.3	7919	BAT1	7.06271	5.84251	6.84695	6.78528	7.01753	9.16975	9.08653	9.28704	9.01523	8.53532	8.5114	8.94412	9.04451	9.10991	9.19613	9.18236	9.15574	9.10651	8.94832
200042_at	chr22q12	51493	C22orf28	8.49636	8.53085	8.78	8.87198	8.9489	9.78964	9.61454	9.41749	9.78898	9.25757	9.25061	9.56644	9.36942	9.63921	9.23384	9.41672	9.48619	9.3146	9.31311
200043_at	chr14q24.1|7q34	2079	ERH	10.6917	10.7848	10.7775	10.9543	11.0159	11.7737	11.7283	11.7566	11.8153	11.7268	11.5555	11.9693	11.7965	11.8107	11.8358	11.9076	11.8775	11.9593	11.7896
200044_at	chr12q24.31	8683	SFRS9	10.0276	10.4503	10.4715	10.3536	10.3378	11.158	10.9298	10.8861	11.0724	10.6646	10.77	10.6158	10.9519	10.735	10.8434	10.8869	10.9131	10.7569	10.8007
200045_at	chr6p21.33	23	ABCF1	7.634	7.37351	7.17685	7.43247	7.54727	8.9675	8.58668	8.98295	8.88112	8.19754	8.87622	8.34834	8.68556	8.79569	8.59769	8.7066	8.63174	8.80108	8.58051
200046_at	chr14q11.2	1603	DAD1	10.5694	10.9906	11.1555	11.2314	11.2194	10.0668	9.98311	9.81392	9.99219	10.088	10.0443	10.1641	9.86375	10.0711	9.92501	10.0443	10.1008	9.81057	9.66032
200047_s_at	chr14q	7528	YY1	9.57504	10.0287	10.0248	10.1394	10.0305	10.4621	10.2842	10.6091	10.6269	10.4926	10.5351	10.4453	10.6123	10.4587	10.5646	10.6805	10.5434	10.7007	10.8057
200048_s_at	chr1q21	10899	JTB	10.4922	11.3035	11.303	11.5387	11.7594	10.5685	10.7575	10.1401	10.7827	10.2866	10.1813	10.6884	10.5775	10.4664	10.4228	10.6099	10.6319	10.4007	10.503
200049_at	chr17q21.32	11143	MYST2	6.52424	6.18344	6.02141	5.61486	5.39488	8.64938	8.32324	8.79457	9.00257	8.05606	8.5397	7.41073	8.08112	8.35909	8.40195	8.47052	8.252	7.94618	8.81335
200050_at	chr19q13.1	7705	ZNF146	8.30317	8.37927	8.32278	8.81278	8.77915	9.65994	9.79004	10.088	9.75618	10.1304	9.59523	10.121	9.85079	9.89856	9.76353	9.49564	9.63295	9.92407	9.87112
200051_at	chr11q13.1	9092	SART1	7.50796	6.52504	6.62126	6.74515	6.81986	7.69445	7.74878	7.29299	7.54254	6.884	7.53041	6.74329	7.33617	7.03764	7.18481	7.14888	7.22569	7.26263	7.23786
200052_s_at	chr1q21.3	3608	ILF2	8.70659	8.92813	8.94959	9.58042	9.56612	10.8924	10.7247	10.5465	10.9209	10.4694	10.5536	10.7161	10.4529	10.5647	10.521	10.6262	10.6408	10.4009	10.3193
200053_at	chr17p13.2	9552	SPAG7	8.88044	8.23084	7.99708	8.33809	8.33057	9.08488	9.50043	9.34155	9.31446	9.84809	9.6477	9.87746	9.42422	9.4335	9.63447	9.45688	9.4453	9.29473	9.33582
200054_at	chr11q23.3	8882	ZNF259	6.8644	7.0159	6.79643	6.82401	6.86463	7.67794	7.71925	7.30666	7.64913	6.97494	7.3896	7.1253	7.12848	6.87411	7.22829	7.28462	7.38491	7.20498	7.28861
200055_at	chr11p15.3	6881	TAF10	10.1313	10.2272	10.0912	10.1307	10.2999	10.2128	10.1036	10.1273	10.0577	10.0257	10.5134	10.0261	10.0912	10.0234	10.0826	10.0543	9.94373	9.83118	10.0401
200056_s_at	chr2p13-p12	10438	C1D	8.16132	8.78778	8.66384	8.3491	7.91155	8.56028	8.04273	8.35238	8.1592	8.24712	7.75455	8.31295	8.22146	8.31065	8.02643	8.23859	8.37049	8.23349	7.68508
200057_s_at	chrXq13.1	4841	NONO	11.0587	10.653	10.539	10.6885	10.6813	12.1596	12.1505	11.9501	12.2707	11.7547	12.0309	11.5508	11.9335	11.7674	11.6419	11.5412	11.5645	11.7335	11.6406
200058_s_at	chr2q11.2	23020	SNRNP200	8.43774	8.30649	8.27907	8.36552	8.47408	9.74621	9.42515	9.97981	9.58791	9.65133	9.73902	9.25734	9.82089	9.82406	9.77164	9.58846	9.57223	9.64979	9.2725
200059_s_at	chr3p21.3	387	RHOA	12.1446	11.9418	11.9291	11.9834	11.9217	11.8508	11.7755	11.6481	11.763	11.635	11.8002	11.3234	11.7104	11.5829	11.5843	11.7187	11.6781	11.5534	11.6473
200060_s_at	chr16p13.3	10921	RNPS1	8.14273	8.13656	8.16546	8.14436	8.14337	10.1687	9.82057	10.0988	9.98431	9.81661	10.0064	9.80625	9.97303	9.90603	9.77035	9.83092	9.68257	10.1544	9.94615
200061_s_at	chr10q22	6229	RPS24	13.2633	13.1768	13.1373	13.2536	13.2725	13.5267	13.3063	13.5151	13.4317	13.5757	13.5752	13.6104	13.501	13.4903	13.4433	13.5098	13.4911	13.4733	13.5273
200062_s_at	chr8q22	6156	RPL30	13.226	13.0114	12.9711	13.0178	13.081	13.2174	13.318	13.1448	13.3013	13.2377	13.2384	13.3405	13.2459	13.2029	13.1951	13.208	13.2713	13.2186	13.1422
200063_s_at	chr5q35	4869	NPM1	12.6951	12.5999	12.646	12.7126	12.5635	13.4649	13.1899	13.3703	13.4752	13.4752	13.4298	13.5459	13.3858	13.4164	13.397	13.4488	13.4425	13.5012	13.5617
200064_at	chr6p12	3326	HSP90AB1	10.9544	10.4085	10.1563	10.0424	10.0651	12.2758	12.158	12.2848	12.2437	11.9141	12.4015	11.8165	12.1837	11.78	12.17	12.0605	12.0522	12.1784	12.0699
200065_s_at	chr1q42	375	ARF1	10.9186	10.4251	10.4583	10.4812	10.4934	10.4107	10.1293	10.0996	10.3323	10.1223	10.359	9.86614	10.0762	10.2282	10.0228	10.085	10.1437	10.1471	10.0003
200066_at	chr2p15-p14|5q31.3	3550	IK	8.61391	8.24839	8.36692	8.43813	8.50648	8.4819	8.60067	8.49146	8.51176	8.57161	8.49138	8.34642	8.55623	8.3772	8.28939	8.44613	8.35796	8.2868	8.46801
200067_x_at	chr6q21	8724	SNX3	10.2237	10.5283	10.6072	10.6421	10.56	9.22536	9.32449	9.55134	9.13909	9.59437	9.13631	9.50022	9.36717	9.3791	9.6382	9.62924	9.4599	9.33543	9.30948
200068_s_at	chr5q35	821	CANX	10.3793	10.4814	10.462	10.4627	10.5408	10.5738	10.4542	10.6651	10.6516	10.4575	10.5866	10.3412	10.6448	10.4066	10.6379	10.6907	10.4986	10.6986	10.7194
200069_at	chr12q24.1	9733	SART3	6.45909	6.10624	6.35881	6.10861	6.09043	8.51011	8.64987	8.63582	8.35135	8.14189	8.26165	8.08771	8.10774	8.12564	8.22168	8.16376	7.8912	8.37661	8.14149
200070_at	chr2q35	27013	C2orf24	7.4996	7.39448	7.52038	7.31829	7.42398	7.75975	7.4098	7.4996	7.39809	7.33566	7.164	7.52365	7.14146	7.37061	7.21826	7.42496	7.19096	7.06494	6.62527
200071_at	chr10q23	10285	SMNDC1	8.77637	8.51651	8.76078	8.73401	8.60727	9.81363	9.60603	9.71619	9.73006	9.29867	9.11543	9.45273	9.55428	9.48403	9.25117	9.62403	9.82615	9.65586	9.54177
200072_s_at	chr19p13.3-p13.2	4670	HNRNPM	9.35113	8.8338	9.19844	9.37724	9.45834	11.7936	11.4591	11.3773	11.6556	10.5452	11.0986	11.034	11.509	11.0577	11.0198	11.1966	11.2227	11.208	10.9459
200073_s_at	chr4q21	3184	HNRNPD	9.14918	9.53046	9.85282	9.96592	9.9634	11.7659	11.5377	11.6789	11.7862	11.5702	11.6046	11.3576	11.9327	11.5374	11.6356	11.6157	11.8514	11.8127	11.6895
200074_s_at	chr3p22-p21.2	144581 /// 9045	RPL14 /// RPL14L	12.007	11.3959	11.3202	11.766	11.6859	12.1412	12.1492	12.2743	12.2373	12.4143	12.2855	12.4755	12.3242	12.3319	12.3953	12.3803	12.3943	12.3262	12.359
200075_s_at	chr1q32-q41	2987	GUK1	10.1764	9.74212	9.71612	9.89263	9.94915	8.67436	8.44069	8.27647	8.63881	8.18639	8.45139	8.03047	8.4522	8.20749	8.23711	8.29358	8.45467	7.70551	8.22033
200076_s_at	chr19p13.11	79036	C19orf50	8.98783	8.43089	8.44267	8.63647	8.37476	9.01605	9.28228	9.35238	9.01359	9.23204	9.21684	8.9676	9.20054	9.05541	9.29864	9.05452	9.2382	8.9709	9.13011
200077_s_at	chr19p13.3	4946	OAZ1	12.5844	12.8673	12.9131	12.836	12.7076	12.4794	12.352	12.383	12.3277	12.4829	12.53	12.461	12.4416	12.3387	12.4451	12.5195	12.5681	12.5183	12.4679
200078_s_at	chr1p32.3	533	ATP6V0B	8.63137	9.29734	9.38159	9.4587	9.43007	9.39853	9.27004	8.6474	9.4549	8.67497	9.16589	9.20879	8.70127	8.86867	8.81843	9.15938	9.06184	8.79118	9.01638
200079_s_at	chr16q23.1	3735	KARS	9.16534	8.73212	8.67696	8.94034	8.9713	10.0857	10.1986	10.1722	10.2745	9.84819	10.186	10.1872	10.0595	9.92633	10.1146	10.0905	9.87119	10.0349	9.92353
200080_s_at	chr1q41 /// chr2q31.1	3020 /// 3021 /// 440926	H3F3A /// H3F3B /// LOC440926	11.75	11.8141	12.2553	12.1964	12.116	12.8968	12.6868	12.8646	12.9838	12.9435	12.7563	12.8909	12.9041	12.9226	12.7616	12.8897	12.8337	12.9057	12.8669
200081_s_at	chr9p21	6194	RPS6	12.9259	12.6692	12.9398	13.0809	13.105	13.0661	13.1692	13.1016	13.0585	13.3407	13.2289	13.2865	13.2461	13.257	13.2041	13.2683	13.2997	13.2249	13.2561
200082_s_at	chr2p25	6201 /// 644315	LOC644315 /// RPS7	12.9102	12.3921	12.6344	12.5876	12.6697	13.1104	13.1378	13.0682	13.1074	13.2677	13.1415	13.3726	13.1813	13.1978	13.03	13.0929	13.0895	13.0282	13.0887
200083_at	chr17p11.2	23326	USP22	8.90563	8.78569	8.85705	8.6813	8.81997	9.88515	9.85645	9.8057	9.92486	9.09853	9.63867	9.22315	9.7054	9.45547	9.39775	9.18971	9.52865	9.42879	9.65526
200084_at	chr11p15.1	10944	C11orf58	10.1812	10.1756	10.1698	10.1599	10.1003	10.9639	10.8348	10.5707	11.0388	10.5066	10.4871	10.9225	10.6493	10.5315	10.4861	10.711	10.6744	10.7334	10.5191
200085_s_at	chr16p12.3	6923	TCEB2	11.631	11.6602	11.6838	11.5762	11.7574	11.4802	11.5344	11.4452	11.3806	11.4959	11.5733	11.5137	11.444	11.561	11.4685	11.5065	11.4172	11.2368	11.3284
200086_s_at	chr16q24.1	1327	COX4I1	10.926	11.0599	11.3328	11.1845	11.3546	11.3252	11.4093	11.2239	10.9214	11.4376	11.293	11.3138	11.384	11.318	11.4219	11.4114	11.4572	11.3441	11.3147
200087_s_at	chr12q24.31	10959	TMED2	11.052	11.4517	11.3459	11.5879	11.6112	11.2293	10.9932	11.0816	11.0291	10.5567	10.7337	10.7341	10.9224	10.7186	10.5131	10.5188	10.6443	10.602	10.8344
200088_x_at	chr9q34	6136	RPL12	13.2959	13.0081	12.4957	12.7977	12.9577	13.0878	13.2779	13.2498	13.1777	13.3168	13.3021	13.0858	13.2487	13.0636	13.2777	13.1683	13.2121	13.2718	13.2874
200089_s_at	chr15q22	6124	RPL4	12.4358	12.1502	12.4671	12.7072	12.7655	12.6997	12.8514	12.865	12.7225	12.9945	12.8042	12.7889	12.9652	12.8957	12.9064	12.9231	12.9262	12.9001	12.9456
200090_at	chr8p11	2339	FNTA	10.0946	9.75421	9.68141	9.65163	9.65429	9.7448	10.1038	10.1164	10.0461	10.4535	9.76398	10.3637	10.1295	10.3196	10.0921	10.0385	10.2886	10.0839	10.082
200091_s_at	chr11q23.3	6230	RPS25	12.2736	12.1922	12.3583	12.3938	12.3881	12.5015	12.2887	12.5973	12.4816	12.9779	12.6041	12.8369	12.7652	12.7596	12.6597	12.7529	12.6432	12.8335	12.8142
200092_s_at	chr5p13	6167	RPL37	12.9529	12.9965	13.0201	13.1465	13.1508	13.1441	12.9486	13.1925	13.1868	13.4486	13.1075	13.3272	13.2639	13.1568	13.1597	13.2418	13.1882	13.3223	13.2277
200093_s_at	chr5q31.2	3094	HINT1	11.0988	11.0675	11.3499	11.0296	11.1105	11.8976	11.7186	11.4802	11.5702	11.9841	11.5789	11.9686	11.5166	11.5473	11.5066	11.5939	11.6786	11.4218	11.4336
200094_s_at	chr19pter-q12	1938	EEF2	12.1626	11.6118	11.5862	11.8206	11.9973	12.267	12.2092	12.5749	11.9699	12.4852	12.4506	12.1531	12.3972	12.2965	12.3465	12.1434	12.1147	12.4282	12.3713
200095_x_at	chr6p21.31	6204	RPS10	13.3818	13.3037	13.3145	13.3402	13.3635	13.6085	13.6694	13.6251	13.6131	13.5655	13.6189	13.614	13.6021	13.5504	13.5864	13.6394	13.6189	13.5667	13.6322
200096_s_at	chr5q35.1	8992	ATP6V0E1	11.1041	11.6061	11.7847	11.6047	11.3812	10.1777	10.0932	9.80374	10.0835	9.97278	9.76757	10.472	9.98205	9.94581	9.89047	10.2272	10.2507	9.99292	10.1571
200097_s_at	chr9q21.32-q21.33	3190	HNRNPK	9.82988	10.3684	10.2723	10.344	10.4151	11.0689	10.8067	10.9076	10.9786	10.5899	10.6476	10.785	11.0699	10.9205	10.7959	11.0934	10.9889	11.1363	10.6894
200098_s_at	chr12q24.31	51433	ANAPC5	9.80919	10.087	9.87101	10.0176	10.251	9.99558	9.96507	9.81533	9.8259	9.67571	9.90908	9.65525	9.6636	9.61677	9.76473	9.63556	9.67736	9.76948	9.66796
200099_s_at	chr4q31.2-q31.3	6189	RPS3A	13.319	13.2047	13.2608	13.3607	13.3596	13.6539	13.4667	13.5215	13.6305	13.6913	13.5644	13.6724	13.6276	13.5153	13.5374	13.6075	13.6043	13.5651	13.5692
200593_s_at	chr1q44	3192	HNRNPU	8.63401	8.58321	8.51925	8.47599	8.71065	10.3977	10.4902	10.1792	10.3658	9.4258	10.0898	9.69597	10.3004	10.1212	9.91801	10.1322	10.2544	10.124	10.2844
200594_x_at	chr1q44	3192	HNRNPU	10.3273	9.97753	10.0702	10.2004	10.0537	11.7052	11.5271	11.6408	11.7332	10.9721	11.3867	11.3534	11.701	11.5066	11.4487	11.556	11.4999	11.5173	11.6138
200595_s_at	chr10q26	8661	EIF3A	9.73189	9.42609	9.66792	9.60292	9.64173	10.2185	9.98028	10.5338	10.1933	10.358	10.0201	10.0719	10.3095	10.0897	10.4309	10.2583	10.1388	10.6257	10.31
200596_s_at	chr10q26	8661	EIF3A	9.93305	9.21102	9.31015	9.33444	9.40867	10.2129	10.2324	10.1615	10.2164	10.0122	10.1624	9.80338	10.2333	9.94004	10.1189	9.95152	9.97884	10.4155	10.3502
200597_at	chr10q26	8661	EIF3A	6.52481	6.32144	6.14834	6.25052	6.45755	7.20949	7.53992	7.97744	7.1323	7.58645	7.64514	7.63578	7.90686	7.60289	7.9124	7.54141	7.45144	8.17996	7.66485
200598_s_at	chr12q24.2-q24.3	7184	HSP90B1	11.4426	11.2198	11.3183	11.1749	11.414	11.1358	11.2148	10.7252	11.1765	10.3906	11.1662	10.6553	10.6278	10.5689	10.626	10.7911	10.9357	10.7628	10.7706
200599_s_at	chr12q24.2-q24.3	7184	HSP90B1	10.8352	11.3755	11.5933	11.5315	11.5714	11.0464	10.9151	11.365	11.0339	11.2149	11.0435	11.1341	11.1037	11.1488	11.0286	11.1804	11.273	11.1612	11.1364
200600_at	chrXq11.1	4478	MSN	10.4781	10.0396	10.0959	9.86574	9.83526	10.4785	8.90376	9.27447	9.55509	9.69532	9.43515	9.04608	9.3897	9.65397	8.54572	8.81735	9.23177	8.7585	8.83626
200601_at	chr19q13	81	ACTN4	7.69514	8.0538	7.61958	7.2542	7.07766	6.66977	6.52949	6.9086	6.87945	6.73714	6.73872	6.92285	6.70442	6.66966	6.82319	6.65577	6.97013	6.78535	6.98529
200602_at	chr21q21.2|21q21.3	351	APP	10.4607	10.843	11.0209	10.5704	10.8139	9.38787	9.41161	10.3343	9.74004	10.5047	9.96659	9.87559	10.1964	9.91985	10.18	10.3512	10.2659	10.2822	10.6374
200603_at	chr17q23-q24	5573	PRKAR1A	9.91793	10.56	10.6581	10.4823	10.3799	9.14872	8.72265	9.06162	9.13748	9.26295	8.70598	8.77956	9.18511	8.96982	8.7709	8.94947	9.09672	9.09552	9.17166
200604_s_at	chr17q23-q24	5573	PRKAR1A	7.53508	6.73358	7.14597	7.03302	6.86166	8.46645	8.47978	8.24832	8.71518	7.51866	7.84754	7.37144	7.61989	7.97573	7.78949	8.00072	7.97761	7.37352	7.45061
200605_s_at	chr17q23-q24	5573	PRKAR1A	11.0217	10.6896	10.6029	10.2339	10.2786	9.52334	9.59791	8.90896	9.71085	9.01228	8.88897	8.41629	8.87327	9.05587	8.16208	8.59186	8.82628	8.56796	8.69878
200606_at	chr6p24	1832	DSP	9.23697	9.85658	10.159	9.7526	8.73449	9.25583	9.02569	9.79456	8.74514	9.18707	9.05778	9.11413	9.58552	9.53669	9.03969	9.18635	10.1807	9.09607	9.47675
200607_s_at	chr8q24	5885	RAD21	7.93731	6.81359	7.20187	6.99122	7.1516	8.15218	9.03225	8.06943	8.61353	7.92984	8.76796	7.46243	8.33621	7.60978	7.78971	8.19394	8.11212	8.33023	8.0636
200608_s_at	chr8q24	5885	RAD21	9.45786	9.51687	9.60341	9.55513	9.60986	10.5323	10.0155	10.5008	10.1666	10.3348	10.3348	10.197	10.66	10.051	10.3709	10.4414	10.4577	10.5335	10.2775
200609_s_at	chr4p16.1	9948	WDR1	10.3119	10.2132	10.4612	10.3963	10.3535	10.4008	10.5833	10.2697	10.215	9.89891	10.2228	10.2488	10.0616	10.6115	10.0029	10.0664	10.2588	9.8809	10.6327
200610_s_at	chr2q37.1	4691	NCL	10.0579	9.46338	9.74245	9.50706	9.99847	11.5536	11.4278	11.593	11.497	11.2827	11.2862	11.2209	11.3929	11.4405	11.3334	11.3015	11.2796	11.4908	11.682
200611_s_at	chr4p16.1	9948	WDR1	8.93872	8.96481	9.10877	9.05356	8.93452	10.0759	9.8963	9.8525	9.73566	9.49584	9.8516	9.88726	9.74481	10.2846	9.47801	9.61992	9.53212	9.40389	9.7993
200612_s_at	chr17q11.2-q12	163	AP2B1	9.00204	7.82092	7.50889	7.54435	7.89896	8.49965	8.57616	8.60518	8.41963	7.64522	8.1501	7.52716	8.50395	7.73114	8.02038	7.86837	8.0549	7.88498	8.03131
200613_at	chr3q28	1173	AP2M1	8.48575	8.93259	8.89278	8.86032	9.10482	8.87013	8.7995	8.50383	8.76148	7.80178	8.35235	8.27614	8.74025	7.99295	7.89641	7.89406	8.28537	7.87714	7.87972
200614_at	chr17q11-qter	1213	CLTC	12.0605	11.8324	11.675	11.7068	11.7313	11.5295	11.5762	11.7336	11.6529	11.4076	11.5716	11.2812	11.7432	11.4294	11.8211	11.7027	11.6666	11.8025	11.7579
200615_s_at	chr17q11.2-q12	163	AP2B1	7.88084	7.92833	7.86224	7.74501	7.43	8.07168	8.41025	8.13966	8.15837	7.54946	7.86082	7.32341	8.08732	7.77442	8.26552	7.92355	7.95994	7.72049	7.98223
200616_s_at	chr12q24.31	9761	MLEC	9.65123	9.32604	9.74253	9.80894	10.1071	9.81745	10.162	9.91956	10.0487	10.0162	10.1276	9.8177	10.0857	9.90796	10.1392	10.2619	10.0886	10.123	10.3785
200617_at	chr12q24.31	9761	MLEC	7.41033	7.1602	7.12041	7.20531	7.46948	8.07513	8.25633	8.09336	8.13126	7.95421	7.75026	7.71873	8.16606	7.55657	8.08039	7.81254	7.66625	7.98688	8.02743
200618_at	chr17q11-q21.3	3927	LASP1	10.0815	9.82067	10.0963	10.0261	10.0213	9.59007	9.3505	9.73381	9.47964	9.5175	9.47564	9.67668	9.84231	9.70895	9.62424	9.63646	9.57279	9.56329	9.75472
200619_at	chr11q13.1	10992	SF3B2	9.24728	8.69899	8.37547	8.54939	8.87612	9.67516	9.68574	9.44852	9.48531	9.03967	9.59029	9.16663	9.26411	9.32459	9.30574	9.19853	9.11244	9.32792	9.17777
200620_at	chr1p32.3	9528	TMEM59	10.8443	11.7634	11.3549	11.2388	10.8193	8.93715	9.2262	9.45294	9.00818	9.82089	9.38106	9.83568	9.46576	9.48815	9.49905	9.43135	9.43822	9.33758	8.69971
200621_at	chr1q32	1465	CSRP1	7.89122	8.74518	9.57334	9.31257	9.90771	6.84153	6.73596	6.62159	5.60873	6.02768	6.70156	6.90792	6.94999	7.93256	6.38224	7.2357	7.19918	6.35581	7.7376
200622_x_at	chr19q13.2-q13.3	801 /// 805 /// 808	CALM1 /// CALM2 /// CALM3	8.78549	8.13435	8.20272	8.41055	8.51243	8.76256	9.00191	8.9804	8.90476	8.62659	8.86521	8.48047	8.50597	8.96727	8.97205	8.96112	8.79132	8.64296	8.74915
200623_s_at	chr19q13.2-q13.3	801 /// 805 /// 808	CALM1 /// CALM2 /// CALM3	8.84743	8.35727	8.42093	8.29937	8.6015	9.06488	8.95768	8.76081	8.80332	8.39359	8.86487	8.21184	8.67769	8.58193	8.60885	8.51191	8.53735	8.25081	8.54006
200624_s_at	chr5q31.2	9782	MATR3	8.97519	8.95025	9.16184	8.9798	8.9094	10.3252	10.4857	10.255	10.5283	10.3551	10.1479	10.2751	10.453	10.0713	10.2356	10.3247	10.2607	10.46	10.002
200625_s_at	chr1p34.2	10487	CAP1	10.8768	10.9422	11.3542	11.3931	11.1649	10.5197	10.4242	10.4491	10.1931	10.2528	10.4529	10.4245	10.4179	10.4368	10.1932	10.4408	10.5454	10.3214	10.4456
200626_s_at	chr5q31.2	9782	MATR3	9.54183	9.74733	9.97233	9.93983	9.96329	11.2087	11.0044	11.2127	11.0482	11.3572	10.8841	11.3398	11.3176	11.0229	11.0654	11.2216	11.1157	11.3468	10.8142
200627_at	chr12q13.3|12	10728	PTGES3	10.9928	10.52	10.6959	10.9073	10.9111	12.3666	12.3753	12.4672	12.4663	12.3701	12.4266	12.219	12.4445	12.3027	12.3819	12.4576	12.4009	12.4613	12.384
200628_s_at	chr14q32.31	7453	WARS	6.76593	6.58899	6.69331	6.61106	6.23165	7.61679	7.51693	7.72427	7.65465	6.94754	8.24383	7.54481	8.1063	7.46509	7.28193	7.67448	8.12962	7.50723	7.87737
200629_at	chr14q32.31	7453	WARS	7.65902	7.84682	7.40875	7.86328	7.82345	9.31637	9.16388	9.09048	9.1655	8.7331	9.9629	8.95836	9.5452	8.68702	9.13359	9.20753	9.60383	9.02284	9.46182
200630_x_at	chr9q34	6418	SET	10.5683	10.4681	10.3448	10.4577	10.7277	12.2526	12.339	12.452	12.3867	12.2349	12.304	12.2943	12.4252	12.367	12.462	12.4011	12.4264	12.4535	12.3961
200631_s_at	chr9q34	6418	SET	10.5813	9.88218	10.0051	9.96974	10.0412	12.2068	12.4169	12.3267	12.345	12.2265	12.2553	12.3237	12.4288	12.364	12.3691	12.339	12.3616	12.4169	12.321
200632_s_at	chr8q24.3	10397	NDRG1	8.95334	8.60451	9.00762	9.09877	8.84749	5.09304	5.48144	5.35605	4.98308	5.66768	5.72605	5.75492	6.2844	5.31501	5.24136	5.1676	5.54776	5.61198	6.80594
200633_at	chr17p12-p11.2	6233 /// 7314 /// 7316	RPS27A /// UBB /// UBC	13.2654	13.2962	13.2119	13.1434	13.1068	13.1486	13.0413	13.0522	13.1872	12.7507	13.0387	12.7282	12.9689	12.938	13.0167	13.083	13.0085	12.873	12.7701
200634_at	chr17p13.3	5216	PFN1	10.9325	10.4407	10.8557	10.6558	10.6573	11.3439	10.9459	11.0796	11.3237	10.8941	10.9692	10.748	11.2077	11.0303	10.8914	11.0923	11.0998	10.809	11.1067
200635_s_at	chr1p34	5792	PTPRF	6.49252	7.08407	7.10764	7.30411	7.23278	7.80524	8.4873	8.7112	8.0314	8.21909	8.1713	8.12295	8.98	8.26034	8.41085	8.51974	8.56084	8.74939	8.90949
200636_s_at	chr1p34	5792	PTPRF	7.89807	8.16079	8.62212	8.86402	8.92105	8.87761	9.45706	9.65648	9.1083	9.37411	9.51474	9.29514	9.78927	9.39566	9.69925	9.54582	9.82009	9.71565	10.0046
200637_s_at	chr1p34	5792	PTPRF	5.72561	5.98326	5.41677	5.16447	5.64993	6.73294	7.45386	7.75975	6.95803	6.16188	7.2366	6.20373	7.87253	6.37232	6.63231	6.7362	6.85427	7.14967	7.31405
200638_s_at	chr8q23.1	7534	YWHAZ	10.7026	10.1753	10.1664	9.95243	9.59979	11.1695	10.5744	10.1819	10.8622	9.63828	10.1479	9.80825	10.3122	10.0551	9.43136	9.86936	10.3036	9.72304	10.0366
200639_s_at	chr8q23.1	7534	YWHAZ	10.7392	10.5403	10.5297	10.5057	10.3975	11.3781	10.8356	11.2584	11.4251	10.9795	11.0833	10.8	11.2755	10.9696	10.9307	11.1263	11.1623	11.0565	11.2542
200640_at	chr8q23.1	7534	YWHAZ	10.1194	9.95021	10.0066	9.85044	9.77266	10.8105	10.7972	10.813	10.8727	10.2815	10.5962	10.2412	10.9147	10.4609	10.4171	10.4995	10.6421	10.5154	10.6107
200641_s_at	chr8q23.1	7534	YWHAZ	9.44673	8.77703	8.79059	8.62472	8.50089	8.96522	9.35123	8.27698	9.45309	8.0512	8.54492	8.34185	8.86286	8.86773	8.35669	8.64699	9.13032	8.61677	8.82288
200642_at	chr21q22.1|21q22.11	6647	SOD1	11.4671	11.2192	11.1867	11.1494	11.1738	11.0618	11.0479	11.271	10.9533	11.6512	11.226	11.8034	11.2728	11.3134	11.4073	11.3521	11.2516	11.2336	11.1872
200643_at	chr2q37.3	3069	HDLBP	9.33807	8.94218	8.60651	8.77362	9.07549	8.25421	7.88765	8.12452	8.01175	7.44802	8.04982	7.23955	7.82261	7.80284	7.77007	7.26011	7.44766	7.34927	7.90799
200644_at	chr1p35.1	65108	MARCKSL1	5.09974	6.44875	6.9581	8.25315	8.68407	11.3314	10.6305	10.5633	11.1612	10.1804	10.4757	10.3518	10.6407	10.6506	10.2484	10.4497	10.5222	10.3392	10.1495
200645_at	chr17p13.1	11337	GABARAP	11.4196	11.5102	11.1963	11.3515	11.3365	10.1077	10.0992	9.91698	10.1143	10.0762	10.3671	10.0732	10.2084	10.1831	10.103	10.0784	10.1713	9.94066	9.7957
200646_s_at	chr19q13.33	4924	NUCB1	4.57336	5.59009	4.93696	5.42748	5.11243	4.61476	4.18025	4.15441	4.64459	4.71925	4.6732	4.82988	4.39479	4.58702	4.70591	4.57058	4.60623	4.59506	4.56534
200647_x_at	chr16p11.2	728689 /// 8663	EIF3C /// EIF3CL	9.90679	9.43986	8.81583	9.67339	9.44236	10.8409	10.7178	10.8228	10.751	10.3897	10.8399	10.4247	11.0029	10.1809	11.0764	10.8597	10.9588	10.9293	10.5974
200648_s_at	chr1q31	2752	GLUL	8.56049	6.17949	5.78221	5.89014	6.02387	8.19347	8.42904	7.7036	8.23232	7.2061	8.08568	7.23521	7.97084	7.90586	7.97871	8.19461	7.5729	7.81343	7.82965
200649_at	chr19q13.33	4924	NUCB1	6.94465	7.32143	6.91523	6.98364	6.8997	5.68623	5.88042	5.89609	5.64366	5.70244	5.77685	5.50791	5.66537	5.48791	5.37266	5.69993	5.61084	5.56412	5.78893
200650_s_at	chr11p15.4	3939	LDHA	13.0709	12.7163	12.7148	12.4968	12.3529	12.1225	12.4747	12.7977	12.2265	12.2054	12.7018	11.938	12.986	12.0002	12.5389	12.23	12.3803	11.4976	12.7202
200651_at	chr5q35.3	10399	GNB2L1	12.9381	12.5686	12.6288	12.6861	12.7963	13.033	13.1073	13.0249	12.9918	13.0756	13.0391	12.8427	13.0986	13.0686	13.1212	13.1027	13.0924	13.0304	13.1148
200652_at	chr1q21-q23	6746	SSR2	10.4715	10.5686	10.5956	11.1119	11.2549	10.0621	10.0492	9.99269	10.2946	10.2374	10.2178	10.0801	10.0556	10.3144	10.0105	10.0317	10.2924	10.0088	9.91523
200653_s_at	chr14q24-q31	801 /// 805 /// 808	CALM1 /// CALM2 /// CALM3	10.4824	10.2606	10.3274	10.6454	10.6009	10.6471	10.5767	10.6558	10.709	10.6056	10.4745	10.5955	10.885	10.7428	10.7134	10.9109	10.8512	10.8427	10.6894
200654_at	chr17q25	5034	P4HB	11.4998	11.5491	11.363	11.8563	11.9657	10.2477	10.2181	10.2899	10.2989	9.90954	10.4521	9.7682	10.279	10.2112	9.9806	9.89143	10.0335	9.86284	10.1118
200655_s_at	chr14q24-q31	801 /// 805 /// 808	CALM1 /// CALM2 /// CALM3	11.2646	10.979	11.0575	11.3052	11.3064	11.4891	11.2498	11.5196	11.381	11.2029	11.3578	11.0032	11.5912	11.2953	11.4069	11.5057	11.487	11.4237	11.3547
200656_s_at	chr17q25	5034	P4HB	9.23824	9.71754	9.43952	9.76472	9.85434	8.19635	7.86977	8.21614	8.56515	8.05295	8.27416	7.63522	8.3294	8.18175	7.5564	7.77254	7.81682	7.83174	8.13891
200657_at	chrXq24-q26	292	SLC25A5	10.7701	10.6624	10.6357	10.6196	10.8245	12.5816	12.0422	11.9555	11.9683	12.0579	12.0734	11.8043	11.8819	11.7271	12.0343	12.0903	11.9399	11.825	11.7902
200658_s_at	chr17q21	5245	PHB	9.24466	8.65684	8.85093	8.99262	9.15851	10.6331	10.5196	10.1497	10.5347	10.2938	10.4556	10.5189	10.2085	10.3141	10.3764	10.3172	10.2923	10.1447	10.1388
200659_s_at	chr17q21	5245	PHB	7.09823	7.70323	7.7476	7.61392	7.79516	9.08977	8.90242	8.6101	9.01983	8.3011	8.68729	8.77876	8.51695	8.41578	8.76375	8.86231	8.70411	8.5797	8.48537
200660_at	chr1q21	6282	S100A11	11.0742	9.9602	10.1987	10.2933	9.85833	9.24106	8.70093	8.86096	9.29107	8.06633	8.18155	7.46635	8.24669	8.59501	7.45619	8.38136	8.94735	7.31174	8.04024
200661_at	chr20q13.1	5476	CTSA	9.89307	10.0623	9.78133	10.1286	10.2069	7.61889	7.51161	7.55125	7.51852	6.82404	7.36268	6.97244	7.31854	7.18809	7.42058	7.52035	7.25206	7.16188	7.44228
200662_s_at	chr1q42	9804	TOMM20	10.8465	10.2062	10.1352	10.1762	10.2088	11.4018	11.6362	11.5952	11.2517	11.6065	11.5448	10.9374	11.6323	11.5502	11.6467	11.577	11.617	11.7907	11.4473
200663_at	chr12q12-q13	967	CD63	12.8474	12.4387	12.3668	12.6611	12.6257	10.9342	10.9739	11.0267	10.9929	11.1237	11.1666	11.0209	11.3122	11.4377	11.28	11.3471	11.3976	11.2388	11.5103
200664_s_at	chr19p13.2	3337	DNAJB1	7.2307	6.70507	6.5417	6.68553	6.38581	7.19262	7.41777	7.11964	7.47191	6.80127	7.25547	7.07019	7.01492	6.63108	7.01372	6.94072	7.1309	6.73616	7.05022
200665_s_at	chr5q31.3-q32	6678	SPARC	11.0324	12.5822	12.9206	13.5136	13.3147	9.90007	9.87245	9.85166	9.71387	9.41892	9.86315	8.82272	10.2299	10.1885	9.52758	9.98722	10.0813	9.76137	10.0625
200666_s_at	chr19p13.2	3337	DNAJB1	8.01803	7.28284	7.28204	7.26974	6.83554	8.03993	7.92544	7.96056	8.13406	7.3729	7.9302	7.54742	7.7212	7.11994	7.45686	7.21032	7.32265	7.29153	7.92267
200667_at	chr4q24	7323	UBE2D3	10.1055	9.86589	9.74039	9.7126	9.58991	10.3299	10.2661	10.0985	10.2218	10.0674	10.0235	9.91943	10.006	10.0214	10.0185	10.0768	9.94008	10.1456	10.078
200668_s_at	chr4q24	7323	UBE2D3	11.0317	10.6661	10.8322	10.6795	10.5646	11.124	11.0032	10.726	11.2293	10.7758	11.0149	10.9154	10.8797	11.0197	10.8227	10.9443	10.9496	10.8721	10.9637
200669_s_at	chr4q24	7323	UBE2D3	10.8118	10.1151	10.353	10.0963	10.0942	10.5179	10.8933	10.3382	10.7349	10.6222	10.7747	10.6736	10.5417	10.7945	10.4816	10.7428	10.6725	10.5541	10.6262
200670_at	chr22q12.1|22q12	7494	XBP1	6.77587	7.25527	7.42328	8.12723	8.19648	8.04533	8.08383	7.66132	8.0938	7.89844	7.8993	7.8247	7.94898	8.08458	7.90522	8.2709	8.13771	8.09153	8.01993
200671_s_at	chr2p21	6711	SPTBN1	5.59737	5.08776	4.92201	4.60458	4.80265	4.92819	5.43408	4.97156	5.3028	4.81436	5.09064	4.7953	4.97292	4.57666	4.78624	4.92675	4.78624	5.0157	5.26957
200672_x_at	chr2p21	6711	SPTBN1	6.90796	6.60705	6.7064	6.12992	6.38093	5.91325	6.91444	6.8782	6.2485	6.72985	6.50108	6.44516	6.82946	7.2487	6.51933	6.54992	6.77185	6.93315	6.73637
200673_at	chr2p24.1	9741	LAPTM4A	11.6862	12.371	12.3488	12.1991	12.1383	11.5678	11.5396	11.6992	11.7785	11.7725	11.6963	11.4734	11.7356	11.7753	11.5281	11.7493	11.7774	11.6102	11.4713
200674_s_at	chr3p25-p24	6161	RPL32	13.42	13.3378	13.2487	13.3985	13.4437	13.4136	13.4112	13.5114	13.363	13.4316	13.4212	13.4929	13.3969	13.3062	13.3527	13.3883	13.461	13.3321	13.3696
200675_at	chr11p15.5	975	CD81	11.4125	11.0813	10.8881	10.8054	10.958	10.126	9.74284	10.0464	9.77333	9.55656	9.85673	9.70603	9.73646	9.82175	9.6018	9.81589	9.81507	9.64501	10.3102
200676_s_at	chr22q11.21	7332	UBE2L3	7.11093	5.9378	5.93928	6.1873	6.22607	6.97419	6.54295	6.51517	5.99984	5.867	6.11468	5.46495	6.1325	5.37854	5.98538	5.87545	5.83312	5.95009	5.9032
200677_at	chr21q22.3	754	PTTG1IP	10.8805	11.6093	11.285	11.4988	11.0168	10.1248	10.1583	9.66091	10.2756	9.481	9.83486	9.44202	9.90031	9.61601	9.49019	9.65504	9.99816	9.37708	10.0784
200678_x_at	chr17q21.32	2896	GRN	10.124	10.0254	9.63893	9.70568	9.92998	8.29067	8.22335	8.40843	8.1592	8.25604	8.24593	8.1593	8.28648	8.35318	8.37956	8.26116	8.0606	8.23035	8.38775
200679_x_at	chr13q12	3146	HMGB1	10.3795	9.31586	10.0577	10.027	9.9966	11.3507	12.0426	11.4851	11.934	11.7158	11.5282	12.1443	11.7719	11.9963	11.6721	11.7103	11.7659	11.7971	11.6575
200680_x_at	chr13q12	3146	HMGB1	11.6272	10.9306	11.3435	11.5938	11.5992	12.5374	12.9457	12.678	12.8635	12.6537	12.5842	13.0351	12.7435	12.8691	12.6547	12.7186	12.7646	12.8304	12.6116
200681_at	chr6p21.3-p21.1	2739	GLO1	10.1475	10.3557	10.5801	10.5141	10.3086	10.9223	11.2267	11.3129	11.0335	10.9693	10.9805	11.2577	11.1295	11.0501	10.9753	10.9301	11.1105	10.9996	10.7759
200682_s_at	chr22q11.21	7332	UBE2L3	10.788	10.4739	10.6579	10.5048	10.5158	10.9901	10.8863	10.824	11.2341	10.7571	10.9977	11.1453	10.8701	10.9578	10.9416	11.0581	11.011	10.9675	10.9906
200683_s_at	chr22q11.21	7332	UBE2L3	8.48073	8.14754	8.45915	8.36497	8.31429	8.87708	8.82843	8.6435	8.77248	8.29051	8.71127	8.36995	8.44487	8.31916	8.6197	8.60481	8.87896	8.63452	8.66354
200684_s_at	chr22q11.21	7332	UBE2L3	7.34051	6.76405	6.69877	6.85827	6.99955	7.72752	7.50174	7.32504	7.71428	6.43656	7.15679	7.22606	7.28669	6.80981	6.97896	6.90774	7.02369	6.91766	7.21876
200685_at	chr1p31	9295	SFRS11	6.58808	5.33838	5.26252	5.74637	5.82118	6.76525	6.18715	6.91075	6.38502	6.88289	6.25146	6.51497	6.26949	6.86109	6.42942	6.64944	6.44233	6.78113	5.63354
200686_s_at	chr1p31	9295	SFRS11	9.77869	9.89335	9.68033	10.1165	9.89365	10.5956	10.4077	10.761	10.6327	11.1064	10.556	10.7299	10.6936	10.8063	10.6611	10.5917	10.3699	10.8421	10.3845
200687_s_at	chr16q22.1	23450	SF3B3	8.06071	6.73657	6.70867	7.23181	7.31497	9.38221	8.99449	9.16253	9.10379	8.57263	9.19344	8.53594	8.96198	8.43499	8.85952	8.71176	8.41556	8.68678	8.46784
200688_at	chr16q22.1	23450	SF3B3	6.31683	4.96165	5.48274	5.63332	5.66631	6.21065	5.84251	5.89609	6.10677	5.97717	6.38533	5.98442	6.19593	5.84297	6.03967	5.71945	6.08476	6.04426	5.77555
200689_x_at	chr11q12.3	1937	EEF1G	12.6426	12.4106	12.3052	12.6543	12.7859	12.64	12.728	12.6843	12.6983	12.7523	12.7511	12.4079	12.7847	12.5271	12.7743	12.6325	12.7188	12.5871	12.6527
200690_at	chr5q31.1	3313	HSPA9	6.32172	6.1144	5.76512	6.05889	6.34149	7.95401	8.01528	7.87411	7.86032	7.46373	7.64984	8.14892	8.02517	7.6175	7.43846	7.80486	7.87868	7.91416	8.18358
200691_s_at	chr5q31.1	3313	HSPA9	9.11672	8.91013	9.04461	9.24937	9.19089	10.8054	10.6649	10.7241	10.6461	10.4897	10.7553	10.876	10.7348	10.4639	10.6524	10.6062	10.7043	10.8339	10.9358
200692_s_at	chr5q31.1	3313	HSPA9	8.6365	8.46767	8.692	8.7203	8.61253	10.2094	10.1917	10.1421	10.2637	10.1349	10.2822	10.5858	10.3573	10.257	10.0848	10.3909	10.2867	10.4406	10.7447
200693_at	chr2p25.1	10971	YWHAQ	11.5135	10.8561	10.8161	10.6885	10.695	11.6458	11.4902	11.3057	11.5264	10.9819	11.3007	10.8926	11.4387	11.0194	11.0467	11.1023	11.1676	11.0644	10.8947
200694_s_at	chr14q32	57062	DDX24	7.69059	8.1623	8.31548	8.18017	7.97459	8.52839	8.26242	8.40564	8.46372	8.05675	8.30447	8.07897	8.33833	8.04254	8.20975	8.36497	8.20458	8.5203	8.10616
200695_at	chr19q13.41	5518	PPP2R1A	7.09637	6.38852	5.7522	6.04991	5.73848	7.32937	7.44983	7.65593	7.47555	6.86547	7.13094	7.12223	7.28564	7.40555	6.94906	6.8512	6.81478	7.16663	6.96291
200696_s_at	chr9q33	2934	GSN	11.0586	10.7901	10.7702	10.1618	10.1631	7.61411	7.49324	7.59497	7.30285	7.76945	8.2069	7.31756	7.81101	9.34498	7.78208	7.36993	7.84956	7.28146	7.73803
200697_at	chr10q22	3098	HK1	8.88424	8.45516	8.25002	7.89663	7.95364	8.81107	9.13915	9.54785	8.84058	9.0925	9.38786	9.10978	9.17389	8.66296	9.43432	9.14623	8.75378	8.9892	9.2821
200698_at	chr7p22.1	11014	KDELR2	9.81904	10.4991	10.2192	10.4408	10.4538	8.60337	8.26485	8.07524	8.5053	7.32945	8.40652	7.24715	8.08073	7.75706	7.92332	8.13545	8.24133	7.92364	8.01823
200699_at	chr7p22.1	11014	KDELR2	10.4985	10.6504	10.5129	11.1477	11.0853	8.65072	8.60294	8.55028	8.41151	8.16355	8.67983	7.73161	8.46768	8.14965	8.59693	8.4983	8.51371	8.35576	7.89035
200700_s_at	chr7p22.1	11014	KDELR2	10.3746	10.6607	10.6385	10.8028	11.5187	9.0744	9.2217	8.90151	9.11175	8.65784	8.88185	8.40621	8.90498	9.0157	8.60844	8.67211	8.78509	8.40509	9.39461
200701_at	chr14q24.3	10577	NPC2	10.7878	11.261	11.3251	11.4627	11.5006	10.1237	10.4435	10.7454	9.98939	10.9779	10.6663	10.8049	10.6496	11.0543	10.9987	11.0023	10.8097	10.854	10.7903
200702_s_at	chr14q32	57062	DDX24	8.35778	7.83032	8.12432	7.31431	7.58396	7.93889	8.39028	7.46798	7.95975	7.586	8.32946	7.65436	7.67935	7.97854	7.39442	7.51822	7.35317	7.93917	7.98965
200703_at	chr12q24.23	8655	DYNLL1	11.6658	11.8008	12.0131	11.8431	11.7985	12.3661	12.0187	11.9239	12.2886	11.9661	11.8002	12.0339	12.0503	12.216	12.0893	12.1354	12.0834	11.9993	12.2707
200704_at	chr16p13.13	9516	LITAF	8.58813	8.35959	8.07828	8.04602	8.3776	9.28919	9.38874	9.56235	9.03222	9.55514	9.65203	9.17387	9.81475	9.62804	9.60891	9.48257	9.86694	9.68862	10.0982
200705_s_at	chr2q33.3	1933	EEF1B2	12.2968	11.696	11.8951	12.2896	12.3637	12.4464	12.6303	12.3915	12.4028	12.5571	12.4211	12.733	12.5232	12.3692	12.4978	12.4975	12.626	12.3542	12.4574
200706_s_at	chr16p13.13	9516	LITAF	8.13244	7.94452	7.5024	7.30475	7.59167	8.69068	8.80319	8.99477	8.24195	8.45932	8.64021	8.0211	9.14425	8.54028	8.72039	8.78086	9.10978	9.18803	9.18189
200707_at	chr19p13.2	5589	PRKCSH	5.14089	5.56571	5.53122	5.46904	5.95624	5.38221	5.38131	5.44804	5.33283	5.24036	5.4849	5.6965	5.53644	5.21586	5.79255	5.76358	5.68285	5.54161	5.48903
200708_at	chr16q21	2806	GOT2	8.5373	7.87876	8.02285	8.07528	8.02803	9.57941	9.56476	9.69395	9.73139	9.12784	9.60882	9.39172	9.57177	9.34139	9.40397	9.52533	9.36331	9.33289	9.00764
200709_at	chr20p13	2280	FKBP1A	9.35214	8.29791	8.24618	8.12675	8.01343	8.27501	7.29172	7.93772	7.83231	6.74137	7.61325	7.0482	7.35636	7.46192	7.15786	7.35716	7.32576	7.03678	7.12879
200710_at	chr17p13.1	37	ACADVL	10.096	9.45011	9.04478	9.27658	9.87785	7.67508	7.96021	8.41777	7.65162	8.8029	8.90881	8.373	8.29521	8.88497	8.02978	8.05612	7.81532	8.10913	8.1639
200711_s_at	chr5q31	6500	SKP1	9.00627	9.33647	9.41762	9.36626	9.35372	9.39147	9.35374	9.41925	9.37977	9.52764	9.12679	9.64352	9.33541	9.19767	9.32941	9.50412	9.53816	9.18115	9.24304
200712_s_at	chr20q11.1-q11.23	22919	MAPRE1	6.81611	7.17643	7.00357	6.97096	6.82076	7.55527	7.67827	7.36961	7.89021	7.36639	7.2837	7.49412	7.46689	7.59326	7.62174	7.53153	7.64057	7.70406	7.74394
200713_s_at	chr20q11.1-q11.23	22919	MAPRE1	9.03373	9.3124	9.39836	9.45732	9.42899	10.3328	10.4163	10.351	10.3753	10.0345	10.1315	10.2253	10.2744	10.0595	10.3371	10.2603	10.2542	10.1438	10.2084
200714_x_at	chr12q13	10956	OS9	8.62121	9.45563	9.13902	9.16482	9.49554	7.88381	7.54725	8.09167	8.00288	8.10951	7.96475	7.84049	7.90503	7.6894	8.02515	8.05382	8.01037	7.68264	8.07776
200715_x_at	chr19q13.3	23521	RPL13A	12.383	11.677	11.5377	11.8782	11.969	11.8155	12.3409	12.3136	11.6609	12.6063	12.5517	12.3801	12.2942	12.3823	12.5183	12.3934	12.5152	12.4384	12.2452
200716_x_at	chr19q13.3	23521	RPL13A	13.3268	13.1997	13.164	13.3227	13.3646	13.1515	13.3655	13.3631	13.2776	13.482	13.3998	13.4614	13.4421	13.3988	13.4639	13.4258	13.5168	13.4258	13.3671
200717_x_at	chr8q21.11	6129	RPL7	13.2452	13.3032	13.1943	13.3443	13.339	13.478	13.426	13.4349	13.4651	13.629	13.403	13.6059	13.4906	13.4313	13.5099	13.4561	13.4443	13.5062	13.4556
200718_s_at	chr5q31	6500	SKP1	12.1203	12.2378	12.332	12.1532	12.1212	11.9127	11.8659	11.9453	11.9518	12.1933	11.8992	12.1303	11.9981	11.9826	11.8805	12.0481	11.9957	11.8744	11.9422
200719_at	chr5q31	6500	SKP1	6.27049	6.41761	6.40932	6.13507	6.28154	7.34558	6.98472	7.05076	6.74471	6.64887	6.59089	7.21468	6.76086	6.97117	6.2711	6.82693	7.02297	6.79538	6.47028
200720_s_at	chr10q24.32	10121	ACTR1A	8.21885	8.38328	8.36376	8.24347	8.30139	7.58896	7.67822	7.46186	7.48053	6.83541	7.32901	6.9609	7.10539	7.41031	6.64688	7.09931	7.27784	6.84323	6.53736
200721_s_at	chr10q24.32	10121	ACTR1A	8.03996	7.54218	7.473	7.45833	7.54374	8.02945	7.2963	7.38569	7.7925	6.75497	7.56552	6.90693	7.20699	7.22355	6.75846	6.49668	6.97332	6.69117	6.30859
200722_s_at	chr11p13	4076	CAPRIN1	6.75983	6.84218	6.62176	6.74289	6.59515	7.40571	7.86821	7.2555	7.53304	6.94618	7.29076	6.99476	7.45929	7.20391	7.28966	7.50747	7.12684	7.25311	7.39101
200723_s_at	chr11p13	4076	CAPRIN1	10.224	9.87399	9.64507	9.60468	9.51938	10.3797	10.7675	10.201	10.5467	9.74816	10.1698	9.74663	10.2412	9.91769	10.0788	10.032	9.86915	10.2299	10.063
200724_at	chrXq28	6134	RPL10	4.24179	4.41071	4.24959	4.2279	4.05921	4.04564	3.85786	4.15193	4.11173	4.5122	4.0055	4.26476	4.06996	4.02942	4.30304	4.19962	4.17	4.15036	4.07287
200725_x_at	chrXq28	6134	RPL10	13.0129	12.7309	12.5369	12.8065	12.9565	12.7886	12.7148	12.6548	12.8548	12.8205	12.9145	12.6832	12.7778	12.7647	12.7521	12.8267	12.6378	12.6325	12.7373
200726_at	chr12q24.1-q24.2	5501	PPP1CC	10.5456	10.2527	10.3925	10.2028	10.2448	11.6671	11.8347	11.8067	11.8766	11.8079	11.8986	11.5897	11.7473	11.6114	11.8458	11.8097	11.5969	12.0218	11.6022
200727_s_at	chr2p14	10097	ACTR2	8.496	6.27626	7.22985	6.90711	7.0297	5.88111	7.91564	6.51536	6.53377	6.23645	6.46043	6.10992	6.725	5.62982	5.73748	5.88138	6.44233	6.55192	6.24104
200728_at	chr2p14	10097	ACTR2	10.2903	10.2157	10.3904	10.562	10.416	9.69237	9.62481	9.56645	9.60261	9.50293	9.78466	9.34171	9.54772	9.66915	9.38176	9.23011	9.60831	9.38533	8.97895
200729_s_at	chr2p14	10097	ACTR2	9.75483	9.70442	10.0057	9.74683	9.88473	9.33731	9.40694	9.01364	9.47452	8.68827	9.15704	8.49449	9.01025	9.41569	7.97514	8.45701	8.8938	8.51146	8.57077
200730_s_at	chr6q12	7803	PTP4A1	7.91752	7.76859	7.40277	7.25937	6.93483	8.10016	8.54993	7.55988	8.15122	5.82382	7.86452	6.56639	8.07328	6.33566	7.59321	7.84209	8.05153	7.82419	8.47271
200731_s_at	chr6q12	7803	PTP4A1	6.97019	7.24764	7.45661	7.5939	7.29799	6.62264	6.97738	6.56667	6.59447	6.33892	6.4457	7.03118	7.08565	7.15118	6.9141	7.12428	7.06448	7.25879	7.23991
200732_s_at	chr6q12	7803	PTP4A1	9.25195	8.87805	9.14285	9.28609	9.1881	8.19226	8.30645	8.35733	7.97797	8.0053	8.29332	8.16925	8.7574	8.47311	8.52898	8.43695	8.61882	8.70758	8.58189
200733_s_at	chr6q12	7803	PTP4A1	8.59095	8.94509	9.07249	8.846	8.76253	9.18594	9.12814	9.02406	9.1313	8.93051	8.95096	9.04326	9.38093	9.04618	9.11257	9.11264	9.17541	9.23278	9.9321
200734_s_at	chr12q13	377	ARF3	8.93791	9.87584	9.5375	9.69915	9.72153	9.8816	9.39491	9.05967	9.58016	8.73038	9.30049	8.93139	9.15353	8.58048	8.96282	8.98082	9.02906	8.51789	8.78286
200735_x_at	chr12q23-q24.1	4666	NACA	12.4934	12.2382	12.1988	12.1931	12.2498	12.8493	12.7633	12.9434	12.9016	13.1457	12.902	13.2062	12.9399	13.0917	12.9791	12.9349	12.9279	13.0144	12.9818
200736_s_at	chr3p21.3	2876	GPX1	11.4858	11.2118	11.2437	10.8866	10.8091	11.1746	11.0456	10.8508	11.1248	10.7551	10.7311	10.968	10.7896	10.6561	10.8985	10.964	10.9585	10.6594	10.928
200737_at	chrXq13	5230	PGK1	7.784	8.09837	8.20025	8.23087	8.16274	8.98387	9.18268	9.70553	8.4541	9.70153	10.084	9.22474	10.2715	9.12034	9.6864	9.42941	9.57469	8.82879	10.0579
200738_s_at	chrXq13	5230	PGK1	10.9273	11.2525	11.4371	11.2741	11.2312	12.0785	11.965	12.4153	11.4929	12.4072	12.5618	11.9907	12.7274	11.8932	12.4779	12.2529	12.2911	11.9053	12.7353
200739_s_at	chr21q22.3	6612	SUMO3	8.02291	7.26977	7.39624	7.51811	7.44486	6.73295	7.41402	6.67223	6.98961	7.15371	7.09798	7.03971	7.24017	6.79601	7.51155	7.58277	7.41928	7.3666	7.57421
200740_s_at	chr21q22.3	6612 /// 6613	SUMO2 /// SUMO3	9.49187	9.39235	9.30731	9.26407	9.06779	9.61507	9.59927	9.48449	9.64166	9.30964	9.45259	9.2794	9.62775	9.41301	9.39434	9.71049	9.56763	9.36595	9.21242
200741_s_at	chr1q21	6232	RPS27	13.1223	13.3695	13.2707	13.2549	13.3227	13.2916	13.1083	13.3035	13.1346	13.5407	13.4007	13.4913	13.3726	13.43	13.3455	13.3668	13.3423	13.4154	13.4288
200742_s_at	chr11p15	1200	TPP1	7.9595	8.28999	7.73545	7.6387	8.00411	4.20887	4.94026	4.4988	4.476	4.27496	4.11594	4.19014	4.46437	4.42386	4.26424	4.32582	4.14753	4.26312	4.32677
200743_s_at	chr11p15	1200	TPP1	9.31402	8.87657	9.1283	8.93352	9.35705	7.64371	7.65604	7.92619	7.51385	7.25502	7.54378	7.00025	7.60398	7.10888	7.59335	7.55515	7.32057	7.45889	7.46084
200744_s_at	chr1p36.33	2782	GNB1	8.6436	8.0612	8.13444	8.36627	8.04848	8.76387	8.92341	8.49848	8.98143	8.09936	8.87728	8.34196	8.82784	8.32637	8.48233	8.50876	8.59149	8.3931	8.64655
200745_s_at	chr1p36.33	2782	GNB1	10.6663	9.98962	9.63725	9.65277	9.61802	9.87554	9.88728	9.34324	9.95922	8.03659	9.58445	8.27483	9.44434	8.14319	8.88629	9.1061	9.21716	9.28504	9.30528
200746_s_at	chr1p36.33	2782	GNB1	9.64597	9.54662	9.68512	9.70312	9.72924	9.41458	9.09994	9.22996	9.24876	8.97233	9.24241	8.93482	9.32546	9.24523	9.26417	9.25592	9.26897	9.05423	9.21826
200747_s_at	chr11q13	4926	NUMA1	8.37966	7.51474	7.23048	7.56993	7.62122	7.47169	7.43813	7.4591	7.22649	7.42065	7.24144	6.64999	7.60896	7.55394	6.89616	7.29865	7.37671	7.39485	7.16665
200748_s_at	chr11q13	2495	FTH1	13.1281	13.9699	13.9471	13.7837	13.5537	11.811	11.6559	12.0478	11.8964	12.1656	12.1698	11.8987	12.426	12.5501	12.233	12.2641	12.3771	12.1657	12.3867
200749_at	---	5901	RAN	8.72699	8.61568	9.0148	8.87118	8.71167	9.92948	9.66824	9.78006	9.76095	9.63664	9.58332	9.84993	10.1219	9.77638	9.76285	9.9476	9.94416	10.1288	10.1013
200750_s_at	chr12q24.3	5901	RAN	10.822	10.0996	10.8826	10.6051	10.5861	12.3021	12.3335	12.2299	12.4208	12.2618	12.1111	12.5592	12.3363	12.4515	12.3812	12.5533	12.4161	12.4099	12.2859
200751_s_at	chr14q11.2	3183	HNRNPC	9.84522	9.21911	10.1948	9.89043	9.92419	10.8041	11.4332	11.453	11.2333	12.0129	11.0515	12.1105	11.669	11.8081	11.4882	11.5259	11.5266	11.6035	11.6185
200752_s_at	chr11q13	823	CAPN1	6.9137	5.9555	5.23983	5.74487	5.6279	6.66578	6.4655	6.85981	6.37067	6.00646	6.30556	5.9226	5.93548	6.36814	6.01501	6.014	5.76078	6.00939	5.99173
200753_x_at	chr17q25.1	6427	SFRS2	7.29751	6.91644	7.41052	7.73108	7.6357	9.61685	9.41326	8.90028	9.77989	8.60387	8.9238	9.56432	9.52131	9.62695	8.95309	9.44818	9.60143	9.53423	10.0307
200754_x_at	chr17q25.1	6427	SFRS2	10.3137	9.59398	9.79032	10.0322	9.99153	11.9917	11.9037	11.2239	12.0391	10.8287	11.4868	11.471	11.6433	11.8218	11.1219	11.3701	11.6224	11.5135	11.9787
200755_s_at	chr7q32.1	813	CALU	9.1868	10.5672	10.6984	10.4313	10.5612	7.86453	8.17118	8.16446	7.94317	7.74667	7.78783	7.59362	8.38543	8.18121	7.92585	8.13032	8.18437	8.13832	8.21092
200756_x_at	chr7q32.1	813	CALU	7.86785	9.05691	9.26311	9.15452	9.09733	6.35265	6.85933	6.70898	6.57498	6.32069	6.79965	6.54157	6.83508	6.78814	6.68079	6.95834	7.04135	6.87044	7.00829
200757_s_at	chr7q32.1	813	CALU	10.8717	11.79	11.8371	11.5388	11.4533	9.04315	9.16943	9.36724	9.026	9.18833	9.5846	8.85684	9.34823	9.12882	9.45452	9.36643	9.39945	9.42679	9.60507
200758_s_at	chr17q21.3	4779	NFE2L1	9.15402	9.15775	8.96658	8.91832	8.91206	8.49436	8.51237	8.88141	8.69931	9.41521	9.21367	9.26623	9.46362	9.36287	9.05728	8.98227	9.12688	9.27995	9.67418
200759_x_at	chr17q21.3	4779	NFE2L1	9.40368	9.31366	8.9837	9.31547	9.05171	8.55361	8.535	9.01702	8.72689	9.39338	9.34983	9.37441	9.36856	9.23141	9.2173	9.03841	9.17674	9.31549	9.76094
200760_s_at	chr3p14	10550	ARL6IP5	11.506	10.3242	9.77834	9.68884	9.65284	7.78658	8.25174	7.62652	8.03991	8.36596	8.26638	7.74964	7.88294	8.29353	7.97218	7.79854	7.98406	7.97915	7.37715
200761_s_at	chr3p14	10550	ARL6IP5	11.2872	10.5599	9.95227	9.97491	9.66772	7.77783	8.04231	8.05498	7.8673	8.70895	8.22479	7.96554	8.42064	8.3184	8.47617	8.30545	8.40137	8.38756	7.7769
200762_at	chr8p22-p21	1808	DPYSL2	10.888	10.6745	10.3832	10.5322	10.3003	10.5875	10.6646	10.6626	10.3596	10.0654	10.2186	9.6928	10.5715	9.95417	10.408	10.3169	10.1502	10.2833	9.80094
200763_s_at	chr15q22	6176	RPLP1	13.4698	13.453	13.5273	13.4607	13.4839	13.5486	13.4753	13.4507	13.4769	13.4593	13.5332	13.3097	13.4556	13.4942	13.4437	13.4391	13.4777	13.352	13.4435
200764_s_at	chr5q31	1495	CTNNA1	8.6403	8.27719	8.46447	8.19641	8.52258	8.38104	8.65283	8.98716	8.49168	8.86999	8.82699	8.75634	9.03875	8.74307	8.84855	8.83675	8.79333	8.87782	8.89785
200765_x_at	chr5q31	1495	CTNNA1	9.9699	9.61357	9.68051	9.59574	9.6231	9.90762	9.97835	10.3429	9.58833	9.9979	9.94169	9.78854	10.0679	9.9691	10.0156	9.87052	9.92526	9.90522	9.94815
200766_at	chr11p15.5	1509	CTSD	6.91752	6.8936	6.14066	5.89146	6.19234	5.98926	5.84511	5.57932	5.90305	5.71102	5.87211	5.34578	5.66725	5.63772	5.66234	5.58413	5.44189	5.82422	5.98308
200767_s_at	chr9q22.31	23196	FAM120A	8.05751	6.62027	6.67109	6.53898	6.50914	6.15154	6.17903	5.83499	6.20965	5.79064	5.93717	5.98997	5.60234	5.28202	5.91416	5.8132	5.35203	5.47488	5.75006
200768_s_at	chr2p11.2	4144	MAT2A	8.57761	9.25128	8.86163	8.95315	9.13325	10.2857	10.2894	9.21378	10.2529	8.81042	9.50585	9.87404	9.69458	9.90724	8.84564	9.30076	9.62135	9.73044	10.7825
200769_s_at	chr2p11.2	4144	MAT2A	5.43645	5.07922	4.97718	4.90277	5.03792	5.60975	6.90378	5.45839	5.97453	5.27383	5.83883	5.96073	6.08308	5.96145	5.9254	5.98826	5.94918	5.79217	6.28799
200770_s_at	chr1q31	3915	LAMC1	9.01055	9.52404	9.11667	9.17043	9.09936	7.06499	7.45143	7.63809	7.08887	7.5946	7.80638	6.70565	7.29449	7.57061	7.6198	7.37092	8.47005	7.45235	7.6194
200771_at	chr1q31	3915	LAMC1	10.2245	11.3327	10.909	10.9078	10.996	9.22629	9.3729	9.84313	9.33165	9.66477	9.71576	9.08506	9.87361	9.79347	9.46774	9.09477	10.4083	9.18604	9.64942
200772_x_at	chr2q37.1	5757	PTMA	12.1	11.1018	11.4791	11.4782	11.7636	13.3112	13.2958	13.3557	13.1593	13.2844	13.4796	13.2181	13.2834	13.3115	13.3445	13.3915	13.309	13.465	13.2605
200773_x_at	chr2q37.1	5757	PTMA	11.9331	11.3754	11.6336	11.706	11.9241	12.7673	12.6629	12.9138	12.9281	12.9875	12.9349	12.9218	12.9706	12.8169	13.0223	13.0873	12.9643	13.156	12.9821
200774_at	chr9q22.31	23196	FAM120A	11.2927	10.7107	10.5561	10.6134	10.4644	9.40939	9.33735	9.27003	9.68622	8.81963	9.15363	8.68324	8.70415	8.57885	9.2266	8.78802	8.53101	8.94279	8.87659
200775_s_at	chr9q21.32-q21.33	3190	HNRNPK	11.0658	11.0858	11.0921	11.187	11.2153	12.011	12.1434	12.2011	12.2494	11.8085	11.9206	11.8852	12.3227	11.9998	12.0221	12.0847	12.0763	12.0682	12.0755
200776_s_at	chr2q33	9689	BZW1	8.46088	8.46372	8.28126	8.38747	8.40131	8.73704	8.7707	8.2557	9.00699	7.67336	7.88023	8.33846	8.61506	8.42483	7.95187	8.56947	8.96626	8.45964	8.54111
200777_s_at	chr2q33	9689	BZW1	10.3013	9.98455	9.98392	10.0978	10.2226	10.7008	10.4351	10.3263	10.6707	9.77899	10.0716	10.3634	10.5508	10.2623	10.0541	10.3153	10.5434	10.3122	10.4025
200778_s_at	chr2q37	4735	40423	8.60099	9.04173	8.89258	9.23131	9.06372	9.7059	9.92286	9.75371	9.90242	10.0739	9.96388	10.0626	9.91611	10.1722	10.0821	9.88195	9.47841	9.64834	9.76216
200779_at	chr22q13.1	468	ATF4	10.6726	10.819	10.8219	11.3206	11.159	11.2862	11.1852	11.0926	10.9624	11.5159	11.6182	11.9324	11.6037	11.9321	11.4443	11.7002	11.9601	11.8166	11.8626
200780_x_at	chr20q13.3	2778	GNAS	12.6752	12.4872	12.2512	12.2736	12.3223	12.1977	12.2367	12.0587	12.2263	11.5537	12.0376	11.483	12.1093	11.926	11.8839	11.7267	11.9353	11.787	11.9498
200781_s_at	chr16p	6210	RPS15A	13.3645	13.1158	13.1977	13.3348	13.352	13.4633	13.6731	13.5615	13.5261	13.6611	13.5694	13.7101	13.6239	13.5409	13.5624	13.5862	13.5375	13.6197	13.6364
200782_at	chr4q26-q28|4q27	308	ANXA5	11.6114	12.0314	11.708	11.8507	12.2603	10.3201	10.0531	10.0575	9.91932	9.73633	9.96311	9.38675	10.2361	9.98033	9.61996	9.8482	10.1627	9.57583	10.2015
200783_s_at	chr1p36.11	3925	STMN1	7.58657	6.89323	7.35759	6.989	7.52401	9.10317	9.30081	9.24569	9.10551	9.11911	8.64892	9.14959	9.13607	9.12506	9.0057	9.0192	9.11164	9.04046	8.82909
200784_s_at	chr12q13-q14	100134190 /// 4035	LOC100134190 /// LRP1	7.38186	6.64405	6.83316	6.86131	6.66883	5.5685	6.12172	6.18126	6.11962	6.14755	6.14978	6.20373	6.20636	5.99616	6.48099	6.12662	6.20617	6.3477	6.53133
200785_s_at	chr12q13-q14	100134190 /// 4035	LOC100134190 /// LRP1	7.63936	7.48602	7.28429	7.56642	7.78066	5.56064	5.58178	6.17482	5.56284	5.78792	5.94446	5.84127	6.11041	5.72823	5.97467	5.85525	5.65523	5.69448	5.94597
200786_at	chr9q34.11-q34.12	5695	PSMB7	10.5764	10.2882	10.2875	10.4124	10.4153	10.9445	10.8711	10.7452	11.0623	10.9301	10.7188	11.0157	10.8073	10.9112	10.8856	10.9981	10.9187	10.771	10.841
200787_s_at	chr1q21.1	8682	PEA15	8.39798	7.61837	8.19316	7.56335	7.52886	6.4847	6.11174	5.71918	6.29267	5.37981	4.67805	6.08046	6.04522	5.77675	5.49745	6.02364	6.31943	5.68796	6.387
200788_s_at	chr1q21.1	8682	PEA15	10.6119	11.1662	11.3875	11.0802	10.9859	8.6635	8.21545	8.25139	8.53548	8.36291	8.27324	8.93813	8.55969	8.76122	8.20813	9.04397	9.30644	8.52297	9.52515
200789_at	chr19q13.1	1891	ECH1	8.75976	8.55046	8.55132	8.8873	9.07363	8.1817	8.48814	8.67163	8.37544	8.91503	8.92246	8.4909	9.04723	8.71644	9.2967	8.98112	8.91506	8.78224	8.81116
200790_at	chr2p25	4953	ODC1	8.20597	7.53882	7.8903	7.97167	7.7717	11.6135	10.6569	9.37867	11.6442	9.01323	10.1864	9.95968	10.6631	10.2261	9.58918	9.79447	10.286	9.10203	9.5632
200791_s_at	chr15q26.1	8826	IQGAP1	10.0755	9.21251	9.07095	9.43743	9.37715	8.55797	8.95293	9.3333	8.39329	9.18565	9.02303	8.89546	8.96149	8.90558	9.40244	9.24145	9.18244	9.18612	9.61674
200792_at	chr22q13.2	2547	XRCC6	10.5131	9.85875	10.1449	9.97706	10.2424	11.6629	11.4579	11.5672	11.602	11.2017	11.6173	11.0462	11.5222	11.1503	11.314	11.4309	11.3602	11.366	11.218
200793_s_at	chr22q11.2-q13.31|22q13.2	50	ACO2	7.20942	6.89551	6.7118	6.2734	6.58034	7.40909	7.39901	7.44439	7.34475	6.99933	7.13912	7.06654	6.96365	7.00149	6.80912	6.87356	6.89283	7.01623	6.78707
200794_x_at	chr12q12	9802	DAZAP2	10.2197	10.2796	10.3165	10.2441	10.2456	8.01971	8.25249	8.1797	7.67661	8.10301	8.23398	8.15383	7.89598	8.32686	8.12207	8.21714	8.13724	8.12231	8.04063
200795_at	chr4q22.1	8404	SPARCL1	4.17181	4.11177	4.30211	4.02833	4.22053	4.16026	4.71705	4.309	4.27292	4.31124	4.18566	4.45143	4.31975	4.44315	4.44304	4.21209	4.14768	4.21915	4.50409
200796_s_at	chr1q21	4170	MCL1	4.19596	4.04973	4.11878	4.29633	4.31947	4.16217	4.6807	4.21204	4.11599	3.96303	4.24866	4.24535	4.10699	4.21929	4.23486	4.39332	4.4968	4.19393	4.46664
200797_s_at	chr1q21	4170	MCL1	10.1839	10.0177	10.0669	10.0391	9.89122	10.305	10.7623	10.6461	10.5153	10.4123	10.6469	10.555	10.4899	10.662	10.6901	10.6656	10.8486	10.5482	10.9649
200798_x_at	chr1q21	4170	MCL1	7.47417	7.63577	7.9843	7.84551	7.55816	9.03588	9.59788	8.43626	9.20176	7.59085	7.88579	9.20138	8.96142	9.37707	8.59956	9.4568	9.68785	9.08006	9.68445
200799_at	chr6p21.3	3303 /// 3304	HSPA1A /// HSPA1B	10.0378	10.4459	10.4439	10.1214	9.64595	9.12031	9.21479	9.34428	8.95268	9.10855	9.10866	8.58096	8.60075	8.59069	9.24176	8.71318	8.47096	8.06515	8.57828
200800_s_at	chr6p21.3	3303 /// 3304	HSPA1A /// HSPA1B	8.96553	9.36215	9.19282	8.8977	8.55236	8.52525	8.90505	8.89494	8.79228	8.68948	9.11983	8.53284	8.34508	8.42523	8.92837	8.57291	8.07391	7.92306	8.41718
200801_x_at	chr7p22	60	ACTB	13.0273	13.3618	13.3304	13.1717	13.0955	13.4719	12.9757	13.2003	13.2587	12.6282	13.0854	12.7657	13.0781	12.9679	12.9259	12.932	12.9751	12.926	13.0491
200802_at	chr1p13.3	6301	SARS	9.26881	9.26689	9.21095	9.11203	9.05032	9.49231	9.5525	9.53947	9.22788	9.67123	9.92997	9.6201	9.87937	9.46802	9.65259	9.44596	9.42972	9.3988	9.85336
200803_s_at	chr12q12-q13	7009	TMBIM6	10.1155	10.1631	9.82782	10.0395	9.92918	9.39316	9.63905	9.34405	9.64716	8.84778	9.30936	8.74272	9.3389	8.96156	9.46699	9.59897	9.41619	9.28512	9.46528
200804_at	chr12q12-q13	7009	TMBIM6	10.3995	10.3473	10.1362	10.2121	10.2497	10.1095	10.4048	10.5002	10.3851	10.4998	10.2913	10.1462	10.3598	10.4863	10.3587	10.3003	10.2938	10.2762	10.4239
200805_at	chr5q35.3	10960	LMAN2	9.38657	8.93625	8.99511	9.06076	9.42965	8.91866	8.97363	8.65145	9.03677	8.68973	8.94864	8.68642	8.66514	8.69706	8.66554	8.88131	8.88492	8.71972	8.72969
200806_s_at	chr2q33.1	3329	HSPD1	9.60864	8.11307	8.83754	9.01633	8.99205	11.1506	12.0054	11.3484	11.7414	11.2604	11.4001	11.4551	11.3802	11.49	11.3741	11.4356	11.3806	11.4798	11.2749
200807_s_at	chr2q33.1	3329	HSPD1	11.3282	10.2066	10.7266	10.9201	11.0099	12.961	12.9809	12.9084	13.1351	12.7362	12.7001	12.8657	12.6972	12.7526	12.7901	12.887	12.775	12.8968	12.6836
200808_s_at	chr7q32	7791	ZYX	6.9658	5.97777	6.12183	6.19071	5.94368	6.2714	5.84963	5.42584	5.77857	5.44852	5.47166	6.22486	6.03092	5.48039	5.63304	5.7329	5.79317	5.66505	6.65724
200809_x_at	chr9q34	6136	RPL12	13.4896	13.1756	12.7014	13.0422	13.1374	13.2434	13.4609	13.4128	13.3476	13.4402	13.5591	13.3171	13.4099	13.2621	13.5302	13.3666	13.4113	13.4069	13.4906
200810_s_at	chr19p13.3	1153	CIRBP	9.15792	9.98942	10.0567	9.84771	10.0108	10.0531	9.88541	9.81562	9.64243	9.39787	9.53894	9.33466	10.2837	9.89407	9.92213	10.2932	10.4107	10.2787	9.97124
200811_at	chr19p13.3	1153	CIRBP	8.07513	8.92239	9.14756	8.83801	8.97372	8.76462	8.48029	8.69981	8.44937	8.53645	8.63326	8.42807	9.30772	9.09477	9.04254	9.37323	9.53577	9.17164	8.83914
200812_at	chr2p13.2	10574	CCT7	9.9767	9.52632	9.45195	9.61162	9.7035	11.1024	11.0722	10.8711	11.0785	10.6213	10.8164	10.5952	10.7452	10.6658	10.7042	10.7469	10.5997	10.6585	10.5412
200813_s_at	chr17p13.3	5048	PAFAH1B1	6.65194	6.93509	7.13074	7.42617	7.21581	7.18696	7.41939	7.2557	7.08181	6.66241	6.8536	7.12187	7.36162	7.22798	7.60364	7.26997	7.28372	7.27399	7.00254
200814_at	chr14q11.2	5720	PSME1	10.4609	9.45119	9.32222	9.61448	9.67459	8.43388	9.04915	9.39643	8.33581	9.46295	9.47808	9.16056	9.18289	9.29505	9.56027	9.54315	9.47709	9.23278	9.21239
200815_s_at	chr17p13.3	5048	PAFAH1B1	7.91175	7.14601	7.05059	7.17953	7.42408	7.88744	8.38525	8.54005	7.97954	8.24666	8.30853	7.613	8.13079	8.10506	8.27428	8.27521	8.15331	8.1035	8.10616
200816_s_at	chr17p13.3	5048	PAFAH1B1	8.62005	8.50592	8.47728	8.5807	8.56257	8.263	7.87062	7.85737	8.05003	6.32575	6.64099	6.95762	7.92921	7.29708	6.92921	7.34966	7.49369	7.29871	7.52742
200817_x_at	chr6p21.31	6204	RPS10	13.438	13.2492	13.3368	13.3505	13.4083	13.6302	13.6367	13.6031	13.6308	13.6183	13.6586	13.6804	13.6297	13.5933	13.6566	13.6467	13.6489	13.5618	13.6256
200818_at	chr21q22.1-q22.2|21q22.11	539	ATP5O	10.8639	10.5786	11.0117	10.5131	10.8515	11.619	11.6207	11.7271	11.738	11.7625	11.7896	11.8845	11.6795	11.5679	11.6293	11.6057	11.5058	11.4377	11.4359
200819_s_at	chr19p13.3	6209	RPS15	13.3677	13.2462	12.9901	13.0388	13.1169	13.4717	13.4508	13.4617	13.3942	13.3153	13.5037	13.2098	13.4059	13.2958	13.4078	13.4388	13.406	13.361	13.3663
200820_at	chr19q13.2	5714	PSMD8	9.69897	9.52923	9.80464	9.97059	10.1093	9.78841	9.83339	9.6437	9.83633	9.93663	9.8612	9.89846	9.68191	9.88964	9.90788	9.88808	9.97523	9.57434	9.74544
200821_at	chrXq24	3920	LAMP2	8.11803	8.96363	8.91255	9.0196	8.71324	7.14062	6.38555	6.67395	6.15362	6.68698	6.21989	5.87584	6.66749	6.70525	6.30249	6.39939	6.60652	6.60343	6.39589
200822_x_at	chr12p13	7167	TPI1	10.9761	10.5906	10.6749	10.577	10.7989	11.461	11.6907	11.826	11.4494	11.7318	12.0233	11.4995	12.0416	11.5681	11.9105	11.8789	11.7453	11.5517	11.9122
200823_x_at	chr3p21.3-p21.2	100131713 /// 387101 /// 6159	LOC100131713 /// RPL29 /// RPL29P4	12.0712	11.4736	11.5906	11.7959	11.8616	12.1393	12.0876	12.1196	12.1227	12.2009	12.2371	12.205	12.1138	11.8967	12.0173	12.0207	12.0405	11.9842	11.9156
200824_at	chr11q13	2950	GSTP1	10.2035	10.0618	10.1607	10.5378	10.6886	11.5014	11.4898	11.7675	11.4837	12.0291	11.7534	11.8163	11.6143	11.7192	11.889	12.0039	11.9813	11.5955	11.6953
200825_s_at	chr11q23.1-q23.3	10525	HYOU1	6.53864	7.36769	7.38822	7.12315	7.62937	8.66906	8.14587	8.54923	8.69166	8.16096	8.48716	8.13292	8.36037	8.58245	8.08263	8.02136	8.0509	8.08971	8.18233
200826_at	chr19q13.2	6633	SNRPD2	12.2601	11.7454	11.8968	11.8756	11.9513	12.6749	12.617	12.6151	12.5091	12.6143	12.7722	12.7516	12.475	12.5522	12.6218	12.677	12.6001	12.4589	12.3765
200827_at	chr1p36.22	5351	PLOD1	8.56868	9.37151	9.00589	9.23032	9.37604	7.08418	6.97705	7.04721	6.9626	6.50386	6.90792	6.45709	6.927	6.86097	6.43779	6.74866	6.81544	6.86424	6.87261
200828_s_at	chr17q11.2	7756	ZNF207	9.51886	8.93719	8.9954	8.976	9.11148	10.4423	10.3319	9.98662	10.3854	9.56183	9.94504	9.75392	10.107	10.2489	9.85374	10.1128	10.0913	10.2762	10.2119
200829_x_at	chr17q11.2	7756	ZNF207	9.80908	9.2708	9.29999	9.52975	9.4229	10.7794	10.7308	10.4087	10.7975	9.81265	10.1938	10.1624	10.2939	10.4729	10.3465	10.454	10.513	10.5615	10.7534
200830_at	chr3q27.1	5708	PSMD2	9.66461	9.31987	9.49469	9.44059	9.33463	9.88064	9.85853	9.54575	9.89182	9.28771	9.71661	9.18957	9.62296	9.51691	9.57064	9.41864	9.51683	9.39913	9.50757
200831_s_at	chr10q24.31	6319	SCD	7.81498	6.63932	6.7983	6.95848	7.36935	8.04913	8.62605	8.55908	8.59783	7.71508	8.02762	8.00577	8.49606	8.14386	8.22479	8.097	8.14761	8.0477	8.29292
200832_s_at	chr10q24.31	6319	SCD	10.0603	8.25253	8.38696	9.40632	9.40825	10.6052	10.3295	10.9559	10.7001	10.5858	10.4621	10.2595	11.1717	10.5436	10.7745	10.5771	10.9192	10.9284	10.6497
200833_s_at	chr12q14	5908 /// 643752	hCG_1757335 /// RAP1B	11.0108	11.6519	12.217	12.1855	12.0505	10.673	10.8007	10.4468	10.738	10.4467	10.6066	10.5733	10.5729	10.5404	10.4733	10.6567	10.6695	10.5123	10.6417
200834_s_at	chr20q13.3	6227	RPS21	12.6448	12.0976	12.3186	12.6654	12.7696	12.9158	12.9412	12.9569	12.9539	13.0719	13.0606	13.1519	12.9792	12.9877	12.9535	12.9867	13.0302	12.9097	12.9272
200835_s_at	chr3p21	4134	MAP4	9.20663	7.13681	7.80187	6.88781	6.95632	6.79662	7.61238	7.64471	7.05722	6.98623	7.03938	6.98384	7.53796	7.04232	6.96458	7.30439	7.62871	7.92439	8.00955
200836_s_at	chr3p21	4134	MAP4	7.91447	8.00053	7.34248	7.26103	7.58954	7.59445	6.96054	7.27223	7.38235	7.40985	7.77505	7.52764	7.12834	7.21962	7.02816	7.17523	7.0291	7.1396	7.0863
200837_at	chrXq28	10134	BCAP31	9.44116	9.38548	9.4143	9.29534	9.27676	10.1733	9.13186	9.11092	9.36378	8.63461	8.95255	8.79057	8.97346	8.95351	8.99619	9.25029	9.3404	9.07157	9.09255
200838_at	chr8p22	1508	CTSB	12.3282	11.7375	11.5894	11.686	11.5959	7.34797	7.35152	7.24356	7.07309	6.78336	7.10608	7.26966	6.80653	7.783	6.97961	7.22797	7.39844	7.10352	7.27639
200839_s_at	chr8p22	1508	CTSB	12.4533	11.9605	11.9136	12.107	11.9279	8.06795	8.09893	7.62363	7.68061	7.20061	7.59745	7.34263	7.35852	8.06194	7.47953	7.72359	8.01335	7.39267	7.95617
200840_at	chr16q23.1	3735	KARS	10.7513	10.5062	10.5504	10.6564	10.6868	11.6411	11.7309	11.6746	11.6897	11.5488	11.4299	11.6048	11.5903	11.4816	11.6799	11.6773	11.4579	11.663	11.4688
200841_s_at	chr1q41	2058	EPRS	7.4214	5.5054	6.0987	5.89388	6.10456	6.02856	7.94602	6.70323	6.64423	4.75038	6.70724	5.98835	6.68162	4.87857	6.17252	6.0716	6.1151	6.68575	6.66884
200842_s_at	chr1q41	2058	EPRS	9.48694	9.16599	8.78161	8.92522	9.17772	9.57959	9.86897	9.49963	9.53107	9.27511	9.83663	8.86143	9.62995	8.97612	9.38726	9.35676	9.16988	9.44103	9.52582
200843_s_at	chr1q41	2058	EPRS	9.06266	9.0301	8.65879	9.13994	9.2877	9.14739	9.4602	9.51899	8.9774	9.45309	9.56848	9.49829	9.6816	9.05228	9.5295	9.32179	9.29792	9.47801	9.48676
200844_s_at	chr1q25.1	9588	PRDX6	10.9753	11.5579	11.6667	11.4659	11.4817	11.7888	12.3955	12.5519	11.7849	12.4959	12.4249	12.3711	12.1727	11.8098	12.7395	12.5816	12.4188	12.4201	12.6429
200845_s_at	chr1q25.1	9588	PRDX6	9.78842	10.3796	10.719	10.3437	10.239	10.6035	10.7998	11.1413	10.6833	10.9094	10.6517	10.8378	10.6851	10.5982	11.0516	10.9721	10.8837	10.9682	11.1905
200846_s_at	chr11q13	5499	PPP1CA	8.88336	8.21602	7.95456	8.17114	8.20479	9.88069	9.55575	9.4374	9.95962	8.71217	9.6511	8.7903	9.36554	9.16897	9.07637	9.37571	9.51899	8.91269	9.1915
200847_s_at	chr8p12	51669	TMEM66	10.8611	11.1893	11.2218	10.7552	10.7977	10.2178	10.4541	10.1934	10.3195	10.0089	10.2082	9.53326	10.3992	10.158	10.13	10.2073	10.2362	10.0832	10.4318
200848_at	chr1p13.2	10768	AHCYL1	8.92653	8.99035	8.86173	8.86398	8.76652	8.38657	8.83761	8.63269	8.33082	7.7998	8.56567	8.00869	8.62887	7.80659	8.15038	8.15518	8.49552	8.50468	8.22213
200849_s_at	chr1p13.2	10768	AHCYL1	8.6573	8.89289	8.72531	8.74166	8.72677	8.40257	8.64268	8.6311	8.13479	8.26265	8.66486	7.69678	8.45858	8.15241	8.43598	8.19278	8.39916	8.42435	8.26755
200850_s_at	chr1p13.2	10768	AHCYL1	9.85282	9.75147	9.88968	9.89211	9.82951	9.56002	9.6163	9.83264	9.25042	9.24746	9.44319	8.75535	9.63482	9.32261	9.37529	9.43676	9.43986	9.60563	9.51333
200851_s_at	chr16q22.2	9798	KIAA0174	8.39142	8.3077	8.27198	8.47887	8.41532	9.23758	9.27682	9.405	9.24288	9.18854	9.55863	9.04483	9.28257	9.20652	9.12144	9.05628	9.12464	9.30813	9.14709
200852_x_at	chr7q21.3-q22.1|7q22	2783	GNB2	9.06697	8.78196	8.30478	8.16256	8.38519	8.66619	8.40434	8.46007	8.30911	8.02232	8.48849	7.92114	8.08075	8.27569	8.07883	7.87231	7.75114	7.79721	8.32669
200853_at	chr4q24	3015	H2AFZ	10.0665	10.0596	10.2705	10.6229	10.5809	12.1634	11.844	11.6131	12.1214	11.6995	11.3827	12.1186	11.8539	12.0721	11.6766	11.8991	11.8572	11.7456	11.8151
200854_at	chr17p11.2	9611	NCOR1	6.88914	6.31271	5.89673	6.61429	6.10198	7.1597	6.81549	7.25798	6.95037	6.27733	6.55033	6.01287	6.76053	5.76935	6.55911	6.81044	6.51283	6.82344	6.75425
200855_at	chr17p11.2	100133918 /// 149934 /// 9611	C20orf191 /// LOC100133918 /// NCOR1	4.8574	4.40763	4.52079	4.67006	4.64431	4.37003	4.59272	4.59313	4.41056	4.41537	4.19515	4.67815	4.73204	4.41893	4.83079	4.61192	4.54888	4.64688	4.43334
200856_x_at	chr17p11.2	100133918 /// 149934 /// 9611	C20orf191 /// LOC100133918 /// NCOR1	5.7322	5.03552	5.20443	5.02736	5.16469	5.20237	5.39764	5.55784	4.8819	5.24393	4.87249	4.8991	5.27689	4.83254	5.41213	5.16469	5.53913	5.49295	4.8059
200857_s_at	chr17p11.2	9611	NCOR1	6.83036	5.76993	5.70539	5.8171	6.01901	6.41273	6.11024	6.53249	5.70539	6.06603	6.18213	6.06341	6.34354	5.69878	5.95476	6.19742	6.1191	6.42873	6.44693
200858_s_at	chr1p34.1-p32	6202	RPS8	12.8291	12.3688	12.7144	12.7395	12.7554	12.8526	12.6622	12.8983	12.9052	13.1422	12.9516	12.848	12.9979	12.8556	12.8901	12.9853	12.8597	13.0526	12.9582
200859_x_at	chrXq28	2316	FLNA	8.94576	8.53858	8.35219	8.29458	8.33742	8.39259	7.95466	8.40422	8.25764	7.87407	8.23778	7.76406	8.29281	8.27208	7.9843	7.83779	7.9554	7.90741	8.38199
200860_s_at	chr16q21	23019	CNOT1	8.3751	8.19594	7.58497	7.93852	7.94	9.31006	9.41193	9.27537	9.31159	9.02667	9.40625	8.82243	9.39457	8.7955	9.60246	9.14703	9.02018	9.23102	9.07246
200861_at	chr16q21	23019	CNOT1	5.56234	5.6018	5.64488	5.58498	5.83231	6.33574	6.32344	6.20826	6.27223	6.15197	6.14663	6.22434	6.25777	6.18266	6.41662	6.39167	6.51558	6.57635	6.54674
200862_at	chr1p32.3	1718	DHCR24	9.05426	9.9032	9.00282	8.90566	8.85903	10.5549	9.81234	9.69336	10.7867	9.1882	10.2751	9.13039	9.89446	9.53158	9.15862	9.52737	9.90888	9.50582	9.43908
200863_s_at	chr15q22.31	8766	RAB11A	10.3231	10.6673	10.6533	10.5084	10.4627	10.6287	10.8254	10.7056	10.7399	10.8204	10.7379	10.9735	10.4979	10.8976	10.7471	10.7547	10.8109	10.5457	10.5879
200864_s_at	chr15q22.31	8766	RAB11A	7.77565	8.10639	8.15056	7.83535	7.75907	7.86681	7.77384	7.95995	7.58359	7.33272	7.04349	7.50565	7.48135	7.40176	7.24292	7.54216	7.75217	7.47037	6.91249
200865_at	chr11p15.4	8665	EIF3F	3.5103	3.55395	3.32598	3.34297	3.40447	3.48167	3.47184	3.43808	3.45897	3.62608	3.41822	3.33848	3.45399	3.42569	3.65063	3.4799	3.32317	3.31243	3.41192
200866_s_at	chr10q21-q22	5660	PSAP	9.23322	9.71949	9.02916	8.96205	8.78235	8.40487	8.52067	8.68842	8.41138	8.63814	8.81153	7.81261	8.56276	8.16402	8.12179	8.23189	8.20453	8.19823	8.21807
200867_at	chr20q13.13	55905	RNF114	7.34543	7.46146	7.35567	7.38473	7.33043	7.60117	7.95672	7.96743	7.79606	7.47687	7.85104	7.32539	7.93355	7.47689	7.45954	7.67344	7.68986	8.02016	7.86818
200868_s_at	chr20q13.13	55905	RNF114	7.85084	7.15574	7.04849	7.16061	7.39906	8.24863	8.77813	8.41276	8.13254	8.84015	8.88746	8.38756	8.54985	8.56969	8.90306	8.75526	8.45954	8.69265	8.7047
200869_at	chr12q23.3 /// chr19p13	390354 /// 6142	LOC390354 /// RPL18A	12.6513	12.4611	12.4745	12.8169	12.8901	12.8193	12.895	12.8201	12.8511	12.908	12.8942	12.676	12.9632	12.902	12.9386	12.8763	13.0259	12.8483	12.8486
200870_at	chr12p12.3	11171	STRAP	10.4385	10.8826	10.8533	10.9736	10.9309	11.3207	11.291	11.1105	11.3996	11.1016	11.1069	10.9637	11.2411	11.1068	11.0585	11.0845	11.0853	11.1105	10.9505
200871_s_at	chr10q21-q22	5660	PSAP	11.2327	11.4478	11.4449	11.3863	11.204	10.2145	10.5903	10.6502	10.1453	10.6717	10.5673	9.91454	10.5143	10.3847	10.6594	10.5001	10.4892	10.587	10.54
200872_at	chr1q21	6281	S100A10	12.5076	11.7422	11.5034	11.4808	11.1532	10.8502	11.0628	11.3106	9.66219	11.0106	11.4074	10.9422	11.3136	11.6711	11.0831	11.1714	11.3979	10.4814	11.92
200873_s_at	chr21q22.11	10694	CCT8	10.7086	10.3669	10.74	10.3164	10.5087	11.7483	11.8111	11.8099	11.7489	11.9418	11.6212	12.1382	11.6421	11.8963	11.8827	11.749	11.6897	11.8065	11.7572
200874_s_at	chr20p13	10528	NOP56	7.19836	6.5744	6.50029	6.78794	6.81192	8.3148	8.76028	8.09328	8.91302	7.89994	8.3985	8.01912	8.45519	8.64598	8.45418	8.61789	8.51385	8.88457	9.03193
200875_s_at	chr20p13	10528	NOP56	8.50311	8.15788	8.36591	8.68184	8.76823	11.1723	11.0808	11.1386	11.3666	10.6713	11.096	11.2856	11.0027	11.6234	11.0782	11.1691	11.2895	11.5601	11.3097
200876_s_at	chr6q27	5689	PSMB1	11.0427	10.8808	11.1882	11.1125	11.2478	11.7841	11.8891	11.6626	11.7616	11.7906	11.6919	11.8561	11.6624	11.6735	11.6264	11.7877	11.7832	11.6496	11.676
200877_at	chr2p15	10575	CCT4	10.9719	10.1231	10.3282	10.4264	10.2675	11.9996	12.0256	11.9734	11.9503	11.9862	11.9432	11.9795	11.8448	11.6525	11.8445	11.8153	11.6778	11.8722	11.7334
200878_at	chr2p21-p16	2034	EPAS1	9.9657	10.8577	11.3997	10.7374	10.629	4.09429	7.73652	4.75221	3.76253	4.9391	4.9718	5.42814	4.91088	5.20863	5.20811	4.95924	5.9918	4.75112	5.47479
200879_s_at	chr2p21-p16	2034	EPAS1	3.82267	4.26652	4.15083	3.83292	3.70754	3.71577	3.70662	3.42138	3.72328	3.61603	3.93126	4.01291	3.83347	3.547	3.80067	3.82825	3.76467	3.67338	3.88322
200880_at	chr9p13.3	3301	DNAJA1	8.06979	8.27362	8.52014	8.8293	8.56485	9.46173	9.41927	8.82777	9.44277	8.32039	8.69818	9.35716	9.02107	8.90011	8.64239	9.00517	8.83168	8.56761	9.30953
200881_s_at	chr9p13.3	3301	DNAJA1	9.9658	9.79935	10.0302	10.1868	10.1727	10.7424	10.9129	10.2045	10.9861	9.84239	9.99994	10.7001	10.1748	10.6127	10.1326	10.4325	10.4245	10.0174	10.533
200882_s_at	chr1q21.3	5710	PSMD4	9.57181	9.17451	9.39589	9.36776	9.59491	10.2188	10.4359	10.1501	10.25	10.3473	10.3091	10.2957	10.1619	9.9892	10.2192	10.2747	10.2369	10.1044	10.1518
200883_at	chr16p12	7385	UQCRC2	8.04155	8.11314	8.26996	8.47066	8.45176	8.96096	9.04334	9.27574	8.7497	9.76616	9.4737	9.93893	9.09091	9.24155	9.46104	9.26914	9.41394	9.14634	8.96699
200884_at	chr14q32	1152	CKB	6.5099	7.87081	7.55356	7.64897	7.67148	9.56355	9.4876	9.7706	9.07982	9.61205	10.1274	9.64739	9.75501	10.0364	9.75466	9.86241	9.78608	9.87491	9.57329
200885_at	chr1p13.1	389	RHOC	10.2579	9.9187	9.79301	9.84512	9.51272	8.02774	8.05879	7.75975	7.93158	7.7261	7.97967	7.26707	7.61341	8.16446	7.2097	7.68932	8.35853	7.10467	7.74886
200886_s_at	chr10q25.3	5223	PGAM1	11.3706	11.4553	11.669	11.6948	11.7197	12.2884	12.3877	12.5147	12.4004	12.2315	12.4958	12.0424	12.5342	12.0635	12.4078	12.3076	12.3706	12.1386	12.3678
200887_s_at	chr2q32.2	6772	STAT1	9.76655	11.6441	10.8759	10.5035	10.411	7.81376	8.1032	7.98232	7.97505	7.77942	7.29935	7.76	7.92045	7.84404	7.99463	7.91146	7.91562	8.13966	7.4561
200888_s_at	chr17q	9349	RPL23	12.0384	12.2839	12.1301	12.3174	12.2591	12.6484	12.283	12.4438	12.4033	12.7514	12.7001	12.735	12.6751	12.4602	12.4783	12.4618	12.4034	12.4709	12.5778
200889_s_at	chr6p24.3	6745	SSR1	8.2454	8.91235	8.94669	9.4667	9.59423	7.96536	8.04569	7.55077	8.28109	7.3361	6.97309	7.17747	7.40698	7.6915	7.50537	7.86381	8.11972	7.53054	7.6049
200890_s_at	chr6p24.3	6745	SSR1	8.17239	8.12909	7.88439	8.42362	8.33523	7.64383	7.96023	7.50409	7.99426	6.79421	7.37451	6.47207	7.50508	7.37088	6.6112	6.97151	7.17128	6.97896	6.84701
200891_s_at	chr6p24.3	6745	SSR1	10.8862	11.3991	11.1982	11.8234	11.9279	10.3359	10.2213	10.224	10.4172	9.99846	10.1355	9.54833	10.2268	10.2816	10.0582	10.0916	10.3139	10.4007	10.0668
200892_s_at	chr3q26.2-q27	6434	SFRS10	7.5986	7.50168	7.90256	8.18358	8.12743	9.89835	9.9483	9.60556	10.1148	9.76001	9.37548	10.218	9.91846	10.2809	9.63574	9.91767	9.96708	9.83771	10.1094
200893_at	chr3q26.2-q27	6434	SFRS10	10.5181	10.0569	10.1352	10.1999	10.4146	11.9491	11.9756	11.6483	12.1253	11.6852	11.6511	11.9281	11.671	11.9007	11.4584	11.7505	11.7137	11.7858	11.8305
200894_s_at	chr12p13.33	2288	FKBP4	6.09635	5.39935	5.18622	4.99705	5.11371	8.37914	8.57929	8.30639	8.30981	7.59771	8.17795	7.98167	7.85842	7.80192	7.93943	8.38403	7.8513	7.9135	7.58157
200895_s_at	chr12p13.33	2288	FKBP4	6.61169	6.16081	6.23174	6.54777	6.39939	9.11908	8.93562	9.10751	9.16044	8.67931	9.19164	9.07872	8.68621	8.84937	9.22339	9.14782	8.69735	8.81803	8.62555
200896_x_at	chr1q21-q23	3068	HDGF	9.90834	9.17755	9.21818	9.23429	9.28134	10.4124	10.4163	9.96383	10.7141	9.68481	10.1931	9.88984	10.1461	10.1347	9.9132	9.76257	9.84668	9.84849	9.85013
200897_s_at	chr4q32.3	23022	PALLD	10.5879	11.5721	11.8573	11.6054	11.5928	7.76263	7.93452	7.9134	6.6583	7.98764	8.04533	7.75065	9.02879	9.42186	7.92237	8.32381	9.01	8.00769	8.9551
200898_s_at	chr10q24.1-q24.3	10724	MGEA5	5.99801	5.88866	5.77552	5.81252	5.87389	6.56264	7.17183	6.61248	6.86574	6.39177	6.7361	6.34062	6.74914	6.67227	6.7352	6.3187	6.5685	6.45485	6.78708
200899_s_at	chr10q24.1-q24.3	10724	MGEA5	8.98918	8.31538	8.09571	8.46945	8.18531	9.00188	9.38072	9.68962	8.92978	9.55186	9.2708	8.96815	9.58367	9.21197	9.65635	9.15389	9.34942	9.6742	9.32429
200900_s_at	chr12p13	4074	M6PR	7.30623	8.20725	7.87385	7.91236	8.23248	8.02803	8.28978	7.86581	8.29962	7.95811	8.20571	8.06088	7.83605	8.09385	7.94039	7.9672	7.97864	7.89978	8.20303
200901_s_at	chr12p13	4074	M6PR	7.52179	8.24624	8.1607	8.05048	8.2822	7.91725	7.91072	7.78947	8.01708	7.97297	7.99997	7.85996	7.96862	7.71297	7.98896	7.9336	8.01555	8.01931	8.19351
200902_at	chr1p31	9403	40436	9.93038	10.5147	10.9238	10.6742	10.6122	9.75173	9.74091	9.65084	9.90684	10.1934	9.8456	10.1964	9.97779	9.95392	9.56109	10.0462	9.97747	10.0122	9.90748
200903_s_at	chr20cen-q13.1	191	AHCY	8.78194	8.04491	7.97064	8.0726	8.21102	10.732	10.8023	10.4309	10.6496	10.2734	10.5956	10.2387	10.2658	10.0997	10.2712	10.1564	10.2712	10.1399	10.1589
200904_at	chr6p21.3	3133	HLA-E	9.06031	8.77469	8.79141	8.84323	8.2926	5.43993	5.10679	5.85585	5.29874	6.3741	5.80782	5.6527	5.52181	6.0597	6.00588	6.03426	5.87309	5.8395	5.51983
200905_x_at	chr6p21.3	3133	HLA-E	10.8919	10.9043	10.6649	10.6808	9.80275	7.80355	8.03214	8.18779	7.89648	8.45435	8.5024	7.99428	8.0473	8.40035	8.37042	8.47062	8.25478	8.22676	7.79697
200906_s_at	chr4q32.3	23022	PALLD	9.66122	10.6703	10.5441	10.3085	10.3596	6.40844	6.70124	6.85301	6.09368	7.38424	7.40369	7.04017	8.00672	8.16041	7.17602	7.06996	7.61558	6.875	7.90231
200907_s_at	chr4q32.3	23022	PALLD	10.2115	10.7862	11.4084	11.2476	11.3498	7.27615	7.61774	7.18241	6.76676	7.05482	7.31935	7.33443	8.44656	8.54255	7.13838	7.76406	8.32471	7.55636	8.31735
200908_s_at	chr11p15.5	6181	RPLP2	3.81429	3.94806	4.01125	3.93302	3.84606	3.65372	3.80595	3.92312	3.867	4.01113	3.66566	3.94633	3.87408	4.50232	3.86547	4.07638	4.05398	4.12954	4.24345
200909_s_at	chr11p15.5	6181	RPLP2	13.0879	13.2195	13.2394	13.2804	13.3997	13.1525	13.0922	13.1559	13.0904	13.1845	13.2032	13.1454	13.2496	13.2511	13.1728	13.2438	13.2438	13.2098	13.215
200910_at	chr1q23	7203	CCT3	9.94441	9.67357	9.78115	9.74507	9.69599	11.2594	11.3543	11.2232	11.1444	11.0317	11.0347	11.2476	11.0771	11.1385	11.1931	11.2116	11.0202	11.1365	11.0478
200911_s_at	chr8p11.22	6867	TACC1	9.09143	9.71584	9.22017	9.87341	9.54323	6.61142	6.87498	7.07289	6.73521	7.16567	7.32346	6.75959	7.20114	7.30815	7.17098	7.22337	7.55385	7.45322	7.1056
200912_s_at	chr3q28	1974	EIF4A2	11.6371	10.7509	11.1678	10.9635	11.0872	11.0741	11.2886	11.9856	10.9529	12.2499	11.8838	11.7892	11.2789	11.6883	11.7641	11.5019	11.2698	11.8428	11.2931
200913_at	chr2p23.3	5496	PPM1G	7.53682	7.64369	7.41842	7.32381	7.43542	9.20863	8.86299	9.07571	9.25182	8.37236	9.15307	8.61057	9.02402	8.77528	8.7638	8.7828	8.82268	9.02248	8.60838
200914_x_at	chr14q22.1	3895	KTN1	9.45717	9.63791	9.54711	9.62081	9.63852	9.38483	8.99141	9.78675	9.55617	10.1452	9.22594	9.47437	9.5859	9.95477	9.29169	9.22813	9.42264	9.57418	9.80442
200915_x_at	chr14q22.1	3895	KTN1	10.3015	10.0383	10.1169	10.2478	10.0792	9.63368	9.49656	9.97877	9.82293	10.2171	9.43351	9.69246	9.67472	10.3824	9.39255	9.4239	9.74316	9.7108	9.88373
200916_at	chr1q21-q25	8407	TAGLN2	10.5874	10.0875	10.323	10.3371	9.96073	9.70269	8.87431	9.07059	8.66793	8.40904	9.46341	8.97316	9.28602	9.61839	8.42014	9.22733	10.2172	8.42486	9.63269
200917_s_at	chr11q24.2	6734	SRPR	5.07477	4.54619	4.77466	4.41082	4.82985	4.30755	5.12851	4.61945	4.65926	4.25219	4.52551	4.61177	4.74483	4.24834	4.71264	4.44839	4.47442	4.55917	4.61116
200918_s_at	chr11q24.2	6734	SRPR	7.18582	7.33766	7.02803	7.65924	7.5031	6.08725	6.58315	6.45411	6.49347	5.97008	6.05641	6.11741	6.23814	6.26227	6.13519	6.29216	6.33146	6.26669	6.17104
200919_at	chr1p34.3	1912	PHC2	9.53292	8.51117	8.77602	8.57904	8.27454	7.73533	7.1544	6.74526	7.37279	6.72763	6.62685	6.67096	7.30182	7.66148	6.2444	6.4726	7.29264	6.5507	6.42892
200920_s_at	chr12q22	694	BTG1	10.8306	11.576	11.4358	9.90769	9.33221	8.23896	9.12875	8.68622	8.18917	8.42676	8.84532	8.61939	9.11211	8.3371	9.3915	9.39573	9.25546	9.23678	9.1951
200921_s_at	chr12q22	694	BTG1	10.565	11.5118	11.4765	10.0917	9.32835	7.80876	8.77124	8.74406	7.51992	8.85261	8.22978	8.31789	9.02502	9.16908	9.18101	9.17236	9.1586	9.06425	9.17014
200922_at	chr19q13.3	10945	KDELR1	7.99434	7.30318	7.15421	7.10208	7.39684	6.76927	7.28363	7.03622	6.87244	6.18398	6.8732	5.80043	6.82886	6.75602	5.9663	6.19144	6.37811	6.36459	6.75403
200923_at	chr17q25	3959	LGALS3BP	8.15385	6.70499	7.35517	5.6476	6.03534	5.9359	5.29733	6.31839	5.54327	5.68305	6.1935	5.89503	6.5684	6.53689	5.85763	5.58048	5.88958	5.95683	5.39723
200924_s_at	chr11q13	442497 /// 6520	LOC442497 /// SLC3A2	6.64635	6.41657	6.5198	6.15585	6.3893	9.35791	8.80618	8.81949	8.834	8.32787	9.0467	9.1539	8.94883	9.13822	8.39553	8.67597	9.02034	8.62122	9.35983
200925_at	chr12q24.2|12q24.2	1337	COX6A1	11.5866	11.6669	11.7066	11.5623	11.5706	11.948	11.9417	11.9902	11.8529	12.1089	12.1382	12.1891	11.877	11.9383	12.1542	12.1082	12.0681	11.9155	11.9546
200926_at	chr5q14.2	6228	RPS23	13.5074	13.4476	13.4673	13.5206	13.6177	13.7598	13.6039	13.6878	13.7797	13.8376	13.8096	13.8776	13.7287	13.7481	13.7155	13.7321	13.7996	13.6893	13.7605
200927_s_at	chr9q32-q34.11	51552	RAB14	8.38916	8.09873	8.15281	8.09535	7.80824	7.93928	7.6902	7.79459	7.633	6.61576	7.18726	6.51844	7.31354	6.7899	7.11336	7.09389	7.28365	7.07753	7.00702
200928_s_at	chr9q32-q34.11	51552	RAB14	3.73999	3.76176	3.90386	3.79786	4.00384	3.81617	3.70995	3.78435	3.83178	3.61882	3.65077	3.52061	3.6434	3.70041	3.7536	3.63607	3.66814	3.64977	3.88444
200929_at	chr14q24.3	10972	TMED10	9.50737	9.97179	9.77197	9.9579	10.037	8.79067	8.92558	8.70928	8.83828	8.70833	8.50794	8.85815	8.87518	8.82471	8.86366	8.97803	8.98575	8.74989	8.72716
200930_s_at	chr10q22.2	7414	VCL	3.98243	4.01622	3.91836	3.96581	3.97928	3.85047	4.03562	3.85094	3.91354	4.24963	4.06196	3.99968	3.75934	3.59221	3.86348	4.0458	4.05189	3.88585	3.86901
200931_s_at	chr10q22.2	7414	VCL	10.636	10.4756	10.5517	10.3843	10.107	10.7529	10.4565	10.7066	10.2844	10.6611	11.0653	10.8442	11.0529	11.1482	10.6802	10.6104	10.7674	10.7218	11.338
200932_s_at	chr12q13.3	10540	DCTN2	9.64247	9.37758	9.49578	9.24798	9.38746	9.06164	9.16868	9.1839	8.80146	9.28264	9.50475	8.84913	9.17704	9.05089	9.08034	8.90076	8.96567	8.93074	8.76074
200933_x_at	chrXq13.1	6191	RPS4X	13.4028	13.2461	12.7843	12.9563	13.0637	13.5942	13.4276	13.1537	13.3725	13.2607	13.4243	13.3523	13.2266	13.1797	13.1941	13.1839	13.1608	13.1195	13.1119
200934_at	chr6p22.3	7913	DEK	9.70619	10.4546	10.0833	9.92075	9.95853	10.9377	10.6677	10.8978	10.9066	11.1432	10.8538	11.1237	10.9861	11.0193	10.8337	10.8069	10.9609	11.0904	10.7045
200935_at	chr19p13.3-p13.2	811	CALR	5.06468	5.28675	5.47622	5.51954	5.59358	4.5729	5.13237	5.10353	4.91286	4.58836	4.72777	4.66247	5.03213	4.73236	5.10968	5.22265	5.33008	5.09248	4.87297
200936_at	chr8q24.3	6132	RPL8	12.7042	12.4206	12.5176	12.6401	12.7733	13.0356	13.0258	12.9724	13.0599	12.903	13.0133	12.6542	12.935	12.8431	12.9362	12.9814	13.07	12.7736	12.8749
200937_s_at	chr1p22.1	6125	RPL5	12.0037	11.6332	11.7599	11.9305	11.8864	12.0544	12.275	12.3194	12.1496	12.5484	12.2143	12.448	12.3544	12.3131	12.2828	12.3307	12.2678	12.3522	12.3553
200938_s_at	chr1p36.23	473	RERE	3.91771	4.14339	3.89045	4.06428	3.99777	4.12844	4.05514	3.97493	4.11358	4.16327	4.35451	4.24745	3.79729	3.89673	3.91135	4.05619	3.925	4.09312	4.14944
200939_s_at	chr1p36.23	473	RERE	3.92378	3.75629	3.84553	3.78113	3.8165	3.79041	3.87846	3.83799	4.05114	4.04594	3.79409	3.86308	3.87827	3.87631	3.93266	3.75667	3.92289	3.88848	3.99366
200940_s_at	chr1p36.23	473	RERE	7.58737	7.06201	6.99072	7.2581	6.86506	7.49461	7.13249	8.04829	7.41261	7.43661	7.66402	7.27743	7.77779	7.70922	7.78127	7.42802	7.49914	8.14073	7.45823
200941_at	chr16q23.3	3281	HSBP1	11.1349	11.4433	10.9807	11.0804	11.3091	9.73247	9.20436	9.07407	9.60701	9.41933	9.33366	9.32033	9.28476	9.305	8.79639	9.01377	9.32021	8.73977	8.76052
200942_s_at	chr16q23.3	3281	HSBP1	11.3863	11.6089	11.4181	11.4401	11.4931	10.6889	10.8785	10.7187	10.633	11.1352	10.9425	11.1038	10.7083	10.8923	10.8759	10.8496	10.8569	10.66	10.5815
200943_at	chr21q22.3|21q22.2	3150	HMGN1	10.6288	10.8704	11.101	10.9548	10.822	12.003	11.8186	11.8739	11.8941	11.9602	11.9148	12.0234	11.9818	11.9921	11.835	11.6636	11.908	11.6882	11.5579
200944_s_at	chr21q22.3|21q22.2	3150 /// 643790	HMGN1 /// LOC643790	10.6851	10.9169	11.0274	11.0077	11.0807	11.9925	11.8575	11.8955	11.8454	12.0114	11.8944	12.0564	11.974	11.9064	11.7614	11.7393	11.9483	11.8283	11.7095
200945_s_at	chr4q21.22	22872	SEC31A	11.0635	10.7871	10.6638	10.9019	10.982	9.31249	9.0634	9.22609	8.99141	8.72731	8.9732	8.25246	9.04713	8.8597	9.01333	8.9399	9.16303	9.13299	9.37532
200946_x_at	chr10q23.3	2746	GLUD1	9.51201	7.71685	7.43995	7.31954	7.53561	7.93416	8.20559	7.92766	8.1995	7.74209	8.30867	7.90045	8.11956	7.66853	7.96647	8.10626	7.99849	7.83785	7.65558
200947_s_at	chr10q23.3	2746	GLUD1	10.0359	8.75233	8.59881	8.52147	8.59929	9.47078	9.26536	9.44891	9.28577	9.54098	9.56795	9.19637	9.46721	8.97453	9.61391	9.48939	9.43003	9.20106	9.28285
200948_at	chr12p13	8079	MLF2	7.35638	6.90674	6.81998	6.92039	7.07364	7.77241	7.25506	7.77187	7.53332	6.97995	7.14877	6.95424	6.96501	6.92076	6.76817	6.95456	6.89337	6.8026	6.9751
200949_x_at	chr8q12	6224	RPS20	13.1279	13.2885	13.2159	13.2715	13.1797	13.4644	13.2715	13.2416	13.3476	13.3589	13.395	13.3775	13.3811	13.3349	13.2985	13.3144	13.3474	13.2811	13.3
200950_at	chr7q22.1	10552	ARPC1A	10.1193	9.72011	9.78838	9.84492	9.8736	9.93967	9.7877	9.63479	9.86615	9.64639	9.88236	9.17388	9.8951	9.68319	9.54474	9.68982	9.77639	9.54092	9.54409
200951_s_at	chr12p13	894	CCND2	4.40593	5.34907	6.03336	4.8977	5.11174	6.53051	7.35993	5.69532	7.68586	5.71176	6.85284	6.30618	6.6416	6.06023	6.93895	6.93789	6.99742	6.48496	7.34498
200952_s_at	chr12p13	894	CCND2	3.97258	4.46406	4.35497	4.10301	4.12232	4.36396	4.85272	4.57915	5.07686	4.32265	4.46924	4.29581	4.88236	4.31422	4.41851	4.56876	4.60665	4.68299	5.04238
200953_s_at	chr12p13	894	CCND2	4.7847	9.18924	8.95132	8.11178	7.95606	8.86616	9.11663	8.96998	9.93821	9.34831	9.76761	9.09823	9.98476	8.68203	9.78513	9.46302	9.67804	9.35616	9.817
200954_at	chr16p13.3	527	ATP6V0C	7.70185	7.98593	7.82918	8.07767	8.03427	8.02782	7.56741	7.72255	7.83782	7.22885	7.80765	7.41249	7.84237	7.77729	7.91509	7.91497	7.84809	7.79715	7.83623
200955_at	chr2p11.2|2	10989	IMMT	9.02464	8.69239	8.65773	8.89826	8.81392	9.73954	9.83908	9.59899	9.7368	9.38829	9.54417	9.25022	9.65164	9.36112	9.5477	9.69243	9.60345	9.71992	9.37741
200956_s_at	chr11q12	6749	SSRP1	7.98039	6.3767	6.77276	6.72733	6.80268	8.86387	9.61144	8.90297	9.13175	8.28835	9.16372	8.37479	9.1253	8.61875	8.44741	8.45527	8.45036	8.91455	8.82434
200957_s_at	chr11q12	6749	SSRP1	7.76123	6.91597	6.718	7.07842	7.31224	9.626	9.34927	9.27115	9.55778	8.72087	9.52763	8.66162	9.37165	8.79097	9.08281	9.01069	8.94139	9.13233	9.17168
200958_s_at	chr8q12	6386	SDCBP	11.0909	11.0001	10.7249	10.4655	10.5056	9.83454	9.54688	9.68065	9.83691	9.78802	9.61953	9.56383	9.61777	9.87916	9.09458	9.41866	9.69736	9.08307	9.51031
200959_at	chr16p11.2	2521	FUS	8.65926	9.40936	9.62107	9.97988	10.0276	11.3021	11.4222	11.4749	11.3652	11.089	11.4499	10.9095	11.5406	11.4688	11.303	11.3882	11.352	11.5434	11.2793
200960_x_at	chr9p13	1211	CLTA	10.8644	10.5084	10.8328	11.0114	11.0321	11.2711	11.2307	11.2679	11.3063	11.1975	11.2599	11.3996	11.2818	11.3978	11.5297	11.658	11.4579	11.3956	11.4562
200961_at	chr16p11.2	22928	SEPHS2	7.6333	7.82161	8.00835	8.10041	8.02028	8.57932	8.73657	8.8009	8.45821	8.57293	8.78203	8.58833	8.68508	8.49179	8.6085	8.46418	8.52841	8.43699	8.09411
200962_at	chr2q11.2	6160	RPL31	7.89616	5.53038	6.96374	7.095	8.1129	7.17769	7.85956	8.14797	6.88347	7.81884	6.58171	6.45535	6.63435	7.7393	8.08253	7.87177	7.62313	7.90392	8.27673
200963_x_at	chr2q11.2	6160	RPL31	13.4685	13.5442	13.4255	13.4775	13.5466	13.6135	13.5839	13.558	13.6001	13.6587	13.6684	13.6813	13.6548	13.567	13.5702	13.5018	13.5595	13.503	13.5647
200964_at	chrXp11.23	7317	UBA1	8.78015	7.93331	7.77905	7.67161	7.56452	9.22481	8.63894	8.92893	8.73233	7.90755	8.24189	8.24247	8.03262	7.99682	7.77429	7.70423	7.74379	7.66848	7.79301
200965_s_at	chr10q25	3983	ABLIM1	5.00536	5.00945	5.52641	4.15243	4.08603	7.71373	7.53981	7.80046	7.86561	7.1011	7.7039	7.18918	8.44706	7.67191	7.7819	7.52808	7.98755	7.67926	7.84977
200966_x_at	chr16p11.2	226	ALDOA	11.6931	11.3377	11.1949	10.9772	11.1603	11.9351	12.1673	12.3625	11.8735	11.8696	12.421	11.5987	12.5476	11.5334	12.1191	11.8621	11.9851	11.6348	12.2817
200967_at	chr15q21-q22	5479	PPIB	12.348	12.7079	12.7242	12.948	13.1155	11.7226	11.568	11.7382	11.7681	11.3913	11.5784	11.3614	11.566	11.6653	11.6825	11.8034	11.9143	11.594	11.7838
200968_s_at	chr15q21-q22	5479	PPIB	11.4912	11.8945	11.9201	12.1954	12.509	10.8574	10.9216	10.7911	10.9949	10.4987	10.7761	10.4916	10.5949	10.7994	10.8328	10.9619	11.0273	10.7531	10.9261
200969_at	chr3q25.1	27230	SERP1	8.4298	9.16389	9.177	9.34278	9.24181	9.03826	8.89917	8.86538	8.99878	9.07031	9.02707	9.13635	9.0894	8.7362	9.0846	8.86307	8.9146	8.95227	8.88177
200970_s_at	chr3q25.1	27230	SERP1	8.18925	8.92261	9.01228	8.99725	8.89265	8.75921	8.67638	8.38134	8.86017	8.57036	8.50756	8.43274	8.69074	8.54361	8.50847	8.61376	8.58898	8.66205	8.71421
200971_s_at	chr3q25.1	27230	SERP1	9.68471	10.2422	10.347	10.4907	10.7128	10.0321	10.0442	9.72184	10.2006	10.0402	9.98657	10.2142	9.96704	9.98504	9.94816	9.95932	9.98573	9.73812	10.0052
200972_at	chr15q24.3	10099	TSPAN3	10.048	11.0827	10.5924	10.6657	10.4772	9.97934	9.52251	9.31894	9.88119	9.2461	9.12741	9.12053	9.48871	9.52666	9.16257	9.31071	9.53674	9.32273	8.99398
200973_s_at	chr15q24.3	10099	TSPAN3	8.3095	9.7456	9.38248	9.45156	9.3719	8.31577	8.02451	7.52037	8.28102	7.72484	7.79491	7.82091	8.12498	8.09261	7.47254	7.91843	8.17027	7.68077	7.20639
200974_at	chr10q23.3	59	ACTA2	10.2901	11.3914	12.869	12.2235	11.8589	6.08652	5.85399	5.8947	4.98915	5.77405	5.31845	5.96325	6.36346	7.19779	6.09103	6.26243	6.4799	5.89115	6.95251
200975_at	chr1p32	5538	PPT1	8.80452	8.26237	7.97558	8.39445	7.84436	10.0597	10.2157	10.3111	10.2415	10.0563	9.8717	9.8577	10.261	9.93134	10.0766	10.2659	10.2219	10.1851	9.99033
200976_s_at	chr7p15	8887	TAX1BP1	9.64648	9.50561	9.66715	9.22246	9.36738	8.60337	8.94469	9.03452	8.53256	9.164	9.09306	9.30918	9.24822	9.35284	8.79767	8.9554	9.07398	9.01699	8.87464
200977_s_at	chr7p15	8887	TAX1BP1	9.44747	9.87381	9.92356	9.57565	9.59799	8.70087	9.11511	9.01506	8.62366	9.60881	8.88415	9.70716	9.34843	9.85222	9.13501	9.14967	9.34626	9.21473	9.17827
200978_at	chr2p13.3	4190	MDH1	10.7693	10.944	11.122	10.9885	11.0199	11.1272	11.4912	11.2827	11.168	11.5333	11.3578	11.7898	11.4258	11.2336	11.565	11.52	11.384	11.4336	11.1236
200979_at	chrXp22.1	5160	PDHA1	5.7273	5.86224	5.43502	5.52459	5.81075	7.59434	6.25785	6.19781	6.21586	5.59654	5.82817	5.86224	5.82161	5.62736	5.30786	5.88623	5.68653	5.8789	5.58629
200980_s_at	chrXp22.1	5160	PDHA1	8.59872	8.65418	8.34401	8.95405	9.06912	10.3848	9.69092	9.64036	9.47504	9.59805	9.93266	9.66355	9.53038	9.3783	9.831	9.80256	9.82621	9.53024	9.50708
200981_x_at	chr20q13.3	2778	GNAS	12.5874	12.4216	12.1027	12.1649	12.1874	12.1336	12.1489	12.0159	12.1539	11.4406	11.957	11.4001	11.9876	11.8242	11.7692	11.6217	11.7973	11.7151	11.8616
200982_s_at	chr5q33.1	309	ANXA6	9.77497	9.53555	9.6103	9.76322	9.81344	7.65166	7.32275	8.14521	7.46115	7.80413	7.90608	7.68122	7.94345	8.2172	7.50062	7.65114	7.729	7.36026	7.61651
200983_x_at	chr11p13	966	CD59	12.5061	12.4813	12.1645	11.9645	11.8883	8.36609	8.70485	8.44571	8.18665	8.53356	8.11871	8.76684	8.27558	8.56371	8.3965	8.55436	8.55558	8.14956	8.47302
200984_s_at	chr11p13	966	CD59	11.599	11.4492	11.3044	10.8957	10.8219	7.75488	7.82123	7.72916	7.73753	6.95756	7.31489	7.70094	7.72004	7.87474	7.45428	7.64596	7.88651	7.38855	7.6579
200985_s_at	chr11p13	966	CD59	11.8395	11.307	11.3193	10.779	10.8226	7.88744	7.8611	7.42173	7.56407	7.35343	7.3372	7.77533	7.78557	8.11716	7.37447	7.63502	7.911	7.52424	7.7215
200986_at	chr11q12-q13.1	710	SERPING1	8.51068	9.25969	9.07613	8.5445	8.59701	6.98598	7.1111	7.3571	6.92282	6.61198	6.98485	6.27544	7.09726	6.62562	6.95536	7.0536	6.78309	6.89362	7.052
200987_x_at	chr17q21	10197	PSME3	7.21974	8.09246	8.29149	7.83065	7.96677	8.55676	8.4596	7.71301	8.67938	6.60421	7.39973	7.27065	7.25924	7.40166	7.30493	7.45908	7.72256	7.21023	7.25032
200988_s_at	chr17q21	10197	PSME3	5.03628	4.56152	5.28555	4.48754	4.99489	6.28519	5.48908	5.06149	5.56047	4.55732	4.94375	4.88272	5.07699	4.95144	4.29167	4.82926	4.99155	4.59385	4.83416
200989_at	chr14q23.2	3091	HIF1A	11.2649	12.5244	12.431	12.4971	12.353	11.0684	10.7084	10.4513	11.1275	10.0309	10.5767	10.0101	10.4376	10.3935	10.479	10.5048	10.5527	10.7734	10.0203
200990_at	chr19q13.4	10155	TRIM28	7.83486	6.57888	7.18244	7.0153	7.05478	9.87697	9.38389	9.78461	9.53832	8.74266	9.23648	8.81414	9.21845	8.76218	9.00717	8.99295	8.55424	9.1297	9.11938
200991_s_at	chr2p23-p22	9784	SNX17	9.0303	9.06005	8.7855	8.87055	9.03918	8.84083	8.37877	8.20155	8.81609	7.68253	8.2619	7.77466	8.04399	7.92832	7.83131	8.03719	7.93955	7.81388	7.69988
200992_at	chr11p15.4	10527	IPO7	9.12765	8.64638	8.81634	9.22761	9.04833	9.0142	9.55927	9.83999	9.42889	10.1679	9.74698	9.73356	9.89419	9.71262	10.0002	9.70265	9.64034	9.87082	9.79361
200993_at	chr11p15.4	10527	IPO7	9.29119	8.88773	8.73825	8.9916	8.58114	9.44538	9.45116	9.77705	9.47516	10.0546	10.0075	9.80934	9.7822	9.59609	9.83378	9.805	9.59762	10.0636	9.54056
200994_at	chr11p15.4	10527	IPO7	9.14554	8.59552	8.79934	9.03678	8.89258	9.47567	9.25956	10.0338	9.49505	10.4073	10.0273	9.90671	9.90021	9.67495	9.92353	9.83691	9.60553	10.1559	9.70501
200995_at	chr11p15.4	10527	IPO7	7.41543	6.63292	7.00058	6.70965	6.52539	8.63296	8.74438	8.76561	8.75011	9.12912	8.96349	8.88287	8.92684	8.67441	8.9575	8.76065	8.64118	9.26563	8.65246
200996_at	chr2q14.1	10096	ACTR3	10.3323	9.82084	10.3297	9.89644	10.0443	9.91064	10.343	9.91139	10.017	9.592	9.70965	9.94433	10.0896	9.9811	9.57706	9.86524	10.0481	9.73771	10.0007
200997_at	chr11q13 /// chr11q13.2	5936	RBM4	8.59527	8.85688	9.03029	8.92904	8.8842	9.92845	10.1262	9.49836	9.96231	8.88373	9.50071	9.67274	9.49326	9.62108	9.43627	9.67963	9.54936	9.42214	9.69669
200998_s_at	chr12q23.3	10970	CKAP4	10.6609	10.5233	10.295	10.1542	10.5029	8.99659	8.8273	8.45314	9.42206	7.93962	8.55814	7.98339	8.62329	8.15236	8.05383	8.17635	8.28689	8.4136	8.30449
200999_s_at	chr12q23.3	10970	CKAP4	11.4152	11.5989	11.6171	11.8981	11.8701	9.99201	9.79955	9.46252	10.0928	9.11216	9.42068	9.01367	9.44517	9.65203	9.52096	9.44565	9.59374	9.48709	9.45952
201000_at	chr16q22	16	AARS	8.45794	8.22541	8.13477	8.32844	8.54011	9.17128	9.54844	9.67782	8.97349	9.95842	10.3674	9.97129	10.1211	9.54878	9.98986	9.68983	9.27645	9.84823	9.78792
201001_s_at	chr20q13.2	387522 /// 7335	TMEM189-UBE2V1 /// UBE2V1	9.07436	8.1906	8.823	8.34227	8.09039	8.41313	8.93724	8.40919	8.60033	7.78108	8.08868	7.29434	8.41653	8.15575	8.16147	8.27106	8.25628	8.35155	8.46671
201002_s_at	chr20q13.2	387522 /// 7335	TMEM189-UBE2V1 /// UBE2V1	9.66627	9.28203	9.27854	8.89049	8.77353	10.136	9.75592	10.0029	9.90865	9.31231	9.75946	9.392	9.86122	9.33072	9.69045	9.66054	9.71402	9.72805	9.63852
201003_x_at	chr1q32 /// chr20q13.2	387521 /// 387522 /// 6051 /// 730052 /// 7335	RNPEP /// TMEM189 /// TMEM189-UBE2V1 /// UBE2V1 /// UBE2V1P2	8.04316	7.55796	7.47348	7.25347	7.26366	7.7685	7.37495	7.69033	7.9407	7.21333	7.50176	6.93195	7.60398	7.03068	7.17372	7.12927	7.26807	6.60091	6.86889
201004_at	chrXq28	6748	SSR4	10.9095	11.2071	11.1004	11.4363	11.5475	10.4334	10.0336	10.0159	10.1934	10.3045	10.4048	10.1655	10.2124	10.1697	10.2853	10.2946	10.4071	10.1269	10.1698
201005_at	chr12p13.3	928	CD9	11.0662	9.22615	8.97629	7.11552	10.4983	10.6619	10.4254	11.1827	10.5587	10.9431	10.9125	10.9792	10.6939	10.5702	11.0037	11.0668	11.0694	10.6553	10.9823
201006_at	chr19p13.2	7001	PRDX2	6.01718	6.17119	6.07642	5.87613	6.31527	6.60849	6.57665	6.50064	6.75957	6.40681	6.49803	6.29232	6.48234	6.26863	6.38802	6.42351	6.59851	6.32631	6.251
201007_at	chr2p23	3032	HADHB	10.7465	10.2113	10.2631	10.2663	10.4383	8.72794	9.05157	8.89579	8.67338	8.94447	8.8488	8.89577	8.79745	8.38002	8.79294	8.92904	8.7246	8.75964	8.55652
201008_s_at	chr1q21.1	10628	TXNIP	9.9671	7.18334	8.05099	7.29885	7.1275	5.18283	7.09764	6.72624	4.82288	7.44587	7.04349	5.90543	6.2494	5.13843	6.4514	6.10681	5.90606	5.44955	6.34717
201009_s_at	chr1q21.1	10628	TXNIP	9.88245	8.11849	8.02036	7.75624	7.53858	6.11786	7.45966	7.39464	5.82974	8.53199	7.92978	6.82689	6.73353	6.43718	7.11113	6.46106	6.32736	5.88499	6.835
201010_s_at	chr1q21.1	10628	TXNIP	11.0553	9.28294	9.40747	9.04465	8.77728	6.85555	8.40033	8.71489	6.15425	9.88896	9.10053	8.24391	7.98724	7.23465	8.75166	7.69125	7.45429	7.00904	7.88399
201011_at	chr3q21.3	6184	RPN1	10.1528	10.2652	9.91084	10.2171	10.4378	9.99444	9.92985	9.76921	10.1813	9.3473	9.77549	9.60343	9.82741	9.34321	9.48501	9.58233	9.81438	9.31377	9.68958
201012_at	chr9q12-q21.2|9q21.13	301	ANXA1	12.3699	11.9695	12.1359	11.6344	11.2546	6.64932	7.93462	7.63518	5.5027	7.24757	7.43876	8.91965	9.09627	9.07856	7.67493	9.15735	9.53572	8.08748	11.0345
201013_s_at	chr4q12	10606	PAICS	8.56334	8.22155	8.11243	8.63647	8.7679	11.0571	10.8908	11.3822	10.9933	11.4317	10.9322	11.4444	11.4562	11.1035	11.171	11.0569	11.0719	11.306	11.1821
201014_s_at	chr4q12	10606	PAICS	7.49772	7.12935	6.94717	7.52125	7.79636	9.92181	10.5771	10.6651	10.3051	10.9614	10.6381	11.0814	10.746	10.2231	10.742	10.5801	10.587	10.6549	10.564
201015_s_at	chr17q21	3728	JUP	4.97841	4.60334	5.18456	4.75274	4.82189	7.25648	7.18076	7.07307	7.03402	6.41696	6.57458	6.72042	6.88566	6.65211	6.74022	6.83439	6.81641	6.84775	6.91979
201016_at	chrXp22.12	1964	EIF1AX	8.47013	8.13327	8.46286	8.17445	7.51572	10.4834	9.2247	9.70773	9.94508	9.20269	9.08631	9.46	9.54881	9.30505	9.3276	9.62307	9.46873	9.64934	9.79789
201017_at	chrXp22.12	1964	EIF1AX	8.4735	7.94662	7.30269	7.35425	6.99499	10.0875	9.69602	9.35766	9.316	8.56621	8.94506	8.77674	9.19641	8.3649	8.75283	8.8703	8.95895	9.18357	9.06262
201018_at	chrXp22.12	1964	EIF1AX	8.07425	7.38478	7.01487	6.90434	6.63882	9.54883	8.58957	9.00928	8.46235	8.566	8.64645	8.75049	8.88056	8.48628	8.54221	8.58687	8.68747	9.08262	8.57998
201019_s_at	chrXp22.12	1964 /// 280661	EIF1AP1 /// EIF1AX	9.66936	9.69331	9.62564	9.32943	9.00011	11.3705	10.3921	11.0183	10.8305	10.5296	10.3176	10.668	10.8442	10.6529	10.5841	10.7297	10.6671	10.8569	10.7124
201020_at	chr22q12.3	7533	YWHAH	8.20046	7.68508	7.9336	8.01293	7.63115	9.80313	9.69832	9.73404	9.76856	9.24882	9.37236	9.21087	9.72204	9.74182	9.58961	9.67696	9.72286	9.65027	9.79475
201021_s_at	chr20p12.1	11034	DSTN	11.0901	11.5577	11.9181	11.936	11.571	10.0251	10.2513	10.2588	10.0327	11.0485	10.257	10.781	10.8948	10.9679	10.8371	10.9531	10.8087	10.8316	10.9134
201022_s_at	chr20p12.1	11034	DSTN	11.9663	12.0077	12.3213	12.305	12.0698	10.8471	10.851	10.579	10.7128	10.9106	10.8242	10.9042	11.0234	10.9511	10.925	10.9812	10.9345	10.8155	10.93
201023_at	chr5q31	6879	TAF7	8.319	8.84402	8.95209	8.71001	8.83078	9.30079	9.09768	9.15989	9.20511	9.01258	8.73114	9.40467	9.02289	9.02172	9.17963	9.31244	9.19402	9.22801	8.91365
201024_x_at	chr2q11.2	9669	EIF5B	9.81872	9.9625	9.90561	9.91283	9.80106	9.74705	9.73886	10.0525	9.83172	9.8416	9.94879	9.90618	9.99225	9.98223	10.01	9.85071	9.87485	10.2897	10.0658
201025_at	chr2q11.2	9669	EIF5B	4.90249	5.43682	4.97548	4.93809	4.4507	5.34238	4.96467	5.34482	5.1152	4.46703	4.62015	4.89914	4.94083	5.00857	4.49177	4.96616	5.13437	5.25445	5.01163
201026_at	chr2q11.2	9669	EIF5B	6.11365	6.33582	5.94748	5.8216	6.00727	5.70709	6.12021	6.03197	5.45624	5.96236	6.26118	5.46593	5.74375	5.9759	5.88143	5.84142	5.92088	5.98018	6.11967
201027_s_at	chr2q11.2	9669	EIF5B	8.01259	7.97661	7.43808	7.61766	7.36604	8.16037	8.28771	8.26515	8.28661	7.66893	8.34038	7.74735	8.06496	7.79697	7.66036	7.89209	7.80099	8.01492	7.9868
201028_s_at	chrXp22.32; Yp11.3	4267	CD99	10.6281	9.48442	10.5457	10.9258	10.8015	7.2532	7.19803	6.02283	6.26987	5.59784	6.01782	5.76371	5.94239	7.58275	6.4876	6.89592	7.88518	6.04715	6.903
201029_s_at	chrXp22.32; Yp11.3	4267	CD99	11.9481	11.2468	11.4383	11.8082	11.6393	8.91574	8.59424	7.8715	7.77822	7.32929	8.12322	7.12966	7.75053	8.79102	7.73108	8.39915	9.00051	7.44205	8.57673
201030_x_at	chr12p12.2-p12.1	3945	LDHB	11.8905	11.6054	11.6026	11.6515	11.6817	13.0759	13.1593	12.9687	13.0645	13.1092	13.0158	13.3429	13.0861	13.0816	13.1029	12.985	13.0729	12.9765	12.8325
201031_s_at	chr5q35.3	3187	HNRNPH1	9.19657	9.0975	9.36129	9.76203	9.7491	10.9214	10.689	11.1681	10.7878	11.0546	10.6057	10.8176	11.0014	11.0294	10.7979	11.0138	11.0511	11.2806	10.7909
201032_at	chr20q11.23	10904	BLCAP	8.62143	9.10927	8.91473	8.83846	8.71956	8.21984	7.95138	7.94749	8.27269	7.87184	7.95975	7.7152	7.6236	7.53289	7.78006	7.82615	7.76879	7.46289	7.05037
201033_x_at	chr12q24.2	6175	RPLP0	13.533	13.4555	13.3007	13.4341	13.5013	13.4215	13.5352	13.4198	13.4382	13.5067	13.4718	13.3672	13.5178	13.4176	13.5484	13.5091	13.5483	13.4857	13.4929
201034_at	chr10q25.2	120	ADD3	10.0361	10.1933	9.63254	10.155	9.76563	9.31229	9.5317	9.64886	9.20655	9.82723	9.90874	9.46913	10.0264	9.67498	9.64457	9.60997	9.40446	9.60767	9.58354
201035_s_at	chr4q22-q26	3033	HADH	7.62921	7.39694	7.25957	7.20408	7.0361	7.59289	7.74602	7.49422	7.64323	7.80562	8.01073	7.75985	7.80363	7.37131	7.92307	7.74887	8.01283	7.49301	7.51283
201036_s_at	chr4q22-q26	3033	HADH	8.45646	8.43808	8.31363	8.32363	8.35545	8.89041	8.69841	8.40234	8.59219	8.66841	8.9324	8.67259	8.92453	8.52268	8.6391	8.42778	8.8159	8.41389	8.2039
201037_at	chr10p15.3-p15.2	5214	PFKP	9.14068	7.93088	8.16141	7.95603	8.04082	8.41504	9.16268	9.66017	7.91037	8.83305	9.31371	8.73933	9.35311	9.6815	9.5912	9.47445	9.26265	9.3705	9.29643
201038_s_at	chr15q23	8125	ANP32A	6.35473	6.3478	6.73251	6.53921	6.42062	9.05929	8.26474	8.42475	8.665	7.6924	8.18781	8.19071	8.73639	8.49161	8.07661	8.68003	8.82684	8.76263	8.52515
201039_s_at	chr19p13.2	5886	RAD23A	8.4434	6.84579	7.02835	6.58356	6.70706	7.02348	7.26641	7.29965	6.90192	6.46897	7.43958	6.38711	6.57758	6.49095	6.55166	6.48071	6.46515	6.60311	6.88516
201040_at	chr3p21	2771	GNAI2	8.50963	7.75097	7.82315	7.7415	7.72818	7.62391	7.35965	7.36037	7.78203	7.07557	7.35032	6.81996	7.34674	7.13815	7.18051	7.07689	7.33135	7.31563	7.20065
201041_s_at	chr5q34	1843	DUSP1	9.13186	11.7202	11.3783	10.6133	10.2399	7.909	8.14389	7.80671	7.87248	7.39223	6.6841	8.49076	7.21285	9.41243	7.28824	8.39134	8.91867	7.94469	6.90545
201042_at	chr20q12	7052	TGM2	7.78108	6.80191	5.89609	5.10609	4.3429	3.86045	4.34495	3.88019	3.92634	4.10365	3.88585	4.16293	4.15722	4.05543	4.05192	4.11998	4.09999	4.03717	4.05807
201043_s_at	chr15q23	100128146 /// 8125	ANP32A /// LOC100128146	6.63915	6.22876	6.88249	6.82575	6.99561	8.41961	8.76786	8.58683	8.62968	8.35144	7.70834	8.47978	8.98553	8.84481	8.98237	9.07015	9.12425	8.97749	8.84844
201044_x_at	chr5q34	1843	DUSP1	4.65627	4.97997	5.40324	4.83635	4.55247	4.4052	4.33009	3.89561	4.45753	4.32259	4.54865	4.51421	4.63663	4.37407	4.515	4.43689	4.48497	4.44503	4.57171
201045_s_at	chr11q13.3	5870	RAB6A	4.48682	4.59569	4.90931	4.63867	4.92003	4.37445	4.70924	4.07577	4.53652	4.37549	4.4623	4.805	4.53809	4.57413	4.7349	4.40792	4.27912	4.67711	4.59764
201046_s_at	chr19p13.2	5886	RAD23A	8.28529	7.48771	7.37884	7.30648	7.48442	7.17598	7.63295	7.73745	6.99335	7.49377	7.44308	7.10159	7.27841	7.11995	7.48442	7.27469	7.26419	7.35725	7.33969
201047_x_at	chr11q13.3	5870	RAB6A	9.86263	10.0351	9.93813	9.86611	9.80222	8.99232	8.78198	9.3027	8.88045	9.07285	9.03563	8.76115	9.11783	9.06512	9.03155	8.98318	8.99367	8.7863	9.13239
201048_x_at	chr11q13.3	5870	RAB6A	4.15726	4.23979	4.51926	4.54702	4.34261	4.241	4.62562	4.34751	4.23062	4.36209	4.59999	4.44417	4.34739	4.43627	4.237	4.33719	4.20383	4.345	4.51087
201049_s_at	chr6p21.3	100130553 /// 6222	LOC100130553 /// RPS18	13.7116	13.666	13.7553	13.7988	13.8564	13.812	13.7206	13.8309	13.6593	13.8568	13.849	13.8498	13.835	13.7307	13.7288	13.8109	13.8772	13.6763	13.7794
201050_at	chr19q13.2	23646	PLD3	7.51578	7.2214	6.97803	6.75435	7.45915	7.19517	6.77089	6.82936	6.93872	6.65827	7.10123	6.43659	6.80309	6.68761	6.41894	6.56575	6.23365	6.83429	6.97809
201051_at	chr15q23	8125	ANP32A	8.53779	8.14165	8.31975	8.28151	8.35946	10.0594	10.2152	9.99324	10.3461	9.67833	10.1223	9.57996	10.1399	10.1463	9.962	9.96119	10.0837	9.99039	9.5468
201052_s_at	chr20p13	9491	PSMF1	6.74285	6.04844	6.45955	6.41019	6.65207	6.81657	6.70241	6.5316	6.75441	5.51854	5.83181	5.36893	6.1607	6.06684	5.99744	6.39656	6.22163	6.26615	5.5073
201053_s_at	chr20p13	9491	PSMF1	7.11938	7.33859	7.26504	7.33688	7.75832	6.63689	6.52912	6.52563	6.63384	6.11959	6.3496	6.37179	6.96266	6.52424	6.15758	6.24334	6.61664	6.59626	6.74077
201054_at	chr5q31	10949	HNRNPA0	9.26468	10.0755	10.1494	10.1863	10.3286	11.1716	10.9686	10.8936	11.0886	10.3777	10.8112	10.4344	11.0335	10.4908	10.8716	10.8085	10.7639	10.8525	10.825
201055_s_at	chr5q31	10949	HNRNPA0	7.97547	8.34978	8.25941	8.295	8.2944	9.4378	9.37272	9.45135	9.57926	8.77167	8.94171	8.90571	9.62837	9.23645	9.18452	9.26989	9.46471	9.49392	9.53978
201056_at	chr3q13	2804	GOLGB1	6.81865	7.22612	7.2166	7.14488	7.49316	5.83847	5.30502	6.39015	5.68567	6.9771	5.77833	6.2751	6.29672	6.27626	6.2619	6.20282	6.17686	6.3904	6.006
201057_s_at	chr3q13	2804	GOLGB1	7.86757	8.32846	8.00825	8.23097	8.49895	6.71042	6.46195	7.41407	6.38247	7.18447	6.22112	6.93161	6.92069	7.39556	6.79112	6.90387	7.06195	6.79586	6.69444
201058_s_at	chr20q11.23	10398	MYL9	8.27308	9.18101	9.37551	9.04402	8.91726	7.36324	6.98693	6.55062	6.51977	6.06581	6.42929	7.19951	7.08666	7.58348	6.29779	6.90045	6.98627	6.17658	7.17877
201059_at	chr11q13	2017	CTTN	9.7127	9.00112	9.18239	9.45947	9.63271	8.71467	8.65182	9.04825	8.38254	9.05627	8.82309	9.02212	8.72473	9.27798	8.87539	9.04231	9.07376	9.26714	9.12436
201060_x_at	chr9q34.1	2040	STOM	8.51831	8.97434	8.82509	8.27742	8.35666	6.28194	8.21884	7.87125	5.58389	7.52226	7.74929	7.09676	7.76018	7.50317	8.16068	8.47592	8.38109	8.07013	8.12383
201061_s_at	chr9q34.1	2040	STOM	9.85111	10.1836	9.9903	9.87744	9.82316	6.45428	8.61039	8.8004	6.27182	8.67424	8.47057	8.35776	8.79399	8.56891	9.41212	9.47461	9.25196	9.38116	8.99613
201062_at	chr9q34.1	2040	STOM	3.85668	3.56367	3.66341	3.58814	3.59861	3.73347	3.66042	3.61353	4.06896	3.68399	3.46623	3.55503	3.77767	3.53974	3.66117	3.75989	3.66416	3.75819	3.61704
201063_at	chr11p13	5954	RCN1	10.5517	10.9072	10.7179	10.9714	10.7961	9.60338	9.26381	8.79719	9.56614	8.89717	9.07849	8.65597	9.21935	9.22866	8.98791	9.01914	9.39611	9.08686	9.23027
201064_s_at	chr1p34.2	8761	PABPC4	9.77043	8.66121	8.33541	8.49539	8.644	10.0041	9.68461	9.34032	9.71597	8.77565	9.48313	9.07891	9.26245	8.87875	9.34727	9.24566	8.7909	9.1091	9.38515
201065_s_at	chr7q11.23	100093631 /// 2969 /// 2970	GTF2I /// GTF2IP1 /// LOC100093631	9.48258	9.28525	9.34444	9.01011	9.09254	9.9451	10.3417	9.98765	10.0917	9.46302	9.87054	9.06383	9.87113	9.65322	9.35395	9.56071	9.50676	9.57972	9.49089
201066_at	chr8q24.3	1537	CYC1	9.6299	9.12887	9.14345	9.30992	9.40129	10.398	10.3886	10.0427	10.3134	10.0827	10.5531	10.308	10.103	9.91063	10.3285	10.3293	9.97663	10.1404	10.0135
201067_at	chr7q22.1-q22.3	5701	PSMC2	7.25708	7.1053	7.00574	6.76011	6.87244	6.62046	6.52476	6.32968	6.7517	6.20295	5.68577	6.41939	6.14031	6.46082	5.81967	6.19407	6.52178	6.43933	6.44299
201068_s_at	chr7q22.1-q22.3	5701	PSMC2	9.78522	9.91824	10.1223	10.1158	10.1487	10.5172	10.4813	10.1451	10.6907	10.176	10.0726	10.7151	10.0342	10.3208	10.0788	10.1958	10.3235	10.1111	10.2999
201069_at	chr16q13-q21	4313	MMP2	11.6435	12.6639	12.5657	12.7963	12.6935	7.56904	7.14326	6.30399	7.73424	6.10054	6.78446	5.33206	6.16784	6.13206	6.12041	6.32636	6.83135	5.47924	6.47899
201070_x_at	chr2q33.1	23451	SF3B1	7.83516	6.87515	7.27312	6.69858	6.87467	7.62849	8.79531	7.32162	8.04966	8.28583	8.20065	7.75065	7.536	8.19961	7.50997	7.32167	7.48127	7.97649	7.64551
201071_x_at	chr2q33.1	23451	SF3B1	10.1318	10.0359	9.9343	10.3112	10.3674	11.0391	11.2275	11.1207	11.0925	10.9966	11.192	11.0718	11.1448	10.9027	11.125	10.985	10.8434	11.2378	10.5861
201072_s_at	chr3p21.31	6599	SMARCC1	8.32944	7.04424	7.34634	7.28676	7.41007	10.0059	10.5938	10.1125	10.429	9.91052	9.79326	10.0272	10.269	10.032	9.89797	9.91957	9.83558	10.1535	10.1101
201073_s_at	chr3p21.31	6599	SMARCC1	6.61849	6.0057	5.91151	5.85994	5.76958	7.88676	8.00469	7.12933	7.98699	6.31609	7.11867	6.75644	7.05436	6.83766	6.84584	6.82091	6.72396	6.98449	6.84792
201074_at	chr3p21.31	6599	SMARCC1	8.26591	7.54446	7.71641	8.02099	8.00805	10.1678	10.2617	10.3471	10.2678	9.73897	10.2701	9.76227	10.4347	9.96905	10.1138	10.0694	9.91588	10.0457	9.91804
201075_s_at	chr3p21.31	6599	SMARCC1	7.11938	6.23506	6.3783	6.06793	6.53825	8.81881	9.35944	9.09843	9.11734	8.45514	9.06132	8.5728	9.32125	8.8455	8.69232	8.79663	8.80433	9.00771	8.69904
201076_at	chr22q13	4809	NHP2L1	8.34756	8.0303	8.01227	7.91767	8.06685	8.99759	8.91109	8.80415	8.91199	8.51832	9.11313	8.74347	8.92265	8.58927	9.07664	8.96683	8.93643	8.87233	8.75978
201077_s_at	chr22q13	4809	NHP2L1	10.4306	9.8989	10.0799	10.0481	10.0959	10.7968	10.5492	10.7638	10.6716	10.6691	10.6469	10.7584	10.5701	10.7491	10.9506	10.9352	10.825	10.7573	10.6346
201078_at	chr13q32.3	9375	TM9SF2	9.95968	10.1969	10.03	9.96304	10.2469	9.64522	9.80658	9.49157	9.69026	9.17706	9.22496	9.028	9.58868	9.30904	9.10798	9.48606	9.41301	9.37044	9.56805
201079_at	chr17q25.3	9144	SYNGR2	6.99704	6.64316	7.0483	6.87783	7.45242	7.36152	7.42463	7.52857	7.49145	7.30836	7.57839	7.00391	7.10921	7.44861	7.40421	7.67184	7.42017	7.54885	7.25527
201080_at	chr17q12	8396	PIP4K2B	7.52239	6.73396	6.26146	6.74516	6.74695	6.94712	6.58842	6.73042	7.23278	6.65116	6.5515	6.74205	6.48998	6.9747	6.38376	6.25304	6.36996	6.41207	6.14836
201081_s_at	chr17q12	8396	PIP4K2B	4.71086	4.60234	4.94871	4.64101	4.63843	4.73829	4.76884	4.59926	4.81981	4.74784	4.79052	4.65172	4.77356	4.60048	4.71738	4.7408	4.51604	4.55602	4.41828
201082_s_at	chr2p13	1639	DCTN1	5.8041	6.00563	5.20335	4.81336	4.91611	6.04594	5.77065	6.09516	5.8116	4.90094	5.54182	5.11761	5.29997	5.06642	4.95558	4.93432	4.81363	5.32681	5.10134
201083_s_at	chr6q22-q23	9774	BCLAF1	5.91359	5.50786	5.53385	5.38545	5.51494	6.75065	7.22798	6.07781	6.94594	5.19102	5.32683	5.48944	5.83205	6.23964	5.64343	6.19868	6.21129	6.20144	6.76339
201084_s_at	chr6q22-q23	9774	BCLAF1	9.33145	9.41501	9.60692	9.59215	9.552	10.504	10.3528	10.1115	10.4585	8.79144	9.27326	10.4108	10.1601	10.4768	9.71449	10.2819	10.4115	10.2668	10.4057
201085_s_at	chr21q22.1-q22.2|21q22.11	6651	SON	8.46345	6.82239	6.9399	6.63996	6.57851	7.91214	8.49822	8.2577	7.91749	7.30311	7.64878	6.53546	8.04182	7.47946	7.57673	7.58532	7.46833	8.47067	8.42402
201086_x_at	chr21q22.1-q22.2|21q22.11	6651	SON	8.79828	8.67554	8.64162	8.63814	8.58436	9.29416	8.89559	9.56634	9.21126	8.93782	8.91245	8.68134	9.41034	9.20024	9.38235	9.10936	9.1251	9.44999	9.28273
201087_at	chr12q24.31	5829	PXN	7.44126	6.07363	5.73116	5.80694	5.66104	6.61945	6.28685	6.33704	5.75197	5.81313	6.86044	6.32324	6.61803	5.97142	6.63393	6.40911	6.50557	6.47124	6.90211
201088_at	chr17q24.2	3838 /// 728860	KPNA2 /// LOC728860	8.92765	9.47914	9.69251	9.50443	9.24601	11.575	11.2573	11.5846	11.3722	11.5252	11.1777	11.2634	11.3207	11.1737	11.3303	11.5352	11.4034	11.5965	11.3243
201089_at	chr8p21.3	526	ATP6V1B2	7.95535	8.58056	8.46994	8.48039	8.26864	7.9295	7.82392	7.56454	7.83258	7.11923	7.52788	7.25706	7.66826	7.46438	7.65537	7.69412	7.53616	7.75749	7.62561
201090_x_at	chr12q13.12	10376	TUBA1B	12.3942	12.1704	12.3163	12.5811	12.6228	13.1564	13.0815	13.0774	13.1977	12.8563	12.9312	12.9989	13.0944	13.0282	12.9236	12.9705	13.0727	12.8469	12.8151
201091_s_at	chr7p15.2	11335 /// 653972	CBX3 /// LOC653972	8.24016	8.16094	8.6322	8.70091	8.30856	9.59167	9.26264	9.39451	9.4551	9.69217	8.84472	9.75778	9.30144	9.38556	9.15197	9.56776	9.54904	9.62094	9.22528
201092_at	chrXp22.2	5931	RBBP7	9.12683	8.65997	8.49106	8.75406	8.74025	10.2209	9.67972	10.0148	9.28697	9.13601	9.35925	10.0487	9.18919	9.37172	9.25603	9.14524	9.10715	9.38646	9.11038
201093_x_at	chr5p15	6389	SDHA	8.82031	8.73629	8.51352	8.80011	8.89324	8.16216	8.24242	8.38861	8.21682	8.60234	8.7385	8.50357	8.18887	8.23851	8.6679	8.61335	8.49514	8.58597	7.89425
201094_at	chr14q	6235	RPS29	12.9121	12.8556	12.6547	12.9784	12.9159	13.3664	13.3027	13.2745	13.272	13.2919	13.4479	13.3689	13.2997	13.2491	13.2826	13.3116	13.3176	13.2448	13.3
201095_at	chr5p15.2	1611	DAP	9.05072	9.01649	9.53212	9.0081	8.99433	7.58356	7.06311	7.07786	7.22365	6.69976	7.01362	6.50267	7.24285	7.14887	6.66373	6.86721	7.07786	6.75732	6.64482
201096_s_at	chr3p21.2-p21.1	378	ARF4	10.3094	10.7612	10.9524	10.8727	10.8713	9.71727	9.87163	9.11333	9.8917	9.35113	9.30542	9.88841	9.61333	10.1615	9.30781	9.63599	9.8075	9.44374	9.9063
201097_s_at	chr3p21.2-p21.1	378	ARF4	11.7642	12.2158	12.2937	12.0892	12.0387	11.0513	11.1088	10.7962	11.0828	10.7841	10.7597	11.1278	10.9222	11.1457	10.6308	10.9505	11.0074	10.8955	11.1726
201098_at	chr3q23	9276	COPB2	10.3366	10.222	10.4582	10.4234	10.6295	9.86367	9.73445	9.71164	9.68014	9.75666	9.64379	9.58099	9.5572	9.59894	9.43195	9.48139	9.45488	9.49694	9.54938
201099_at	chrXp11.4	8239	USP9X	8.32623	9.03634	8.95798	8.8149	8.57458	10.2059	9.90649	10.5098	8.9171	10.3903	10.0126	9.70163	10.4511	10.3479	10.7992	10.4261	10.1077	10.7915	10.3313
201100_s_at	chrXp11.4	8239	USP9X	9.98851	10.5057	10.3851	10.1319	9.93146	11.6414	11.1294	11.8499	10.4603	11.4896	11.317	10.9202	11.6803	11.4694	11.8194	11.6152	11.2752	11.8974	11.3385
201101_s_at	chr6q22-q23	9774	BCLAF1	9.13422	7.84892	8.79814	7.72176	8.13641	9.0074	10.0022	7.88418	9.36412	7.70493	8.87436	8.58203	8.59987	10.0373	7.91752	8.82379	9.12489	8.94382	9.44241
201102_s_at	chr21q22.3	5211	PFKL	7.243	6.22498	5.98207	6.15928	6.38102	6.71087	6.98306	7.03673	6.92285	6.48545	6.76102	6.43566	7.02199	6.28868	6.71141	6.70243	6.53222	6.46202	6.85889
201103_x_at	chr1q21.1 /// chr1q21.2	100132406 /// 149013 /// 200030 /// 25832 /// 284565 /// 400818 /// 440670 /// 440675 /// 55672 /// 728841 /// 728912 /// 728936	KIAA1245 /// NBPF1 /// NBPF10 /// NBPF11 /// NBPF12 /// NBPF14 /// NBPF15 /// NBPF16 /// NBPF20 /// NBPF8 /// NBPF9 /// RP11-94I2.2	10.0852	10.319	10.1361	10.432	10.179	8.28224	7.75657	8.68394	7.85199	8.47537	8.14145	8.26339	7.91569	9.04584	7.80811	7.62421	8.20584	8.0971	7.78821
201104_x_at	chr1p36.13 /// chr1q21.1 /// chr1q21.2	100132406 /// 149013 /// 200030 /// 25832 /// 284565 /// 400818 /// 440670 /// 440675 /// 55672 /// 728841 /// 728912 /// 728936	KIAA1245 /// NBPF1 /// NBPF10 /// NBPF11 /// NBPF12 /// NBPF14 /// NBPF15 /// NBPF16 /// NBPF20 /// NBPF8 /// NBPF9 /// RP11-94I2.2	8.57267	8.22163	8.0398	7.87511	7.9732	6.19671	5.7921	6.16497	5.88361	6.37301	6.00436	6.51551	6.01831	7.57531	5.39319	5.73826	6.07927	6.14613	6.17291
201105_at	chr22q13.1	3956	LGALS1	13.8404	13.4589	13.4816	13.233	13.4451	8.9137	8.78699	9.788	7.32814	10.1833	10.678	10.2264	10.2091	10.1312	9.47669	9.81297	9.81661	9.06663	10.5317
201106_at	chr19p13.3	2879	GPX4	11.3661	11.21	10.9976	11.1217	11.2096	11.1493	11.1802	11.2292	10.9956	11.264	11.3609	11.1222	11.2319	11.1916	11.6311	11.5721	11.518	11.2888	11.4028
201107_s_at	chr15q15	7057	THBS1	5.97516	7.58805	7.03955	6.40583	6.10848	3.91883	3.65034	3.49911	3.892	4.03136	3.768	3.83437	3.93084	3.66672	3.81758	4.01338	3.93929	3.92132	3.98971
201108_s_at	chr15q15	7057	THBS1	10.1964	11.2141	10.9031	10.6202	10.542	4.19297	4.75529	4.19548	4.27984	4.31656	4.49038	4.29553	4.6277	5.06384	4.60881	4.88844	4.90796	4.87178	4.81898
201109_s_at	chr15q15	7057	THBS1	11.9772	12.2689	12.7245	12.4766	12.1964	5.51188	7.39631	5.15151	5.10201	5.17088	5.72708	5.32895	5.90475	7.45858	6.62964	7.426	7.48656	7.12038	7.25707
201110_s_at	chr15q15	7057	THBS1	11.487	12.2502	12.585	12.3384	12.2718	6.29645	7.89161	6.04915	5.15209	5.54961	5.83114	6.94213	6.8604	8.7962	8.43336	8.92512	8.86686	8.8275	9.30088
201111_at	chr20q13	1434	CSE1L	7.63957	7.53415	7.52424	7.69403	7.34744	9.96549	10.0326	9.70526	9.76905	9.16772	9.10116	9.7826	9.4985	9.38725	9.39962	9.56153	9.31078	9.4921	9.1199
201112_s_at	chr20q13	1434	CSE1L	8.91602	8.21296	8.51857	8.64304	8.53511	10.8971	11.1779	11.1242	11.1329	10.6849	10.8426	11.2875	10.9958	10.7764	10.9189	11.0328	10.8412	10.9957	10.7028
201113_at	chr16p11.2	7284	TUFM	9.5044	8.79748	8.74846	8.95579	9.15975	10.2541	10.3749	10.3194	10.1635	9.99567	10.3951	9.97303	9.98228	9.71105	10.205	10.1809	9.99279	10.1288	9.99656
201114_x_at	chr20q13.33	5688	PSMA7	10.279	10.076	10.3159	10.5504	10.7394	11.156	11.0763	10.8762	11.2492	10.8419	10.9416	11.1517	10.8371	11.0504	10.978	11.0583	11.0569	10.8128	10.855
201115_at	chr7p13	5425	POLD2	7.62374	6.3012	6.50004	6.41565	6.72074	8.0824	7.79177	7.79689	7.95109	7.55489	7.93067	7.67819	7.71393	7.61116	7.65651	7.64654	7.647	7.61104	7.33183
201116_s_at	chr4q32.3	1363	CPE	6.67873	9.87633	9.8889	9.98878	9.88155	7.07834	6.81747	6.64743	7.22154	6.88665	6.65332	6.08106	7.35517	7.41499	6.10541	6.4566	7.31265	6.39188	6.18385
201117_s_at	chr4q32.3	1363	CPE	5.97401	9.26378	9.48993	9.77017	9.2541	6.74047	5.97259	6.44745	6.05427	6.66479	5.79415	5.117	6.96255	6.94045	5.76215	5.75849	7.10632	6.23984	5.83946
201118_at	chr1p36.22	5226	PGD	7.85376	8.2478	8.38803	8.13696	8.55023	9.369	9.21535	9.15052	9.52267	9.08185	9.66859	8.84424	9.31831	9.25763	9.1141	9.33264	9.18312	9.16982	9.1017
201119_s_at	chr11q12-q13	1351	COX8A	11.2213	10.6666	11.1127	10.9095	11.0772	11.5529	11.1563	11.4757	11.4205	11.3718	11.418	11.0535	11.2343	11.3397	11.4188	11.4298	11.4951	11.1424	11.1158
201120_s_at	chrXq22-q24	10857	PGRMC1	10.3267	9.97986	10.1958	9.69008	9.75707	9.2787	9.10193	8.24625	9.02337	8.91028	8.35715	8.87135	8.98905	9.3134	8.55934	8.82882	8.92435	8.78181	8.3284
201121_s_at	chrXq22-q24	10857	PGRMC1	11.9067	12.0172	11.9979	11.4859	11.7	11.6225	10.8929	10.5309	10.951	10.8753	10.5979	10.7171	11.1432	10.684	10.786	10.9158	10.9458	10.9311	10.4809
201122_x_at	chr17p13-p12	1984	EIF5A	8.70222	8.69216	8.36926	9.2953	9.206	9.10667	9.27643	9.415	9.64056	9.52417	9.81565	9.68896	9.68489	8.7268	9.97116	10.0915	10.2097	9.91012	9.71762
201123_s_at	chr17p13-p12	1984	EIF5A	9.95742	9.83716	9.3052	10.5527	10.2155	9.69997	10.528	9.59146	10.7293	10.4584	10.7302	10.6044	10.7284	9.89354	11.1857	11.375	11.4766	11.1188	10.7986
201124_at	chr3q21.2	3693	ITGB5	7.5035	7.72051	8.056	8.27156	7.8231	6.11684	6.32597	5.83438	6.67846	5.61569	6.58711	4.81774	5.26062	6.03399	5.72524	6.05388	6.60522	5.77663	5.56164
201125_s_at	chr3q21.2	3693	ITGB5	9.71923	10.6688	10.5943	10.8597	10.6256	10.0374	9.62582	9.08162	10.16	8.74739	9.41136	8.50686	8.17475	9.20491	8.57878	9.02703	9.48832	8.66279	9.20638
201126_s_at	chr5q35	4245	MGAT1	8.41075	8.46684	8.1255	8.05654	8.29591	7.62645	7.11374	7.2481	7.48958	6.86034	7.24753	7.06665	7.36756	7.22458	6.92997	6.97064	7.05191	6.97104	7.29354
201127_s_at	chr17q21.2	47	ACLY	7.49586	7.09945	7.13871	7.16542	7.34999	7.50968	7.61188	7.9276	7.9182	7.80807	7.9879	7.84218	7.90171	7.99128	8.09354	7.96863	8.07522	8.07013	7.82675
201128_s_at	chr17q21.2	47	ACLY	10.0184	9.70227	9.80964	10.152	10.0782	10.6261	10.249	10.5932	10.7629	10.2446	10.6182	10.185	10.4599	10.2074	10.5873	10.533	10.6179	10.5124	10.1964
201129_at	chr2p22.1	6432	SFRS7	7.56738	7.43842	7.46042	7.40772	7.48414	9.81709	9.88421	9.89679	9.83163	9.36514	9.386	10.115	9.69302	9.585	9.45781	8.82463	9.41973	9.41592	9.64134
201130_s_at	chr16q22.1	999	CDH1	4.11862	3.98634	4.01048	4.036	4.03391	4.10119	4.54481	4.26786	4.18145	4.25999	4.27586	4.33126	4.4067	4.30358	4.25535	4.25301	4.48363	4.45479	4.44218
201131_s_at	chr16q22.1	999	CDH1	3.32183	3.38922	3.72283	3.16539	3.32265	9.61099	10.3647	10.5427	9.44545	10.4444	10.7484	10.1691	10.8172	10.1085	10.5297	10.5749	10.8192	10.7747	10.683
201132_at	chrXq22	3188	HNRNPH2	8.85108	8.79645	9.01607	8.78183	8.98192	10.5519	9.20193	9.26428	9.36755	8.93963	8.86739	9.30417	9.29017	9.20671	8.73808	9.07203	9.09536	9.03416	8.73243
201133_s_at	chr5q21.3	9867	PJA2	9.15988	9.29457	8.8947	9.16458	9.11771	7.5457	8.00596	8.36434	7.56792	8.14602	8.0589	7.33797	8.29174	7.88447	8.17595	7.99984	8.2753	8.13571	8.12671
201134_x_at	chr5q14	1350	COX7C	11.6071	12.0915	12.023	12.0142	12.206	12.6135	12.9403	12.9675	12.5693	13.0131	12.8152	13.1658	12.8608	12.9109	13.0158	12.8634	12.7474	12.8693	12.9133
201135_at	chr10q26.2-q26.3	1892	ECHS1	9.53813	9.08678	9.34369	9.42073	9.49392	9.44172	9.41008	9.48683	9.68957	9.13007	9.35922	8.9442	9.77458	9.42851	9.62968	9.67131	9.6037	9.44212	9.53984
201136_at	chrXp11.23	5355	PLP2	10.3192	7.87374	8.18843	8.60981	8.35926	5.72993	5.97259	6.77507	5.31175	5.86381	5.77506	6.31637	5.94011	6.32188	6.84458	6.97872	6.87112	6.33651	6.60258
201137_s_at	chr6p21.3	3115	HLA-DPB1	6.26792	6.34823	6.93974	6.54381	6.49119	7.2191	7.30048	7.02155	7.32967	7.17625	7.05599	7.25683	6.77198	6.70913	6.94291	6.98798	6.84641	6.69788	6.25847
201138_s_at	chr2q31.1	6741	SSB	9.10551	9.33239	9.48773	9.37244	9.40771	10.445	10.6866	10.8929	10.3416	10.7952	10.4973	10.8724	10.5787	10.9346	10.7258	10.7478	10.7629	10.8422	10.6251
201139_s_at	chr2q31.1	6741	SSB	8.63341	8.80907	9.00589	8.80414	8.81527	10.0545	10.0038	10.2883	10.0009	10.4669	10.0103	10.232	10.0365	10.1079	10.0244	10.1811	10.1711	10.2294	10.0966
201140_s_at	chr17q21.2	5878	RAB5C	7.59294	7.07689	7.15549	7.14077	7.11594	6.96694	6.64884	6.77364	6.72026	6.15816	6.37037	6.6167	6.49004	6.79189	6.17293	6.45851	6.59994	6.86371	6.8724
201141_at	chr7p15	10457	GPNMB	10.8686	10.1506	10.5485	10.7121	11.1495	3.80293	3.94464	4.22187	3.71958	4.37525	3.90953	4.10935	4.21259	4.12622	4.11251	3.98533	4.03433	3.96784	4.18252
201142_at	chr14q23.3	1965	EIF2S1	8.33464	8.34049	8.58136	8.39797	8.38739	7.32465	7.32765	6.86032	7.28728	6.89405	7.00137	6.84169	7.3267	7.26324	6.8871	7.19023	7.43455	7.53923	7.10098
201143_s_at	chr14q23.3	1965	EIF2S1	7.95305	8.43391	8.66807	8.62156	8.30165	6.50348	6.9708	7.2557	7.15768	6.89215	6.90148	6.98341	7.71403	6.97991	7.56905	7.42812	7.54757	8.04279	7.30982
201144_s_at	chr14q23.3	1965	EIF2S1	8.62124	8.80799	9.00264	8.93481	9.14269	10.1693	10.1718	9.95163	10.265	9.66154	9.85631	10.1201	9.8193	9.90824	9.86326	9.81774	9.82014	9.6799	10.1714
201145_at	chr1q21.3	10456	HAX1	9.14491	9.27355	9.2228	9.39623	9.41233	9.32494	9.37365	9.40901	9.3165	9.64352	9.7942	9.83575	9.57475	9.45346	9.77831	9.46258	9.38057	9.42656	9.55613
201146_at	chr2q31	4780	NFE2L2	9.68267	9.72319	9.66803	9.20172	9.25001	8.60814	8.09242	8.04794	8.36683	7.94388	7.93815	8.49491	8.48181	8.49587	7.50059	7.99503	8.8445	8.15177	9.32582
201147_s_at	chr22q12.1-q13.2|22q12.3	7078	TIMP3	9.94165	9.46907	9.70699	8.4882	8.33036	4.97563	5.77264	4.5778	5.29187	4.94569	4.89148	5.08072	5.04441	5.54953	5.05581	5.3962	5.50969	5.32058	5.95408
201148_s_at	chr22q12.1-q13.2|22q12.3	7078	TIMP3	10.2951	8.73395	9.58436	8.88097	7.93383	6.00372	6.11379	5.70603	5.90377	6.05636	6.10992	6.41373	6.40886	6.0434	6.344	6.43411	6.70042	6.30418	6.84018
201149_s_at	chr22q12.1-q13.2|22q12.3	7078	TIMP3	9.69158	8.42964	8.91239	7.34007	7.48771	4.35381	4.93907	4.44905	4.59472	4.61849	4.5571	4.36173	4.64898	4.56711	4.80953	5.09098	5.07277	4.34793	4.95162
201150_s_at	chr22q12.1-q13.2|22q12.3	7078	TIMP3	10.7737	10.0034	10.5402	9.27113	8.83888	4.39242	4.95165	4.5937	4.52295	3.93731	4.51195	4.51773	4.59999	5.34375	4.49633	4.83137	5.86495	4.74682	5.99109
201151_s_at	chr3q25	4154	MBNL1	7.86091	6.44185	6.35922	5.53735	5.04678	3.71063	3.71425	3.58622	3.82811	3.9061	3.66667	3.56677	3.75163	3.94083	3.45874	3.49192	3.49157	3.37627	3.63226
201152_s_at	chr3q25	4154	MBNL1	11.0488	10.0407	10.3731	10.0903	9.88946	5.20109	6.37567	5.73307	5.76176	5.73626	5.15698	5.11558	5.83379	5.80034	5.4076	5.22054	5.26348	5.65004	5.85276
201153_s_at	chr3q25	4154	MBNL1	9.38933	9.26297	9.19953	9.20713	8.90279	4.58406	4.30861	4.4574	4.41533	4.39696	4.16337	4.16064	4.31104	3.98574	4.29029	4.07739	4.15526	4.03692	4.16992
201154_x_at	chr15q22	6124	RPL4	12.9229	12.5005	12.5297	12.8663	13.0004	12.9076	13.16	13.1528	13.0412	13.16	13.1265	13.0715	13.2138	13.1768	13.2805	13.1701	13.2153	13.1143	13.1432
201155_s_at	chr1p36.22	9927	MFN2	7.57017	7.35078	7.69832	7.58258	7.3891	7.69125	7.81796	7.41485	7.77703	7.49175	7.34362	7.82582	7.54893	7.79166	7.48648	7.42514	7.25945	7.6419	7.68009
201156_s_at	chr17q21.2	5878	RAB5C	7.47157	7.49775	7.6912	7.26128	7.25688	6.89234	7.32405	6.73124	6.84563	6.29012	6.59715	6.63737	6.65003	6.6878	6.57452	6.79956	6.79662	6.65248	6.83867
201157_s_at	chr17q21.31	4836	NMT1	8.50794	7.98467	7.77954	7.80561	7.68897	8.76157	8.78489	8.60804	8.70303	8.45837	8.98313	8.47427	8.4207	8.70232	8.54646	8.55456	8.62938	8.54094	8.50693
201158_at	chr17q21.31	4836	NMT1	7.38253	7.05724	6.86281	7.12091	6.98895	8.05103	8.01453	7.84449	7.99522	7.31866	7.6112	7.42335	7.68838	7.54088	7.59308	7.25813	7.15956	7.63471	7.36597
201159_s_at	chr17q21.31	4836	NMT1	5.01784	4.72052	4.92176	4.63898	4.81795	5.59792	5.12551	5.38835	5.27316	5.27567	4.97742	5.32063	5.19062	5.28796	4.73144	5.01368	4.96492	5.08419	5.24783
201160_s_at	chr12p13.1	8531	CSDA	10.4547	10.7541	10.8091	10.7204	10.5782	10.6152	10.3908	10.6243	10.4101	10.7779	10.4789	10.4524	10.9415	10.5489	10.7426	10.7651	10.8172	10.9287	10.8652
201161_s_at	chr12p13.1	8531	CSDA	9.74978	9.57772	9.59718	9.38518	9.07372	9.33122	9.63452	9.52125	9.67401	9.25798	9.54492	9.07613	9.64763	9.237	9.50647	9.555	9.52366	9.7541	9.72543
201162_at	chr4q12	3490	IGFBP7	9.73475	11.2245	11.6698	10.5885	9.39048	6.94593	7.27814	6.83632	6.74771	8.05057	8.07145	7.42209	6.83206	7.66299	7.46213	7.47652	7.9956	7.07826	8.60818
201163_s_at	chr4q12	3490	IGFBP7	9.3417	10.5816	11.448	10.7075	8.95162	3.90842	4.84239	4.21499	3.88918	5.00099	4.36282	4.40595	4.26975	5.28227	4.18844	5.01357	6.28921	4.12542	7.3808
201164_s_at	chr1p35.2	9698	PUM1	8.97059	8.6661	8.35025	8.15014	8.35737	9.36054	9.13831	9.59523	9.29013	9.029	9.26586	8.44803	9.26277	8.89332	9.18821	9.02741	8.72554	9.41479	9.03943
201165_s_at	chr1p35.2	9698	PUM1	9.21473	9.16534	9.04547	8.86161	8.72518	9.54674	9.55965	9.60221	9.48371	9.41363	9.94761	8.85504	9.47431	9.38302	9.52627	9.2337	9.24365	9.54673	9.38526
201166_s_at	chr1p35.2	9698	PUM1	9.61812	9.5077	9.50612	9.52408	9.43735	9.9039	9.78994	10.3775	10.1045	10.2506	10.0885	9.76927	10.0619	10.0443	10.4404	10.0599	9.93358	10.4799	9.94108
201167_x_at	chr17q25.3	396	ARHGDIA	5.69363	5.76772	5.60138	5.69306	5.82279	5.10219	5.23677	4.25567	5.35205	4.92907	4.98046	5.39591	4.75051	5.35981	4.93939	5.30113	5.25926	5.12685	5.22177
201168_x_at	chr17q25.3	396	ARHGDIA	8.25675	7.54432	7.39161	7.26348	7.492	7.9226	7.18083	7.25958	7.53531	6.92168	7.31365	6.98795	6.97038	7.04388	7.01245	7.19574	7.20776	7.0704	7.02773
201169_s_at	chr3p26	8553	BHLHE40	3.97984	4.01982	4.10177	4.26183	4.23543	4.01781	3.83668	3.78077	3.88552	4.01175	4.13688	3.72834	4.0841	4.22642	4.09275	4.04123	3.85708	3.98778	3.98101
201170_s_at	chr3p26	8553	BHLHE40	5.67002	5.40391	5.80418	7.50666	7.20619	5.23662	6.11197	6.63251	4.40922	4.83496	5.37573	6.58019	6.14828	7.68231	5.21979	6.72631	8.3018	5.46067	7.83552
201171_at	chr5q35.1	8992	ATP6V0E1	4.968	5.40568	5.36754	5.84273	5.74261	4.23475	4.44951	4.4362	4.47614	4.57803	4.36074	4.43214	4.35246	4.74711	4.77616	4.73111	4.72172	4.50698	4.51514
201172_x_at	chr5q35.1	8992	ATP6V0E1	10.7488	11.4417	11.4517	11.296	11.2186	9.81786	9.89606	9.67236	9.73509	9.63609	9.50312	10.2013	9.62999	9.75966	9.71119	9.82692	9.90765	9.70175	9.94503
201173_x_at	chr1p35-p34	10726	NUDC	8.80644	8.5651	8.618	8.91552	9.1761	10.106	10.031	9.94365	9.85261	9.77607	9.93435	9.98673	9.80418	9.76643	10.0644	10.0787	10.074	9.87924	9.81393
201174_s_at	chr16q23.1	54386	TERF2IP	8.21867	8.60056	8.81384	8.66413	8.50941	6.60967	6.93568	6.62059	6.64536	6.57444	6.42506	6.31217	6.2796	6.64923	6.109	6.20207	6.06291	6.24907	6.39917
201175_at	chr11cen-q22.3	51075	TXNDC14	8.10044	8.52211	8.74991	8.81192	8.67598	9.31701	9.04862	9.1376	9.44338	8.66497	9.04099	9.16649	9.22967	9.21735	9.04639	9.24852	9.26082	9.05878	9.15754
201176_s_at	chr11q23.3	372	ARCN1	8.8935	9.30242	9.31286	9.35516	9.52323	8.5847	8.5612	8.90775	8.62306	8.56926	8.2867	8.03494	8.66534	8.49577	8.4508	8.43916	8.51679	8.49477	8.28951
201177_s_at	chr19q12	10054	UBA2	9.09535	9.19973	9.04446	8.93181	9.05369	10.8151	10.5988	10.6943	10.8295	10.7866	10.5283	10.6976	10.8877	10.5268	10.5928	10.7365	10.6833	10.8299	10.6879
201178_at	chr22q12-q13	25793	FBXO7	8.8901	8.44895	8.24101	8.48236	8.26412	8.75353	8.69267	8.72371	8.71126	7.84288	8.39942	8.16223	8.38793	8.00976	8.2343	8.35882	8.14735	8.0843	8.11841
201179_s_at	chr1p13	2773	GNAI3	7.86494	7.52915	7.59819	7.56172	7.38377	8.18152	8.23276	8.01673	8.12111	7.7469	7.86954	7.89741	8.25983	7.87896	7.91999	8.02668	8.29531	8.17509	7.923
201180_s_at	chr1p13	2773	GNAI3	10.0979	9.91762	9.99469	10.2416	10.0477	10.297	10.3324	10.1353	10.2261	9.57193	9.55568	9.92534	10.0985	9.80636	9.92776	9.98905	10.0313	9.97397	9.77974
201181_at	chr1p13	2773	GNAI3	6.14218	6.02026	5.48036	6.00372	6.01849	6.66547	7.22195	6.87358	6.73565	6.44056	6.56705	6.55828	6.90335	6.11949	6.35345	6.35318	6.45459	6.36933	6.9223
201182_s_at	chr12p13	1108	CHD4	7.95383	7.13937	8.0062	7.33758	7.23315	8.10318	8.74143	8.43744	8.56434	8.12164	8.32266	7.9725	8.72295	8.70294	8.42949	8.36552	7.93699	8.78791	8.72084
201183_s_at	chr12p13	1108	CHD4	8.35201	7.5162	8.00169	7.72168	7.73684	8.73383	9.20967	9.17261	8.9029	8.14843	8.48463	8.49623	9.26565	8.36116	8.68819	8.95913	8.88517	9.19962	9.14751
201184_s_at	chr12p13	1108	CHD4	8.03341	7.7247	7.8571	7.95328	8.07495	8.60113	8.59221	8.83365	8.81907	8.22978	8.5932	8.06944	8.98493	8.67824	8.88125	8.84243	8.61318	8.9974	8.74037
201185_at	chr10q26.3	5654	HTRA1	11.9427	12.3208	12.2422	12.2523	11.978	6.22169	6.17417	6.38495	6.99356	6.38233	5.9144	5.30763	6.15137	6.13702	5.81731	5.14693	6.14661	5.42551	5.8719
201186_at	chr4p16.3	4043	LRPAP1	8.47712	8.61839	8.44106	8.39953	8.44361	7.97456	8.07878	7.46538	7.85465	7.58349	7.94828	8.09892	7.52048	7.45049	7.61532	7.56989	7.67399	7.25526	7.76844
201187_s_at	chr6p21	3710	ITPR3	4.51494	4.58345	4.30341	4.21972	4.29504	4.47324	4.10613	4.29425	4.43931	4.68898	4.59105	4.47696	4.54343	4.3943	4.54285	4.50672	4.45384	4.43405	4.34248
201188_s_at	chr6p21	3710	ITPR3	5.61813	5.43762	5.26589	4.56765	5.60243	5.26171	4.97457	5.64449	4.89215	5.78231	6.02452	5.85843	5.21865	5.84987	5.47536	5.30294	5.63615	5.16858	5.60541
201189_s_at	chr6p21	3710	ITPR3	7.77629	6.37296	6.58007	5.98289	5.94504	6.12006	6.18243	7.42898	5.78014	7.24146	7.5757	7.18478	6.78191	7.96653	6.82995	6.77188	6.67645	6.6022	6.88854
201190_s_at	chr17p13.3	5306	PITPNA	8.64223	8.40524	8.3521	8.79301	9.09696	8.04964	7.88399	7.93346	8.09863	7.79479	7.99611	7.68547	7.94253	8.10957	7.88844	7.64518	8.00011	7.52608	7.56781
201191_at	chr17p13.3	5306	PITPNA	7.13108	7.24017	6.85588	7.03586	7.45697	6.92387	6.38814	6.7318	6.50147	6.77801	6.47467	6.84713	6.78918	6.82742	6.34361	6.4146	6.72745	6.46469	6.36352
201192_s_at	chr17p13.3	5306	PITPNA	6.20814	6.49509	6.8492	7.04795	6.69316	7.38116	7.12549	6.72819	7.26979	6.31792	6.68695	6.46593	6.70399	7.1273	6.73229	6.73821	7.03858	6.66073	6.49771
201193_at	chr2q33.3	3417	IDH1	10.0857	9.82557	9.68393	9.68513	9.85755	11.5111	11.1867	11.4524	11.5853	11.2504	11.2389	11.0515	11.3634	11.2254	11.0196	11.1698	11.3723	11.1268	10.8475
201194_at	chr19q13.3	6415	SEPW1	9.66	9.3123	9.66207	9.61192	9.62554	9.94927	9.92104	9.67018	9.73969	9.71762	10.107	9.60548	9.96634	9.83483	9.73777	9.88125	9.83147	9.55625	9.53021
201195_s_at	chr16q24.3	8140	SLC7A5	4.51653	6.62297	6.7162	4.5599	4.78259	10.4582	9.6638	9.6736	9.92501	8.5641	9.86702	9.60758	9.98261	9.90342	9.31909	9.54655	9.88865	9.47113	10.5302
201196_s_at	chr6q21	262	AMD1	6.12911	6.49175	6.54768	6.67725	6.59321	8.57663	8.2952	7.65775	8.59783	6.99444	7.36283	8.34677	8.12745	8.2515	7.55903	8.1385	8.40028	8.23878	8.56067
201197_at	chr6q21	262	AMD1	7.98659	8.37182	8.37888	8.58529	8.48142	10.3181	10.0601	9.89176	10.3466	9.75017	9.94159	10.0855	10.1325	9.82152	9.96443	10.1266	10.201	10.2792	10.225
201198_s_at	chr2q37.1	5707	PSMD1	8.89342	9.00977	9.02562	8.59759	8.46864	9.7975	9.7292	9.70329	9.82894	9.26977	9.66141	9.33614	9.50111	9.03027	9.05862	9.27699	9.30275	9.24793	9.25983
201199_s_at	chr2q37.1	5707	PSMD1	9.43367	9.77678	9.92819	9.74475	9.71976	10.5162	10.3875	10.4904	10.591	10.3555	10.3188	10.2729	10.1441	10.1383	10.2619	10.3536	10.3532	10.2693	10.1945
201200_at	chr1q24	8804	CREG1	8.45308	10.7907	10.3388	10.5166	10.9439	7.7685	7.76302	7.82053	7.82309	8.23083	7.72254	8.17316	8.05036	7.78521	7.75991	7.88137	7.90198	8.18218	8.05045
201201_at	chr21q22.3	1476	CSTB	11.4228	10.481	10.4338	10.3952	10.6131	10.4553	10.4314	10.718	10.4599	10.4378	10.2384	10.5162	10.241	10.2756	10.5444	10.4244	10.3155	10.2066	10.4809
201202_at	chr20pter-p12	5111	PCNA	9.00866	9.21564	9.29328	9.52425	9.25946	11.4394	11.3431	11.3167	11.4199	11.4065	11.3515	11.6317	11.5228	11.5705	11.2971	11.7309	11.6251	11.7338	11.3711
201203_s_at	chr20p12	6238	RRBP1	6.89079	6.2185	5.79513	5.8445	6.22234	5.3862	5.32236	5.6113	5.78138	5.4265	6.23099	5.30716	5.5562	5.69493	5.41484	5.52011	5.3286	5.44695	5.58852
201204_s_at	chr20p12	6238	RRBP1	9.04627	9.03633	8.57855	9.13638	9.42317	7.76103	7.26393	8.07986	7.67244	7.76343	7.77988	6.94625	7.51225	8.02118	7.77015	7.87094	7.93025	8.00688	7.72084
201205_at	---	---	---	5.07922	5.11808	5.1001	5.02817	5.22735	4.86075	4.89679	4.82282	5.09487	5.08077	5.55881	5.10244	5.05943	4.77046	5.13326	5.05395	5.01061	5.05254	5.01061
201206_s_at	chr20p12	6238	RRBP1	7.92802	7.85455	7.46447	7.5873	8.07947	6.30517	6.42694	6.55882	6.60383	6.55733	6.92111	6.39999	6.5754	6.83987	6.19522	6.19625	6.51307	6.65196	6.7247
201207_at	chr17q22-q23	7126	TNFAIP1	7.55286	7.95236	7.59452	7.70518	7.68678	6.1728	6.08526	5.87851	5.85629	5.61715	6.37468	5.10919	6.32648	6.24584	5.68306	5.79324	6.61599	5.57591	6.19545
201208_s_at	chr17q22-q23	7126	TNFAIP1	5.22308	5.17274	5.45892	5.07831	4.99566	4.68219	4.59731	4.32335	4.67605	4.92014	4.9121	5.37414	5.01955	4.74106	5.11266	4.78827	5.03412	4.66442	4.93358
201209_at	chr1p34	3065	HDAC1	9.58754	9.25436	9.57294	9.28645	9.32384	9.96614	10.1984	10.7679	9.73524	10.557	10.6748	10.4991	10.1621	10.4285	10.3068	10.2823	10.22	10.2479	10.2813
201210_at	chrXp11.3-p11.23	1654	DDX3X	10.4881	10.7591	10.5521	10.4593	10.4284	11.4196	10.9603	11.036	11.0192	10.9246	10.8216	11.0609	11.1176	11.2683	10.9129	11.0829	11.1774	11.3582	11.208
201211_s_at	chrXp11.3-p11.23	1654	DDX3X	6.38223	5.98915	6.13505	5.51957	5.53714	6.41423	7.52179	6.2974	6.42436	5.65418	6.19668	6.13344	6.36603	6.23497	5.87647	6.08607	6.23715	6.37375	6.49946
201212_at	chr14q32.1	5641	LGMN	7.75108	8.60126	8.65701	8.82627	8.70728	7.55394	7.88181	7.96431	7.39801	7.93834	7.82102	7.49021	7.93206	7.58266	7.47976	7.74877	8.01137	7.95722	7.87521
201213_at	chr2q37.3	5510	PPP1R7	4.98772	4.67119	4.90755	4.85594	4.75	4.86043	4.51855	4.55366	4.44557	4.51212	4.52574	4.85755	4.74396	4.66015	4.60135	4.76068	4.82648	4.71278	4.7058
201214_s_at	chr2q37.3	5510	PPP1R7	8.56698	8.10761	8.33703	8.01143	8.24719	7.81391	7.82128	7.83949	7.78912	7.50288	7.72232	7.42749	7.75899	7.35596	7.62439	7.69443	7.49937	7.51324	7.23423
201215_at	chrXq23	5358	PLS3	10.1371	10.5626	10.1857	10.5647	10.2506	11.2402	10.5423	11.0846	10.1209	10.8725	10.7786	11.5271	11.0507	11.022	10.3867	10.5494	10.6759	10.6792	10.7675
201216_at	chr12q24.13	10961	ERP29	9.72702	9.82	9.5651	9.9725	10.0924	10.3619	10.5843	10.6472	10.2976	10.9041	10.549	10.6872	10.8389	10.6515	10.9492	10.8044	10.8466	10.5054	10.6869
201217_x_at	chr22q13	6122	RPL3	13.1885	12.9308	12.9783	13.1046	13.1236	13.2129	13.3687	13.4606	13.2659	13.4673	13.4592	13.363	13.4996	13.4032	13.5624	13.412	13.476	13.4512	13.3938
201218_at	chr10q26.13	1488	CTBP2	9.26173	8.78197	8.59434	8.83232	8.60251	10.5664	10.3317	10.8534	10.8072	10.7537	10.3916	10.6874	10.6216	10.7471	10.7868	10.6069	10.6972	10.5328	10.7853
201219_at	chr10q26.13	1488	CTBP2	7.66064	6.20724	6.50669	6.3669	6.51104	8.31276	8.7183	8.76157	8.70578	8.3473	8.39443	8.77384	8.56135	8.90881	8.55392	8.57763	8.66216	8.6802	8.94216
201220_x_at	chr10q26.13	1488	CTBP2	10.0331	9.31114	9.21825	9.16711	9.17122	10.9403	11.2159	11.248	11.2888	10.785	10.9807	10.9119	10.7639	10.9257	11.0584	10.7737	10.9088	10.8706	11.0867
201221_s_at	chr19q13.3	6625	SNRNP70	7.82028	7.8236	7.20518	7.66345	7.8645	9.32901	9.22473	9.22385	9.34876	8.85909	9.25761	8.75137	8.82623	8.82251	8.76222	8.51323	8.78416	9.00496	8.50163
201222_s_at	chr9q31.2	5887	RAD23B	10.3887	11.2024	10.8617	10.8111	10.4804	10.6053	10.5117	10.8621	10.6926	10.3158	10.5921	10.3712	10.8538	10.3313	10.7843	10.8692	10.9399	10.8752	11.015
201223_s_at	chr9q31.2	5887	RAD23B	9.83636	10.3473	10.0741	10.042	9.90011	9.47182	9.5797	9.73071	9.41204	9.86604	9.47513	9.74867	9.95909	9.6613	9.68978	9.75443	9.75198	9.67191	9.9832
201224_s_at	chr1p36.11	10250	SRRM1	7.61983	6.43339	6.6173	6.64881	6.8415	8.0754	8.11999	8.34147	8.17696	7.71788	8.14814	7.53512	7.98571	7.81173	7.9954	8.08916	7.82984	8.42195	8.20656
201225_s_at	chr1p36.11	10250	SRRM1	8.83449	8.56393	8.47693	8.78816	8.64583	10.0218	9.73482	10.2772	10.0166	9.62518	10.0079	9.53664	9.9443	9.8518	9.82368	9.91326	10.084	10.2317	9.97347
201226_at	chr10q24.31	25956 /// 4714	NDUFB8 /// SEC31B	9.83497	9.56453	9.68755	9.69647	9.81495	9.84986	10.3287	10.0573	9.99778	10.3529	10.3143	10.729	10.1106	10.2325	10.3183	10.1654	10.189	9.89406	10.0188
201227_s_at	chr10q24.31	4714	NDUFB8	10.059	9.89411	10.1276	10.1805	10.2083	10.2657	10.5436	10.5789	10.4014	10.7795	10.5228	10.9293	10.4138	10.4462	10.5829	10.4916	10.4303	10.2829	10.5142
201228_s_at	chr3p21	10425	ARIH2	4.46761	4.46128	4.44586	4.48352	4.39623	4.68822	4.96223	4.82024	4.77587	4.79963	4.93426	5.26693	4.75892	4.78287	4.84806	4.84437	4.69034	4.90486	4.7608
201229_s_at	chr3p21	10425	ARIH2	6.02494	5.9154	5.52696	5.67971	5.37535	7.06664	6.87599	6.81315	7.14027	6.3959	7.16181	6.59787	6.7338	6.33479	6.62401	6.64035	6.66474	7.16274	6.59039
201230_s_at	chr3p21	10425	ARIH2	6.9448	6.63148	6.66292	6.85926	6.92068	7.71353	7.55304	7.68039	7.58237	7.54218	7.81794	7.49977	7.69022	7.16182	7.57708	7.70805	7.65299	7.7152	7.35223
201231_s_at	chr1p36.2	2023	ENO1	10.8208	9.9295	10.2197	10.4672	10.3451	11.9462	11.9442	12.3502	11.8028	12.1564	12.4481	12.2012	12.5634	12.2152	12.1438	12.0951	12.2791	11.8316	12.2025
201232_s_at	chr11p15.5	5719	PSMD13	8.1748	8.23325	8.69351	8.83798	8.63494	9.09017	9.0846	9.04515	8.99374	9.36083	9.09792	9.16004	9.04428	9.21631	8.68847	8.89889	9.09361	8.73257	8.85507
201233_at	chr11p15.5	5719	PSMD13	6.5348	6.4183	6.53476	6.76664	6.79012	7.33484	7.34795	7.25288	7.40798	7.43545	7.22309	7.56074	7.11294	7.39813	7.16628	7.01536	7.30309	6.78554	6.81927
201234_at	chr11p15.4	3611	ILK	8.74546	8.67365	8.6521	8.24462	8.43316	7.91317	7.59559	7.54246	8.03051	7.02574	7.61323	7.62244	7.6361	7.56484	7.50234	7.58703	7.51478	7.14864	7.45524
201235_s_at	chr1q32	7832	BTG2	5.49508	5.25167	4.92796	5.28745	5.44309	5.05698	5.06114	5.08565	5.07523	5.32865	5.12022	5.87796	5.17292	5.50682	5.70273	5.41434	5.25669	5.38748	5.7645
201236_s_at	chr1q32	7832	BTG2	5.83048	6.67944	6.21342	5.83942	5.87791	6.37232	6.27806	6.06521	5.81004	6.22856	6.2558	6.05673	6.14889	6.82806	5.86957	5.94322	6.42562	5.78678	5.77093
201237_at	chr7q31.2-q31.3	830	CAPZA2	8.93877	8.57703	8.88934	8.56485	8.57408	8.80763	8.59571	8.30402	8.96986	8.05858	8.0621	8.42289	8.34451	7.82468	8.01592	7.9669	8.17001	7.83674	7.81633
201238_s_at	chr7q31.2-q31.3	830	CAPZA2	9.96139	9.89679	9.88273	9.76386	9.61823	9.83356	9.4303	9.31605	9.94254	9.38158	9.02655	9.39833	9.20967	8.93569	8.97377	9.13978	9.15726	9.0185	8.88593
201239_s_at	chr11q13.4 /// chr1p35.3	653566 /// 9789	LOC653566 /// SPCS2	9.15976	9.23356	9.48651	9.73119	9.48792	9.31938	9.75867	9.25076	9.73828	9.27736	8.82373	9.5481	9.45837	9.67482	9.39103	9.68341	9.7971	9.47738	9.42019
201240_s_at	chr11q13.4 /// chr1p35.3	653566 /// 9789	LOC653566 /// SPCS2	10.0534	10.158	10.2147	10.4579	10.3011	10.2946	10.6001	10.169	10.7212	9.82529	9.76057	10.1361	10.2336	10.111	10.1265	10.263	10.2509	10.2496	9.89611
201241_at	chr2p24	1653	DDX1	9.24002	9.74912	9.78423	10.1905	9.71875	10.3657	10.435	10.4104	10.4596	10.2415	10.4059	10.5964	10.5073	10.2903	10.3375	10.4254	10.3415	10.4558	10.1104
201242_s_at	chr1q24	481	ATP1B1	6.39405	8.55118	8.78782	9.18554	8.87146	8.19695	8.77842	8.72657	8.43371	8.31737	9.07281	8.67917	9.22829	7.77654	8.79846	9.36481	9.15321	9.51857	9.88975
201243_s_at	chr1q24	481	ATP1B1	6.39009	8.6964	9.12515	9.50607	9.15769	8.27049	8.97933	8.75921	8.40226	8.9583	9.02362	9.0523	9.33465	8.78207	9.18544	9.46646	9.28713	9.40949	9.49011
201244_s_at	chr3p25	5894	RAF1	8.8982	8.6944	8.2758	8.05926	8.14046	9.09373	8.59806	8.60022	8.87159	8.07251	8.5358	7.73669	8.52963	8.02532	7.97362	8.08811	8.12144	8.31505	8.18014
201245_s_at	chr11q13.1	55611	OTUB1	8.29966	7.85205	8.19034	8.05677	8.34168	8.63209	8.87051	8.3489	8.63532	8.25759	8.38008	8.38302	8.32685	8.55531	8.56959	8.66892	8.52268	8.34895	8.44037
201246_s_at	chr11q13.1	55611	OTUB1	5.64455	5.02263	4.792	5.22451	5.10174	5.77635	6.07998	5.48623	5.66261	5.27145	5.4997	5.57575	5.16707	5.19386	5.53366	5.55343	5.21095	5.66472	5.32329
201247_at	chr22q13	6721	SREBF2	6.4942	6.50695	6.07037	6.19333	6.20722	6.74635	6.48775	6.471	6.72866	6.53856	6.82636	6.49157	6.67264	6.58006	6.33708	6.37128	6.54912	6.17441	6.59869
201248_s_at	chr22q13	6721	SREBF2	6.89149	6.81384	5.90362	6.20751	6.30731	6.53351	6.61762	6.35153	6.94112	6.55282	6.57724	6.26584	6.55133	6.82839	6.84308	6.23346	6.60949	6.59192	6.69345
201249_at	chr1p34.2	6513	SLC2A1	3.75783	3.86549	3.92723	4.05112	3.81904	3.83143	3.92356	4.04146	3.60689	3.86296	3.98838	3.9252	4.17512	3.97392	4.01811	4.09758	4.10245	4.0272	4.29394
201250_s_at	chr1p34.2	6513	SLC2A1	5.40091	5.19193	6.04005	5.62748	5.52171	7.03624	8.0874	8.95254	7.08749	7.51669	8.25968	7.47172	8.47064	7.84021	8.41825	8.16723	8.28804	7.63713	8.69292
201251_at	chr15q22	5315	PKM2	8.62104	7.18677	7.37976	6.98681	6.9247	7.24036	8.4446	8.77592	6.9971	8.07081	8.40439	7.75065	8.83865	7.59053	8.04789	7.89906	8.21234	7.73766	8.62019
201252_at	chr19q13.11-q13.13	5704	PSMC4	8.19953	7.87436	8.4262	8.42102	8.64283	9.31651	9.24729	9.02965	9.18554	8.51122	8.75289	8.42177	9.01705	8.92266	8.72108	9.11878	9.02527	8.69159	8.8105
201253_s_at	chr16p11.2	10423	CDIPT	10.3123	10.7699	10.2085	10.7635	10.7139	9.67098	9.52708	9.44973	9.83476	9.40844	9.35999	9.29796	9.20006	9.33055	9.36559	9.34128	9.266	9.29578	9.31579
201254_x_at	chr9p21	6194	RPS6	13.1411	13.0221	13.0163	13.1949	13.2599	13.3148	13.3417	13.3914	13.2566	13.4186	13.3271	13.3187	13.381	13.2879	13.3337	13.3954	13.3874	13.329	13.3581
201255_x_at	chr6p21.3	7917	BAT3	9.06544	8.4698	8.08136	7.87444	8.16066	9.52935	9.34395	9.7618	9.58115	8.93919	9.57107	8.99447	9.4904	9.19668	9.09304	8.89646	8.99495	9.05074	9.07405
201256_at	chr2p21	9167	COX7A2L	10.1717	10.2519	10.3792	10.4961	10.3821	10.072	10.1952	9.8989	10.2102	10.2953	10.121	10.0005	9.82802	9.88	10.0896	10.0736	10.0885	9.73391	9.88592
201257_x_at	chr4q31.2-q31.3	6189	RPS3A	13.5254	13.3917	13.4527	13.5608	13.5692	13.7559	13.6988	13.7268	13.7212	13.8776	13.7544	13.8706	13.8153	13.6092	13.7707	13.769	13.7548	13.759	13.7442
201258_at	chr19q13.1	6217	RPS16	12.2967	11.8477	12.0697	12.2901	12.4224	12.5455	12.4764	12.6705	12.4553	12.7151	12.6571	12.5719	12.6708	12.7141	12.5696	12.718	12.6045	12.6992	12.6355
201259_s_at	chr7q22.3	6856	SYPL1	8.14005	7.11692	6.99213	6.66661	6.30417	7.33751	7.68453	7.26376	7.67107	7.23506	6.92225	7.35718	6.92339	7.33424	7.13323	7.45395	7.4471	7.06466	7.11125
201260_s_at	chr7q22.3	6856	SYPL1	8.5567	8.27708	8.20825	8.14167	7.90178	8.68152	8.34427	8.2216	8.68863	8.21594	8.15406	8.24377	8.29539	8.11447	8.34105	8.4681	8.39513	8.2962	8.2723
201261_x_at	chrXq28	633	BGN	7.46523	7.96528	8.04406	9.60863	9.38578	4.72495	4.77001	4.52477	4.66175	4.83589	5.03804	5.1159	4.7812	4.614	4.95511	4.62833	4.76779	4.87341	4.83141
201262_s_at	chrXq28	633	BGN	5.35049	4.78613	4.61955	5.5344	5.31208	4.43325	4.1741	4.38584	4.40957	4.53038	4.52217	4.4789	4.4576	4.24394	4.42759	4.3164	4.53405	4.33747	4.48914
201263_at	chr5p13.2	6897	TARS	9.41815	9.11703	9.14338	9.30427	9.2259	10.9941	11.3376	11.0434	11.1133	10.9763	11.1624	11.4006	11.2718	10.991	11.1951	11.2611	11.1254	11.3717	11.501
201264_at	chr19p13.11	11316	COPE	7.95978	7.42624	7.50147	7.64398	7.8121	7.67996	7.57171	7.48343	7.47205	7.45305	7.5279	7.33456	7.27845	7.4982	7.49151	7.64916	7.61606	7.20328	7.61319
201265_at	---	---	---	3.89801	3.92833	4.41014	4.09413	3.95418	4.26457	3.98475	3.92398	4.3855	4.55712	4.59999	4.43748	4.33414	3.99484	4.21022	4.16097	4.25889	4.31088	4.1701
201266_at	chr12q23-q24.1	7296	TXNRD1	9.7433	10.1457	10.6276	9.48882	9.28262	9.2488	9.35928	9.51476	9.38184	9.64768	9.61555	9.58105	9.92614	9.79072	9.59545	9.61556	9.8283	9.78654	9.95062
201267_s_at	chr11p11.2	5702	PSMC3	8.51499	8.33046	8.80726	8.82679	9.08726	9.35569	9.41582	8.66389	9.77848	8.14487	9.40199	9.10736	9.32283	9.4985	9.09643	9.40482	9.46503	8.89758	8.94368
201268_at	chr17q21.3	4830 /// 4831 /// 654364	NME1 /// NME1-NME2 /// NME2	12.0564	11.4154	11.5737	11.7476	11.7392	11.9669	11.9834	11.798	11.9508	11.8574	11.9445	12.082	11.8277	11.9755	11.933	11.9986	12.0022	11.7113	11.5902
201269_s_at	chr7p13-p12	23386	NUDCD3	3.75694	4.09169	4.38155	4.09962	4.25626	4.74307	4.32589	4.37245	4.40062	4.53405	4.56232	4.64289	4.25749	4.50955	4.71824	4.6719	4.43153	4.34753	4.41714
201270_x_at	chr7p13-p12	23386	NUDCD3	8.6595	8.0818	8.17731	7.78633	8.08048	8.15243	7.98508	8.19642	7.9904	7.99594	7.94563	7.71549	7.82739	8.01557	7.73474	7.73349	7.666	7.55862	7.76867
201271_s_at	chr20q11.21-q11.23	22913	RALY	7.6424	7.29326	6.98364	6.97339	6.95148	8.80376	8.62684	8.30857	8.66989	8.08375	8.44245	8.05975	8.19453	7.94362	7.77495	7.9091	8.12808	7.86737	8.05621
201272_at	chr7q35	231	AKR1B1	11.8673	11.7455	11.4553	11.3852	11.2981	10.2732	10.0452	10.0634	10.2446	9.86659	10.0154	9.9923	9.99056	10.1686	10.0038	10.0058	9.91212	9.59792	9.72546
201273_s_at	chr1q42.12	653226 /// 6726	hCG_1781062 /// SRP9	10.9016	10.9279	11.1775	11.2163	11.2377	11.8573	11.6173	11.7089	11.8373	11.9576	11.5274	12.0053	11.7314	11.8034	11.6046	11.6311	11.7213	11.6918	11.5157
201274_at	chr1p13	5686	PSMA5	9.81901	10.1127	10.315	9.93738	10.2164	10.6497	10.6148	10.4412	10.8086	10.6563	10.6904	11.2483	10.4845	10.5364	10.6048	10.7517	10.6708	10.6035	10.5829
201275_at	chr1q22	2224	FDPS	10.8921	9.99699	9.7476	9.87666	9.74757	10.3759	10.3668	10.162	10.5237	10.1489	10.2153	9.92286	10.3372	10.0654	10.097	10.1097	10.4345	9.90937	9.71948
201276_at	chr12q13	5869	RAB5B	7.15813	6.80971	6.67073	6.75966	6.29344	6.19936	6.17007	6.35988	6.00592	6.13689	6.41556	5.62728	6.45714	5.80238	6.08946	5.80739	6.01773	5.86068	5.48434
201277_s_at	chr5q35.3	3182	HNRNPAB	9.68219	9.92934	10.2342	10.4559	10.575	12.0502	11.9663	11.8692	12.0744	11.5707	11.819	11.7164	11.9909	12.1205	11.8232	11.9571	12.0616	12.0465	11.8649
201278_at	chr5p13	1601	DAB2	10.7258	11.6931	11.6688	10.5639	10.2222	4.77244	4.93907	4.59712	5.01809	4.47737	4.53407	4.58244	4.99049	5.27955	4.84597	4.7256	4.8886	4.58163	4.55942
201279_s_at	chr5p13	1601	DAB2	9.64363	10.8649	9.99689	8.94461	8.12882	4.56868	4.55895	4.11319	4.64676	4.57635	4.38203	4.06946	4.47086	4.29988	4.22288	4.23637	4.35016	4.28533	4.26276
201280_s_at	chr5p13	1601	DAB2	10.5452	11.3254	10.8151	9.92095	9.20996	3.75022	3.98163	3.62394	3.93701	3.66098	3.57098	3.60495	3.84277	3.91597	3.77764	3.97751	3.91324	3.8594	3.67355
201281_at	chr20q13.33	11047	ADRM1	7.58396	7.58186	7.59621	7.68345	7.72709	8.8529	8.6688	8.44738	8.83812	8.29827	8.52713	8.43951	8.25797	8.6634	8.23152	8.49167	8.35856	8.42001	8.74281
201282_at	chr7p14-p13	4967	OGDH	6.21464	6.18612	5.83292	5.82021	5.72718	6.69446	5.84251	6.09463	6.29508	5.49026	5.91338	5.84374	5.67405	5.5873	5.53567	5.70727	5.64821	5.57439	5.89906
201283_s_at	chr3p22.1	22906	TRAK1	4.21148	4.23944	4.03893	3.77712	3.91608	3.84999	3.80104	3.55476	3.81545	3.76552	4.0587	3.91465	3.63605	3.58691	3.79175	3.67811	3.86307	3.86349	3.74072
201284_s_at	chr3p21.31	327	APEH	7.62439	7.12559	6.94066	7.13606	7.06069	8.59303	8.6183	8.78553	8.49685	8.58151	8.81271	8.66418	8.68816	8.5237	8.57536	8.56327	8.27361	8.46261	8.25654
201285_at	chr7q34	23608	MKRN1	8.08488	7.89295	7.97867	7.74874	7.91132	8.44509	8.50296	8.92307	8.11248	9.08454	9.00246	8.15506	8.45846	8.08977	8.54535	8.27112	8.24546	8.49741	8.3602
201286_at	chr2p24.1	6382	SDC1	7.43267	6.80096	7.75911	7.85604	6.96242	6.82548	6.56048	6.69576	7.11398	6.42552	6.79189	6.1602	6.62491	6.54431	6.55642	6.22085	6.52762	6.33631	5.43768
201287_s_at	chr2p24.1	6382	SDC1	7.55001	6.17558	7.25028	7.08703	6.20353	7.57509	7.28627	7.3293	7.62603	6.64497	7.4138	6.88985	7.31846	6.76679	6.8368	7.06698	7.04421	6.79721	6.53684
201288_at	chr12p12.3	397	ARHGDIB	3.75395	4.50737	4.24373	4.47499	4.69659	4.11545	4.32017	3.82802	3.99925	4.12452	3.80546	4.17644	4.17644	4.10088	4.06379	4.1589	4.27949	4.0701	4.35827
201289_at	chr1p22.3	3491	CYR61	11.4413	12.4323	12.4187	12.0203	11.8075	9.77936	10.0439	9.44328	8.4677	9.47341	10.0466	10.4767	10.2101	10.7682	10.8242	11.2509	10.9542	11.1236	10.5199
201290_at	chr15q25.3	23478	SEC11A	11.1293	11.1827	11.2253	11.4052	11.6038	11.1883	11.1381	11.2213	11.2584	11.6088	11.2691	11.5129	11.3115	11.4519	11.3743	11.2565	11.403	11.5139	11.2367
201291_s_at	chr17q21-q22	7153	TOP2A	7.58441	4.15393	5.1439	6.85055	6.03933	10.3099	10.2964	10.8229	10.4182	10.6032	10.3059	10.2525	10.2524	9.9336	10.2139	10.0581	9.84798	10.1084	9.53032
201292_at	chr17q21-q22	7153	TOP2A	7.1461	4.80178	5.03715	6.75159	6.03394	9.86824	9.4114	10.0827	9.70049	10.1418	9.73161	9.6841	9.4324	9.11209	9.54863	9.43964	9.19191	9.33443	8.76547
201293_x_at	chr7p13	5478	PPIA	13.2831	12.9938	13.0083	12.85	12.8154	13.2635	13.2724	13.297	13.3601	13.2123	13.2266	13.4595	13.1297	13.3472	13.2913	13.282	13.307	13.1413	13.1622
201294_s_at	chr17q11.1	26118	WSB1	4.84862	4.5093	4.2372	4.12325	4.25013	4.21816	4.2626	4.96179	4.15581	5.06266	4.97278	4.2776	4.10802	4.80272	4.227	4.34472	4.15139	4.05466	4.17888
201295_s_at	chr17q11.1	26118	WSB1	3.81562	3.5513	3.72776	3.76187	3.60026	3.49459	3.70714	3.65908	3.52872	3.7447	3.65077	3.4033	3.56611	3.72274	3.50944	3.45638	3.40032	3.53822	3.54422
201296_s_at	chr17q11.1	26118	WSB1	8.04788	7.484	7.41309	8.40017	8.2778	8.8995	8.60481	9.4974	8.46268	9.26726	8.97508	8.64337	9.00295	9.29701	8.34406	8.56444	8.81547	8.84326	9.22072
201297_s_at	chr2p13.1	55233	MOBKL1B	6.77295	6.19034	6.24789	5.94848	5.90031	5.9581	6.93864	6.21277	6.06824	5.50664	5.52847	5.81744	5.94156	5.93256	5.63117	5.59597	5.60287	5.86318	5.78648
201298_s_at	chr2p13.1	55233	MOBKL1B	8.49967	8.3726	8.18331	8.02149	7.9025	8.41517	8.88809	8.08188	8.44771	8.26125	7.97782	8.70025	8.17957	8.09745	8.35139	8.21308	8.19793	7.7973	8.2736
201299_s_at	chr2p13.1	55233	MOBKL1B	8.63211	6.24414	7.04841	5.82052	5.90437	6.25212	7.7083	6.80171	6.30362	5.79237	6.3817	6.26106	6.89641	5.5734	5.55523	5.72486	5.90966	6.26542	6.47915
201300_s_at	chr20p13	5621	PRNP	10.5772	10.509	10.8693	10.2656	10.1361	7.50944	7.08265	7.27663	6.33113	6.8191	6.74767	7.51882	7.85165	7.86086	6.67613	7.7812	8.11807	7.31104	8.85378
201301_s_at	chr2p13	307	ANXA4	10.7985	9.6211	9.53083	9.48769	9.27654	6.98628	7.56277	7.5465	6.38247	7.69033	7.27135	7.26554	7.44858	8.15046	8.37058	7.76948	7.4302	7.6527	7.61987
201302_at	chr2p13	307	ANXA4	10.0219	9.24868	9.09254	9.04133	8.45751	5.93467	7.09358	6.85034	5.14	6.47656	6.6454	6.16435	6.95394	7.29839	7.24057	7.37056	6.29344	7.10063	6.71538
201303_at	chr17q25.3	9775	EIF4A3	9.15068	8.93007	8.88611	9.03535	9.15691	10.5472	10.3822	10.1257	10.5323	9.74073	10.2829	9.94417	10.3023	10.011	10.0424	10.1879	10.1581	10.1041	10.0394
201304_at	chr7q32	4698	NDUFA5	8.94741	9.63915	9.89307	9.7722	9.63823	9.42517	9.31607	9.50143	9.57831	10.3813	9.19044	10.4345	9.59306	9.73463	9.43254	9.76849	9.60656	9.82445	9.59366
201305_x_at	chr9q22.32	10541	ANP32B	10.2337	9.65268	9.75352	9.69335	9.80785	10.0267	10.5182	10.703	9.8665	10.4751	10.8329	10.0687	10.6631	10.3743	10.4268	10.2449	10.8463	10.3246	10.5697
201306_s_at	chr9q22.32	10541	ANP32B	10.9003	10.1798	10.2545	10.4658	10.5218	10.8553	11.008	11.3426	10.4985	10.9127	11.3716	10.5822	11.2268	10.7556	11.2091	10.9812	11.44	11.0709	11.2721
201307_at	chr4q21.1	55752	40432	11.0635	11.5271	11.7457	11.2057	11.2335	8.98002	8.82088	8.82543	8.88351	8.91368	8.97963	8.27316	9.34355	8.75388	8.75689	8.79542	9.24098	8.72733	8.79333
201308_s_at	chr4q21.1	55752	40432	6.58498	6.61169	6.3584	5.37105	4.94128	4.01583	4.36427	4.18135	3.83866	3.96362	3.7242	3.63442	4.072	3.61813	3.77636	3.761	3.893	3.68204	3.6597
201309_x_at	chr5q22.1	9315	C5orf13	7.38301	9.29093	9.80556	10.3159	10.3643	6.74584	7.66203	7.24644	7.55069	6.577	5.85555	6.38664	7.53	7.93233	7.50159	7.72045	7.87033	7.62245	7.03014
201310_s_at	chr5q22.1	9315	C5orf13	9.49749	12.0161	11.8499	12.1784	12.4685	10.5106	10.586	10.4255	10.686	10.1184	10.5856	9.98344	10.9063	10.5122	10.4866	10.2789	10.3367	10.2463	9.96248
201311_s_at	chrXq13.3	6451	SH3BGRL	8.56064	8.40054	8.29501	8.30121	8.10955	6.37438	7.13801	6.88099	6.93497	7.30176	6.77722	7.164	6.95331	7.19007	7.25436	7.20251	7.17771	7.19698	6.90876
201312_s_at	chrXq13.3	6451	SH3BGRL	10.6707	10.8752	10.9749	10.8194	10.6036	9.19376	9.14946	9.48177	9.29504	9.56787	8.93894	9.14362	9.70673	9.36372	9.50524	9.38813	9.42531	9.47553	9.3551
201313_at	chr12p13	2026	ENO2	5.17685	4.65546	4.63916	4.9838	4.65702	6.82858	7.17768	8.12955	6.1796	7.94601	8.68746	7.30849	7.75921	7.48795	7.53386	6.9504	6.84293	6.90124	7.14045
201314_at	chr2q37.3	10494	STK25	6.54523	6.39282	5.65281	6.21283	5.61393	7.12769	6.96474	6.58831	6.60196	6.08851	6.39608	6.0689	6.31984	6.65197	5.78654	5.88617	6.0784	5.69766	5.80052
201315_x_at	chr11p15.5	10581	IFITM2	11.684	11.4452	11.8037	11.7372	11.624	11.0134	10.3578	11.2137	11.0371	10.3382	10.4369	10.3864	9.69016	11.0122	11.3111	11.1887	11.1377	10.834	10.6326
201316_at	chr7p13	5683	PSMA2	7.1318	7.33706	7.8537	8.02327	8.19591	8.71434	9.10334	8.96021	8.59433	8.94297	8.54514	9.62235	8.61477	8.62811	8.67647	8.92446	8.93862	8.79708	9.0669
201317_s_at	chr7p13	5683	PSMA2	10.4779	10.5513	10.8562	10.868	10.9173	11.6313	11.7266	11.5877	11.6844	11.9111	11.5717	12.0413	11.5825	11.7339	11.6447	11.8511	11.7065	11.7037	11.7275
201318_s_at	chr18p11.31	103910 /// 10627	MRCL3 /// MRLC2	11.8984	12.2188	12.5458	11.9729	11.8276	11.0026	11.0872	11.113	10.9511	11.394	11.3109	11.3445	11.3188	11.4198	11.201	11.3656	11.5316	11.1134	11.3642
201319_at	chr18p11.31	10627	MRCL3	10.5199	11.1162	11.4697	10.9884	10.8727	10.0162	9.94577	9.97661	9.81403	10.049	10.0681	10.2018	10.1447	10.2738	10.0506	10.1718	10.526	10.1467	10.1606
201320_at	chr12q13.2	6601	SMARCC2	6.51006	5.70741	5.64173	5.39488	5.69853	5.57476	5.18817	5.84107	5.27769	5.72873	5.58968	5.44234	5.42806	5.58042	5.04747	5.53375	5.527	5.43767	5.61206
201321_s_at	chr12q13.2	6601	SMARCC2	6.6506	5.94276	6.165	5.91078	5.95225	5.52558	4.98005	5.80059	4.85862	5.01924	5.39378	4.75663	5.21094	4.99348	4.97893	5.29216	4.87961	5.35653	5.31602
201322_at	chr12q13.13	506	ATP5B	10.9571	10.5658	10.4922	10.5295	10.6106	11.6063	11.7724	11.6119	11.6337	11.5293	11.6267	11.4894	11.5061	11.3958	11.5101	11.5628	11.4017	11.33	11.2014
201323_at	chr1p35-p33	10969	EBNA1BP2	7.8129	7.60219	7.89699	7.81671	8.01352	8.9033	8.74627	8.5951	9.09607	8.23166	8.46149	8.82482	8.56839	8.54724	8.81092	9.07366	8.91377	9.02194	9.04874
201324_at	chr12p12.3	2012	EMP1	11.5798	10.5339	10.984	9.73493	10.3138	3.67308	3.77505	3.81458	3.47771	3.72113	3.66184	3.7898	3.93713	3.97801	3.77046	3.64401	4.17408	3.69355	4.57975
201325_s_at	chr12p12.3	2012	EMP1	10.383	9.16876	9.14677	7.68524	8.55569	3.66076	3.86179	3.70204	3.74633	3.88256	3.96734	3.85781	3.99027	3.83363	3.91587	3.95969	3.91476	3.94934	4.42245
201326_at	chr7p11.2	908	CCT6A	8.2423	7.85233	8.15093	8.40998	8.46925	9.3726	9.42034	9.38135	9.2523	9.38725	9.06331	9.74759	9.28663	9.55097	9.25428	9.29534	9.26916	9.38597	9.47131
201327_s_at	chr7p11.2	908	CCT6A	8.39349	8.49772	8.63803	8.90019	8.9113	10.6779	10.5195	10.4227	10.5841	10.186	9.98029	10.4744	10.4753	10.4924	10.1727	10.4361	10.3788	10.5675	10.3791
201328_at	chr21q22.3|21q22.2	2114	ETS2	7.46703	5.77417	4.94461	4.93839	4.83137	7.17825	6.8666	6.52763	7.45198	6.45945	7.1226	5.99737	6.93123	6.68353	6.63225	6.75795	7.40537	6.83863	6.97092
201329_s_at	chr21q22.3|21q22.2	2114	ETS2	6.88233	5.67519	5.48936	4.92193	5.09923	6.86403	6.47306	6.19235	7.19608	5.71007	6.32391	6.14838	6.22535	6.60077	5.82194	6.61942	7.13828	6.01738	6.53136
201330_at	chr5q35.1	5917	RARS	9.09276	9.05172	8.91887	9.22513	9.31019	9.62669	9.17374	9.16621	9.61333	8.88182	9.29932	9.27385	9.19121	9.06242	8.82471	9.0846	9.03601	9.3057	8.75645
201331_s_at	chr12q13	6778	STAT6	9.51153	8.78364	8.47363	8.80663	8.55407	6.93674	6.74427	7.34772	6.42758	6.91123	7.40249	7.21432	7.33293	7.07207	6.9104	7.05679	6.90633	6.79644	6.54607
201332_s_at	chr12q13	6778	STAT6	5.31519	4.72602	4.73768	4.33962	4.45464	4.09053	4.58349	4.06032	4.56772	4.04452	4.09486	4.51957	3.98252	4.35961	4.0542	4.17356	4.16215	4.25393	4.12358
201333_s_at	chr11q23.3	23365	ARHGEF12	4.41048	4.48774	4.54447	4.5695	4.82416	4.07759	4.21874	4.21968	4.3116	4.48774	4.31911	4.56839	4.46658	4.66051	4.71996	4.41137	4.49666	4.58947	4.37949
201334_s_at	chr11q23.3	23365	ARHGEF12	9.58112	9.04896	9.0645	9.37616	9.08474	7.92525	7.30666	8.20704	7.64189	7.53702	7.63706	7.55235	7.79558	7.84448	7.97547	7.59885	7.79701	7.93773	7.74968
201335_s_at	chr11q23.3	23365	ARHGEF12	4.60534	4.15517	4.16984	4.2239	4.08944	3.71815	3.82225	4.06585	3.72278	4.00251	3.70621	3.77742	3.73345	3.77942	3.96595	3.88067	3.83531	4.06414	3.9377
201336_at	chr1p36.23	9341	VAMP3	11.6388	10.9743	10.8287	10.4828	10.6226	9.54781	9.40511	9.37277	9.45122	9.17546	9.21779	8.9474	9.23595	9.05037	9.28437	9.08527	9.1548	9.34256	9.01161
201337_s_at	chr1p36.23	9341	VAMP3	7.14296	6.59045	6.23015	5.99911	6.10963	5.42331	6.17203	5.4026	5.43547	4.77107	5.02777	5.04694	5.34755	5.22608	5.12811	5.18771	5.47863	5.33906	5.43411
201338_x_at	chr13q12.3-q13.1	2971	GTF3A	10.1645	10.0527	10.1581	9.96126	9.81711	10.2544	10.1766	10.0032	10.4154	10.1344	10.0787	10.0796	9.96165	10.2513	10.0602	10.114	10.0587	9.87626	10.0675
201339_s_at	chr1p32	6342	SCP2	9.66318	10.1928	10.1274	10.0506	10.1193	7.87758	8.51899	8.30912	8.07269	8.95544	7.80689	9.00091	8.34788	8.47843	8.36653	8.36242	8.47648	8.49883	7.9776
201340_s_at	chr5q13	8507	ENC1	5.37175	4.88376	5.89712	5.39661	4.67051	5.72388	5.76668	6.04781	5.38844	4.35854	5.66341	4.93694	5.65463	5.40323	4.73254	5.25712	6.34691	4.99939	5.03421
201341_at	chr5q13	8507	ENC1	7.11285	6.85442	8.18992	8.50686	7.00967	7.81758	7.42513	7.73503	7.37317	6.4784	7.68251	6.21184	7.68562	8.7423	6.66068	7.91345	9.09859	6.57799	7.66536
201342_at	chr6p21.31	6631	SNRPC	9.16143	8.94699	8.77636	8.92677	9.17086	10.2054	10.2399	10.1101	10.1328	10.1582	10.2486	10.5051	10.189	10.1136	10.2468	10.2291	10.2246	10.1241	10.0092
201343_at	chr5q31.2	7322	UBE2D2	8.56754	8.75755	8.7787	8.54105	8.54384	9.55289	9.11055	9.2914	9.40713	8.83932	8.95045	9.14501	9.32929	9.00314	9.03712	9.12634	9.2275	9.17696	9.15789
201344_at	chr5q31.2	7322	UBE2D2	5.64872	5.14593	5.76714	5.55913	5.58145	6.6354	6.4242	5.9624	6.43006	5.20044	5.40801	5.37124	5.86907	5.64912	5.53026	5.66427	5.70583	5.48608	5.49608
201345_s_at	chr5q31.2	7322	UBE2D2	9.48049	9.1553	8.91573	9.03829	8.96751	10.2025	10.1067	9.92109	10.2434	9.96041	10.2253	9.9588	9.97089	9.83262	9.97279	10.0438	10.2107	9.77574	9.73616
201346_at	chr12p13.31	79602	ADIPOR2	8.14411	8.16404	8.25654	8.26629	8.07264	7.62818	7.45954	7.69331	7.85358	7.22404	7.49039	7.04905	7.37148	7.43937	7.26724	6.99784	7.33652	7.11673	7.44252
201347_x_at	chr9q12	9380	GRHPR	9.06588	8.91958	8.99252	8.96202	9.32503	8.56985	8.92391	8.71286	8.91492	8.99441	9.09969	8.86406	8.89716	8.96076	9.17106	9.0274	8.98753	8.69382	8.41441
201348_at	chr5q23	2878	GPX3	4.25924	4.23983	4.01115	4.18391	4.23899	7.06655	5.57476	6.12145	6.93432	5.54824	5.4997	4.83765	5.77371	5.34514	5.10786	5.21231	5.49793	4.90751	5.30519
201349_at	chr17q25.1	9368	SLC9A3R1	5.08067	5.25312	5.19505	5.33701	5.04493	6.4808	6.62285	6.52599	6.37473	6.20224	6.4772	6.37465	6.30011	6.65374	6.109	6.2243	6.20973	6.05618	6.27691
201350_at	chr17q11-q12	2319	FLOT2	6.76367	6.6187	6.16867	6.07252	5.86548	8.19149	7.51613	7.40528	7.85476	7.06761	7.28148	6.61419	7.1213	7.00668	6.99926	6.93944	6.96814	6.70968	6.94492
201351_s_at	chr10p14	10730	YME1L1	9.73137	9.53143	9.85022	9.63507	9.94145	10.1245	10.4015	10.1776	10.1394	9.94078	10.0519	9.92825	10.3354	10.0335	10.0737	9.94646	10.064	10.1244	10.0635
201352_at	chr10p14	10730	YME1L1	10.2008	10.3703	10.477	10.5716	10.5992	9.48843	9.67648	9.65082	9.54724	9.6916	9.44381	9.63655	9.93256	10.025	9.64184	9.67855	9.79427	10.1614	9.94843
201353_s_at	chr12q13.3	11176	BAZ2A	5.06685	5.17274	4.88968	4.93544	5.0912	5.53786	5.44381	5.79478	5.20237	4.99033	5.25921	5.23041	5.13151	5.05234	5.34766	5.19967	4.96152	5.30889	5.41363
201354_s_at	chr12q13.3	11176	BAZ2A	6.39378	6.16954	5.8645	6.23129	6.2645	6.85996	6.5572	7.01671	6.76924	6.5664	6.99194	6.84094	6.90646	6.55667	7.08372	6.7531	6.57867	6.83641	6.94561
201355_s_at	chr12q13.3	11176	BAZ2A	5.68347	5.68347	5.91185	6.23116	5.78143	5.91116	5.80034	5.65052	5.92908	5.92525	5.90128	6.63127	6.25676	5.87864	6.08389	6.08954	5.92642	6.0605	6.11256
201356_at	chr22q12.2	10291	SF3A1	8.05412	7.61028	7.83405	7.816	8.0079	9.1361	8.8786	8.80733	8.92538	8.19316	8.609	8.22642	8.76875	8.55342	8.47223	8.724	8.83296	8.75987	8.53293
201357_s_at	chr22q12.2	10291	SF3A1	6.09399	5.9362	5.80022	5.68787	5.77316	7.05241	7.03336	6.50103	6.95171	6.51412	6.59532	6.34894	6.36685	6.39009	6.39123	6.49562	6.38437	6.25892	6.3797
201358_s_at	chr11p15.2	1315	COPB1	11.2424	11.052	11.2995	11.259	11.1896	10.6502	10.4209	10.6464	10.5392	10.7108	10.5055	10.5543	10.3716	10.5352	10.591	10.5437	10.5008	10.5007	10.7264
201359_at	chr11p15.2	1315	COPB1	9.80038	9.61983	9.74678	9.85344	9.89372	9.2566	9.1154	9.04616	9.15528	8.909	9.04498	8.98312	8.9241	8.99584	8.75033	8.90678	8.95451	8.93582	9.04121
201360_at	chr20p11.21	1471	CST3	9.86741	9.03074	9.18096	9.42896	9.30249	6.64017	6.62349	6.4077	6.81026	6.24815	6.46711	6.35427	6.19792	6.76266	6.4244	6.29344	6.84785	5.92086	5.70633
201361_at	chr11q12.2	79073	TMEM109	8.25201	7.86884	7.55153	7.70518	7.48905	7.43541	7.04955	6.85802	7.48287	6.36627	6.21975	6.41797	6.78068	6.75846	6.30371	6.52093	6.82863	6.49425	6.21827
201362_at	chr1q25.1-q31.1	10625	IVNS1ABP	5.54251	6.05616	6.41275	6.34317	6.6558	7.58669	7.68356	7.95695	8.38944	7.94862	7.96042	7.51536	7.73599	7.86501	7.71851	7.50021	7.80604	7.7639	6.77078
201363_s_at	chr1q25.1-q31.1	10625	IVNS1ABP	5.45583	5.97469	5.99589	6.52542	6.24039	6.86709	7.28455	7.34242	7.83813	7.07045	7.40654	6.9492	7.08584	7.27903	6.72548	6.76691	7.05232	7.03211	6.41978
201364_s_at	chr15q22.31	4947	OAZ2	8.12588	8.59448	8.70746	8.42124	8.33476	9.1929	9.60847	9.35796	9.55839	9.33611	9.34183	9.36059	9.42811	9.51128	9.52206	9.65624	9.63529	9.55333	9.46405
201365_at	chr15q22.31	4947	OAZ2	8.62953	9.04504	8.88556	8.54122	8.54469	9.20264	9.41383	9.37177	9.25231	9.34754	9.43285	8.98106	9.34741	9.17992	9.41805	9.38367	9.57882	9.36668	9.41333
201366_at	chr10q22.2	310	ANXA7	9.6763	9.34152	9.34184	9.33828	8.95097	8.87763	8.66892	8.93606	8.62785	8.80113	8.14967	8.3649	8.91928	8.6148	8.44991	8.85292	8.83943	8.71983	8.83504
201367_s_at	chr2p22.3-p21	678	ZFP36L2	4.57448	3.55512	3.66358	3.46402	3.61751	3.83338	4.35955	3.59018	3.58721	3.38373	3.88544	3.79991	3.67723	3.72141	3.70394	3.4754	3.35298	3.63295	3.497
201368_at	chr2p22.3-p21	678	ZFP36L2	11.0104	9.55461	8.65986	8.76517	8.91249	10.0889	10.7258	9.12346	9.98329	8.37293	9.60287	9.68807	10.0222	10.5013	9.38638	10.1788	10.2226	9.84248	9.73485
201369_s_at	chr2p22.3-p21	678	ZFP36L2	7.95738	6.36421	5.8918	5.89609	6.24886	6.70489	7.67653	6.17671	6.70094	5.80518	5.9991	7.03451	6.80033	7.75551	6.51521	7.11167	6.87473	6.82788	6.96347
201370_s_at	chr2q36.2	8452	CUL3	6.05086	5.72941	5.74614	5.80195	6.17244	6.71309	7.01927	6.67059	6.61508	6.12121	6.08938	6.21186	6.97095	6.17153	6.39845	6.33464	6.50537	6.67532	7.02348
201371_s_at	chr2q36.2	8452	CUL3	9.38265	9.27494	9.20455	9.11967	9.1703	9.8293	9.91764	9.67416	9.91924	9.21901	9.25191	9.2891	9.73361	9.53872	9.4688	9.63707	9.66111	9.71703	9.9234
201372_s_at	chr2q36.2	8452	CUL3	3.94832	3.53269	3.66346	3.62955	3.96851	3.78007	3.96715	3.84216	3.97832	3.85978	3.76922	3.75661	3.72216	3.87496	3.74726	3.8674	3.60701	3.73988	3.82814
201373_at	chr8q24	5339	PLEC1	8.01087	7.04375	6.64597	6.75956	7.3571	6.2012	6.21536	6.73164	6.2898	6.47744	6.83377	6.66516	6.42401	6.74807	6.64669	6.2892	6.40186	6.50055	6.59507
201374_x_at	chr8p12	5516	PPP2CB	3.80205	4.16268	3.95977	4.19032	4.19448	3.99286	3.90173	3.92028	4.31934	4.27088	4.1977	4.27661	3.96235	4.26238	4.17505	4.1522	4.21321	4.27424	4.29264
201375_s_at	chr8p12	5516	PPP2CB	10.6675	10.8347	10.8018	10.5215	10.4101	10.5557	10.5455	10.4123	10.5767	10.4164	10.5072	10.3807	10.6257	10.488	10.3312	10.459	10.5563	10.4003	10.5632
201376_s_at	chr10q11.21	3185	HNRNPF	7.40196	7.1915	7.22792	7.45384	7.61203	8.68086	8.9767	8.51613	8.97892	8.29879	8.89511	8.73919	8.82435	8.90537	8.80445	8.85861	8.86794	8.88976	9.02677
201377_at	chr1q21.3	9898	UBAP2L	7.55964	7.04592	7.55362	7.59764	7.52825	8.29906	8.24465	8.17358	8.22899	7.49311	7.59219	7.82807	8.02772	7.92104	8.23477	8.27771	7.97038	8.27189	7.9919
201378_s_at	chr1q21.3	9898	UBAP2L	6.64339	6.55513	6.39241	6.63216	6.63801	7.26934	7.41642	7.11481	7.37999	6.5481	6.62681	7.0032	7.14794	7.21534	7.12748	7.04166	7.20952	7.34232	7.18356
201379_s_at	chr20q13.2-q13.3	7165	TPD52L2	8.84773	8.25268	7.88488	7.87751	8.14616	8.54401	8.1658	8.01698	8.03033	7.7738	8.15319	8.09679	7.85567	8.06611	7.6246	7.78353	7.8952	7.84707	7.84937
201380_at	chr3p22.3	10491	CRTAP	7.8247	7.97628	7.67776	8.09159	8.1113	6.73541	6.89233	7.25287	6.62917	7.08422	6.53256	6.56282	6.92784	6.74368	6.96488	6.92112	7.08582	6.93972	7.35688
201381_x_at	chr1q24-q25	27101	CACYBP	9.05456	8.99727	9.44633	9.36862	9.27443	10.7296	10.9808	10.5955	10.8309	10.5882	10.6521	10.9481	10.6948	10.789	10.718	10.9714	10.7816	10.6962	10.6977
201382_at	chr1q24-q25	27101	CACYBP	4.14344	4.1303	4.10219	4.07548	4.04087	4.30845	4.21095	4.08144	4.21843	4.29473	4.42749	4.35908	4.19333	4.37424	4.20815	4.46956	4.21801	4.31033	4.45726
201383_s_at	chr17q21.31	100133166 /// 4077	LOC100133166 /// NBR1	5.92732	6.07611	6.24306	5.66125	5.7426	5.04781	5.37474	5.61134	5.16648	5.49835	5.52262	5.50763	5.46539	5.07363	5.01632	5.1079	5.00231	5.04174	5.2396
201384_s_at	chr17q21.31	100133166 /// 4077	LOC100133166 /// NBR1	10.182	9.8024	9.77453	9.25831	9.15279	7.82994	8.28233	8.24254	7.9095	8.07028	7.80279	7.18039	8.25115	7.76183	7.90609	7.72999	7.59617	7.85523	7.46216
201385_at	chr4p15.3	1665	DHX15	9.89648	9.79061	9.68692	9.7095	9.6567	11.0184	11.1995	11.0056	11.2799	10.9459	10.9034	11.0769	10.907	10.9681	10.8564	10.9175	10.8359	10.9806	10.9511
201386_s_at	chr4p15.3	1665	DHX15	8.55921	8.31538	8.55522	8.20339	8.30279	9.89374	10.3019	10.0725	10.1743	9.81364	10.1284	10.1034	9.98896	10.0024	9.89497	9.92652	9.96124	10.1343	10.1542
201387_s_at	chr4p14	7345	UCHL1	9.63759	10.317	9.88582	10.2905	9.62278	11.0359	10.8462	11.0057	11.2334	11.3614	11.2918	11.163	11.167	11.2321	11.1879	11.1864	11.1922	11.0499	11.1468
201388_at	chr17q21.1	5709	PSMD3	7.5914	7.83183	7.45514	7.33663	7.68492	9.23866	8.65259	8.76411	9.1141	8.315	8.84079	7.96422	8.25421	8.33405	8.19374	8.21038	8.25264	8.39119	8.50437
201389_at	chr12q11-q13	3678	ITGA5	8.24912	7.82049	7.66678	7.70609	7.93344	6.24809	6.07657	6.07803	6.11797	6.31682	6.11279	5.99083	6.06048	6.23657	6.228	6.21332	6.23024	5.98255	6.37922
201390_s_at	chr6p21-p12|6p21.3	1460 /// 58496	CSNK2B /// LY6G5B	9.82128	9.73833	9.67211	9.82113	10.1106	10.2578	9.90589	9.97768	10.147	9.4534	10.0338	9.52085	10.0003	9.72144	10.0143	10.063	10.0234	9.84038	9.99315
201391_at	chr16p13.3	10131	TRAP1	7.90212	7.10109	6.97923	7.23554	7.23601	9.55581	9.7564	9.70798	9.38435	9.322	9.79033	9.2387	9.35145	9.07157	9.66166	9.42587	9.2533	9.47855	9.16977
201392_s_at	chr6q26	3482	IGF2R	7.60246	7.64872	7.71233	8.00462	8.07704	6.96961	7.1996	7.62749	7.00844	7.07103	6.78191	7.04051	7.55069	7.57658	7.73623	7.53567	7.63458	7.77772	7.69294
201393_s_at	chr6q26	3482	IGF2R	8.31526	8.43832	8.28737	8.46536	8.28403	7.67324	7.57837	8.09488	7.51692	6.79395	7.20699	7.15583	8.04896	7.88525	7.7119	7.82841	8.15763	7.90334	7.78443
201394_s_at	chr3p21.3	10181	RBM5	6.03115	5.79895	5.73285	6.12695	6.22088	5.76108	6.42088	6.54403	5.91606	6.54454	6.22134	6.48757	6.24474	7.14629	5.79017	5.80433	6.25236	5.88709	6.06015
201395_at	chr3p21.3	10181	RBM5	7.67274	7.86272	7.80909	8.16208	8.20261	7.9679	8.18216	8.28957	7.8529	8.31025	8.24966	8.2146	8.1286	8.73395	7.78041	8.0028	8.16126	8.02532	8.07308
201396_s_at	chr19p13	6449	SGTA	6.74218	6.47677	6.57625	6.60259	6.92594	7.55565	7.3991	7.01801	7.26948	6.93681	7.27536	7.06418	7.25272	6.93198	7.10332	7.04209	7.07401	7.29232	7.30736
201397_at	chr1p12	26227	PHGDH	5.96686	6.15129	5.76346	6.55164	6.65639	9.21465	9.31431	9.28928	8.94856	9.73162	9.78061	9.62039	9.69641	9.2835	9.62005	9.50939	9.40396	9.61835	9.47003
201398_s_at	chr8q13.3	23471	TRAM1	10.2696	11.344	11.1796	11.1166	11.0914	9.38648	9.64559	9.3817	9.37955	9.17657	9.01098	9.31299	9.56416	9.36449	9.19168	9.24826	9.36442	9.43377	9.68635
201399_s_at	chr8q13.3	23471	TRAM1	8.52756	8.66753	9.0875	8.76146	8.60109	6.95784	8.26844	7.14227	7.18602	6.87066	7.07173	7.15813	7.53902	7.17847	6.50002	6.98211	7.19749	6.97087	7.48504
201400_at	chr17q12	5691	PSMB3	10.4577	10.0799	10.3794	10.4016	10.3289	11.0857	11.0024	10.9171	10.9166	11.0376	11.2268	11.0727	10.9164	10.9133	11.0208	11.011	11.0681	10.7137	10.8357
201401_s_at	chr11q13.1	156	ADRBK1	4.66591	4.88871	4.85061	4.80399	4.73142	5.20185	4.79891	4.48851	4.83779	4.93407	5.25472	4.94789	4.66262	4.68267	4.85783	4.82906	4.7836	4.97565	5.08822
201402_at	chr11q13.1	156	ADRBK1	6.09724	5.79626	6.15216	6.03098	6.18242	5.89085	6.07628	6.21273	5.97903	6.46834	6.16181	6.21642	6.21366	6.11517	6.41084	6.24289	6.17374	6.17154	6.39749
201403_s_at	chr1q23	4259	MGST3	11.8965	11.9503	11.5638	11.8378	11.8366	10.2506	10.3976	10.2876	10.0829	10.419	10.4964	10.5733	10.0966	10.1344	10.398	10.4406	10.3922	10.024	10.1752
201404_x_at	chr1p34.2	5690	PSMB2	5.44572	5.79028	5.91592	5.70304	6.16629	5.48163	5.34628	5.53302	5.56773	5.8247	5.75868	5.77656	6.12141	5.52666	5.76848	6.03923	5.96103	5.78429	5.87602
201405_s_at	chr7q22.1	10980	COPS6	9.91849	9.12409	9.32541	9.04702	9.2277	9.37489	9.5946	9.58935	9.37564	9.65415	9.81374	9.51373	9.68142	9.44459	9.84892	9.71242	9.56892	9.59922	9.63371
201406_at	chrXq22.1	6173	RPL36A	13.0133	12.7156	12.6109	12.8754	12.8484	13.6015	12.9641	13.0627	13.0157	13.1822	13.1474	13.1925	13.1105	13.015	12.9592	13.0683	12.9833	12.9474	12.9253
201407_s_at	chr2p23	5500	PPP1CB	7.68925	7.80158	7.92505	7.98557	7.98862	8.24268	7.96077	8.19291	8.16068	8.05439	7.37029	7.88078	8.38697	7.76372	8.00584	7.90073	8.06828	7.75328	8.15068
201408_at	chr2p23	5500	PPP1CB	7.48928	7.20336	7.14768	7.40168	7.20613	7.75551	7.77988	7.5822	7.32093	7.45714	7.10837	7.26556	7.77206	7.51393	7.50311	7.52719	7.88931	8.04754	7.07307
201409_s_at	chr2p23	5500	PPP1CB	8.02897	7.86188	7.94723	8.45804	8.22553	8.59534	8.89165	8.56415	8.40794	8.35055	8.1246	8.34968	8.67436	8.49073	8.53328	8.43566	8.56966	8.44546	8.44121
201410_at	chr2q21.1	55041	PLEKHB2	8.10535	8.45007	8.77707	8.38077	8.13702	8.57993	8.70604	8.91486	8.7064	8.93418	8.67532	8.78193	8.86074	8.71264	8.47055	8.60117	8.75851	8.84279	8.55783
201411_s_at	chr2q21.1	55041	PLEKHB2	7.9271	7.75804	7.9302	7.5889	7.56672	8.33344	8.24447	8.07312	8.33196	7.36473	8.17931	7.41249	7.77435	7.09896	7.79829	7.94071	8.00157	8.27653	7.73474
201412_at	chr14q11.2	26020	LRP10	10.8436	11.0502	10.4387	10.2787	10.4414	6.78807	6.82759	7.08746	7.00915	6.38807	6.73004	6.43561	6.53475	6.88372	6.39692	6.51229	6.86876	6.30922	6.81813
201413_at	chr5q21	3295	HSD17B4	9.30456	9.76428	9.65744	9.59424	9.56363	10.403	10.8544	11.1479	10.5688	11.3533	11.1213	10.7099	10.7223	10.5932	11.0394	10.8148	10.8002	10.7452	10.6155
201414_s_at	chr11p15.5	4676	NAP1L4	7.36714	6.69948	6.8078	6.78547	6.97858	8.2887	8.10056	7.88809	8.24868	7.4102	7.93362	7.42917	7.72508	7.55496	7.52898	7.5547	7.62539	7.33276	7.38921
201415_at	chr20q11.2	2937	GSS	8.10955	7.80784	7.8885	7.77574	7.65231	7.65491	7.71894	7.93446	7.54375	7.46955	7.5963	7.30393	7.43862	7.31996	7.26185	7.45501	7.38373	7.07689	7.29623
201416_at	chr6p22.3	6659	SOX4	6.32645	9.57812	9.81195	9.91332	10.028	10.5089	10.5418	10.7807	10.568	10.7303	10.934	10.459	10.4309	10.3104	10.9066	10.711	10.6796	10.6172	10.6548
201417_at	chr6p22.3	6659	SOX4	7.69579	10.1563	10.5245	10.6118	10.8285	11.3632	11.4255	11.5173	11.3976	11.5082	11.5639	10.9613	11.1259	10.9609	11.4677	11.4516	11.4096	11.397	11.6093
201418_s_at	chr6p22.3	6659	SOX4	6.45722	7.11416	7.63329	7.56508	7.82969	8.21819	8.39076	8.51576	8.09281	8.48782	8.86858	8.231	8.06862	7.85253	8.77938	8.3456	8.21388	8.50133	8.60849
201419_at	chr3p21.31-p21.2	8314	BAP1	7.74965	7.4816	7.17995	7.24414	7.36096	8.1369	7.57181	7.62586	8.02793	7.06733	7.64878	7.37746	7.36946	7.55912	7.26724	7.13362	7.12413	6.9096	7.05519
201420_s_at	chr1p13.2	79084	WDR77	6.1807	6.85836	6.61607	6.64082	6.58142	8.46541	8.30667	7.63678	8.44404	6.79942	7.66033	7.56459	7.61984	7.43637	7.50582	7.88065	7.47856	7.41865	7.4773
201421_s_at	chr1p13.2	79084	WDR77	6.88132	6.99674	6.75846	6.93486	6.64986	8.48363	7.83053	7.78515	8.21918	7.20077	7.54305	7.50863	7.67253	7.71789	7.29128	7.6709	7.67918	7.5478	7.60703
201422_at	chr19p13.1	10437	IFI30	6.44865	7.69615	7.05048	7.78958	7.45973	7.12021	7.02888	8.00252	7.05735	7.66383	8.12197	7.52414	7.45796	6.95319	8.11453	8.07871	7.51503	7.97808	7.52643
201423_s_at	chr13q34	8451	CUL4A	7.7243	7.42461	7.13447	6.91488	7.02447	7.61238	7.86401	7.34155	7.67835	6.78	7.41579	6.9225	7.65245	7.00369	7.38138	7.23443	7.45768	7.38667	7.56822
201424_s_at	chr13q34	8451	CUL4A	8.41766	8.2087	7.87353	7.88653	7.80668	8.55898	8.35186	8.45072	8.49985	8.23465	8.05256	8.15948	8.58952	8.103	8.30875	8.56855	8.42081	8.52815	8.74162
201425_at	chr12q24.2	217	ALDH2	7.17188	6.21911	6.21066	6.29606	7.28734	8.19684	8.17379	7.93502	8.0715	8.38284	8.39289	8.07998	8.32828	8.13569	8.16356	8.14844	8.35211	8.19407	8.16817
201426_s_at	chr10p13	7431	VIM	14.1594	13.3544	13.5084	13.3794	13.1105	11.7294	10.4563	10.0131	11.7619	10.828	10.8984	10.4963	11.4708	11.9315	10.597	10.9395	11.3955	10.5098	11.4576
201427_s_at	chr5q31	6414	SEPP1	5.5576	10.1847	9.95953	9.04031	6.5912	7.1724	8.46372	7.98143	7.97298	9.03627	7.41055	8.60098	8.37175	7.91425	8.36695	8.62993	8.396	8.33923	7.90971
201428_at	chr7q11.23	1364	CLDN4	5.25529	5.17274	4.83676	5.2996	5.54502	5.3062	5.70365	5.88926	5.1198	5.97417	6.00064	6.01055	6.37153	5.82215	5.62769	6.40835	6.69447	6.25832	5.78107
201429_s_at	chr2q35	6168	RPL37A	13.7127	13.7139	13.7866	13.7815	13.734	13.8675	13.766	13.8715	13.8046	13.8942	13.7879	13.7262	13.8874	13.8197	13.8011	13.8344	13.8227	13.8465	13.8958
201430_s_at	chr5q32	1809	DPYSL3	5.96981	7.26937	7.34899	7.36031	7.24049	8.61575	8.28245	8.67764	8.42882	7.4408	7.91232	8.00206	8.2965	8.61501	8.1189	8.34125	7.76153	7.96983	7.97875
201431_s_at	chr5q32	1809	DPYSL3	7.52537	8.56225	8.75318	8.87355	9.21264	9.51859	9.48118	10.1744	9.14611	9.73053	9.60456	9.49749	10.0264	10.1067	9.84593	9.55065	9.5526	9.73024	9.57408
201432_at	chr11p13	847	CAT	11.6779	9.98455	10.3737	10.1401	10.0609	5.17308	8.04576	7.96103	7.1864	6.35719	6.34366	6.6829	6.86537	4.0807	5.86112	4.36571	5.24553	4.14396	5.3808
201433_s_at	chr8q22	9791	PTDSS1	9.10198	9.46697	9.1569	8.9539	8.87668	9.2084	8.98818	8.93315	9.39695	8.05036	9.07393	8.20582	8.87917	8.5598	8.8042	8.98602	8.90848	9.0609	8.99114
201434_at	chr5q33.3	7265	TTC1	7.69457	8.17006	8.26535	8.08149	8.14397	8.65911	8.58935	8.27904	8.77435	8.43445	8.18502	8.76798	8.55764	8.57705	8.2232	8.46743	8.49685	8.32994	8.25607
201435_s_at	chr4q21-q25	1977	EIF4E	8.08296	8.31275	8.03978	8.12266	7.5089	9.70498	9.39251	9.27966	9.84972	9.4098	9.16686	9.57128	9.26327	9.35049	9.05849	9.38484	9.36227	9.14803	9.04676
201436_at	chr4q21-q25	1977	EIF4E	6.23491	6.17166	6.44897	6.62589	6.24373	8.4329	8.31312	8.64123	8.06012	8.90564	8.23888	9.26509	8.65163	8.26952	8.83949	8.95353	8.66669	9.1381	8.51731
201437_s_at	chr4q21-q25	1977	EIF4E	7.57102	7.51966	7.91779	7.93397	7.47303	9.09542	8.45046	8.89129	9.05872	9.14432	8.45172	9.27113	8.87085	8.84784	8.92566	9.05576	9.02765	9.13652	8.94083
201438_at	chr2q37	1293	COL6A3	12.6647	12.2292	12.4285	12.7966	12.8675	4.46951	5.4532	4.70748	4.3676	4.80853	4.51027	4.24704	4.92424	4.74307	4.56972	4.40542	4.6542	4.32017	4.39728
201439_at	chr10q24	8729	GBF1	6.88368	6.96161	6.05715	6.54763	6.74598	5.88229	5.20908	5.6109	5.49225	5.78792	5.54318	5.59577	5.79017	6.02377	5.81662	5.65866	5.33745	5.48094	5.63306
201440_at	chr12q13.12	9416	DDX23	6.11524	5.77483	5.90806	5.99072	6.20466	6.82954	6.64161	6.73275	6.92171	6.51897	6.66033	6.75579	6.40782	6.96367	6.42347	6.46394	6.3689	6.38772	6.40395
201441_at	chr19q13.1	1340	COX6B1	10.7357	10.5573	10.5326	10.5186	10.4816	10.9576	10.9595	10.9129	10.8098	11.0295	11.2444	11.066	10.8095	10.8535	11.0335	10.9878	10.9943	10.7637	10.7489
201442_s_at	chrXp11.4	10159	ATP6AP2	3.82251	3.91419	3.90755	3.97066	4.05944	4.11256	3.75468	3.72265	4.11738	4.05617	3.85445	4.02563	3.75044	3.90082	4.04724	3.9197	3.85204	3.81352	3.96645
201443_s_at	chrXp11.4	10159	ATP6AP2	10.9121	11.5831	11.7639	11.5928	11.4607	10.5629	9.72792	9.99186	9.65383	10.234	9.52478	9.751	9.98714	9.79626	9.84081	9.90136	9.95522	9.918	9.91893
201444_s_at	chrXp11.4	10159	ATP6AP2	9.71931	10.2726	10.4128	10.2727	10.2361	8.60938	8.49	8.00055	8.09572	8.05662	7.86811	7.86756	8.15829	8.30221	7.87994	8.05607	8.1912	8.15736	8.03834
201445_at	chr1p22-p21	1266	CNN3	10.4637	10.5505	10.615	10.9133	11.0108	10.4179	10.0548	9.73741	10.2226	9.45819	9.93193	9.47856	10.2777	10.0006	9.57257	10.0286	10.2948	9.95454	10.0442
201446_s_at	chr2p13	7072	TIA1	6.37356	5.52557	5.27209	5.63088	5.68088	7.0424	7.70307	6.94671	7.51049	6.47516	6.95478	6.76002	6.49363	7.08417	5.81924	6.04047	5.91914	6.52452	6.07104
201447_at	chr2p13	7072	TIA1	6.17937	5.36408	5.71325	5.98591	5.94201	7.07799	7.12256	6.93729	6.74284	6.68138	6.62866	6.48982	6.69847	7.18265	6.42344	6.46558	6.40139	6.57302	6.2496
201448_at	chr2p13	7072	TIA1	7.50907	6.75425	6.47635	7.0849	7.21532	8.5258	8.54855	8.3929	8.34284	8.39289	7.8847	8.21256	8.12656	8.5337	7.76179	7.92827	7.77619	8.02867	7.64418
201449_at	chr2p13	7072	TIA1	5.52732	4.20315	4.18786	4.53699	4.93489	6.87192	6.55032	6.36561	6.29768	6.52694	5.76851	6.53395	6.31366	6.74883	5.66842	6.08857	6.29344	6.26905	5.51828
201450_s_at	chr2p13	7072	TIA1	5.76677	5.37879	5.11324	5.77313	5.51309	7.23741	7.44628	6.91408	7.19306	6.41873	6.08245	6.08892	6.61685	7.19697	5.8351	6.27231	6.3286	6.65982	5.93846
201451_x_at	chr7q36	6009	RHEB	4.24971	4.04107	4.23831	4.28539	4.22599	3.97864	4.13224	3.82677	4.29188	4.17491	4.18971	4.42838	4.0322	3.93752	4.22644	4.39737	4.16259	4.3341	4.11794
201452_at	chr7q36	6009	RHEB	4.96802	4.91409	4.96043	4.99849	5.03863	4.60503	5.55111	5.04087	5.36073	5.447	5.33338	5.27079	4.92942	5.6741	5.56113	5.24804	4.99025	5.14602	4.9148
201453_x_at	chr7q36	6009	RHEB	10.8838	10.8765	11.1883	11.0121	11.1619	11.1134	11.1609	11.0337	11.0505	11.3064	11.217	11.2121	10.8215	11.0859	11.0787	10.9683	11.0373	10.8659	11.1
201454_s_at	chr17q21	9520	NPEPPS	9.59472	9.08191	9.06792	8.52129	8.61771	9.54441	9.57373	9.21465	9.66943	8.68969	8.96556	8.6707	9.0469	8.88148	8.46523	8.8575	8.73108	8.75942	8.83237
201455_s_at	chr17q21	9520	NPEPPS	8.81772	8.65806	8.5784	8.23042	8.38565	8.86002	8.82689	8.7447	8.90935	7.79313	8.42991	7.96591	8.63043	8.06091	8.41039	8.53249	8.44561	8.25654	8.11995
201456_s_at	chr10q26	9184	BUB3	8.12237	8.21164	7.79978	7.79709	7.50059	8.86027	8.89987	8.49133	8.87764	8.14189	8.19765	7.96996	8.2682	8.2918	7.82577	8.27554	8.26538	8.48464	7.74804
201457_x_at	chr10q26	9184	BUB3	9.20707	8.68511	8.58919	8.87066	8.57531	10.4635	10.3382	10.1532	10.582	10.0917	10.093	10.4078	9.90566	10.263	9.89908	10.1131	10.1273	10.0688	9.90691
201458_s_at	chr10q26	9184	BUB3	8.50962	8.72798	8.35624	8.54714	8.18464	9.56947	9.00987	9.26167	9.3401	8.98612	8.95329	8.8332	8.98735	9.02275	8.67417	8.84661	8.83691	8.89651	8.55855
201459_at	chr19q13.3	10856	RUVBL2	8.91262	8.38194	8.39099	8.3709	8.79457	10.2712	10.4595	10.1818	10.3299	9.97946	10.2579	9.91215	9.97242	9.8226	10.2766	10.1833	10.0434	10.0832	9.77508
201460_at	chr1q32	9261	MAPKAPK2	7.97523	7.74299	7.83132	7.66437	8.12256	7.23786	7.03014	7.07629	6.93667	6.91353	7.06481	7.08076	7.19153	7.15968	7.33338	7.29423	7.44488	7.32727	7.3039
201461_s_at	chr1q32	9261	MAPKAPK2	4.73212	4.39009	4.84448	4.22791	4.40156	4.53004	4.83288	4.48916	4.27535	4.14136	4.49317	4.38672	4.33018	4.21654	4.29422	4.39523	4.28736	4.305	4.40727
201462_at	chr7p14.3-p14.1	9805	SCRN1	9.06715	8.45751	8.60643	8.58563	8.67746	8.41906	8.44727	8.59739	7.59655	8.25633	8.72569	8.20354	8.63013	8.58614	8.42341	8.11848	8.43495	8.13451	8.31951
201463_s_at	chr11p15.5-p15.4	100133665 /// 6888	LOC100133665 /// TALDO1	10.5029	10.391	10.619	10.6324	10.6956	11.0082	11.2765	11.1888	10.7631	11.116	11.307	11.0612	10.8566	11.0002	11.2643	11.1963	11.048	10.9513	10.8957
201464_x_at	chr1p32-p31	3725	JUN	10.1699	11.6867	11.6131	10.6792	10.4237	9.2233	9.64987	8.55686	8.31021	7.69189	8.12258	9.97159	8.76824	10.3854	9.55777	10.4431	10.4166	9.85612	9.44313
201465_s_at	chr1p32-p31	3725	JUN	7.78682	8.94052	8.72324	7.81202	7.54725	6.28848	7.44313	6.01462	6.09368	6.07894	6.3846	7.26007	5.97237	7.91083	6.32635	7.57795	7.1909	7.15475	6.80674
201466_s_at	chr1p32-p31	3725	JUN	7.59452	9.84633	9.89793	8.53802	7.73618	7.04555	7.64183	5.725	5.66413	4.84162	5.74031	7.07492	6.49406	8.21223	6.58983	8.00795	8.21612	7.10558	7.0799
201467_s_at	chr16q22.1	1728	NQO1	8.69024	8.69855	9.46227	7.78473	7.98228	6.62357	6.89753	6.38779	6.37932	6.8177	6.37989	7.41323	6.37617	7.71979	5.91529	6.99822	7.00011	6.05799	6.83291
201468_s_at	chr16q22.1	1728	NQO1	9.86683	9.9534	10.6267	8.97045	9.07994	7.16994	7.22476	7.15594	6.93521	6.48417	6.8525	7.13047	6.89307	8.21181	6.48334	7.2216	7.25903	6.45448	7.24721
201469_s_at	chr1q21	6464	SHC1	5.11339	5.03267	4.58488	4.73666	4.80548	5.66205	4.91088	4.68255	5.21472	4.83568	5.13162	5.3002	4.5791	5.03908	4.75761	4.69738	4.79337	5.04096	4.93433
201470_at	chr10q25.1	9446	GSTO1	11.5637	10.3597	10.5813	10.4796	10.4236	10.6824	10.7687	10.45	10.8185	10.4732	10.7181	10.5794	10.3823	10.2827	10.3477	10.606	11.1663	9.59072	9.96759
201471_s_at	chr5q35	8878	SQSTM1	9.75545	9.02892	8.95213	8.88255	8.67967	8.04126	7.74437	8.03123	7.63268	7.96775	7.83075	8.80108	8.21197	8.78122	8.23781	8.09533	8.00997	8.26789	9.55766
201472_at	chrXq28	7411	VBP1	9.9089	9.70142	9.80486	9.72852	9.72556	10.5536	10.637	10.4786	10.782	10.7516	10.134	10.9242	10.4949	10.632	10.5295	10.6482	10.6181	10.3804	10.0907
201473_at	chr19p13.2	3726	JUNB	6.32493	7.56503	7.61854	7.43654	7.00523	4.80374	5.56348	4.84468	4.51315	4.5079	4.97696	5.62868	4.57297	5.61592	5.35137	5.44557	5.44716	5.30943	5.31511
201474_s_at	chr17q21.33	3675	ITGA3	6.03013	5.63573	5.11291	4.79501	4.79501	4.63664	5.11966	4.97556	4.83011	5.13115	5.23816	5.20215	5.046	5.1676	5.17614	5.17887	4.99599	5.13115	5.32935
201475_x_at	chr12q13.2	4141	MARS	8.00017	8.51612	8.23717	8.46824	8.50032	9.7112	9.86373	9.73195	9.74006	9.76444	10.0914	9.99218	9.93356	9.87093	9.6621	9.67752	9.49291	9.76072	9.71757
201476_s_at	chr11p15.5	6240	RRM1	5.90427	6.0057	6.37738	6.57709	6.06151	6.43435	6.95298	6.82982	6.90119	6.91701	6.44574	6.97128	6.83668	6.87085	6.74504	6.78349	7.0855	6.61887	6.62293
201477_s_at	chr11p15.5	6240	RRM1	8.57593	8.67395	9.06324	9.05381	9.12894	10.1403	9.89868	10.0481	10.015	9.54626	9.57146	9.7048	9.87648	9.42705	9.25689	9.15834	9.71833	8.97217	9.08167
201478_s_at	chrXq28	1736	DKC1	7.70961	7.1098	7.2445	7.4811	7.58796	9.73883	10.1736	9.54241	9.86165	9.28653	9.66137	9.60972	9.6688	9.27084	9.44155	9.64843	9.65558	9.87388	9.95162
201479_at	chrXq28	1736	DKC1	8.48136	7.97508	7.81739	8.34232	8.24991	10.4652	10.4589	10.1919	10.421	9.85436	10.3366	10.1828	10.2671	9.88842	10.1399	10.2064	10.2924	10.3472	10.5367
201480_s_at	chr19q13	6829	SUPT5H	7.29787	7.29157	6.87418	7.2164	7.19862	7.5149	7.41768	7.13308	7.60711	7.13751	7.74273	7.39467	7.12214	7.1751	7.21113	6.93684	7.0701	7.38291	7.29157
201481_s_at	chr20p11.2-p11.1	5834	PYGB	7.33863	7.05012	6.99664	6.84925	7.0547	7.18492	6.94604	6.70404	6.93724	6.51818	6.99293	6.87266	6.81569	6.92447	6.87141	6.86975	6.96603	6.61057	6.86002
201482_at	chr1q24	5768	QSOX1	9.29665	10.7267	9.87113	9.62346	9.94206	7.72991	7.33671	7.4858	7.55288	7.28744	7.89901	7.34674	7.58643	6.95476	6.84768	7.29785	7.25809	6.78718	7.30873
201483_s_at	chr17q21-q23	6827	SUPT4H1	8.83168	9.0605	8.98303	8.92418	8.88575	9.27669	9.38572	9.17027	9.43308	9.18697	9.14594	9.6631	9.28253	9.13053	9.38251	9.51044	9.47032	9.17378	9.34729
201484_at	chr17q21-q23	6827	SUPT4H1	7.33328	7.22385	7.36873	7.49837	7.38843	7.77835	7.73449	7.15613	7.70594	7.35696	7.4686	7.2732	7.57944	7.55203	7.51215	7.57427	7.67849	7.44041	7.53854
201485_s_at	chr15q23	5955	RCN2	9.64714	9.89365	9.84638	9.56861	9.68917	10.4048	10.4218	9.92551	10.5011	10.0364	10.0826	10.2558	10.0028	10.1506	9.75152	9.88137	10.0248	9.9985	9.66037
201486_at	chr15q23	5955	RCN2	9.713	10.2755	10.367	10.2414	10.1792	10.5011	10.1047	10.4799	10.5168	10.6518	10.0098	10.6844	10.4614	10.5805	10.0967	10.3765	10.4421	10.4907	10.1841
201487_at	chr11q14.2	1075	CTSC	9.26083	10.019	10.2587	8.8991	8.76875	10.928	10.8154	10.7251	11.0831	10.8095	10.6415	10.3798	10.6961	10.497	10.65	10.9332	10.9263	10.9321	10.4831
201488_x_at	chr1p32	10657	KHDRBS1	9.86417	8.68352	8.96777	9.027	9.41318	10.6125	11.1333	10.8653	10.845	10.5154	10.8263	10.3244	10.7607	10.5649	10.5761	10.572	10.5862	10.8177	10.6018
201489_at	chr10q22-q23	10105	PPIF	7.66321	8.02557	7.59975	8.09354	7.94859	9.13827	8.64842	8.38454	8.97917	7.62027	8.50713	8.27312	8.20195	7.94787	8.30106	8.24299	8.33225	8.10354	8.195
201490_s_at	chr10q22-q23	10105	PPIF	6.30317	6.24	6.1743	6.77083	6.40248	7.84487	7.68216	6.47542	7.89448	6.30127	6.85809	7.0205	6.92715	6.94002	6.44848	6.78192	7.19018	6.49686	6.47338
201491_at	chr14q24	10598	AHSA1	8.68786	8.60193	8.6597	8.98257	9.13548	9.6381	9.48474	9.46175	9.57826	9.04225	9.30737	9.32197	8.89726	9.2033	9.46346	9.54427	9.42773	9.14777	9.13545
201492_s_at	chr12q13	6171	RPL41	13.9567	13.9133	13.9146	13.9311	13.9365	14.128	14.115	14.1597	14.1145	14.1007	14.0167	14.115	14.1356	14.0617	14.0634	14.1083	14.0719	14.0087	14.0312
201493_s_at	chr2p22-p21	23369	PUM2	7.86874	7.47678	7.58994	7.39587	7.29533	8.25681	7.86446	8.28906	8.42019	7.58713	7.47518	7.1658	7.76773	7.65745	7.69183	7.39175	7.4256	7.68787	7.41428
201494_at	chr11q14	5547	PRCP	9.60876	10.7761	10.2689	10.1826	10.1436	8.92536	9.15129	9.15267	9.06493	8.73832	9.14077	8.62	8.85782	8.74611	8.95791	8.90086	8.90216	8.79817	8.69398
201495_x_at	chr16p13.11	4629	MYH11	5.13883	5.40743	5.36858	5.33057	4.96744	5.02816	5.13502	4.88177	5.31041	4.80814	5.42263	5.01627	4.79604	4.79808	4.79948	5.00474	4.80566	4.65646	4.88834
201496_x_at	chr16p13.11	4629	MYH11	3.97045	4.04842	4.00035	4.24133	4.22009	4.42937	4.20191	4.07081	4.50684	3.97381	4.83925	4.31115	4.21095	4.07353	4.36482	4.09647	4.27952	4.25217	4.49116
201497_x_at	chr16p13.11	4629	MYH11	4.36996	4.79581	4.88186	4.93806	5.06278	4.8122	4.14883	5.13789	4.83697	5.55602	5.03839	5.34443	5.07791	5.11909	5.20931	5.11799	4.8727	5.11133	5.08021
201498_at	chr16p13.3	7874	USP7	7.87428	7.49209	7.82483	7.56034	7.7329	8.93246	8.80957	9.05285	8.92853	8.79483	8.5883	8.90389	9.02257	8.77345	9.13811	9.07908	9.00116	9.17031	9.1732
201499_s_at	chr16p13.3	7874	USP7	7.37407	6.77711	7.15733	7.1165	7.14887	8.58625	8.4684	8.81288	8.58471	8.55839	8.74406	8.66164	8.66111	8.63637	8.66675	8.65269	8.57441	8.74329	8.66111
201500_s_at	chr6p21.3	6992	PPP1R11	7.93253	7.67619	7.71711	7.53327	7.47581	7.34422	7.18543	7.49	7.3668	6.82608	6.80869	6.99291	7.02255	7.52394	7.2747	7.72211	7.3356	6.81167	7.00414
201501_s_at	chr4q13	2926	GRSF1	8.17301	8.26158	8.66349	8.52865	8.5302	9.12734	8.9031	8.91164	8.94874	8.45255	8.85926	8.77172	8.84675	8.35782	8.72114	9.00724	8.76443	9.04515	8.85025
201502_s_at	chr14q13	4792	NFKBIA	10.0513	9.92111	10.1255	9.96132	10.0288	8.11617	8.45355	7.53274	7.70685	7.36762	7.99084	8.20063	7.83894	9.21714	7.98896	8.64564	8.85137	8.25742	8.05124
201503_at	chr5q33.1	10146	G3BP1	9.31608	9.53737	9.53884	9.46632	9.34514	11.1647	10.7092	10.3119	11.0162	9.88882	10.2764	10.3587	10.4782	10.1204	10.2272	10.2738	10.1423	10.2554	10.6306
201504_s_at	chr2q21.1	7247	TSN	5.98691	6.2858	6.34484	6.01834	5.91345	7.04084	7.3623	6.65756	7.39705	6.04013	6.45641	7.15864	6.74498	7.04015	6.10736	6.79896	6.90726	6.62183	7.27039
201505_at	chr7q22	3912	LAMB1	10.5513	9.87504	9.97823	10.3722	10.6118	8.0364	8.22096	8.70232	7.84463	8.63101	7.67155	7.767	8.50497	8.7777	8.16243	8.51553	8.93902	8.42794	8.44273
201506_at	chr5q31	7045	TGFBI	11.5065	13.462	13.0155	13.4389	13.4742	5.4368	6.65429	6.32611	5.50631	5.89127	6.32008	5.41473	6.78403	6.20488	6.25482	5.78623	6.1316	5.88592	6.55287
201507_at	chr5q31	5201	PFDN1	8.06486	7.7009	7.62834	7.45264	7.4112	8.10731	8.02011	7.65951	8.21666	7.61981	7.88186	7.84653	7.76442	7.85129	7.77915	7.85298	8.01219	7.84413	7.96798
201508_at	chr17q12-q21.1	3487	IGFBP4	9.7401	10.7334	9.26093	8.35707	9.60037	5.3289	5.5481	5.60707	5.37117	5.17043	5.48613	5.73987	5.38694	5.49889	5.70548	5.38402	5.48719	5.39869	5.4546
201509_at	chr20p13	3420	IDH3B	6.93777	6.4967	6.49735	6.70644	6.77046	7.54029	7.62897	7.70909	7.50134	7.22672	7.36952	7.38545	7.55172	7.31215	7.49598	7.53589	7.58789	7.32978	7.2442
201510_at	chr1q32.2	1999	ELF3	4.66763	4.78854	4.70566	4.864	4.94969	4.72125	4.78147	5.43628	4.83704	5.78994	5.52368	6.28855	5.86152	5.52773	5.63464	5.37621	5.2268	5.80272	6.23608
201511_at	chr2q35	14	AAMP	8.07434	8.00277	8.1815	8.18854	7.98286	8.54462	8.67094	8.47889	8.58734	8.28268	8.5208	8.22666	8.4637	8.33304	8.37363	8.35998	8.47979	8.44776	8.23972
201512_s_at	chr3q12.2	9868	TOMM70A	8.32145	7.84988	7.70982	7.81305	7.47726	8.44703	8.47863	8.1681	8.35863	7.90103	7.71191	7.85453	8.00178	7.70512	8.11814	7.96403	8.03338	7.77594	7.99867
201513_at	chr2q21.1	7247	TSN	5.64193	5.48008	5.43288	5.17431	5.22298	6.4027	6.19648	5.99564	6.09544	5.1857	5.50888	5.69163	5.75457	5.38862	5.46507	5.71777	5.62882	5.73748	5.79549
201514_s_at	chr5q33.1	10146	G3BP1	7.4421	6.90566	6.88318	6.55677	6.58314	8.28985	9.31524	7.7476	9.13309	7.73597	8.08151	7.80988	8.03119	7.58613	7.21938	7.5377	7.51207	7.75911	8.06071
201515_s_at	chr2q21.1	7247	TSN	8.78482	8.84669	8.85311	8.92271	8.73905	9.72084	9.80867	9.49615	9.77629	8.76223	9.21857	9.16993	9.45944	8.96303	9.23112	9.46021	9.42822	9.51099	9.57732
201516_at	chr1p36-p22	6723	SRM	8.72701	8.43573	8.01446	8.79915	8.94915	9.62968	9.12113	9.20556	9.72257	8.27662	8.98793	8.74596	8.94293	8.48118	8.96571	9.16966	8.79093	8.98506	9.01525
201517_at	chr3q29	22916	NCBP2	8.47948	8.61005	8.89866	8.72769	8.66437	8.83752	8.74106	8.73971	8.70433	8.326	8.77766	8.30577	8.88389	8.53352	8.43426	8.52361	8.67901	8.54011	8.86151
201518_at	chr17q21.32	10951	CBX1	8.32219	8.87087	9.43596	9.50639	9.59734	10.0002	10.0579	10.3984	9.93697	10.4794	10.157	10.1793	10.2904	10.4921	10.1532	10.0182	10.26	10.0086	9.74972
201519_at	chr3q12.2	9868	TOMM70A	8.2022	8.30656	8.52407	8.5804	8.67142	8.64106	8.7792	8.89114	8.55166	9.06135	8.52018	8.99163	8.56797	9.06246	9.07755	8.8008	8.67137	9.09154	9.10601
201520_s_at	chr4q13	2926	GRSF1	9.07595	8.4788	8.64565	8.68996	8.58252	9.76887	9.97904	9.75583	9.96424	9.44408	9.88376	9.65198	9.62615	9.3378	9.84216	9.87133	9.63625	9.63336	9.35794
201521_s_at	chr3q29	22916	NCBP2	6.50616	5.97333	6.54824	6.63624	6.30647	7.14996	7.45463	6.99114	7.11632	6.8801	6.76833	7.20176	6.58359	6.9086	6.83325	6.82414	6.82095	6.72402	6.83937
201522_x_at	chr15q11.2 /// chr15q12	6638 /// 8926	SNRPN /// SNURF	9.29391	10.1119	10.4646	10.1205	10.6127	12.4332	12.3408	12.2918	12.4102	12.2389	12.382	11.9008	12.3634	12.3397	12.6076	12.472	12.3616	13.1867	12.4279
201523_x_at	chr12q22	7334	UBE2N	8.02641	8.00488	8.69257	8.8063	8.7025	8.94727	9.27353	9.08772	9.24244	9.50704	9.17014	10.2676	9.03886	9.95968	9.60597	9.59991	9.6019	9.28483	9.28603
201524_x_at	chr12q22	7334	UBE2N	9.7008	9.87584	10.1435	10.0804	9.9976	10.6841	10.7057	10.5075	10.7513	10.5893	10.7886	11.0741	10.5026	10.7908	10.8035	10.8068	10.8361	10.6662	10.6832
201525_at	chr3q26.2-qter	347	APOD	4.34616	4.34387	3.85157	4.2455	4.10935	3.85046	3.51455	3.80315	3.61503	4.21783	4.25538	4.38453	3.94199	4.09851	4.28954	4.09931	4.09296	4.01361	4.27661
201526_at	chr7q31.3	381	ARF5	8.48417	8.25201	8.44144	8.51125	8.41268	8.86161	8.73691	8.49669	8.66992	8.40585	8.45282	8.40678	8.55271	8.51708	8.347	8.23093	8.64336	8.14455	8.27429
201527_at	chr7q32	9296	ATP6V1F	9.3576	9.0034	9.0686	8.93718	9.13548	9.12638	9.22045	9.3959	9.16706	9.78842	9.39217	9.73488	8.90087	9.71492	9.42231	9.17984	9.10057	8.8171	9.05946
201528_at	chr17p13.3	6117	RPA1	8.49613	8.17623	8.10008	8.81248	8.66282	10.4865	10.348	10.3115	10.4824	9.83898	10.2631	9.6251	10.343	9.88791	10.3438	10.2894	10.2791	10.0998	9.87376
201529_s_at	chr17p13.3	6117	RPA1	7.37536	6.76506	6.67701	7.23828	6.89201	9.50638	9.23131	9.26348	9.42811	8.41293	9.40116	8.32639	9.05472	8.61419	8.45317	8.49266	8.6517	8.6462	8.4791
201530_x_at	chr17p13	1973	EIF4A1	12.3809	11.8092	11.8207	11.986	12.0881	12.9442	12.8849	12.8149	13.0229	12.6584	12.8798	12.7459	12.8652	12.8127	12.9542	12.997	13.0017	12.9696	13.0414
201531_at	chr19q13.1	7538	ZFP36	7.12611	9.62019	9.023	8.2207	7.68801	5.70427	6.73899	5.89498	5.57476	5.94489	6.06409	6.90527	5.86255	7.27349	6.9633	7.10588	6.84548	7.15496	6.62043
201532_at	chr14q23	5684	PSMA3	9.89447	10.0293	10.2527	9.93852	10.0741	11.0269	10.8562	10.9957	11.095	11.2604	10.9158	11.6991	11.0401	10.9936	10.8738	11.0767	11.1285	10.9835	10.8173
201533_at	chr3p21	1499	CTNNB1	10.324	10.2511	10.2155	10.1817	10.0804	10.718	10.7559	10.4874	10.7003	10.695	10.4309	10.4328	10.5614	10.7873	10.3408	10.4592	10.5848	10.5918	10.6869
201534_s_at	chr13q12-q13	5412	UBL3	10.6843	10.3474	10.5565	9.29386	9.25918	7.98717	8.11228	7.62937	8.12202	7.22425	7.49292	7.10551	7.21128	7.48468	7.06949	7.2745	7.42951	7.44616	7.55102
201535_at	chr13q12-q13	5412	UBL3	9.68885	9.79584	10.2351	9.49334	9.64715	7.597	7.55517	7.49975	7.42941	7.90215	7.19681	7.96554	7.63795	7.58491	7.77201	7.32111	7.55536	7.53513	7.45506
201536_at	chr17q21	1845	DUSP3	8.08369	7.4938	6.86727	6.64986	6.92781	6.50563	6.62513	6.54529	6.53825	6.74812	6.68087	6.73676	6.81884	6.75898	6.75846	6.61783	6.39782	6.71011	7.05489
201537_s_at	chr17q21	1845	DUSP3	5.49051	5.25115	5.12967	4.83764	5.17426	5.60535	5.4563	5.19982	5.32803	4.70569	4.6972	5.27554	5.24507	5.02984	5.1045	5.32507	5.34451	5.23048	5.95655
201538_s_at	chr17q21	1845	DUSP3	4.84124	4.37798	4.50266	4.17316	4.50791	4.25007	4.12584	3.99832	3.97734	4.21253	4.52168	4.23034	4.19079	4.12057	4.23328	4.38893	4.45316	4.10891	4.2786
201539_s_at	chrXq26	2273	FHL1	5.2528	5.91807	5.93686	5.39488	5.16725	4.90988	5.15052	4.82398	4.5195	5.38918	5.45376	6.04202	5.59511	4.97176	5.29636	5.62334	5.27113	5.41031	5.48778
201540_at	chrXq26	2273	FHL1	10.3198	10.5734	10.2625	9.4862	9.9846	9.45983	9.39119	9.51203	7.78524	9.77419	9.6635	10.0293	9.92596	9.30795	9.82587	9.72631	9.56973	9.71089	9.83091
201541_s_at	chr7q22.1	10467	ZNHIT1	9.82673	9.90155	9.83708	10.1234	10.1149	8.93898	9.12488	8.68661	8.89209	8.98905	9.06858	8.78497	9.02869	8.96753	8.92801	8.8943	8.84692	8.73192	8.85538
201542_at	chr10q22.1	56681	SAR1A	10.2736	10.7369	10.593	10.6808	10.7682	9.7721	9.73889	9.42397	9.72407	9.27096	9.47785	9.33448	9.63601	9.41082	9.24743	9.45171	9.56516	9.73453	9.3969
201543_s_at	chr10q22.1	56681	SAR1A	8.59754	9.02943	8.9014	9.16884	9.31546	8.63383	8.59303	7.94086	8.48899	7.89743	8.27875	8.7252	8.18455	8.42093	7.87057	8.28569	8.0597	7.82765	8.17493
201544_x_at	chr14q11.2-q13	8106	PABPN1	9.50648	9.46492	9.34289	9.65098	9.85662	11.2204	11.0848	10.9147	11.1844	10.5399	10.771	10.8272	10.9487	11.0635	10.8649	10.901	11.0268	10.9582	10.8906
201545_s_at	chr14q11.2-q13	8106	PABPN1	6.93903	6.85136	6.69286	6.99499	7.05849	8.6878	8.42267	8.60746	8.61143	8.32689	8.23911	8.5641	8.50797	8.73881	8.22803	8.35165	8.46978	8.34217	8.30359
201546_at	chr2q36.3	9320	TRIP12	9.39912	9.02092	8.84905	8.96847	9.09558	9.07135	8.81247	8.74534	9.11428	8.13042	8.21431	8.14837	8.53819	8.50421	8.53021	8.35347	8.42028	8.339	8.81867
201547_at	chr1q32.1	10765	JARID1B	3.69637	4.02338	4.02462	3.9449	4.02095	3.94996	3.73456	3.88647	4.06201	3.91465	4.19422	4.25633	4.05659	3.82738	4.03533	4.2847	3.92601	3.99017	3.96645
201548_s_at	chr1q32.1	10765	JARID1B	6.67041	6.52917	6.7295	6.94559	6.87203	8.01435	8.45216	8.78568	7.93897	7.9182	8.63322	7.32584	8.39296	7.69316	8.25399	7.92193	7.53786	7.90966	7.77572
201549_x_at	chr1q32.1	10765	JARID1B	7.84476	8.06085	7.94828	8.27475	8.62152	8.8147	9.05011	9.95017	8.62714	8.78028	9.70427	8.25217	9.72508	8.57142	9.61098	9.26523	8.64804	9.22484	9.13158
201550_x_at	chr17q25	71	ACTG1	13.2078	13.3258	13.4814	13.3769	13.3061	13.2669	13.1045	13.1052	13.112	13.0019	13.144	13.1349	13.1707	13.1686	13.1569	13.1387	13.1251	13.088	13.1857
201551_s_at	chr13q34	3916	LAMP1	7.40109	7.98492	7.57216	7.60388	7.63716	5.58969	6.43815	5.80418	6.3245	4.98774	5.4793	5.18198	6.34043	5.76048	5.63718	6.11275	6.10096	6.0153	6.14568
201552_at	chr13q34	3916	LAMP1	10.8282	11.2277	11.0547	11.2484	11.2229	9.80881	9.66468	9.645	9.6463	9.31557	9.5231	9.08236	9.6067	9.4269	9.45636	9.68765	9.67175	9.47577	9.51646
201553_s_at	chr13q34	3916	LAMP1	12.127	12.6305	12.435	12.5798	12.584	11.1496	11.1496	11.1034	11.0876	10.8531	11.0406	10.6488	10.9842	10.9897	11.2062	11.1235	11.2102	11.1463	11.2535
201554_x_at	chr3q24-q25.1	2992	GYG1	8.72911	8.41126	8.21212	7.96121	8.19102	8.1335	8.37335	8.52453	8.16446	8.68279	8.76522	8.39763	8.407	7.85172	8.89813	8.73808	8.37235	8.44084	8.47161
201555_at	chr6p12	4172	MCM3	6.36926	5.58906	6.27607	6.19511	6.29947	10.0157	10.119	10.1673	9.81183	9.78851	10.1187	9.91473	10.2356	9.92495	9.92698	10.037	9.96307	10.1826	9.80136
201556_s_at	chr17p13.1	6844	VAMP2	3.68732	3.70305	3.89786	3.80755	3.72635	3.45444	3.54869	3.76474	3.46428	3.42668	3.49823	3.68433	3.60839	3.50653	3.58532	3.6704	3.49395	3.45373	3.53104
201557_at	chr17p13.1	6844	VAMP2	5.2733	5.28619	5.65448	5.40058	5.33331	4.99597	4.58359	4.9884	4.92118	5.48929	5.50424	5.24441	5.0571	5.00119	5.28573	5.27281	5.24332	5.30512	5.03017
201558_at	chr20q13.31	8480	RAE1	8.21271	8.39514	8.4928	8.34102	8.08386	9.30989	9.14229	9.12578	9.11055	8.59138	8.81958	8.82633	9.11488	8.9785	8.73444	9.03966	9.34439	9.26953	8.92457
201559_s_at	chr1p36.11	25932	CLIC4	7.16508	7.18425	6.78141	7.38168	7.11515	6.14682	6.71589	5.95481	5.72168	5.93494	6.10869	5.47315	6.56852	5.597	5.6539	6.31549	6.30781	6.09328	6.29858
201560_at	chr1p36.11	25932	CLIC4	11.5958	11.2419	11.2756	11.3722	11.3261	10.5222	10.8796	10.6559	10.3091	10.9611	10.6293	10.6292	11.1501	10.4837	11.0446	10.9093	10.9029	11.0924	11.001
201561_s_at	chr1p36.22	22883	CLSTN1	8.16626	8.41877	7.91822	8.21627	8.31585	7.97251	7.43891	7.99481	7.66839	7.61482	7.97518	6.9883	7.82889	7.53126	7.8205	7.58519	7.66283	7.77993	7.8721
201562_s_at	chr15q15.3	6652	SORD	6.18015	5.20686	5.84488	5.53339	5.0466	6.69749	6.9898	6.93647	7.03402	6.36491	6.58702	5.94971	6.37437	6.44341	5.70705	6.10935	6.09066	6.1474	5.51459
201563_at	chr15q15.3	6652	SORD	6.74124	6.38612	6.29608	5.99429	6.00421	8.42858	8.05306	8.01223	8.38046	7.22144	7.80705	7.2626	7.67625	7.65976	7.56694	7.73783	7.40041	7.60466	6.8136
201564_s_at	chr7p22	6624	FSCN1	7.9539	6.87002	6.58776	6.93521	7.1984	8.82413	7.97573	8.37724	8.67706	7.71843	8.56322	7.94624	8.21222	8.14696	7.5852	7.82158	8.09577	7.6579	8.16875
201565_s_at	chr2p25	3398	ID2	8.56281	11.9758	12.0787	11.6336	12.02	8.41027	10.913	8.26743	9.38184	9.24482	9.5612	10.7744	10.2414	11.4277	9.62556	10.8459	11.111	10.7164	9.85676
201566_x_at	chr2p25	3398	ID2	6.33976	10.1166	10.1386	9.96985	10.1332	6.60784	8.78991	6.30801	7.4228	7.03518	7.20194	8.66093	7.83534	9.22083	7.41938	8.95499	9.21659	8.76065	7.74382
201567_s_at	chr3p22-p21.3	2803	GOLGA4	8.59037	8.73064	8.68624	8.90758	8.86252	6.86966	7.19837	8.25481	7.07002	8.47817	7.58634	8.20286	7.49624	8.23116	7.84676	7.56223	7.92209	7.93726	8.39442
201568_at	chr5q31.1	27089	UQCRQ	10.9015	11.0134	11.2517	11.1169	11.1722	10.6767	10.4866	10.3929	10.685	10.454	10.3955	11.005	10.2345	10.4596	10.4544	10.552	10.4795	10.4286	10.3612
201569_s_at	chr22q13.31	100131861 /// 25813	LOC100131861 /// SAMM50	8.25938	7.59784	8.01594	8.13161	8.19299	9.22397	9.13372	9.21954	9.03094	8.35053	8.82223	8.58735	8.59661	8.28821	8.84148	9.01644	8.93315	8.47846	8.37766
201570_at	chr22q13.31	25813	SAMM50	8.62139	7.99662	8.40027	8.48113	8.52006	9.31784	9.34825	9.20495	9.28061	8.49444	9.16388	8.84635	8.89098	8.56371	9.09058	9.2653	9.12622	8.99346	8.71956
201571_s_at	chr4q35.1	1635	DCTD	8.16774	7.33817	7.27374	7.32969	6.95821	6.82942	7.0909	6.42174	7.23698	6.41562	6.60668	6.34389	6.56269	6.53645	6.18766	6.31191	6.59203	5.99953	5.71442
201572_x_at	chr4q35.1	1635	DCTD	9.09875	8.33256	8.41208	8.29909	8.6507	8.04638	7.76519	7.7231	8.12937	7.11802	7.30614	6.88881	7.50614	7.38801	7.1717	7.14493	7.34224	7.07665	7.42892
201573_s_at	chr5q31.1	2107	ETF1	8.32753	8.42681	8.39361	8.47365	8.37007	9.49171	9.42624	8.92073	9.44153	7.93118	8.66014	8.80047	9.06076	8.58526	8.78113	8.90138	9.13086	9.16215	9.15757
201574_at	chr5q31.1	2107	ETF1	9.24837	9.45037	9.81725	9.66833	9.64345	9.80811	9.89881	9.49557	9.9542	9.52535	9.6281	9.91535	9.96479	10.0567	9.79556	9.81904	9.89557	9.98518	10.1742
201575_at	chr14q24.3	22938	SNW1	8.93305	8.50272	8.5888	8.79767	8.67997	9.12941	9.39089	9.46755	9.10847	9.23214	9.15432	9.26689	9.43807	9.15433	9.3064	9.37992	9.33692	9.37156	9.23929
201576_s_at	chr3p21.33	2720	GLB1	9.67146	9.59079	9.23505	9.51902	9.57909	8.39332	8.94287	8.56923	8.37134	8.27875	8.39669	7.71325	8.47408	8.11172	8.39589	8.48077	8.29839	8.02623	8.28881
201577_at	chr17q21.3	4830 /// 4831	NME1 /// NME2	10.5341	10.393	10.5847	10.7441	11.0122	11.7131	11.5064	11.0725	11.5575	10.8682	11.1834	11.5549	11.1842	11.0312	10.9899	11.3032	11.3242	11.0824	11.0816
201578_at	chr7q32-q33	5420	PODXL	6.28613	5.95093	5.41254	4.98626	4.91704	11.6436	11.5503	11.8622	11.0673	11.7971	11.8726	11.6643	12.0274	11.8923	11.9412	11.8691	11.9214	12.114	12.0377
201579_at	chr4q35	2195	FAT1	9.5337	10.1727	9.75568	9.34136	9.17822	8.32797	8.54781	9.34489	8.42549	8.80102	8.1719	8.31555	9.28845	9.16945	9.10472	8.92701	9.35104	9.1697	9.27034
201580_s_at	chr20p12	56255	TXNDC13	7.69485	6.81441	5.96583	5.80884	5.72941	5.83247	5.62269	5.0485	5.82347	4.78133	4.8652	4.89843	5.21781	4.8652	4.54437	4.71995	5.0179	4.6067	4.9216
201581_at	chr20p12	56255	TXNDC13	9.18195	8.01713	7.63798	7.52606	7.65934	6.92373	6.21199	6.27419	6.9584	5.32981	5.26273	4.75981	6.15549	6.09275	5.84251	5.57341	6.2614	6.08096	4.99355
201582_at	chr20p11.23	10483	SEC23B	5.05281	5.32234	5.00024	4.9891	5.2183	6.11614	6.20089	6.14827	6.00531	5.61032	5.55577	5.19223	5.62302	5.73245	5.59856	5.62235	5.39353	5.48859	5.14379
201583_s_at	chr20p11.23	10483	SEC23B	7.20183	7.38349	7.39208	7.36437	7.46057	8.17995	8.43524	8.06159	8.23615	7.61181	8.16703	7.3872	7.7954	7.72869	7.65852	7.9079	7.80916	7.62712	7.57666
201584_s_at	chr19p13.12	10212	DDX39	7.82344	6.96306	7.05522	7.77051	8.00001	9.98429	9.9843	9.58582	9.76004	9.21219	9.5038	9.6605	9.14683	9.71436	9.50903	9.85592	9.67069	9.61646	9.81888
201585_s_at	chr1p34.3	6421	SFPQ	8.39676	8.33709	8.17777	8.5696	8.43428	10.0551	10.2388	9.5287	10.0953	8.40601	9.46849	9.51977	9.66774	9.80573	9.08665	9.64195	9.7876	9.67122	9.92685
201586_s_at	chr1p34.3	6421	SFPQ	9.22103	9.38327	9.63665	9.48527	9.56841	11.5899	11.4847	10.9896	11.587	9.97296	10.825	10.9458	11.1922	11.1686	10.76	11.2323	11.2832	11.1782	11.4036
201587_s_at	chrXq28	3654	IRAK1	9.08998	8.17259	8.50365	8.82196	8.48339	7.75495	8.05323	7.65622	7.12438	7.1166	7.63008	7.55132	8.19504	8.05956	7.51399	7.79407	8.21058	7.48862	7.78191
201588_at	chr18q21.31	9352	TXNL1	10.2001	10.2583	10.2577	10.4033	10.1604	10.756	10.7259	10.755	10.8071	10.7589	10.5445	10.7461	10.5834	10.6286	10.7336	10.7578	10.5976	10.666	10.9586
201589_at	chrXp11.22-p11.21	8243	SMC1A	7.85038	7.0881	7.06931	7.4217	7.17273	10.2767	9.27745	9.36367	9.67148	8.87469	8.86127	8.39881	9.32091	9.14517	8.92887	8.94629	9.18815	8.99799	8.84252
201590_x_at	chr15q22.2	302	ANXA2	13.7566	13.6864	13.6896	13.5605	13.5933	11.028	11.424	11.4373	10.2187	11.657	11.6008	11.8085	11.9609	12.1844	11.5683	11.7875	12.1211	11.3577	12.1669
201591_s_at	chr3p21.1	11188	NISCH	8.88648	8.81688	8.81493	9.03622	9.1283	9.005	8.85364	9.02824	8.84332	8.54189	8.9163	8.22594	8.93892	8.86176	8.89022	8.49922	8.54335	8.66494	8.40534
201592_at	chr8q24.11	8667	EIF3H	10.9884	10.8848	11.0112	11.013	11.1638	11.3225	11.52	11.5885	11.2505	11.6774	11.5797	11.4248	11.5505	11.6159	11.7652	11.5938	11.5673	11.6508	11.6312
201593_s_at	chr2q32.1	55854	ZC3H15	9.83023	9.60125	9.54672	9.5564	9.64215	10.5626	10.5204	10.1126	10.6462	9.93724	10.323	10.7029	10.1815	10.4132	10.226	10.316	10.2846	10.4653	10.4235
201594_s_at	chr18p11.22	9989	PPP4R1	8.60167	8.79852	8.83044	8.7547	8.65725	9.34143	9.03955	8.90229	9.36583	8.37172	8.78741	8.70196	9.04663	8.77524	8.50332	8.66043	8.90788	8.70333	9.19207
201595_s_at	chr2q32.1	55854	ZC3H15	7.89816	8.14928	8.30711	8.32728	8.36421	9.3077	9.1156	9.16236	9.1957	9.38324	8.66975	9.81862	9.11408	9.29125	9.00891	9.28733	9.16219	9.41738	9.33937
201596_x_at	chr12q13	3875	KRT18	4.04505	4.53495	4.53904	4.67003	5.00604	11.5101	11.4784	11.65	11.1181	10.9957	11.4516	11.3886	11.4036	11.5858	11.1396	11.5747	12.1964	10.8978	11.5449
201597_at	chr6q12	1347	COX7A2	11.1527	11.2969	11.4581	11.3394	11.2512	11.4621	11.4722	11.8135	11.4029	12.229	11.77	12.0722	11.5768	11.6697	11.6834	11.8179	11.7181	11.6292	11.7384
201598_s_at	chr11q23	3636	INPPL1	6.95947	6.70971	6.72585	6.71635	6.93711	7.15901	6.5287	6.48298	7.35521	6.20103	6.32264	6.35375	6.35218	6.64996	6.26652	5.84321	6.46533	6.31507	6.04913
201599_at	chr10q26	4942	OAT	10.9475	11.0918	10.9963	11.1659	11.2424	10.7912	10.5968	10.5638	10.5096	10.5048	10.3193	10.9546	10.002	10.3293	10.277	10.6478	10.4944	10.142	10.3672
201600_at	chr12p13	11331	PHB2	11.0711	10.4601	10.556	10.4698	10.8325	11.897	11.6962	11.7466	11.9044	11.5993	11.7943	11.5433	11.6049	11.4992	11.6957	11.7434	11.6963	11.6239	11.4508
201601_x_at	chr11p15.5	8519	IFITM1	10.8405	9.69516	9.36221	9.73296	9.14605	11.8677	11.5238	12.262	12.2415	11.7234	11.9177	11.5272	10.9053	11.6078	11.9019	11.7654	12.1112	11.2402	11.6992
201602_s_at	chr12q15-q21	4659	PPP1R12A	7.98011	8.05978	8.53217	8.07362	8.12872	7.71894	7.87717	8.06019	8.20479	7.48377	7.54327	7.54549	7.96501	7.18897	7.92554	7.75735	7.65317	8.31869	8.27153
201603_at	chr12q15-q21	4659	PPP1R12A	8.34528	8.48987	9.08791	8.89254	8.62077	8.41073	8.39567	8.97668	8.17243	8.81814	8.33759	8.45791	8.86669	8.61365	8.59169	8.39636	8.61986	8.64239	8.71385
201604_s_at	chr12q15-q21	4659	PPP1R12A	7.32348	7.29771	7.86441	7.86614	7.20221	6.96883	7.2523	7.37332	7.09134	7.10092	6.80056	6.95339	7.67233	7.3423	7.09937	7.20654	7.31002	7.4871	7.47375
201605_x_at	chr19p13.3	1265	CNN2	8.23596	8.67107	9.00745	8.70706	8.94901	8.85295	8.38098	8.31044	8.41606	7.66166	8.43739	7.94971	8.49761	8.30879	8.06071	8.36899	8.34642	7.83025	8.34951
201606_s_at	chr12q23.3	11137	PWP1	9.50393	9.11688	9.35233	9.35237	9.32149	9.59963	9.74583	9.09725	9.57849	9.39477	9.66443	9.74877	9.35382	9.60046	9.44063	9.58757	9.47765	9.59939	9.6455
201607_at	chr12q23.3	11137	PWP1	7.28737	7.17079	6.84228	7.03529	7.27513	7.46561	7.7569	7.19982	7.35473	7.33769	7.36555	7.88042	7.62556	7.38332	7.62991	7.90064	7.57912	7.97815	7.62075
201608_s_at	chr12q23.3	11137	PWP1	8.75587	8.34443	8.53933	8.59277	8.83222	8.88684	9.14738	8.96839	9.09966	8.60358	8.83649	9.41546	8.96048	8.85546	8.90796	9.12505	9.01155	9.2513	9.0513
201609_x_at	chr1p36.21	23463	ICMT	8.57462	8.20545	8.04093	8.12366	8.05373	9.25332	9.37396	8.75212	9.40481	7.88727	8.51025	8.30752	8.8775	8.52913	8.59009	8.71182	8.847	8.70472	8.91527
201610_at	chr1p36.21	23463	ICMT	3.91589	4.12766	3.98083	3.94642	4.01314	3.92958	3.93815	3.76012	3.95889	3.91924	4.00566	4.23103	3.86123	3.80967	3.89255	4.07287	3.90331	3.87091	3.96748
201611_s_at	chr1p36.21	23463	ICMT	7.95308	7.99638	7.84105	8.15849	8.01628	8.13295	8.0449	8.00372	8.00156	7.7891	7.83882	7.78667	8.136	8.0693	7.84498	7.83037	7.95832	8.07318	7.68454
201612_at	chr1q23.1	223	ALDH9A1	10.1706	10.7245	10.5647	10.7162	10.1927	9.71553	10.0196	9.94321	9.8199	9.81863	9.6674	9.55706	9.87553	9.55997	9.80513	9.83856	9.70288	9.70601	9.51
201613_s_at	chr14q11.2	8906	AP1G2	5.30162	5.25703	5.28566	5.00283	5.90587	6.27783	6.85514	6.51429	6.44082	6.93136	6.57135	6.84501	6.44666	6.89779	6.46894	6.3121	6.07669	6.59463	6.32263
201614_s_at	chr3q21	8607	RUVBL1	7.84227	7.49953	8.02329	7.56809	7.51312	9.5147	9.22915	9.35104	9.18822	9.28093	9.49726	9.18601	9.24558	9.15659	9.18719	9.32802	9.16036	9.17831	8.983
201615_x_at	chr7q33	800	CALD1	10.0221	9.36726	11.1767	9.85013	10.3117	8.03407	8.60858	7.26573	8.17067	7.92811	8.76587	7.83437	8.13671	9.01896	7.44274	7.95017	8.11821	7.94748	8.94548
201616_s_at	chr7q33	800	CALD1	9.86189	9.89232	10.7201	9.2904	9.45119	8.2765	8.34607	7.19685	7.52678	7.09196	8.10086	6.67927	7.93403	8.01479	6.48401	6.97844	7.49739	7.32755	8.29622
201617_x_at	chr7q33	800	CALD1	8.25792	8.62605	10.1598	8.95299	8.87275	6.60063	6.58486	6.14342	6.30261	5.83986	6.49567	5.60602	7.21201	7.14677	5.14172	6.41573	6.85012	6.41859	6.8125
201618_x_at	chr8q24.3	8733	GPAA1	8.6613	8.89758	7.92429	8.24985	8.37604	7.78409	7.65926	7.83708	8.00681	7.43656	7.98531	7.48347	7.50456	7.34748	7.50997	7.71951	7.62417	7.70137	7.40973
201619_at	chr10q25-q26	10935	PRDX3	10.7419	10.1576	10.1473	9.95734	9.82299	11.1711	11.0574	11.0598	11.1162	11.0258	11.0972	11.2501	10.952	10.9065	10.8773	10.9654	10.9593	10.909	10.5485
201620_at	chr16|16q24	8720	MBTPS1	8.04228	8.53245	8.13801	7.83748	8.20945	7.0601	6.97485	6.78093	7.05887	6.44477	6.4462	5.99529	6.52427	6.35216	6.11065	6.13254	6.22161	6.01577	6.18924
201621_at	chr1p36.13	4681	NBL1	10.973	9.97697	9.48988	8.81533	8.91713	6.24184	5.59962	5.99065	5.81599	5.80764	6.43073	6.42788	5.86903	6.91717	6.36078	6.28251	6.16062	5.94523	6.04655
201622_at	chr7q31.3	27044	SND1	8.8232	8.7677	8.69596	8.50725	8.71095	8.76072	8.78791	8.79727	8.75396	8.5146	9.01897	8.13917	8.58982	8.48516	8.65949	8.45462	8.50432	8.49946	8.63103
201623_s_at	chr2q21.3	1615	DARS	10.2683	9.67737	9.52642	9.60769	9.53582	10.6559	11.0215	11.2141	10.6714	11.1572	11.3167	10.943	11.3763	10.9703	11.1158	10.9081	10.951	10.6155	10.9895
201624_at	chr2q21.3	1615	DARS	8.34764	7.89498	7.82375	7.82062	7.65953	9.29454	9.20578	9.69761	8.95241	9.53917	9.375	9.05206	9.92731	9.00039	9.47583	9.42282	9.38287	9.26552	9.60666
201625_s_at	chr7q36	3638	INSIG1	7.75725	5.30704	4.79448	5.82152	5.38438	5.04503	5.21437	4.70081	4.92569	5.01222	4.81294	4.44663	4.86002	4.48372	4.6585	4.63164	4.84107	4.4344	4.37677
201626_at	chr7q36	3638	INSIG1	10.5768	8.97989	8.44784	9.77563	9.19948	7.59146	7.00625	7.21709	7.53606	7.98294	7.00244	6.4611	6.63031	6.64623	6.55335	6.54076	7.03252	6.40115	5.62935
201627_s_at	chr7q36	3638	INSIG1	8.64062	7.16282	6.81122	7.83909	7.46585	6.46239	6.13394	5.79432	6.37758	6.18078	6.01674	5.81149	5.58625	5.87377	5.73721	5.85699	6.22272	5.33818	5.23446
201628_s_at	chr9p22.1	10670	RRAGA	10.2205	10.137	10.2079	10.2093	10.3339	9.03439	9.00932	9.05025	9.13909	8.51731	8.85943	8.61046	9.03017	8.73381	8.71403	8.87864	8.86924	8.47875	8.87787
201629_s_at	chr2p25	52	ACP1	6.98491	7.66211	8.00398	7.67303	8.13314	8.76352	9.02036	8.20069	9.00941	9.73163	9.39332	10.0893	9.50338	9.57216	9.15259	9.09225	9.21751	8.9684	9.2309
201630_s_at	chr2p25	52	ACP1	8.38813	9.07205	9.10608	9.21749	9.14228	9.64059	9.64933	9.4822	9.52423	10.0157	9.64586	10.2572	10.0039	10.1148	9.67742	9.74952	10.0917	9.83268	9.67867
201631_s_at	chr6p21.3	8870	IER3	8.80041	10.8726	11.1938	11.1349	10.7913	9.71875	8.01317	8.25222	10.1326	7.2527	7.76385	8.43193	7.85573	9.19454	8.1272	8.71667	9.73607	7.71987	8.57939
201632_at	chr12q24.31	1967	EIF2B1	8.51082	8.33553	7.92276	8.09764	8.22427	9.01252	8.71694	8.3002	9.04678	7.89169	8.27268	8.02673	8.26678	8.23436	8.03178	8.35596	8.43121	8.29136	8.28767
201633_s_at	chr16q22.1	80777	CYB5B	7.4716	7.54942	7.68412	7.40864	7.58534	7.60989	7.71528	7.60129	8.19365	7.46029	7.36037	7.33738	7.81727	7.75394	7.4093	7.57908	8.06431	7.6527	7.33331
201634_s_at	chr16q22.1	80777	CYB5B	7.17649	7.07127	7.30177	6.72387	7.16391	7.8116	7.27202	7.50358	7.83984	7.24394	7.20438	7.17766	7.6358	7.44536	6.82543	7.03232	7.56461	7.22754	6.9086
201635_s_at	chr3q28	8087	FXR1	8.64005	7.01749	7.84492	7.02988	6.87558	8.03536	9.64612	8.39954	9.05744	9.55431	8.81776	8.52067	8.16057	9.02611	8.14108	7.82624	7.97904	8.45165	8.30289
201636_at	chr3q28	8087	FXR1	7.84425	7.76532	8.09671	7.75871	7.62929	9.23331	9.37899	9.81503	9.26894	10.0382	9.3268	9.42361	9.42886	9.77036	9.91246	9.4309	9.37635	9.70703	9.43168
201637_s_at	chr3q28	8087	FXR1	10.0494	9.54239	9.44991	9.53746	9.27422	10.2388	10.6875	10.8342	10.3061	10.8699	10.7917	10.3806	10.6991	10.4787	10.7168	10.5079	10.6225	10.6463	10.5058
201638_s_at	chr8q24.23	29894	CPSF1	5.08205	4.63696	4.85212	4.87893	4.99222	4.49255	4.60668	4.67927	4.87793	4.77412	4.60704	4.74709	4.62816	5.17387	4.88639	4.80728	4.98409	4.79027	4.87402
201639_s_at	chr8q24.23	29894	CPSF1	7.14853	6.14095	6.25065	6.52434	6.66149	7.48665	7.56652	7.68619	7.53529	7.12261	7.81621	7.29089	7.32894	7.5699	7.61847	7.23587	7.22046	7.371	7.27164
201640_x_at	chr19q13.3	1209	CLPTM1	5.84315	5.88124	5.74279	5.76173	5.78322	6.01438	5.78322	5.89153	6.15424	5.61872	5.76829	5.75414	5.66233	5.7309	6.0225	5.83185	5.76291	5.83037	5.67864
201641_at	chr19p13.1	684	BST2	4.55868	5.56816	7.04015	4.67008	5.12269	7.24296	7.08066	8.64214	7.31446	8.97691	8.40855	8.01139	8.7194	7.62406	8.89251	8.91139	9.05537	8.87919	7.36102
201642_at	chr21q22.11	3460	IFNGR2	9.21957	9.09174	8.78439	9.54127	9.14868	7.97218	7.71012	8.04894	7.71413	7.70399	7.69509	7.82154	7.76738	8.30726	7.49893	7.72915	7.81712	7.54331	7.92831
201643_x_at	chr5q31	51780	JMJD1B	8.08852	7.06645	7.39557	7.25383	7.20094	9.23665	8.99227	8.97806	8.90777	8.52476	8.74705	8.3508	8.83514	8.4423	8.60123	8.37505	8.47435	8.63047	8.40487
201644_at	chr8q24.3	7264	TSTA3	7.84241	7.00771	7.13934	7.54409	7.90732	8.10378	8.39945	7.93561	8.31774	8.09836	8.50958	8.49983	7.9069	8.20842	8.38285	8.47008	8.50893	8.07173	8.15335
201645_at	chr9q33	3371	TNC	11.7351	11.5847	12.1016	12.8344	12.9054	7.20452	5.54069	6.72766	6.66149	6.73969	7.70833	5.86583	7.7895	7.30578	5.24289	6.57769	7.52144	5.9324	7.36691
201646_at	chr4q21.1	950	SCARB2	7.69596	7.70792	7.90809	7.16639	6.60973	4.16348	5.90558	5.71975	4.73634	4.79315	4.87197	4.55877	5.13977	5.30355	4.73576	4.77875	4.92637	4.96165	4.61593
201647_s_at	chr4q21.1	950	SCARB2	5.95313	6.03179	5.95487	5.74769	5.68664	4.49496	4.79659	4.8991	4.70384	4.65854	4.38309	4.68657	4.55154	4.51563	4.66068	4.69045	4.68518	4.4311	4.8352
201648_at	chr1p32.3-p31.3	3716	JAK1	10.7563	10.1688	9.81324	10.1717	10.1499	7.04801	7.25169	7.37407	6.78836	6.74936	6.65973	6.65938	7.30554	6.5214	6.85536	7.10716	7.16692	6.75309	7.87853
201649_at	chr11q12	9246	UBE2L6	8.65041	8.26153	8.36586	8.51062	8.41728	6.35369	7.65879	7.7686	6.34648	7.84173	7.97877	7.52175	8.06157	7.53875	8.45302	8.03394	7.78412	8.00744	7.88539
201650_at	chr17q21.2	3728 /// 3880	JUP /// KRT19	4.60287	6.65079	6.80481	5.96685	4.48275	9.06224	9.7363	9.52003	8.64339	8.70438	9.77052	8.7222	9.70052	9.73545	8.7636	9.18152	9.67486	8.78623	8.77734
201651_s_at	chr22q13.2-q13.33	11252	PACSIN2	9.01995	8.41996	8.83438	8.71276	8.5463	9.53696	9.73071	9.73919	9.50683	9.47733	9.64754	9.31319	9.60845	9.65359	9.51531	9.66216	9.62986	9.76692	9.51797
201652_at	chr8q13.1	10987	COPS5	9.38867	9.3398	9.8118	9.61318	9.45381	9.89686	9.7926	9.6418	10.0344	9.76097	9.62575	10.2457	9.59714	9.6081	9.4696	9.72196	9.60923	9.49496	9.49967
201653_at	chr14q22.2	10175	CNIH	10.0769	10.1566	10.3755	10.4689	10.2528	9.74552	10.0582	9.6795	9.93259	10.1538	9.77228	10.2423	9.82659	9.7594	9.90177	9.89672	9.98943	9.86906	9.9707
201654_s_at	chr1p36.1-p34	3339	HSPG2	3.96113	4.91938	4.58681	4.83941	4.67557	4.42293	4.43182	4.27984	4.49333	4.61382	4.38352	4.75085	4.29898	4.71951	4.42911	4.4454	4.40699	4.62754	4.42273
201655_s_at	chr1p36.1-p34	3339	HSPG2	7.43625	8.00854	8.07221	8.56646	8.60249	5.71408	5.92841	6.3968	6.21909	6.09963	6.51563	5.98367	6.36384	7.59125	6.38219	6.4963	6.55081	6.62068	6.48018
201656_at	chr2q31.1	3655	ITGA6	6.91975	6.24799	7.4316	5.7116	5.0403	8.48969	8.38052	8.58244	8.1345	8.46226	8.41964	8.1255	8.9096	8.27031	8.85474	8.76514	8.60202	8.83975	8.89785
201657_at	chr12q23.2	400	ARL1	6.97846	7.59376	7.7145	8.07761	8.16297	7.15593	7.40245	7.29066	6.99723	7.43378	6.64325	7.81015	7.18035	6.95812	6.84873	7.18098	6.89942	7.1248	7.00989
201658_at	chr12q23.2	400	ARL1	8.57421	9.13346	8.99552	9.04822	9.22201	7.5913	7.98941	7.94074	7.36881	7.53143	7.85831	7.52071	7.87022	7.35185	7.77657	7.62009	7.5548	7.74051	7.90917
201659_s_at	chr12q23.2	400	ARL1	8.88887	9.36195	9.04769	9.34251	9.04698	8.11492	8.13697	7.87967	8.13122	8.0051	7.72044	8.42041	7.81792	8.23963	7.74832	8.1289	7.82008	7.71377	8.00647
201660_at	chr2q34-q35	2181	ACSL3	8.02241	7.56445	7.58163	7.9121	7.69619	7.79294	7.97573	8.20761	7.85087	7.62247	7.59634	7.09042	7.2091	7.55551	8.21612	7.78465	7.448	7.86579	7.5339
201661_s_at	chr2q34-q35	2181	ACSL3	8.75634	8.08521	8.59673	8.42209	8.61446	8.33279	8.4609	8.6927	8.40819	8.32703	8.24943	7.69339	8.04441	8.08047	8.40591	8.33131	7.9955	8.62288	8.40681
201662_s_at	chr2q34-q35	2181	ACSL3	8.39716	7.86882	8.28276	8.42437	8.03375	8.10912	7.98271	8.03773	7.99854	7.72484	7.62774	6.81415	7.47451	7.74253	7.59075	7.75575	7.97607	8.12231	7.94954
201663_s_at	chr3q26.1	10051	SMC4	6.31969	4.60234	4.78199	6.19022	6.908	8.05467	8.23956	7.88774	8.28857	7.97469	7.84141	7.77127	7.82868	7.77804	7.13347	7.3705	7.51196	7.68024	7.05499
201664_at	chr3q26.1	10051	SMC4	7.80818	5.96957	6.21579	7.85362	8.27099	9.11435	9.24974	9.12849	9.20388	8.90011	8.98546	8.98253	9.09975	9.28657	8.63827	8.72186	8.95409	9.01364	8.68635
201665_x_at	chr15q	6218	RPS17	13.3897	13.3971	13.3868	13.4827	13.452	13.4213	13.485	13.5435	13.498	13.5778	13.4221	13.6216	13.5693	13.5056	13.5001	13.4757	13.4835	13.5376	13.5001
201666_at	chrXp11.3-p11.23	7076	TIMP1	13.43	13.4379	13.3105	13.2195	13.2747	9.07138	8.06103	8.02605	8.10621	8.04639	8.47886	7.49645	8.63347	8.5348	8.11456	8.39473	8.68229	8.08622	8.72094
201667_at	chr6q21-q23.2	2697	GJA1	12.5588	12.6336	12.4623	12.4569	12.3753	12.7783	12.4474	12.7893	12.776	12.8237	12.6498	12.6709	12.6919	12.8244	12.6962	12.7757	12.7702	12.7912	12.9771
201668_x_at	chr6q22.2	4082	MARCKS	5.42019	4.60234	5.57863	5.70709	5.10609	4.30574	4.96399	4.38428	4.59414	4.24551	4.17956	4.22496	4.88334	4.6701	4.2317	4.27611	4.36456	4.36535	4.51544
201669_s_at	chr6q22.2	4082	MARCKS	10.4823	11.3777	11.5636	11.7639	11.5568	10.8856	10.3116	10.4662	10.3471	10.3772	10.2827	9.98448	10.8268	10.5394	9.98693	10.4055	10.6965	10.3091	10.0887
201670_s_at	chr6q22.2	4082	MARCKS	10.2105	10.5755	10.815	11.0451	10.8442	10.2955	9.77006	9.67367	9.84096	8.64957	9.57516	8.38531	10.0828	9.05084	9.14659	9.3069	9.78276	9.39875	9.07326
201671_x_at	chr18p11.32	9097	USP14	7.62821	7.29558	7.23261	7.43928	7.38843	8.24645	7.91706	8.09132	7.9116	7.3553	7.70613	7.40409	7.80676	7.24184	7.74088	7.68009	7.84721	7.92858	7.79451
201672_s_at	chr18p11.32	9097	USP14	9.92118	9.83536	9.91659	9.8358	9.727	10.4273	10.3223	10.0444	10.4341	9.19657	9.59596	9.54449	9.74217	9.44348	9.60574	9.84644	9.89812	9.80965	9.79424
201673_s_at	chr19q13.3	2997	GYS1	5.83342	5.31016	5.09859	5.05832	5.20501	6.14682	5.76435	5.99942	5.50932	5.28028	5.64732	5.23971	5.96455	5.32371	5.70073	5.45531	5.03928	5.24041	5.30926
201674_s_at	chr17q21-q23	8165	AKAP1	6.35436	6.05279	6.08768	5.746	5.81419	8.20658	7.83212	8.72556	7.97366	8.18669	8.39193	8.11278	7.82461	8.56364	8.51587	8.27381	7.67497	8.3897	8.03756
201675_at	chr17q21-q23	8165	AKAP1	6.71051	6.1687	6.37499	6.22585	6.14799	8.73495	8.20019	9.4375	8.62889	8.86948	8.9466	8.75569	8.5382	9.06237	9.36722	9.12325	8.41787	9.15841	8.72554
201676_x_at	chr11p15.1	5682	PSMA1	10.9591	10.8947	11.0481	11.1068	10.9806	11.4416	11.3853	11.2056	11.5014	11.3455	11.1727	11.4677	11.2553	11.1102	11.2276	11.3076	11.3357	10.9809	11.1078
201677_at	chr3q21.3	56941	C3orf37	5.83362	4.95685	4.74443	4.89642	5.0191	5.7094	5.5725	5.87946	5.35431	5.48612	5.57552	5.42009	5.79883	5.45262	5.31312	5.49874	5.42033	5.46272	5.13662
201678_s_at	chr3q21.3	56941	C3orf37	7.13456	5.8143	5.50446	5.50728	5.39746	7.4281	7.36964	7.25889	7.41257	6.47303	7.12471	6.76208	7.15096	6.92019	6.79514	6.95992	7.37872	6.83987	6.27878
201679_at	chr7q21	51593	ARS2	4.5631	4.38466	4.52323	4.68268	4.87482	4.90385	5.83391	4.70166	5.35016	4.84145	4.96123	5.27626	4.98083	4.67392	4.94288	5.04935	5.08979	5.15474	5.02361
201680_x_at	chr7q21	51593	ARS2	8.28546	8.03787	7.78456	8.18224	8.27341	9.71295	9.43945	9.25968	9.67615	8.75377	9.24239	9.0374	8.96933	9.59193	8.94596	8.93903	8.98601	9.04611	9.1838
201681_s_at	chr10q23	9231	DLG5	8.75622	8.20478	8.05513	8.42035	8.43969	8.64119	8.35536	8.27556	8.75102	8.0176	8.219	7.69534	8.37169	8.53482	8.24713	8.19492	8.3531	8.32832	8.32566
201682_at	chr7q22.1	9512	PMPCB	9.21008	8.94761	8.92917	9.13358	9.08204	9.64504	9.97406	9.8326	9.82036	10.1397	9.95789	10.0402	9.85783	10.064	10.1601	10.0354	9.82623	9.99925	9.71343
201683_x_at	chr14q11.2	9878	TOX4	7.58772	6.08658	6.12542	6.11262	5.91794	5.83842	6.25275	6.05828	6.01295	5.81069	6.04736	5.60745	5.71908	6.00631	5.89149	5.92198	5.57476	6.01713	5.8905
201684_s_at	chr14q11.2	9878	TOX4	7.79568	7.41256	7.59529	7.72579	7.76202	7.7763	7.49924	7.34392	7.58134	6.81946	7.14666	7.58532	7.48636	7.52712	7.4809	7.26724	7.56965	7.32879	7.60076
201685_s_at	chr14q11.2	9878	TOX4	7.39551	6.55889	7.38378	7.09282	6.93631	5.95305	5.85904	6.33039	5.62271	6.24506	6.38853	5.9459	6.08573	6.09029	5.99182	6.00921	6.18542	6.18307	5.75968
201686_x_at	chr11p11.2	8539	API5	4.52315	4.44301	4.68032	4.54206	4.55008	4.3539	4.90039	4.70786	4.73091	4.61601	4.45008	4.19861	4.44214	4.44034	4.556	4.74187	4.52519	4.56823	4.64302
201687_s_at	chr11p11.2	8539	API5	8.23147	7.96457	8.13331	8.32857	8.32153	9.2155	8.98412	9.03256	9.14728	9.00199	8.81716	8.60686	9.0489	8.90118	8.83477	8.98989	8.99952	9.07617	8.79397
201688_s_at	chr8q21	7163	TPD52	3.76711	3.59791	4.10993	3.76187	3.78475	6.35039	7.57469	7.60933	6.62351	7.2101	7.20109	7.0482	7.60237	6.45183	7.18823	7.44188	7.56548	7.29132	7.12431
201689_s_at	chr8q21	7163	TPD52	3.70195	3.43295	3.64532	3.81384	3.88904	7.39492	8.20408	8.70334	7.23554	8.22201	8.41851	7.80559	8.58166	7.54762	8.36015	8.31642	8.302	8.20038	8.02614
201690_s_at	chr8q21	7163	TPD52	3.51458	3.77452	3.64253	3.51455	3.77522	8.30215	9.22339	9.68345	8.4149	9.3791	9.42057	9.18481	9.44727	8.61175	9.45585	9.3769	9.19509	9.15413	9.06241
201691_s_at	chr8q21	7163	TPD52	3.46133	3.52484	3.58148	3.69817	3.5107	3.84641	4.2102	5.12424	4.00563	4.84641	4.23321	4.52006	4.68825	4.26802	4.86067	4.62426	4.92059	4.57856	4.38599
201692_at	chr9p13.3	10280	SIGMAR1	7.67787	6.96782	6.90526	7.193	7.08384	7.61611	7.15035	7.51103	7.62113	7.34145	7.32913	7.39714	7.41375	7.13396	7.55489	7.32283	7.29876	7.6406	7.00509
201693_s_at	chr5q31.1	1958	EGR1	6.54036	8.23297	7.5381	6.34846	6.17532	7.98051	8.10311	7.12584	6.46838	6.36273	6.36945	8.57573	7.5702	9.17334	8.42179	8.4283	7.69105	8.60411	6.41344
201694_s_at	chr5q31.1	1958	EGR1	8.69884	10.2765	10.021	9.41618	9.32997	10.4634	10.2688	9.73595	9.07759	9.13816	8.97762	10.9256	10.326	11.2413	11.0285	10.8946	10.5128	11.0128	9.028
201695_s_at	chr14q13.1	4860	NP	5.73473	5.24482	5.00815	6.55498	4.59696	8.43626	7.89356	8.17811	8.35634	8.0872	8.11399	8.68485	7.7289	8.3444	8.25879	8.5459	8.70618	8.02548	7.93818
201696_at	chr1p35.3	6429	SFRS4	8.73521	8.20413	8.22326	8.07087	8.31872	9.29335	8.86145	9.16437	9.32411	9.10606	9.40862	9.03672	9.1091	9.32396	8.9805	9.05885	9.25547	9.05605	9.1346
201697_s_at	chr19p13.2	1786	DNMT1	7.31816	5.855	6.38053	6.9376	6.91058	8.53426	8.32807	8.89748	8.57488	8.23619	8.23418	8.38768	8.64055	8.52098	8.34189	8.55757	8.4821	8.70358	8.09305
201698_s_at	chr12q24.31	8683	SFRS9	10.0907	10.3144	10.42	10.473	10.6232	11.2319	11.1267	10.9875	11.1895	10.7014	10.9327	10.7917	11.099	10.903	10.9321	11.121	11.0721	10.9399	10.9387
201699_at	chr14q22.1	5706	PSMC6	8.99723	9.04869	9.17366	8.97346	9.09103	10.0864	10.0456	9.68204	10.0684	10.182	9.70791	10.5115	9.63052	10.0018	9.6961	9.82496	9.81129	9.69354	9.70501
201700_at	chr6p21	896	CCND3	7.39919	7.52642	7.31915	7.47278	7.61636	6.81643	6.75067	6.62728	6.72931	6.59525	6.71309	6.38187	6.14316	6.34396	6.51209	6.4728	6.44898	6.56094	6.29085
201701_s_at	chr4q26	10424	PGRMC2	8.12597	9.69189	9.80773	9.50143	9.70324	7.47007	7.35718	7.6579	7.20666	7.587	7.33116	6.95598	7.96831	7.36848	7.11371	7.7176	7.43405	7.63468	7.42063
201702_s_at	chr6p21.3	5514	PPP1R10	5.86477	5.33121	5.55079	5.28292	5.66104	5.50528	6.08661	5.63128	6.06929	5.30302	5.77977	5.11558	5.61983	4.97742	5.74869	5.56877	5.74605	5.17722	5.70821
201703_s_at	chr6p21.3	5514	PPP1R10	6.72696	6.32141	6.31342	6.41206	6.46336	7.39982	6.96511	7.24824	7.1271	6.48819	6.84956	6.65341	6.52414	6.56834	6.54785	5.99961	6.36361	6.49265	6.71148
201704_at	chr20p11.21	955	ENTPD6	6.79845	5.94986	6.43752	6.56402	6.6904	7.05957	6.663	6.5408	6.92724	6.31276	6.47796	6.70352	6.51555	6.8915	6.35194	6.67563	6.82451	6.39933	6.68948
201705_at	chr16q22.3	5713	PSMD7	8.69637	8.87777	9.06925	9.0682	9.11075	9.66671	9.43112	9.51828	9.74955	9.54453	9.3652	9.57146	9.67579	9.57149	9.43772	9.48783	9.55886	9.49837	9.53486
201706_s_at	chr1q23.2	5824	PEX19	5.83001	5.75451	6.19847	5.59044	5.83985	6.68685	6.82635	6.66482	6.82268	5.78575	6.32126	6.08996	6.10408	6.1134	6.26144	6.19404	6.0231	5.94842	6.12197
201707_at	chr1q23.2	5824	PEX19	7.50992	7.37909	7.17088	6.90217	6.58934	7.09747	6.94998	7.10164	6.92336	6.25955	6.51539	6.3595	6.74598	6.39215	6.6002	6.64698	6.71306	6.74474	6.39929
201708_s_at	chr22q12.2	8508	NIPSNAP1	8.27108	6.04874	7.27376	5.46521	5.77666	7.93168	9.74497	9.16191	8.63432	9.20443	9.07604	8.82297	9.15644	8.69908	7.58877	7.77928	7.88093	8.71164	8.44581
201709_s_at	chr22q12.2	8508	NIPSNAP1	8.60138	8.47132	8.46335	8.39726	8.50038	9.67451	10.1501	10.2659	10.0178	10.364	10.3355	9.96651	10.1937	9.88265	10.1653	9.89411	9.75895	9.94352	9.89622
201710_at	chr20q13.1	4605	MYBL2	4.71889	5.82059	5.48036	6.16928	5.84268	8.41867	8.25772	8.04617	8.00781	7.51473	8.15861	7.93504	8.35078	8.00395	7.81871	7.79245	7.86642	7.77504	7.90239
201711_x_at	chr2q12.3	5903	RANBP2	6.45601	5.2079	5.23429	5.41155	4.96061	6.66851	6.88787	6.65731	7.28588	5.73626	5.43613	7.86854	5.62343	6.1146	5.36542	5.55911	5.55897	5.77112	5.3067
201712_s_at	chr2q12.3	5903	RANBP2	5.74451	5.97155	5.84962	6.15928	5.96455	7.60869	7.77017	7.65493	7.61305	6.98648	6.62495	7.3943	7.40552	7.30489	7.19793	7.43974	7.35269	7.72703	7.44717
201713_s_at	chr2q12.3	5903	RANBP2	8.07435	7.85541	8.21076	8.12738	7.897	8.69513	8.44014	8.89735	8.718	8.25377	7.75704	8.06757	8.71327	8.44563	8.54177	8.70103	8.54427	8.92194	8.30634
201714_at	chr17q21	7283	TUBG1	8.29037	7.78571	7.70227	7.87472	7.94438	9.19854	9.08841	9.1274	9.0912	8.9732	8.94297	8.89415	8.75924	8.84371	8.84574	8.95671	8.72824	8.96068	8.4536
201715_s_at	chr14q11.2	22985	ACIN1	7.27579	6.72259	6.53791	6.22178	6.40157	8.75903	7.84252	8.01238	8.05483	7.58611	8.25479	7.82191	7.82503	7.87173	7.26701	7.52515	7.7127	7.80874	7.93862
201716_at	chr15q22.31	6642	SNX1	8.03268	8.42761	8.23039	8.14328	8.15089	7.2751	7.4591	7.29062	7.49538	6.81496	7.57939	6.70065	7.08774	7.00294	6.60232	6.61519	6.90227	6.58651	6.55362
201717_at	chr11q13	740	MRPL49	8.46954	8.11312	8.03004	8.01578	8.00411	9.09039	8.99696	8.68908	9.26258	8.50414	8.81152	8.68698	8.77342	8.67574	8.42107	8.69243	8.69135	8.59154	8.54455
201718_s_at	chr6q23	2037	EPB41L2	5.67506	5.79143	5.74892	5.90207	6.16375	6.03325	6.6243	6.3423	6.44666	5.73626	6.1877	5.83493	6.44739	6.29178	5.76631	5.71062	6.14135	5.55927	5.95683
201719_s_at	chr6q23	2037	EPB41L2	8.02924	8.48016	8.55377	9.0722	9.37389	8.54341	8.78218	8.95606	8.80027	8.90421	9.0421	8.34506	9.15349	8.93612	8.45306	8.68895	8.92722	8.63371	8.82307
201720_s_at	chr1p34	7805	LAPTM5	3.94091	4.22212	4.2974	4.26154	4.34657	4.21035	4.10209	4.17532	4.36767	4.21564	4.28565	4.62223	4.19704	3.90548	4.44859	4.43583	4.18478	4.20902	4.25685
201721_s_at	chr1p34	7805	LAPTM5	4.7261	4.66924	4.78218	4.46126	4.69789	4.35963	4.67189	4.54605	4.58383	4.69291	4.67688	5.09171	4.71702	4.77309	4.62546	4.88799	4.67189	4.76206	4.77205
201722_s_at	chr18q12.1	2589	GALNT1	8.2571	8.62954	8.32481	8.49199	8.4142	9.12847	8.95116	8.69026	9.57462	8.79176	8.62959	9.05172	8.9789	8.26839	8.63355	8.68284	8.75353	8.84287	8.53352
201723_s_at	chr18q12.1	2589	GALNT1	8.37487	7.95197	8.1102	7.87011	8.11577	8.65171	9.31314	8.37157	9.27024	8.52552	8.72425	8.55756	8.62953	8.67073	8.36284	8.21785	8.26957	8.62565	8.60582
201724_s_at	chr18q12.1	2589	GALNT1	7.72453	8.46103	8.07799	8.30866	8.366	8.88381	8.88106	8.62602	9.37787	8.38543	8.28629	9.04173	8.80973	8.49675	8.36475	8.42732	8.81882	8.74066	8.59071
201725_at	chr10p13	8872	CDC123	9.06985	8.98164	9.13005	9.34188	9.18355	10.2185	10.1158	10.0956	10.2883	9.90012	10.055	9.95499	10.1826	9.99088	10.2805	10.4138	10.3563	10.28	9.95557
201726_at	chr19p13.2	1994	ELAVL1	9.29919	9.34587	9.39572	9.5695	9.53984	10.7422	10.3638	10.3626	10.746	9.64838	10.2456	9.90158	10.2726	10.0079	10.304	10.2707	10.1439	10.2795	10.0837
201727_s_at	chr19p13.2	1994	ELAVL1	5.92417	5.69298	6.01777	6.13898	5.89469	6.81231	6.94054	6.88346	6.99806	6.49843	7.36654	6.75155	7.05758	7.00293	6.92017	7.23895	7.26333	7.26881	6.94164
201728_s_at	chr17q11.2	9703	KIAA0100	5.76298	4.5517	4.65161	4.71246	4.84602	4.57075	5.30482	4.77442	4.99455	4.48079	4.47965	4.43621	4.61326	4.40848	4.82046	4.65206	4.55294	4.6236	4.66643
201729_s_at	chr17q11.2	9703	KIAA0100	8.70875	7.80036	7.5671	7.83377	7.80698	7.52457	7.84533	7.80939	7.74363	6.80518	7.30013	7.11059	7.33705	7.33928	7.30194	7.14019	7.16039	7.27383	6.68575
201730_s_at	chr1q25	7175	TPR	8.94671	7.97745	7.68819	7.654	7.78594	8.39804	8.83615	9.23985	8.61253	8.158	8.57183	7.48066	8.80807	8.44377	8.14928	8.08631	8.42589	8.95143	8.36272
201731_s_at	chr1q25	7175	TPR	8.31525	8.12132	7.80942	8.23232	8.08854	8.25246	8.33352	8.8373	8.51017	8.67749	8.41216	8.1026	8.64726	8.78046	8.53415	8.52503	8.61359	8.85573	8.4581
201732_s_at	chr4q33	1182	CLCN3	6.55003	5.34288	5.60066	4.95492	5.2234	5.35516	6.4018	5.92172	5.77162	5.7828	5.11379	5.24498	5.96661	5.39272	5.22422	5.3324	5.43641	5.63742	5.39872
201733_at	chr4q33	1182	CLCN3	5.1583	3.97029	4.01982	3.6434	3.58875	4.02809	5.05124	4.04775	3.83872	4.01393	3.97911	3.65018	4.13412	3.81988	3.65057	3.84667	3.8657	3.88936	3.74603
201734_at	chr4q33	1182	CLCN3	8.55281	8.32464	7.92047	7.67282	7.48431	7.44469	7.58606	8.10219	7.07913	7.61023	7.30464	7.01854	7.62421	7.30215	7.59901	7.08078	7.25011	7.44283	6.88868
201735_s_at	chr4q33	1182	CLCN3	8.30794	7.55205	7.28585	7.3765	6.79459	7.7408	8.22553	7.96054	8.14049	7.4558	7.99529	7.27075	8.0974	7.27945	7.72288	7.44139	7.4773	7.38631	7.52809
201736_s_at	chr5p15.2	10299	40243	7.78321	8.41507	7.62137	7.80684	7.59206	7.16662	7.34795	7.1543	7.51189	6.97431	6.81664	6.66271	6.85311	7.47548	6.56824	6.81753	7.04993	6.88953	6.82469
201737_s_at	chr5p15.2	10299	40243	6.55021	6.93865	6.83957	7.55222	6.98487	5.95929	6.03588	5.97282	5.79064	6.0254	4.74833	5.66746	6.14203	5.96774	5.62949	6.06145	6.16378	6.12251	6.00321
201738_at	chr3p22.1	10289	EIF1B	10.8585	10.3592	10.3799	9.80041	9.79892	10.5029	10.8862	10.6335	10.4882	10.8844	10.433	10.6115	10.9824	10.7925	10.682	10.6496	10.6468	10.9081	11.1253
201739_at	chr6q23	6446	SGK1	8.79874	8.48541	8.96343	8.97199	8.66112	6.8225	8.58788	7.87383	6.50957	7.82994	7.91842	8.20052	7.72948	8.75647	8.50512	8.68372	8.24822	8.86089	9.16406
201740_at	chr11p11.11	4722	NDUFS3	9.12676	8.6352	8.71194	8.89562	8.96773	9.98871	9.87742	9.5525	10.0444	9.39778	9.61989	10.0723	9.39213	9.43897	9.63877	9.72832	9.74907	9.58819	9.40235
201741_x_at	chr17q22	6426	SFRS1	3.76713	3.69595	3.71555	3.58074	3.8165	3.75622	3.79158	3.70549	4.0676	3.68984	3.5954	3.69595	3.78424	3.57923	3.92288	3.78113	3.66869	3.68984	3.94187
201742_x_at	chr17q22	6426	SFRS1	6.41178	6.06257	6.19614	5.78377	5.62204	7.48373	8.39656	7.07554	8.26612	6.78827	6.68074	7.09557	7.32677	7.27784	6.16674	7.41786	7.41326	7.16019	6.82114
201743_at	chr5q22-q32|5q31.1	929	CD14	4.33079	5.81032	5.05406	4.20011	4.22795	4.19297	4.02204	3.90487	4.25279	3.92274	4.10686	4.21132	3.95511	4.14601	3.99596	4.06058	4.12838	4.24459	4.00531
201744_s_at	chr12q21.3-q22	4060	LUM	11.7245	13.0806	12.8577	12.8392	12.8525	3.74288	6.53671	3.68417	3.55517	3.4744	3.53685	3.65595	4.37842	5.54066	4.00444	4.12328	4.05455	3.76085	3.62401
201745_at	chr12q12	5756	TWF1	9.26826	9.4617	9.7521	9.49864	9.29334	7.39234	7.6187	7.60358	7.2264	7.32279	7.0041	7.7907	7.34613	7.44974	7.35193	7.58651	7.64883	7.45293	7.60611
201746_at	chr17p13.1	7157	TP53	4.74784	4.79272	4.5878	4.69253	4.72165	6.36063	5.74502	6.28569	6.4377	5.2979	5.4997	5.30273	5.92576	5.39245	5.96942	5.65597	5.77529	5.60948	5.60691
201747_s_at	chr19p13.3-p13.2	6294	SAFB	5.87439	6.01007	5.39723	5.40543	6.1505	7.24335	6.77051	6.54824	7.00409	6.03013	6.54942	6.20291	6.53632	6.47428	5.92078	6.37441	6.4964	6.43554	6.1385
201748_s_at	chr19p13.3-p13.2	6294	SAFB	7.33029	7.10502	6.98577	7.29507	7.20075	8.91327	8.59679	8.5393	8.71094	7.93743	8.5586	7.91729	8.31704	8.04986	8.1121	8.29185	8.22366	8.25643	8.02168
201749_at	chr1p36.1	1889	ECE1	8.66048	6.97009	6.8817	6.25691	6.52119	6.0455	5.87581	5.94075	6.05105	6.30115	6.63052	6.22752	6.26304	6.27348	6.3547	6.12428	6.2465	6.38576	6.24706
201750_s_at	chr1p36.1	1889	ECE1	6.0864	5.16352	4.93577	5.02765	4.99566	5.00491	5.37191	4.97718	5.20237	5.06253	5.4461	5.24514	5.01761	5.39357	5.58229	5.14168	4.79817	5.31912	5.47895
201751_at	chr22q13.1	9929	JOSD1	7.94187	7.65993	7.31482	7.58888	7.34915	6.90177	6.56571	6.90234	6.51702	6.52912	6.84978	6.82536	6.95519	7.03294	6.37385	6.55157	6.68296	6.64796	6.16646
201752_s_at	chr10q25.2	120	ADD3	9.43246	9.22621	8.61872	8.92297	8.6097	8.01302	8.66437	8.5005	8.33055	8.60621	8.81342	8.14077	8.77819	8.74438	8.32335	8.24084	8.05628	8.56705	8.52628
201753_s_at	chr10q25.2	120	ADD3	9.33259	9.66611	8.86163	9.4705	8.88716	8.65499	8.7234	8.96531	8.47067	9.01098	9.11096	8.42585	9.3053	8.938	8.68505	8.93027	8.61353	9.03562	8.81444
201754_at	chr8q22.2	1345	COX6C	11.214	11.749	11.9292	11.8958	11.9326	11.6087	11.6643	11.8638	11.5577	12.0562	11.8546	12.2032	11.666	11.7649	11.8216	11.6623	11.7288	11.5309	11.6573
201755_at	chr22q13.1	4174	MCM5	4.06421	4.06764	4.36267	3.85004	4.47355	7.43544	7.20348	6.87561	7.21618	6.15942	7.07494	6.36864	7.08978	6.75545	6.76944	6.82163	6.7506	7.09521	6.82367
201756_at	chr1p35	6118	RPA2	5.93081	6.66293	6.80951	7.02587	7.03075	8.22248	8.18452	8.28379	7.99203	8.34726	7.83758	8.20547	8.33293	7.98494	7.86584	8.13684	8.28194	8.23902	8.05595
201757_at	chr1p34.2-p33 /// chrXq28	4725 /// 6134	NDUFS5 /// RPL10	11.8253	11.4855	11.8701	11.745	11.517	12.1001	12.2748	12.2949	12.0368	12.409	12.2637	12.5127	12.162	12.3097	12.4664	12.5038	12.3471	12.4174	11.7994
201758_at	chr11p15	7251	TSG101	9.05172	8.9742	9.11414	9.03418	8.89039	8.89293	9.03177	8.94407	8.82394	8.7783	8.73525	8.87092	8.70426	9.03311	9.02792	9.1046	9.04837	9.05846	8.76523
201759_at	chr17q25.3	6904	TBCD	5.30554	4.76998	4.89547	5.02537	5.36942	5.88554	6.18412	5.60515	5.70395	5.57041	5.4997	5.57995	5.3889	5.41594	5.67946	5.46489	5.51466	5.34359	5.44285
201760_s_at	chr12q24.23	55884	WSB2	9.15533	9.34507	9.9927	10.0737	9.72155	8.72909	9.07693	8.78708	8.83657	8.01413	8.32838	8.21894	8.42799	8.06036	8.74891	8.5981	8.62013	8.36439	8.86272
201761_at	chr2p13.1	10797	MTHFD2	8.22195	8.17521	8.19676	8.86645	8.53934	10.3565	10.4412	10.6448	10.3482	11.0475	10.8825	11.1081	10.695	10.5217	10.9947	10.7743	10.7899	11.0808	11.0221
201762_s_at	chr14q11.2	5721	PSME2	10.5824	9.87079	10.2287	9.97905	9.96882	9.53635	9.85372	9.79666	9.69024	10.0771	10.0664	10.064	9.92698	10.1509	10.1016	10.1679	9.90417	9.84089	9.78994
201763_s_at	chr6p21.3	1616	DAXX	6.38997	6.66505	6.59822	6.36318	6.42404	7.29766	7.00619	7.03061	7.46281	6.59525	7.55426	6.89482	7.27266	6.98327	6.94361	6.91997	6.91336	7.03486	7.21787
201764_at	chr12q13.1	79022	TMEM106C	9.08584	9.32197	9.15844	9.21508	8.77583	6.80513	7.91796	7.55716	7.2557	7.18951	7.51474	7.52579	7.11948	7.50471	7.51669	7.23943	7.27588	7.10037	7.43199
201765_s_at	chr15q24.1	3073	HEXA	9.35473	9.49085	9.24244	9.50958	9.93162	8.05463	8.2974	8.19797	8.0894	8.11084	8.2804	8.17644	8.30611	7.96563	8.17675	8.21975	8.22802	7.95099	8.17064
201766_at	chr17p11.2	60528	ELAC2	3.83774	4.04611	3.79302	3.74268	3.74233	3.72924	3.59359	3.97765	3.76396	4.25449	3.65858	4.26494	3.96508	4.13783	4.23449	4.02307	3.97418	4.0608	4.05864
201767_s_at	chr17p11.2	60528	ELAC2	7.10917	6.86999	6.93878	7.00734	6.75137	8.26722	8.1731	7.86626	8.24719	7.34197	7.52899	7.37871	7.37929	7.56399	7.43342	7.58533	7.24756	7.6457	7.09499
201768_s_at	chr5q33.3	9685	CLINT1	6.50785	6.15114	6.5494	6.11118	6.46307	6.42238	7.27423	6.46966	6.59462	6.71337	6.61502	6.43561	6.46672	6.00821	6.28512	6.42824	6.26206	6.35375	6.30998
201769_at	chr5q33.3	9685	CLINT1	8.60768	9.07808	8.90856	9.0556	9.01539	9.30021	9.02385	9.11931	9.46211	8.90539	8.96208	8.90041	8.75675	8.90022	8.74693	8.75328	8.62253	8.71515	8.7917
201770_at	chr19q13.1	6626	SNRPA	8.89447	7.14391	7.17527	7.18175	7.56558	10.0351	9.96954	10.0406	9.82325	9.79655	10.3018	9.45679	10.0269	9.72	9.99308	9.96598	9.91136	9.88733	9.74547
201771_at	chr1q21	10067	SCAMP3	8.32689	7.91282	7.94066	8.08531	8.15276	7.93973	7.57451	7.61946	8.06381	7.02099	7.41689	7.22511	7.26352	7.28937	7.12654	7.56208	7.5781	7.13372	7.23424
201772_at	chr8q22.3	51582	AZIN1	8.09993	7.90551	7.98121	8.04548	7.76106	8.78908	8.52576	8.43769	9.1241	8.59598	8.42636	8.54636	8.6264	8.79601	8.28141	8.5345	8.78072	8.401	8.93817
201773_at	chr20q13.13	23394	ADNP	8.40844	8.07923	7.88792	8.26151	8.0885	9.61958	9.72733	9.48391	9.79877	8.96792	9.07105	9.02318	9.52316	9.43698	9.41566	9.4665	9.57165	9.6614	9.53751
201774_s_at	chr12p13.3	9918	NCAPD2	6.00181	4.90091	4.70157	5.14389	5.48015	7.40965	7.72967	8.05637	7.5357	7.73257	8.21079	7.34457	7.69194	7.22311	7.81987	7.471	7.06191	7.66231	7.25835
201775_s_at	chr1pter-p22.1	9813	KIAA0494	5.0903	5.03731	4.96321	5.01118	4.91223	5.11926	4.97328	4.81463	4.9287	5.01761	5.15522	5.29475	4.7456	4.95597	5.04747	4.95079	5.00597	5.06891	4.93358
201776_s_at	chr1pter-p22.1	9813	KIAA0494	6.32187	6.70833	6.12684	6.43803	5.80339	5.28707	5.88517	5.68925	5.20289	4.98626	4.79617	4.91997	5.01733	5.46341	5.26149	5.34811	4.99003	5.09882	5.28488
201777_s_at	chr1pter-p22.1	9813	KIAA0494	6.12561	5.11637	5.83387	5.39463	4.969	5.73642	6.02065	5.73223	5.38505	5.19611	5.15383	5.81557	5.21489	5.59627	5.23248	5.37546	4.93452	5.06442	5.06349
201778_s_at	chr1pter-p22.1	9813	KIAA0494	8.91377	9.21224	9.08583	9.15536	9.43303	7.95595	8.0813	8.33396	7.88665	8.01025	8.35235	7.89475	7.97011	7.70209	8.2304	8.0168	8.15758	8.12997	8.23515
201779_s_at	chr3q25.1	11342	RNF13	9.05825	9.69476	9.23168	8.95203	9.04762	8.17076	8.68662	8.54247	8.5518	8.447	8.67535	8.70013	8.40969	8.28041	8.43647	8.44393	8.21557	8.61161	8.25592
201780_s_at	chr3q25.1	11342	RNF13	8.02036	9.06832	8.95612	8.80304	8.45484	7.72743	7.84446	7.90194	7.87284	7.95252	7.85753	7.86476	7.74912	7.21298	7.66775	8.01913	7.83735	8.09402	7.71876
201781_s_at	chr11q13.3	9049	AIP	7.39273	6.02842	5.9504	6.06444	6.17833	5.7467	5.93056	5.62718	5.71331	5.7499	5.85022	5.69904	5.37291	5.49323	5.79395	5.40827	5.68615	5.28214	5.17107
201782_s_at	chr11q13.3	9049	AIP	8.56556	7.48844	7.34181	7.70325	7.83425	7.53586	7.5806	7.28881	7.14907	7.36838	7.54342	7.18984	7.10001	7.10668	7.46417	7.41595	7.29449	7.34154	7.33021
201783_s_at	chr11q13	5970	RELA	7.74912	7.16803	6.99718	7.00412	7.29242	5.79217	5.26974	5.57341	5.46493	5.18145	5.29361	5.05212	5.30438	5.40093	5.55446	5.4132	5.21041	5.4327	5.26912
201784_s_at	chr11p15.1	10944	C11orf58	9.9767	9.86098	10.0734	10.1114	9.86862	10.7504	10.5535	10.0689	10.7819	10.2043	10.2301	10.7732	10.3829	10.4073	10.2051	10.4905	10.5231	10.3241	10.2012
201785_at	chr14q11.2	6035	RNASE1	4.40259	4.87991	4.9145	5.3575	5.01449	5.74015	5.03266	4.87584	4.78283	5.41203	6.1907	5.20917	5.58564	6.7265	5.124	5.50128	5.97597	5.1524	5.61015
201786_s_at	chr1q21.1-q21.2	103	ADAR	9.04055	9.06398	9.17763	9.15043	9.10069	10.1017	10.0599	10.394	10.1136	9.75404	9.86897	9.69977	10.2062	10.1441	10.063	9.65647	9.78516	9.98377	9.93692
201787_at	chr22q13.31	100133843 /// 2192	FBLN1 /// LOC100133843	8.7706	10.4764	8.98385	8.71601	9.91934	7.8829	7.73749	7.69872	7.71475	6.9735	7.81907	6.5275	7.622	7.14455	6.7503	7.04136	7.16415	6.84811	7.00303
201788_at	chr17q23.3	11325	DDX42	7.72331	8.29743	8.17247	8.43311	8.39547	8.61521	8.86011	8.87893	8.76726	8.42276	8.42697	8.48319	8.94257	8.8565	8.59077	8.62161	8.9325	8.88694	9.02498
201789_at	chr14q23.1	51635	DHRS7	3.35077	3.35689	3.36388	3.41444	3.32475	3.37947	3.56057	3.20668	3.43143	3.3918	3.43508	3.51692	3.60749	3.23601	3.60255	3.4229	3.34202	3.48952	3.367
201790_s_at	chr11q13.4	1717	DHCR7	6.93492	6.40641	5.88538	5.70278	5.73327	7.30886	6.82815	6.69224	7.37229	6.12646	6.80989	6.03013	6.55791	6.05971	5.9916	6.28715	6.76169	6.06515	6.23621
201791_s_at	chr11q13.4	1717	DHCR7	7.40494	6.98576	6.59033	6.9026	6.81682	7.96514	7.47686	7.42468	8.02696	6.91743	7.26155	6.90585	7.35517	7.20086	6.8814	7.13814	7.57367	7.03533	6.99149
201792_at	chr7p13	165	AEBP1	11.0098	10.5848	10.314	11.1427	10.7843	6.80194	6.5619	7.18677	7.02987	6.91874	7.08084	6.78247	6.7709	6.75061	6.98053	6.78108	7.00737	6.88123	7.17551
201793_x_at	chr1q25	9887	SMG7	4.99335	5.20587	4.95138	5.06557	5.06032	5.40446	5.14821	4.92128	5.33094	4.98563	5.40877	4.7741	5.00073	4.8557	5.30234	4.90314	4.8668	5.21527	5.0837
201794_s_at	chr1q25	9887	SMG7	5.97775	5.8668	6.07427	6.12109	5.84013	7.29468	6.58104	6.68904	6.47433	6.12831	6.28833	5.95845	6.52312	6.38695	6.76802	6.46901	6.56074	7.01474	6.58213
201795_at	chr1q42.1	3930	LBR	8.25236	8.07185	7.86135	8.06078	8.09513	9.91274	9.46844	9.73128	9.86269	9.34257	9.45848	9.35283	9.68453	9.16657	9.06365	9.59449	9.84095	9.42884	9.73485
201796_s_at	chr6p21.3	7407	VARS	5.48773	5.31093	5.26393	5.70207	5.52767	5.28936	5.70181	5.50267	5.42523	5.90547	5.56256	5.96504	5.68704	5.79432	5.90697	5.71407	5.60995	5.76348	5.90342
201797_s_at	chr6p21.3	7407	VARS	7.01363	6.0028	5.69777	5.78556	6.46269	7.66515	7.61822	7.68663	7.46856	6.52767	7.5546	6.7975	7.0736	7.14632	7.10923	6.9176	7.09718	6.75238	6.64609
201798_s_at	chr10q24	26509	MYOF	11.4456	10.9776	11.3863	9.87665	10.204	5.28317	5.90155	5.83548	4.03131	4.60719	5.75352	4.98923	6.90481	8.14499	5.10338	6.34592	7.16112	5.83158	6.77134
201799_s_at	chr11q12-q13	5007	OSBP	5.70782	6.10045	6.36491	6.03777	6.03442	6.42535	6.31217	6.36654	6.42286	5.45555	6.01179	5.76196	6.27772	6.13976	6.25847	5.91927	6.34187	6.06079	6.28725
201800_s_at	chr11q12-q13	5007	OSBP	7.93714	7.5293	7.612	7.64726	7.38843	7.65175	7.58096	7.85028	7.57853	7.4115	7.55732	7.11393	7.57309	7.21901	7.83587	7.5033	7.56511	7.51731	7.78145
201801_s_at	chr6p21.1	2030	SLC29A1	3.81684	3.81515	3.91836	3.77726	3.85619	4.53986	4.46815	4.91291	4.37487	4.40662	4.39665	4.38672	4.89843	4.34838	4.35116	4.36481	4.53841	4.56996	4.3619
201802_at	chr6p21.1	2030	SLC29A1	5.10952	5.37796	5.77128	5.67964	5.40376	6.16587	6.51669	6.566	6.24202	6.19473	6.56527	6.67037	6.32381	6.07916	6.29794	6.26007	6.1437	6.17644	6.32376
201803_at	chr4q12	5431	POLR2B	9.33783	9.18249	9.52105	9.24898	9.30869	9.91766	9.80386	9.65622	9.83446	9.39664	9.51959	9.54374	9.25397	9.37165	9.37346	9.45905	9.43643	9.54424	9.27582
201804_x_at	chr19q13.11-q13.12	1155	TBCB	10.0794	9.51687	9.48149	9.38165	9.60977	10.0459	10.146	10.0983	9.9599	9.95347	10.0399	10.0659	9.81169	10.1337	9.8317	10.0025	10.0679	9.59454	9.80769
201805_at	chr12q12-q14	5571	PRKAG1	8.79413	7.9032	8.03931	7.94838	8.10703	7.17133	7.49881	7.18495	7.07103	7.35593	7.38237	7.43248	7.07454	7.27129	7.00832	7.32107	7.14969	7.08983	6.69662
201806_s_at	chr16p11	11273	ATXN2L	5.00868	4.84998	4.87168	4.51716	5.28988	4.61792	5.04223	4.57913	4.96814	4.93686	5.10443	5.17206	5.01223	4.95809	5.58816	5.0153	4.89007	5.21211	5.01294
201807_at	chr10q21.1	9559	VPS26A	9.80379	9.64774	9.54637	9.39031	9.30213	9.55769	9.49634	9.44649	9.49435	8.52236	9.16776	9.08407	9.16783	8.83288	9.04229	9.14153	9.25093	8.95779	8.60314
201808_s_at	chr9q33-q34.1	2022	ENG	4.10501	4.38184	4.37443	4.7823	4.47083	3.97898	4.00096	4.26104	4.22043	4.2357	4.51627	4.44581	4.32208	3.92758	4.54804	4.7763	4.29148	4.39995	4.51426
201809_s_at	chr9q33-q34.1	2022	ENG	9.30774	8.38261	8.33174	7.54224	8.5934	5.21397	5.01906	5.30886	5.21908	5.53597	5.68261	5.4894	5.49484	5.04876	5.57968	5.41504	5.48497	5.58111	5.06412
201810_s_at	chr3p24.3	9467	SH3BP5	7.44331	8.07967	7.46101	7.8932	8.1618	6.31925	6.66391	6.58023	5.76156	5.99257	6.19419	5.60096	6.6002	6.97986	6.15085	6.56423	6.30822	6.62721	6.22561
201811_x_at	chr3p24.3	9467	SH3BP5	8.1216	8.79896	8.27792	8.95667	9.04761	6.68458	6.95646	7.31023	6.20781	7.11048	6.73587	6.26187	6.97351	7.91366	7.10614	7.2026	7.18007	7.37194	6.8108
201812_s_at	chr4q32.1 /// chr7p15.3	201725 /// 54543	C4orf46 /// TOMM7	11.1905	11.9947	12.0495	12.0168	11.9768	11.7435	11.6625	11.6432	11.599	11.9096	11.8934	11.9423	11.4909	11.611	11.5939	11.5254	11.667	11.4738	11.5403
201813_s_at	chr3p24.3	9779	TBC1D5	8.15245	7.04075	7.05881	6.81475	6.89876	5.76208	6.25882	6.83496	5.91126	6.08836	5.86926	5.99118	6.50426	6.42031	6.50254	6.18757	6.19929	6.29796	6.39124
201814_at	chr3p24.3	9779	TBC1D5	8.78655	8.04822	8.02345	7.87315	7.98053	6.83516	7.24049	7.52913	6.75976	7.27181	7.24468	7.01387	7.48769	7.2647	7.48253	7.02977	7.52304	7.24339	7.15791
201815_s_at	chr3p24.3	9779	TBC1D5	5.08881	4.93696	4.97898	4.7474	5.03391	4.96114	4.83345	4.88688	5.26474	4.932	5.09405	4.72286	4.98764	4.83022	5.31482	4.99462	5.22827	4.97359	5.00883
201816_s_at	chr7p12	2631	GBAS	8.80737	7.56452	8.06474	8.09319	8.1976	8.39636	8.46471	8.75935	8.3409	9.07757	8.37047	8.9951	8.553	8.52179	8.2262	8.26041	8.63779	8.282	8.03905
201817_at	chr7q36.3	9690	UBE3C	8.74738	8.44243	8.65329	8.33967	8.57206	8.47033	8.04978	8.11049	7.96213	7.27991	8.09981	7.15476	7.89251	7.76268	7.50101	7.66779	7.87436	7.80261	7.35703
201818_at	chr5p15.33	79888	LPCAT1	7.749	7.30558	7.09834	7.50063	7.20713	9.20621	9.42089	9.27294	9.17726	8.6616	9.5665	8.98033	9.38455	9.00125	9.11204	8.89708	9.16039	9.18941	9.21056
201819_at	chr12q24.31	949	SCARB1	4.8943	4.85045	5.12355	4.76288	5.27364	5.48591	5.09985	5.57526	5.64631	5.41311	5.47239	5.39326	5.38593	5.22428	5.52936	5.30288	5.60381	5.55561	5.51881
201820_at	chr12q	3852	KRT5	4.29463	4.38919	4.33636	4.51534	4.34803	4.09091	3.89241	4.35333	4.06766	4.28851	4.29573	4.4979	4.23656	4.29961	4.19451	4.21294	4.29463	4.28495	4.53753
201821_s_at	chr1q32.1	10440	TIMM17A	8.17334	9.16617	9.47602	9.31735	9.08924	8.7787	8.45173	8.41888	8.83413	8.92544	8.19277	9.43441	8.5366	9.01212	8.68357	8.8794	8.81715	8.87158	8.89633
201822_at	chr1q32.1	10440	TIMM17A	4.11183	4.12152	4.3079	3.90777	4.23614	4.01793	3.81025	3.73958	3.83871	3.88996	4.0002	4.07636	3.85836	3.88224	3.86071	3.76187	3.97955	3.78176	3.91326
201823_s_at	chr5q23.3-q31.1	9604	RNF14	6.68079	6.41437	6.38795	6.03428	6.08262	5.9789	5.73941	5.48618	5.78503	4.52708	4.86349	4.65894	5.01485	5.08072	4.48058	4.90444	5.05675	4.33819	4.50425
201824_at	chr5q23.3-q31.1	9604	RNF14	7.57944	7.34036	7.88049	7.45025	6.73039	6.34083	6.28231	6.07254	5.90067	5.52099	5.33116	5.12379	5.41663	5.49972	5.1448	5.35483	5.82609	5.21639	4.78766
201825_s_at	chr1q44	51097	SCCPDH	8.21176	7.8845	7.56137	7.74015	7.9199	7.9031	8.03286	7.70616	8.24949	7.08683	7.05708	7.6794	7.40635	7.41345	7.67215	7.38216	7.53793	7.16342	7.01691
201826_s_at	chr1q44	51097	SCCPDH	6.15835	5.71223	5.80241	5.76888	6.05285	5.77968	5.86569	5.4967	5.92501	4.59395	4.93448	4.8613	5.19803	5.10694	5.09555	5.09776	5.09766	4.85105	4.74181
201827_at	chr17q23-q24	6603	SMARCD2	7.91647	7.2283	7.33698	7.36692	7.28538	8.1029	7.91469	8.1289	7.80776	7.59049	8.32048	7.65235	7.83244	7.45491	7.62445	7.60879	7.68152	7.53709	7.11601
201828_x_at	chrXq26	8933	FAM127A	9.95972	9.8016	9.53591	9.59701	9.66505	9.12212	7.75069	7.83275	8.10489	7.18256	7.60756	8.11346	7.40726	7.6172	7.62548	7.67417	7.62562	7.29612	7.10773
201829_at	chr10p15	10276	NET1	8.51211	6.58115	7.27641	7.25751	7.49437	8.35491	8.35135	8.81615	8.20377	8.54429	8.50346	8.34802	8.52096	8.19118	8.60814	8.7161	8.45583	8.84614	8.68172
201830_s_at	chr10p15	10276	NET1	8.53955	6.23116	6.80529	6.38145	6.73108	8.51202	8.56669	8.397	8.48861	7.44549	8.09131	7.44923	8.02773	7.39506	7.88685	8.12056	7.94854	8.03962	8.10334
201831_s_at	chr4q21.1	8615	USO1	8.72643	8.09451	8.31502	8.10544	8.14566	7.92358	9.42595	9.0395	8.25568	8.80611	9.23692	8.0486	8.80763	8.95169	8.92657	8.57033	8.29839	8.98284	8.87332
201832_s_at	chr4q21.1	8615	USO1	9.8278	9.81	9.71574	9.90229	10.1491	9.81728	10.7278	10.7957	9.78166	10.7578	10.6705	10.1853	10.7086	10.3707	10.9831	10.3828	10.2061	10.7052	10.6507
201833_at	chr6q21	3066	HDAC2	9.34009	9.81207	9.86595	9.56775	9.72714	11.329	11.4069	11.2275	11.4585	11.3603	11.2147	11.2846	11.3209	11.0812	10.9863	11.15	11.1469	11.1105	11.0711
201834_at	chr12q24.1	5564	PRKAB1	6.26153	6.26537	6.11251	6.21943	6.18498	7.10196	6.62808	6.51459	6.30718	6.30961	6.40205	6.44741	7.05134	6.69559	6.37936	6.62573	6.61698	6.46631	6.82719
201835_s_at	chr12q24.1	5564	PRKAB1	4.64101	4.57415	4.41164	4.16214	4.33666	5.06884	5.10535	4.72986	4.97169	4.55858	4.59999	4.42459	4.91703	4.77355	4.83167	4.74016	5.02847	4.80209	4.93593
201836_s_at	chr2p23.3	9913	SUPT7L	5.15013	5.23829	5.37545	5.60182	5.61466	4.46944	4.36882	4.4405	4.32809	3.95366	3.91648	3.95562	4.15671	4.18455	4.28463	4.01057	4.23354	4.19267	4.31532
201837_s_at	chr2p23.3	9913	SUPT7L	7.28901	7.56438	7.34086	7.43069	7.37299	7.3516	7.27105	6.83297	7.1727	6.58583	6.77547	6.38851	6.76027	7.23277	6.47623	6.8894	6.93717	6.92393	7.05076
201838_s_at	chr2p23.3	9913	SUPT7L	4.02659	3.9737	4.17289	3.95663	4.28714	3.6797	4.19741	4.01377	3.6434	3.77395	3.92707	3.89035	4.05136	3.74171	4.11799	4.03964	4.12417	3.90294	3.66455
201839_s_at	chr2p21	4072	EPCAM	4.08626	4.06423	4.46616	4.07166	4.57329	10.948	10.9681	11.3374	10.7292	11.398	10.6447	11.3041	11.1241	11.4258	11.2329	11.3425	11.1264	11.3291	11.6208
201840_at	chr14q12	4738	NEDD8	10.8445	10.8077	10.9037	10.6975	10.8516	10.6319	10.6344	10.6286	10.5859	10.8904	10.7985	10.8984	10.8045	10.8276	10.7615	10.7864	10.8241	10.6362	10.5085
201841_s_at	chr7q11.23	3315	HSPB1	10.4468	10.1621	10.1649	10.1894	9.9492	9.15007	8.84738	9.03039	9.2607	9.00219	9.29116	8.61517	9.18528	8.93568	9.41667	9.35796	8.89792	8.93192	8.93095
201842_s_at	chr2p16	2202	EFEMP1	8.54307	10.4575	8.87637	11.3221	12.5733	5.5791	6.68254	7.15126	5.94244	7.46704	7.11217	5.85718	5.88066	6.83778	6.75846	7.0091	6.90913	6.76886	6.74236
201843_s_at	chr2p16	2202	EFEMP1	5.18069	7.22901	5.48863	8.8311	10.4589	3.84862	4.29807	4.42531	3.81358	4.42171	4.12986	3.76978	3.85705	4.30389	4.12029	4.35742	4.17236	4.16163	4.09189
201844_s_at	chr3p13	23429	RYBP	8.03767	9.0527	8.4171	8.17244	8.36119	8.82767	9.18491	8.68444	8.6725	8.39714	8.55933	8.61605	8.6849	8.68462	8.44521	8.59643	8.50487	8.61026	9.1183
201845_s_at	chr3p13	23429	RYBP	8.03213	8.95276	8.80399	8.68108	8.0169	8.98981	9.24014	9.00815	8.77874	8.56524	8.62869	8.53803	8.87385	8.70573	8.82439	8.94354	9.06643	9.05196	8.87246
201846_s_at	chr3p13	23429	RYBP	8.12345	8.88843	8.59716	8.56789	8.22071	8.87553	9.25197	8.89051	9.04182	8.75751	8.90587	9.06573	8.79251	8.85024	8.99643	9.03237	9.04029	8.94481	8.98749
201847_at	chr10q23.2-q23.3	3988	LIPA	9.47575	10.6037	10.1824	10.5145	10.7809	7.27092	6.93901	7.47605	7.64981	7.30419	6.98531	6.31217	7.26052	7.83434	8.21707	7.99684	8.05325	7.72936	8.3699
201848_s_at	chr10q26.3	664	BNIP3	8.49535	8.15704	7.92018	7.99128	7.40694	8.48071	9.5294	10.1059	7.96276	9.80818	10.1395	8.94824	10.1857	8.90178	9.91267	9.49241	9.37236	8.08248	9.50858
201849_at	chr10q26.3	664	BNIP3	9.55302	9.35062	9.29381	9.49232	9.13168	9.74715	10.5117	11.4865	9.34117	11.003	10.9655	9.95024	11.1564	9.71666	10.9674	10.6281	10.4699	9.22345	10.5739
201850_at	chr2p11.2	822	CAPG	8.85968	7.1625	7.73741	7.70337	7.83234	7.08318	7.76178	8.16619	6.70466	8.17337	8.62334	8.44111	7.79059	7.84495	7.66664	7.66175	7.86068	6.86294	7.69687
201851_at	chr19p13.3	6455	SH3GL1	8.0174	7.24285	7.07243	7.39682	7.69175	7.34628	6.92843	6.76233	7.48893	6.60909	6.87325	7.05252	6.78718	6.80183	6.84147	6.96335	6.91657	6.98191	6.98711
201852_x_at	chr2q31	1281	COL3A1	11.2327	13.3223	13.2656	13.9003	13.7142	4.51374	6.55548	4.09672	4.26289	4.15534	4.84998	4.30824	4.48352	4.48928	4.30705	4.30678	4.22489	4.16516	4.29677
201853_s_at	chr20p13	994	CDC25B	8.83154	7.10342	6.9351	7.26301	6.94611	7.74543	7.3232	7.42898	7.62059	7.24937	7.29032	7.088	7.41524	6.84122	7.09083	7.05702	6.83178	6.82847	6.58379
201854_s_at	chr16q23.2	23300	ATMIN	7.34278	7.38451	7.22879	7.248	7.42323	8.18961	8.60084	8.01711	8.33509	7.23564	7.6605	7.47535	8.15106	7.8604	7.83955	7.87284	7.91599	8.25568	7.9948
201855_s_at	chr16q23.2	23300	ATMIN	7.40875	7.68597	8.01013	7.98019	7.84334	7.72673	7.14686	7.29339	7.87279	6.19813	6.2235	5.65242	7.22548	6.91741	6.12675	6.27035	7.13374	6.65596	6.58711
201856_s_at	chr5p13.3	51663	ZFR	6.96843	5.66426	5.45269	5.01535	5.26563	6.06184	6.76473	6.18854	5.9446	5.31294	5.90171	4.47551	5.62832	5.87898	5.10466	5.05907	5.46427	5.33826	5.01465
201857_at	chr5p13.3	51663	ZFR	9.4853	9.06565	8.90079	9.0478	8.919	9.43205	9.39822	9.36653	9.40756	8.98705	8.95734	8.90979	9.21835	9.02491	8.97702	9.03545	9.14542	9.22968	8.64157
201858_s_at	chr10q22.1	5552	SRGN	8.68934	8.15476	10.4557	7.31982	5.59072	3.81669	3.63134	3.61801	3.81598	3.65399	3.63937	3.73491	3.79951	3.5865	3.67105	3.75433	3.66531	3.76713	3.81265
201859_at	chr10q22.1	5552	SRGN	8.50318	8.58956	10.5746	8.09161	5.97678	3.32093	3.53323	3.35894	3.40067	3.47014	3.47676	3.3969	3.5194	3.54498	3.48561	3.45379	3.25878	3.43586	3.63024
201860_s_at	chr8p12	5327	PLAT	7.78469	6.04971	5.25285	5.25445	5.44786	4.59424	4.04465	3.58777	4.04322	3.87429	3.91465	3.48081	4.13789	4.10394	3.72564	4.03484	4.3057	3.93303	4.08129
201861_s_at	chr2q37.3	9208	LRRFIP1	8.00117	7.80295	7.72722	7.92685	7.37853	7.64518	7.60831	7.6154	8.22031	6.92487	7.28393	7.324	7.2243	7.40182	7.00139	7.5352	7.61607	7.48314	7.58821
201862_s_at	chr2q37.3	9208	LRRFIP1	7.59858	7.57765	7.13005	7.75136	6.21088	7.39468	6.81057	7.19416	7.72959	5.46689	6.06583	6.29185	6.275	6.58937	6.20356	6.79296	6.943	6.82404	6.361
201863_at	chr19pter-p13.3	26017	FAM32A	8.8968	8.73487	8.90122	9.0402	8.94647	9.29827	9.29442	8.88266	9.25963	9.10832	9.0381	9.33079	9.14655	9.17324	9.01631	9.15504	9.41045	9.17697	9.17753
201864_at	chrXq28	2664	GDI1	6.9553	7.19211	7.1178	6.94777	6.83733	6.08047	6.00027	6.19438	6.31907	6.23103	6.19419	5.91013	5.89956	6.25354	6.13772	6.11787	6.22045	5.75778	6.04707
201865_x_at	chr5q31.3	2908	NR3C1	10.33	9.74766	9.67235	9.46223	9.41798	7.36405	5.1122	5.33364	6.71134	5.6271	5.80301	5.13145	6.05619	5.38619	5.03937	5.26422	5.20366	5.36621	5.97874
201866_s_at	chr5q31.3	2908	NR3C1	7.72322	6.89661	6.78844	6.73292	6.93137	5.08493	3.79897	4.12305	4.80081	4.4123	4.56343	4.8099	4.26997	4.50424	4.4535	4.48034	4.23357	4.54344	4.57702
201867_s_at	chrXp22.3	6907	TBL1X	7.80301	5.63976	5.56345	4.84845	5.25248	7.39886	7.15206	6.6029	6.38412	5.19314	5.72647	5.49465	7.20917	5.72221	5.89253	5.80813	6.30607	6.29643	5.83477
201868_s_at	chrXp22.3	6907	TBL1X	4.79756	4.14784	3.86474	3.83205	3.83891	4.48851	4.35353	3.77589	4.37248	3.68545	3.98847	3.76989	3.70219	3.86811	3.93125	3.76068	3.81341	3.90127	4.01027
201869_s_at	chrXp22.3	6907	TBL1X	6.04192	5.77098	5.27247	5.0143	5.15861	6.75364	6.01897	5.67635	6.09134	5.5686	5.76421	5.27505	6.03013	5.93583	5.38504	5.29023	5.46911	5.92443	5.51971
201870_at	---	10953	TOMM34	7.28734	6.74892	6.88789	6.19648	6.2699	7.49515	7.04596	7.25209	7.46183	6.69846	6.85735	6.95531	6.8432	6.86453	6.80599	6.79517	6.9614	6.71054	6.82114
201871_s_at	chr11q12.3	51035	UBXN1	9.00838	8.72814	8.46526	8.54647	8.70633	8.6375	9.04791	8.74679	8.57408	9.03958	9.37783	8.82191	8.76935	8.80774	9.04049	8.86855	8.75899	8.96311	8.7092
201872_s_at	chr4q31	6059	ABCE1	7.86378	7.48749	7.95492	7.614	7.25809	9.00662	9.12303	8.96042	9.23596	8.69637	8.53629	8.90059	8.89313	8.73644	8.86936	9.03186	8.80427	8.87973	8.7236
201873_s_at	chr4q31	6059	ABCE1	7.36126	7.78094	7.97868	7.6851	7.42819	8.79929	8.72125	8.66933	8.69957	8.09589	8.16495	8.69262	8.59366	8.50661	8.37929	8.74306	8.70597	8.93844	8.74036
201874_at	chr1q24.2	9019	MPZL1	7.46093	8.38528	9.19782	8.61026	8.98528	7.36467	7.77097	7.33096	7.40245	7.03752	7.42673	7.06609	7.3719	7.12455	7.03132	7.17497	7.25823	7.19115	7.05109
201875_s_at	chr1q24.2	9019	MPZL1	6.19419	7.16055	7.60807	7.33961	7.64765	6.20281	6.16679	6.21838	6.04439	5.81735	6.19799	5.68495	6.08733	5.788	6.14334	6.16255	6.25428	6.17161	5.88773
201876_at	chr7q21.3	5445	PON2	9.82339	9.9319	9.55587	9.48767	9.03684	8.28441	8.2501	7.86766	8.45991	7.94732	7.15749	8.01783	8.18309	8.40173	7.6805	8.10046	8.0331	8.24732	7.68211
201877_s_at	chr14q32.31	5527	PPP2R5C	7.94914	7.7734	7.81813	7.87278	7.78821	7.22341	7.35994	7.58682	7.16781	7.39273	7.37316	7.16842	7.66444	7.33518	7.39523	6.88123	7.23704	7.28258	6.71113
201878_at	chr15q24	25820	ARIH1	6.19518	5.75432	5.89649	6.01913	6.12769	5.99845	5.77914	5.4906	5.6815	5.32872	5.13162	4.85572	4.86204	5.21541	5.16781	5.35718	5.33187	5.30408	5.6356
201879_at	chr15q24	25820	ARIH1	7.47424	5.78415	5.67161	5.63214	5.85994	6.77265	7.69499	6.84902	6.91533	5.89184	5.61671	5.09787	5.9812	5.66354	5.76215	5.88662	6.03793	6.18929	5.8564
201880_at	chr15q24	25820	ARIH1	9.00256	7.72209	8.20303	8.18894	8.12034	8.88354	8.8626	9.00486	8.71337	8.69626	8.14828	7.59839	7.8335	8.38988	8.9866	8.75401	8.44181	8.90666	8.76201
201881_s_at	chr15q24	25820	ARIH1	7.40108	6.86489	7.23779	7.09658	6.9678	7.30033	7.25577	7.08829	7.10962	6.97695	5.96322	6.20182	6.44615	7.10103	6.86597	7.03661	6.93481	6.6347	6.90317
201882_x_at	chr9p13	2683	B4GALT1	4.25315	4.48747	4.61461	4.64188	4.67006	4.6178	4.30637	3.94651	4.54565	4.77202	4.71732	4.54389	4.65359	4.42981	4.55486	4.47928	4.60522	4.41253	4.45276
201883_s_at	chr9p13	2683	B4GALT1	8.56567	9.3697	9.45386	9.99904	9.66544	7.03412	7.00581	6.99858	7.07446	6.67571	6.9895	6.3142	6.89573	6.80637	6.60645	6.91694	7.31002	6.88299	6.4744
201884_at	chr19q13.1-q13.2	1048	CEACAM5	3.83814	3.62929	3.74742	3.83567	3.70561	3.63204	3.57636	3.82846	3.68841	3.74899	3.7428	3.63185	3.60434	3.72718	3.94256	3.72635	3.69252	3.88935	3.89434
201885_s_at	chr22q13.31-qter|22q13.2-q13.31	1727	CYB5R3	12.0186	11.5439	11.3671	11.3385	11.4168	9.63664	9.66881	9.877	9.44736	9.66572	9.63664	9.49646	9.60317	9.53856	9.74293	9.60482	9.54102	9.66086	9.55163
201886_at	chr14q11.2	80344	WDR23	5.95184	5.83137	5.98686	6.0205	5.8169	6.66021	7.24294	6.79835	6.50002	6.69496	6.73122	6.54019	6.64316	6.59427	6.68839	6.48104	6.44358	6.4921	6.32263
201887_at	chrXq24	3597	IL13RA1	8.24816	7.88389	7.64228	8.46172	7.78219	6.31016	5.55648	5.02867	5.79328	4.75205	5.24999	5.27892	5.46331	4.9729	4.97994	5.20116	5.60065	4.80748	4.76025
201888_s_at	chrXq24	3597	IL13RA1	8.23481	7.12386	6.63318	6.5883	6.20047	5.38236	5.80764	4.94601	5.47403	4.35611	4.94219	4.51058	5.05818	4.71642	4.14955	4.45694	4.81902	4.52822	4.64486
201889_at	chr7q31	10447	FAM3C	9.52652	10.2786	10.0493	10.7081	10.2653	8.79672	8.71204	8.83266	8.96855	8.72839	8.55657	8.63442	8.774	8.81786	8.61895	9.00879	8.98857	9.2877	9.0547
201890_at	chr2p25-p24	6241	RRM2	7.56763	4.40567	4.80314	6.98255	5.86597	10.6015	10.2549	9.6605	10.5095	8.51772	9.20258	9.89377	10.1259	9.91261	9.23866	9.87899	10.2585	9.89708	10.1987
201891_s_at	chr15q21-q22.2	567	B2M	13.3202	13.3453	13.4899	13.3308	13.3031	9.60669	9.6678	10.7168	9.62581	11.4043	10.3074	11.0892	10.3772	10.4467	10.6828	10.845	10.4082	10.6825	10.5689
201892_s_at	chr3p21.2	3615	IMPDH2	10.6753	9.95439	9.87595	10.3379	10.7014	11.0137	11.2944	11.3007	10.984	11.5335	11.6169	11.0683	11.4789	11.4149	11.5537	11.4732	11.1793	11.4347	11.339
201893_x_at	chr12q21.33	1634	DCN	12.8991	13.6293	13.3174	13.2615	13.156	4.21925	4.00178	4.37376	4.35465	4.62545	4.06924	4.362	4.50351	4.72191	4.41552	4.44279	4.24763	4.25533	4.42147
201894_s_at	chr6p24.3	6745	SSR1	9.20114	9.67692	9.40627	9.97468	10.0014	8.80995	8.56401	8.5911	8.73992	8.36156	8.58871	7.99596	8.71417	8.59323	8.1408	8.38629	8.52753	8.52195	8.34745
201895_at	chrXp11.4-p11.2	369	ARAF	6.12035	6.23116	5.94352	5.94482	5.5197	6.83262	5.84149	6.32881	6.17648	5.65466	6.01746	5.85382	5.71219	5.94047	5.95078	5.77866	5.63868	5.89016	5.58768
201896_s_at	chr1p13.3	84722	PSRC1	5.66768	4.91762	5.62109	5.15029	5.34297	8.9551	8.91962	8.74145	9.17724	8.3113	8.19059	8.3691	8.31783	8.31098	8.23215	8.26742	8.08451	7.96052	7.95915
201897_s_at	chr1q21.2	1163	CKS1B	8.5705	6.28028	6.84203	7.51251	7.69638	11.2286	11.2811	11.2334	11.2663	11.3889	11.315	11.5438	11.2727	11.2706	11.3561	11.4286	11.5048	11.3101	11.1912
201898_s_at	chrXq24	7319	UBE2A	8.40747	8.23628	8.45846	8.5664	8.5476	9.32364	8.55562	8.31119	8.55174	8.08101	7.88393	8.36362	8.13584	8.58153	8.02527	8.47887	8.67998	8.26515	8.19655
201899_s_at	chrXq24	7319	UBE2A	9.74925	9.71799	10.0146	9.87161	9.80932	10.1875	8.99056	8.91995	9.04251	8.56831	8.24966	8.56011	8.61693	8.87812	8.19605	8.883	8.95698	8.67872	8.84475
201900_s_at	chr1p33-p32	10327	AKR1A1	8.97373	9.37	8.98739	9.71619	9.85869	9.80137	9.91576	10.0644	9.53926	10.4593	10.3951	10.1683	9.99358	10.1781	10.2813	10.1859	9.87114	10.0015	9.85275
201901_s_at	chr14q	7528	YY1	9.77294	9.22232	9.35331	9.16713	9.19505	10.0924	9.94967	9.94012	10.1133	9.46208	9.81909	9.3351	10.0171	9.69501	9.76477	9.79923	9.64419	9.9668	10.2857
201902_s_at	chr14q	7528	YY1	4.65534	4.12199	4.20149	4.38147	4.16162	4.49519	4.68164	4.42939	4.48238	4.14844	4.63382	4.55398	4.5064	4.31438	4.5719	4.69971	4.69889	4.38646	4.83886
201903_at	chr3p21.3	7384	UQCRC1	9.23943	9.15319	8.80522	8.75448	8.93871	9.78377	9.94483	9.99905	9.88111	10.1548	10.4192	10.4626	10.3381	9.42121	9.92228	9.89334	9.82912	9.57034	9.52651
201904_s_at	chr3p21.3	10217	CTDSPL	7.75994	7.1851	7.13199	7.06216	7.17284	6.52825	6.84869	6.9474	6.20419	6.97701	6.42582	6.66268	6.87604	6.9779	7.11829	6.97316	6.99084	6.9591	6.59251
201905_s_at	chr3p21.3	10217	CTDSPL	5.62182	5.51793	5.72504	5.46225	5.66992	5.44547	5.53025	5.11296	5.29827	5.18608	5.38889	5.40197	5.21781	4.60103	5.38003	5.19577	5.48702	5.29937	5.41896
201906_s_at	chr3p21.3	10217	CTDSPL	7.34059	6.83765	6.72797	6.31989	6.69516	6.48954	6.50058	6.813	6.43924	6.562	6.61146	5.93413	6.75757	6.62159	6.81223	6.72269	6.5496	6.55287	6.21294
201907_x_at	chr3q27	1857	DVL3	5.06306	5.38027	5.01919	5.08312	5.23703	5.46341	4.83749	4.8911	5.54748	5.11663	5.25279	5.75936	4.98467	5.25009	5.40372	5.17688	5.31283	5.21142	5.21075
201908_at	chr3q27	1857	DVL3	7.10302	7.63888	7.03472	7.08722	7.28502	5.89376	5.23828	5.75575	6.13917	4.96052	5.77839	5.60837	5.74364	5.81435	4.79525	5.13799	5.32179	5.53246	5.30255
201909_at	chrYp11.3	100133662 /// 6192	LOC100133662 /// RPS4Y1	4.84536	4.67928	11.4242	11.6795	11.5748	5.22868	4.99143	4.55691	5.14939	5.33609	5.07416	5.59248	4.85358	11.8619	11.8364	11.7236	11.6786	11.6549	11.6782
201910_at	chr13q32.2	10160	FARP1	8.98387	9.12186	8.79165	8.7745	9.15618	7.90264	7.93424	7.88083	7.99882	7.44651	8.11017	7.1955	8.07943	7.76953	7.73843	7.63196	7.76063	7.58779	7.40877
201911_s_at	chr13q32.2	10160	FARP1	8.37021	8.73436	7.98542	8.1332	8.54187	7.40572	7.5023	7.05975	7.48506	7.11502	7.53613	6.62788	7.64682	7.40477	7.22603	7.18685	7.13355	7.0782	6.86588
201912_s_at	chr16p13.1	2935	GSPT1	8.48292	8.41622	8.4923	8.49873	8.22336	9.76442	9.44207	9.54747	9.63762	8.7514	9.73357	9.00686	9.45495	8.91854	9.40977	9.4785	9.37085	9.4745	9.51572
201913_s_at	chr17q12-q21	80347	COASY	8.15173	7.94876	7.78818	7.84595	7.93616	8.32105	8.46536	8.26502	8.23567	8.37132	8.79565	8.25722	8.27689	8.28327	8.4384	8.36717	8.24177	8.33034	8.03138
201914_s_at	chr6q21	11231	SEC63	8.77582	8.51187	8.85587	8.55244	8.65591	7.87968	8.09936	8.36046	8.05052	8.53731	8.32069	7.69345	8.47536	8.55423	8.19866	8.12439	8.3528	8.7027	8.14976
201915_at	chr6q21	11231	SEC63	5.40326	5.46844	5.5819	5.52753	5.26194	5.34176	4.84075	5.84348	5.27199	5.76723	5.26113	5.66477	5.56656	5.46576	5.40372	5.41638	5.44764	5.88044	5.30305
201916_s_at	chr6q21	11231	SEC63	8.35889	8.89733	8.80063	9.00196	8.82557	8.37725	8.10102	8.61522	8.28341	8.5906	8.39645	8.15877	8.68503	8.22351	8.41519	8.41822	8.63847	8.72215	8.41141
201917_s_at	chr3q23	55186	SLC25A36	8.46971	7.4436	7.63203	7.76239	7.68106	7.25154	8.03084	8.29285	7.65438	9.01794	8.48204	8.39022	7.45234	8.87652	7.64458	7.30858	7.38411	8.25347	7.65485
201918_at	chr3q23	55186	SLC25A36	9.26942	8.26913	8.40682	8.33642	8.04687	8.36009	8.61913	9.04266	8.26938	8.87824	8.79258	8.01109	8.35553	8.31247	7.95658	7.98487	7.96868	8.58749	8.17533
201919_at	chr3q23	55186	SLC25A36	8.72367	8.10575	7.90613	8.12	7.81953	7.88357	8.00263	8.57382	7.86566	9.15814	8.29277	8.78663	7.91888	8.78109	8.06071	7.97331	7.88627	8.48892	7.85653
201920_at	chr2q11-q14	6574	SLC20A1	9.17267	7.57342	7.93132	8.33266	8.12259	9.41277	9.44665	9.2282	9.47996	8.3898	8.78789	9.07239	9.41458	9.12284	9.01574	9.04382	9.35437	9.44595	9.70257
201921_at	chr9q31.3	2790	GNG10	10.5096	11.403	11.1903	11.3114	11.2061	10.0456	10.2252	10.1022	10.1934	10.3298	9.73983	10.4602	10.2522	10.4453	10.013	10.2958	10.2732	10.1739	10.2464
201922_at	chr5q13.3	10412	TINP1	11.0531	10.4765	10.978	10.5618	10.6578	10.9122	11.1377	10.825	11.2833	10.9112	10.8678	11.2958	10.8124	11.2028	10.9941	11.0081	10.8155	10.8298	10.8328
201923_at	chrXp22.11	10549	PRDX4	10.9741	11.8278	11.5453	11.2391	11.9755	11.4433	10.7204	10.5514	10.5764	10.7986	10.6022	11.7166	10.4355	10.5104	10.8137	11.0963	11.0779	10.7638	10.6008
201924_at	chr4q21	4299	AFF1	8.56563	8.79287	8.84364	8.51451	8.21401	8.84877	8.68775	9.48356	9.1356	9.29825	8.75697	8.6648	9.0962	9.19558	9.6609	9.15178	9.24916	9.64501	9.62755
201925_s_at	chr1q32	1604	CD55	7.96028	8.64091	8.53901	8.74714	7.51217	5.91378	7.29413	6.37326	5.70508	6.55509	6.32493	6.8659	6.72802	6.91983	6.5939	6.68099	7.1686	6.96234	6.49409
201926_s_at	chr1q32	1604	CD55	7.67877	8.08655	7.72412	8.24257	7.08469	5.00483	6.52798	5.59281	5.12382	6.15964	5.91123	5.79595	5.74312	5.71207	6.22622	6.09424	6.20623	6.24954	5.91033
201927_s_at	chr2q24.1	8502	PKP4	6.55936	6.05649	5.74089	5.41907	5.58079	6.76604	7.64047	6.95805	7.23323	6.23771	6.81553	6.10818	6.63968	6.9414	6.67332	6.34778	6.41225	6.75232	5.85926
201928_at	chr2q24.1	8502	PKP4	7.0341	7.75551	7.16064	7.38201	7.02593	8.09733	8.02208	8.14478	8.23974	7.96816	7.92091	7.34398	7.87024	8.29147	8.15556	8.39296	8.11505	8.41225	7.49507
201929_s_at	chr2q24.1	8502	PKP4	6.05264	6.65982	5.75291	5.51566	5.25837	7.02348	6.89555	6.87929	7.37582	6.11824	6.8183	5.57293	6.80856	6.43511	6.42602	6.51179	6.37045	6.55877	5.63721
201930_at	chr2q21	4175	MCM6	7.5916	7.2891	7.63939	8.12827	8.24955	10.6134	10.6941	10.5877	10.7418	10.2317	10.5067	10.6814	10.5836	10.3585	10.5015	10.6948	10.6673	10.7177	10.1533
201931_at	chr15q23-q25	2108	ETFA	9.68917	9.59009	9.79236	9.70595	9.78325	9.67046	9.62916	9.43459	9.62573	9.92847	9.47442	9.85517	9.42887	9.54178	9.49427	9.44226	9.57647	9.26093	9.22532
201932_at	chr1p34.1	10489	LRRC41	8.21388	7.39319	7.11319	7.22299	7.12637	7.7469	7.10639	7.2295	7.78577	6.32685	6.61124	6.36265	6.68764	6.97854	6.72548	6.77067	6.69089	6.59103	6.68237
201933_at	chr16q24.3	5119	CHMP1A	7.39456	7.57838	7.12652	7.10931	7.18004	7.88871	7.34549	7.41185	7.65725	7.00986	7.65639	7.38562	7.36914	7.45057	6.91684	6.95708	7.24416	7.29477	7.51196
201934_at	chr3p21.2	80335	WDR82	9.28425	9.17928	9.46666	9.69328	9.60515	9.79001	9.82079	9.78783	9.80153	9.6079	9.37101	9.67561	9.70498	9.7296	9.98989	9.8327	10.0483	9.83599	10.0901
201935_s_at	chr1p36.12	8672	EIF4G3	9.0726	8.75647	8.57726	8.18958	8.38274	8.17027	8.23679	8.36431	8.26046	7.97679	8.49481	7.62826	7.8352	8.37367	7.11465	6.67479	7.17716	7.61557	7.5335
201936_s_at	chr1p36.12	8672	EIF4G3	7.33164	7.55251	7.70436	7.53145	7.45789	6.90358	6.39979	7.07363	6.80829	6.69427	6.52455	6.40548	6.82788	6.77325	6.45441	6.14206	6.2806	6.78169	6.5651
201937_s_at	chr2q35	23549	DNPEP	7.05499	6.36188	6.06119	6.32493	6.04498	7.23207	7.47194	7.38417	6.90819	7.0195	7.52556	6.91501	7.26526	6.89538	7.24409	7.11649	7.02681	6.91491	7.19326
201938_at	chr12q24.31	8099	CDK2AP1	11.6506	11.7047	11.7325	11.7932	11.6869	11.1893	11.0737	10.8463	11.5276	10.4977	10.7911	10.7582	11.0895	11.2076	10.7529	11.1305	11.1174	10.9798	10.8878
201939_at	chr5q12.1-q13.2	10769	PLK2	4.34173	8.55987	8.95344	8.37256	8.22664	6.15798	6.00229	5.99821	4.57297	5.94036	6.64308	7.64937	7.76401	7.83835	6.83649	7.75405	7.92283	7.19211	9.48468
201940_at	chr17q11.2	1362	CPD	7.07724	7.58822	7.28585	7.23061	7.07276	6.35039	6.66411	6.29079	6.4873	6.01501	5.5993	5.57692	6.43604	5.89444	5.89504	5.99083	6.21802	5.97887	6.05363
201941_at	chr17q11.2	1362	CPD	9.35818	9.59882	9.42494	9.20509	9.27766	7.94057	8.24317	8.22219	8.13718	8.02678	7.49248	7.6725	8.14445	7.80923	8.28419	7.88342	8.26403	8.18061	7.83973
201942_s_at	chr17q11.2	1362	CPD	4.73427	4.58652	4.58681	4.47393	4.3373	4.48359	4.40082	4.25071	4.34197	4.14836	4.15607	4.05443	4.16944	4.03315	4.04801	4.14225	4.23404	4.07846	4.07043
201943_s_at	chr17q11.2	1362	CPD	6.29411	6.56063	6.54463	6.69427	6.57123	5.85307	6.10277	5.9033	5.66504	4.56253	5.04824	4.79962	5.68661	5.17547	5.4504	5.51225	5.85636	5.51914	5.48533
201944_at	chr5q13	3074	HEXB	10.9546	11.35	10.9522	10.993	11.1988	8.83135	9.45108	9.26406	8.69836	9.29399	9.14577	9.2568	9.10805	8.91456	9.19899	9.16527	9.25913	9.01549	9.27946
201945_at	chr15q26.1	5045	FURIN	5.79869	5.67505	5.62811	5.81078	5.6974	5.67622	5.39272	5.72857	5.63024	5.80743	6.12023	6.16272	5.61796	5.95681	5.95467	5.62811	5.63523	5.69901	6.07335
201946_s_at	chr12q15	10576	CCT2	8.18714	8.19256	8.63846	8.41101	8.20261	9.46955	10.5733	9.24821	10.0333	9.97422	9.34571	10.6263	9.91313	10.5009	9.62757	10.0308	10.0809	9.8687	9.64384
201947_s_at	chr12q15	10576	CCT2	10.1752	10.5119	10.8974	10.6588	10.6346	12.0959	12.1513	11.8616	12.0807	11.8824	11.6999	12.2054	11.9606	12.0777	11.8355	11.9862	11.8961	11.8868	11.8492
201948_at	chr1p34.3	29889	GNL2	8.01084	7.27464	7.53112	7.64539	7.56439	8.75868	8.77675	8.80271	8.61536	8.54936	8.49472	8.99258	8.4714	8.79924	8.2176	8.53243	8.69929	8.89813	8.64611
201949_x_at	chr1p36.1	832	CAPZB	9.56159	9.35597	9.59272	9.32711	9.40182	8.99338	8.63118	9.15897	8.81248	9.09771	8.8821	8.68477	8.8481	8.76949	8.73119	8.93304	8.93924	8.87785	8.93985
201950_x_at	chr1p36.1	832	CAPZB	9.95294	9.47096	9.60028	9.2277	9.51884	8.73052	8.73052	8.77788	8.89788	8.7109	8.85466	8.32754	8.89457	8.87235	8.69243	8.67924	8.77426	8.70778	8.70842
201951_at	chr3q13.1	214	ALCAM	7.74332	9.17152	8.85116	8.48931	8.61949	5.12126	5.59974	5.45177	5.69302	6.18302	6.31001	6.08421	6.99881	6.04762	5.52619	6.0982	5.61494	6.28386	7.00111
201952_at	chr3q13.1	214	ALCAM	9.34482	10.8052	10.6669	10.4495	10.6632	6.77111	7.25717	7.31238	6.78654	8.33966	7.7124	7.93904	8.76458	8.36599	7.8674	8.18796	7.95156	8.45083	8.62499
201953_at	chr15q25.3-q26	10519	CIB1	9.10115	8.85615	9.02557	9.06788	9.16146	7.54526	7.50069	7.25469	7.16022	6.80558	7.25191	7.10335	6.92567	7.20229	7.25755	7.41867	7.5935	6.7728	6.98107
201954_at	chr7q22.1	10095	ARPC1B	11.4408	10.1998	10.17	10.3938	10.4724	8.99913	9.29433	9.13033	8.94342	8.88041	9.16239	8.89873	9.08625	9.14288	9.16218	9.20893	9.28139	9.20486	9.25
201955_at	chr6q21	892	CCNC	9.04201	9.66558	9.56181	9.6606	9.69625	10.8882	10.9365	10.5685	10.6909	10.8963	10.5959	11.0672	10.7672	10.6206	10.5338	10.7502	10.7501	10.8643	10.7538
201956_s_at	chr1q42	8443	GNPAT	9.22631	8.76965	8.64932	8.48126	8.37347	8.64708	8.78134	8.64026	9.09411	8.29488	8.68771	8.32752	8.84931	8.62639	8.5622	8.40064	8.28791	8.30146	8.33174
201957_at	chr1q32.1	4660	PPP1R12B	4.71753	4.91823	5.42906	4.60187	5.14956	4.23357	4.50783	4.56232	4.41253	4.864	4.58834	4.92602	4.56938	4.68536	4.70206	4.46772	4.61376	4.41568	4.5806
201958_s_at	chr1q32.1	4660	PPP1R12B	4.09193	4.1376	4.06397	4.13588	3.91206	3.90649	3.87798	3.94749	4.05217	4.23135	3.92223	3.71288	3.73185	3.89111	4.18057	4.0487	3.88871	4.1885	3.99149
201959_s_at	chr13q22	23077	MYCBP2	7.70912	7.5206	7.26981	7.24037	6.61342	5.93171	5.689	6.63266	5.50914	5.52	5.29303	5.51861	6.14062	6.37589	6.27079	5.92723	5.8656	6.3829	5.89365
201960_s_at	chr13q22	23077	MYCBP2	9.15841	9.53306	8.82554	9.31391	8.80584	7.6434	7.76424	8.07697	7.6101	7.80319	7.63697	7.53945	7.78416	8.11503	8.16677	8.00125	8.09196	8.0797	7.87888
201961_s_at	chr12q13.13	10193	RNF41	4.66698	5.03029	4.48731	4.68031	4.92755	4.97639	4.45721	4.59148	5.18251	4.36539	4.42597	4.0184	4.27205	3.91395	4.54774	4.44591	4.38591	4.34442	4.49216
201962_s_at	chr12q13.13	10193	RNF41	5.32894	5.21639	5.01562	4.85974	5.23871	6.2806	6.32575	6.32653	6.17883	5.88713	6.53228	5.92663	6.54522	6.39748	6.13558	5.98063	6.20633	6.2661	5.84599
201963_at	chr4q35	2180	ACSL1	6.78125	8.55304	7.75508	8.38854	8.06061	4.3376	4.31312	5.0482	3.91836	5.14103	4.66954	4.38705	4.26954	5.3722	4.49633	4.75398	4.83197	4.39236	4.49578
201964_at	chr9q34.13	23064	SETX	6.96028	6.49047	6.73814	6.72733	6.89434	6.52511	6.18056	6.36572	6.44025	5.13842	5.01761	5.38122	6.10719	5.78453	5.60507	5.50254	5.90489	5.99109	6.45962
201965_s_at	chr9q34.13	23064	SETX	7.89149	6.36023	6.81658	6.60259	6.55682	6.78687	7.18543	7.08222	7.02926	6.97443	6.80913	7.08578	7.0709	6.6848	7.03474	6.90074	6.95329	7.5279	7.31564
201966_at	chr1q23	4720	NDUFS2	9.64678	8.64489	8.91623	8.95843	8.92342	9.27205	9.61902	9.54873	9.42378	9.45567	9.70463	9.42584	9.59553	9.1631	9.56848	9.4811	9.20486	9.47782	9.24698
201967_at	chr3p21.3	10180	RBM6	6.29856	5.84595	5.89321	6.28895	6.37275	7.2009	7.31701	7.07428	7.20387	7.37821	7.32215	6.89285	6.99565	7.45702	6.48494	6.97839	7.18122	7.11859	7.08442
201968_s_at	chr1p31	5236	PGM1	8.76355	9.39083	9.41292	9.61953	9.67821	9.80505	9.99901	10.5123	9.97509	10.0646	10.8672	9.20981	10.1501	9.59909	10.1527	10.0118	10.2726	9.36124	10.0975
201969_at	chr1p34.1	4678	NASP	5.28818	5.27635	5.58108	6.04756	6.20095	8.80212	8.90623	8.95316	8.41435	8.13303	8.80128	8.35684	8.71292	8.55774	8.65367	8.82143	9.00036	9.06957	8.41681
201970_s_at	chr1p34.1	4678	NASP	6.86927	6.65982	7.07343	7.57916	7.48475	10.5401	10.6462	11.0729	10.5731	10.8844	10.9889	10.7224	10.8141	11.0235	10.7788	10.7657	10.7916	10.9734	10.5586
201971_s_at	chr3q13.31	523	ATP6V1A	5.62946	6.25685	6.35661	5.98936	5.63275	5.42556	5.80376	5.8835	5.58417	5.35783	5.4964	5.38847	6.0139	4.9202	5.34465	5.72106	5.5012	5.67577	5.53785
201972_at	chr3q13.31	523	ATP6V1A	10.0701	10.464	10.7043	10.3009	10.3143	9.66575	9.68385	9.87377	9.94059	9.947	9.83193	9.67717	9.75304	9.51388	9.99431	9.72734	9.73959	9.98884	9.67908
201973_s_at	chr7p22.1	100133775 /// 221960 /// 51622	C7orf28A /// C7orf28B /// LOC100133775	9.52137	10.0126	10.1592	10.6184	10.3418	10.8371	10.7198	10.7422	10.8054	10.5146	10.5645	10.515	10.7318	10.57	10.5733	10.5909	10.5945	10.6065	10.3191
201974_s_at	chr7p22.1	51622	C7orf28A	4.29151	4.55935	4.23073	4.45395	4.54985	4.38672	4.63284	4.21216	4.41334	4.39287	4.37206	4.41279	4.36971	4.38885	4.42548	4.34902	4.37903	4.39281	4.74849
201975_at	chr12q24.3	6249	CLIP1	7.79751	8.21101	7.87151	6.51568	7.43258	6.23271	5.77779	5.94289	6.29696	5.86537	5.87471	5.54479	5.98805	6.34117	4.3792	4.69194	5.00124	4.78607	5.9545
201976_s_at	chr5p15.1-p14.3	4651	MYO10	9.46733	8.45627	8.37525	7.95684	7.81195	9.39918	9.71972	10.0979	9.25636	9.843	10.1389	9.34152	10.2473	9.97004	10.2239	10.2057	10.0531	10.2796	10.4464
201977_s_at	chr5q31.3	9812	KIAA0141	5.13636	4.67189	4.92886	5.0378	4.86097	4.87255	5.1313	5.16136	5.10801	4.99198	5.04384	4.68913	4.88092	5.30901	4.68375	4.77874	4.36607	4.72784	4.49317
201978_s_at	chr5q31.3	9812	KIAA0141	7.17075	6.78906	6.83791	6.86918	7.09282	7.04685	7.3762	7.24771	6.93498	7.5638	7.42717	7.27986	6.87745	7.30215	7.50389	7.3275	7.08163	7.29092	6.8054
201979_s_at	chr19q13.3	5536	PPP5C	6.73899	5.80254	5.69083	6.00109	6.03351	6.65235	6.53224	6.28278	6.87502	6.62341	7.02663	6.51347	6.44282	6.50147	6.49341	6.05064	6.37012	6.36957	6.29795
201980_s_at	chr10p13	6251	RSU1	10.5357	10.0731	10.483	10.2107	10.1895	8.74877	8.4094	8.54763	8.35201	8.58217	8.19284	8.62106	8.30405	8.69239	8.4041	8.52008	8.63803	8.197	8.32341
201981_at	chr9q33.2	5069	PAPPA	9.04422	9.31713	8.74115	7.09536	7.87195	3.75388	3.37842	3.85019	3.77887	4.10338	4.07349	4.11372	4.35521	3.81472	4.32328	4.00563	4.22497	4.21095	4.31252
201982_s_at	chr9q33.2	5069	PAPPA	5.97267	6.63393	6.11263	6.18638	6.38364	4.75724	4.59123	4.84431	4.8385	5.25395	5.2618	4.95702	5.09985	5.12186	5.09799	4.79366	4.88529	4.89109	4.75724
201983_s_at	chr7p12	1956	EGFR	9.777	6.92167	6.39622	5.51839	5.91004	3.88918	4.29274	4.37533	3.90194	4.1238	4.36257	4.16208	4.47987	4.29525	4.18255	4.11515	4.47884	4.25639	4.34263
201984_s_at	chr7p12	1956	EGFR	6.99852	5.55659	5.44525	5.24319	5.62939	4.21159	4.11691	4.6371	4.17223	4.82327	4.77228	4.5832	4.71648	4.55453	4.95074	4.63401	4.70705	4.63509	4.48201
201985_at	chr8q24.13	9897	KIAA0196	7.75878	7.55646	7.4303	7.38518	7.47769	8.04045	7.34392	7.28241	7.37006	6.51191	6.96931	6.65523	7.05101	6.79343	7.01663	7.37505	7.05832	7.31545	6.63994
201986_at	chr17q22-q23	9969	MED13	7.73267	7.52654	7.68709	7.74451	7.51572	7.75093	7.30204	7.77415	7.28529	7.30634	6.72653	6.14148	7.44474	7.03669	7.13627	6.83011	7.1308	7.79581	7.67329
201987_at	chr17q22-q23	9969	MED13	8.89137	8.47906	8.84075	8.88233	8.79826	8.40452	8.5558	8.76352	8.52392	8.86899	8.3404	8.36762	8.80877	8.86053	8.83304	8.06067	8.42939	8.84063	9.1853
201988_s_at	chr12p13	1389	CREBL2	5.79903	5.72941	5.63989	5.58575	5.5949	4.90762	5.12722	5.23983	5.00649	5.08698	5.0745	4.67769	5.22164	4.79663	5.02798	5.19696	5.1657	4.99374	4.96293
201989_s_at	chr12p13	1389	CREBL2	9.01766	8.641	8.60354	8.37622	8.10982	7.53145	7.99493	7.94324	7.6363	7.82925	7.50198	7.37646	7.69138	7.24044	7.60179	7.38328	7.34537	7.34562	7.34781
201990_s_at	chr12p13	1389	CREBL2	7.42022	6.83072	6.88337	6.68287	6.57161	6.40438	6.4759	6.48115	6.2417	6.54014	6.22917	6.02415	6.60063	6.18782	6.27189	6.22085	6.18299	6.36068	6.42688
201991_s_at	chr10p11.22	3799	KIF5B	10.1823	10.1812	10.5375	10.4131	10.2508	9.42446	9.40044	9.3832	9.26229	9.47959	9.28393	9.57307	9.39619	9.87115	9.42831	9.54443	9.64183	9.54469	9.67753
201992_s_at	chr10p11.22	3799	KIF5B	6.45695	6.48232	6.34323	6.21215	6.2596	5.7918	5.82319	5.13485	5.95669	5.237	5.02687	5.48311	5.26755	5.65012	5.4311	5.42289	5.41352	5.65604	5.39137
201993_x_at	chr4q21.22	9987	HNRPDL	9.69009	9.47511	9.4345	9.93608	10.0317	11.4027	11.0099	11.0451	11.2998	10.7697	11.1007	11.1598	10.996	11.3728	10.8005	10.8733	11.1255	11.2385	11.0222
201994_at	chrXq22	9643	MORF4L2	11.5768	12.1793	12.3276	12.1715	12.1703	12.5805	11.7292	12.4347	11.8807	12.0402	12.0762	12.5259	12.0454	12.0395	11.7866	11.8385	11.8097	11.7334	11.8058
201995_at	chr8q24.11	2131	EXT1	10.6423	10.0519	10.4557	9.10263	9.69098	7.49138	7.83767	7.73829	7.69497	7.19519	8.21313	6.72337	8.23186	7.74321	7.31221	7.5644	7.88594	7.46491	8.59704
201996_s_at	chr1p36	23013	SPEN	6.96584	5.5349	6.04681	5.97528	5.82289	6.93672	6.33714	8.26204	6.56981	5.59643	6.44567	5.78284	7.61494	5.71499	6.59075	6.69733	6.93452	7.88294	7.26039
201997_s_at	chr1p36	23013	SPEN	7.0119	6.20687	6.35502	6.73735	7.22732	7.01508	6.21385	7.7902	6.53844	7.26061	6.90746	6.37224	7.48247	7.30917	6.87922	6.93789	7.07401	7.40864	7.38232
201998_at	chr3q27-q28	6480	ST6GAL1	4.5025	4.80713	5.37467	5.20839	5.34258	8.48675	8.49563	8.50618	8.76435	8.78362	8.93492	8.14169	8.7177	8.969	8.75607	8.39993	8.43931	8.45318	8.25507
201999_s_at	chr6q25.2-q25.3	6993	DYNLT1	10.3223	11.3013	11.0082	11.0201	10.9548	10.6086	10.569	10.4809	10.5372	10.7246	10.594	10.9538	10.553	10.6853	10.4023	10.3386	10.6785	10.2309	10.3063
202000_at	chr22q13.2	4700	NDUFA6	7.34702	7.86325	7.64813	8.10566	8.01141	8.15632	8.38242	7.86364	8.22664	7.96159	7.87756	8.69269	8.05573	8.11588	8.04452	8.28709	8.21844	7.74281	7.76554
202001_s_at	chr22q13.2	4700	NDUFA6	9.86995	10.0462	9.93431	10.1148	10.0567	10.5125	10.8057	10.6642	10.5721	10.8386	10.552	11.1335	10.5786	10.7582	10.8461	10.8684	10.8267	10.5162	10.5326
202002_at	chr18q21.1	10449	ACAA2	5.24843	5.15542	5.15398	5.44606	5.32985	5.68013	5.74662	5.66252	5.84555	5.89102	5.98043	6.08128	5.5398	6.25265	6.06629	6.12721	5.91911	5.84598	5.78138
202003_s_at	chr18q21.1	10449	ACAA2	9.57702	8.87518	9.26808	9.761	9.33521	9.70602	9.96045	9.8481	9.81255	9.76229	9.91431	9.84538	9.96829	9.44651	9.98023	9.97931	9.84085	9.79245	9.47991
202004_x_at	chr1q23.3	6391	SDHC	9.52888	9.56488	9.52376	9.60121	9.66633	9.38871	9.57395	9.62679	9.34118	9.55829	9.53437	9.69051	9.63974	9.27044	9.87638	9.61751	9.75587	9.47703	9.54743
202005_at	chr11q24-q25	6768	ST14	4.91021	5.72264	5.53823	5.68013	5.55139	6.2519	7.06237	6.60529	6.50527	5.83976	5.8898	6.259	5.80165	6.17153	5.84351	6.17304	6.20395	5.62101	6.41253
202006_at	chr7q11.23	5782	PTPN12	8.18227	8.32656	8.3362	7.79676	7.5433	8.95532	8.91307	9.10259	9.02858	9.07116	9.14933	8.96867	9.27422	8.95774	8.6368	8.91458	9.09463	9.01843	9.4017
202007_at	chr1q43	4811	NID1	9.29002	9.64983	10.022	9.70661	9.64863	5.89316	6.82393	7.28184	5.3439	7.00449	6.41831	5.38812	6.74445	6.76161	6.50375	6.42814	6.82817	6.74311	7.07786
202008_s_at	chr1q43	4811	NID1	5.85259	6.38227	5.99085	6.1274	5.63425	4.2328	4.13353	4.3013	3.9166	4.53579	4.44633	4.34536	4.42905	4.21665	4.44729	4.25238	4.30357	4.32017	4.17914
202009_at	chr3p21.1	11344	TWF2	7.81262	6.85708	6.79801	7.1102	7.35732	6.94391	7.16849	7.09688	6.77187	6.77891	7.01173	6.71492	6.83156	6.72311	7.0212	6.92937	6.96032	6.80676	6.68264
202010_s_at	chr14q24.3	57862	ZNF410	6.79957	7.12708	7.23615	7.53627	7.41066	6.71707	6.38681	6.14135	6.73656	6.1367	6.17588	6.01366	6.66629	6.18712	6.43906	6.20078	6.44377	6.19598	5.91497
202011_at	chr15q13	7082	TJP1	8.60594	8.50863	8.29693	8.08123	8.46163	9.47841	9.5421	9.63239	9.28232	9.28885	9.10902	9.22203	9.70127	9.57744	9.48785	9.47455	9.67707	9.67864	9.91452
202012_s_at	chr11p12-p11	2132	EXT2	8.72977	9.68599	9.65358	9.85035	9.57269	8.01195	7.76083	7.78069	7.74094	6.81538	7.12384	6.98246	7.05871	7.14988	7.32086	7.43679	7.48123	6.68597	7.00253
202013_s_at	chr11p12-p11	2132	EXT2	7.17644	8.61154	8.66146	9.09423	8.47824	6.92064	6.99303	6.78297	6.9082	6.02005	6.12838	5.9914	6.08292	6.34883	6.59263	6.50421	6.81658	6.16204	5.98521
202014_at	chr19q13.2	23645	PPP1R15A	5.59513	5.85174	5.59739	4.92872	5.18766	4.57417	4.69605	4.91263	4.36505	4.60748	4.98102	4.9981	4.79005	5.6868	4.90361	5.12763	5.14635	4.62898	4.89131
202015_x_at	---	---	---	3.26926	2.94473	3.14047	3.33351	3.20785	3.38741	3.20539	3.42243	3.20003	3.443	3.41822	3.51085	3.42525	3.27342	3.4255	3.54239	3.2616	3.40498	3.46223
202016_at	chr7q32	4232	MEST	4.48369	7.25644	5.95992	5.09112	8.96983	10.6546	10.5783	10.1885	10.4802	10.0529	10.5528	9.65689	10.7577	10.0172	10.3697	10.5539	10.2509	10.3941	10.4897
202017_at	chr1q42.1	2052	EPHX1	4.90306	5.05089	5.0888	5.09362	4.78197	4.87861	4.92779	4.90999	4.99418	4.64111	4.99342	4.96276	4.6204	4.6837	5.10036	5.09139	5.05091	4.9581	5.05946
202018_s_at	chr3p21.31	4057	LTF	4.03731	4.00352	4.14771	4.09705	4.22528	3.76887	3.95421	3.72561	4.1828	3.94811	4.10675	4.32486	4.30596	3.65934	3.94299	4.27684	4.02386	3.88742	4.21331
202019_s_at	chr2q33-q35	10314	LANCL1	4.92328	5.11034	5.37702	5.12928	5.15617	5.05461	5.22504	5.05058	5.39266	5.13592	4.85109	4.81045	5.00381	4.92952	4.94057	4.92254	4.89188	4.87094	5.01787
202020_s_at	chr2q33-q35	10314	LANCL1	9.19132	9.01592	9.00442	8.8199	9.10346	8.30903	8.61101	8.73051	8.52645	8.43285	8.42137	8.37747	8.84767	8.32327	8.45168	8.24088	8.30502	8.4397	7.5958
202021_x_at	chr17q21.2	10209	EIF1	11.6372	11.474	11.5285	11.3736	11.3613	11.3301	10.9981	11.2741	11.0437	11.0207	11.0845	11.3487	11.2331	11.5186	11.395	11.487	11.6746	11.4265	11.5395
202022_at	chr17cen-q12	230	ALDOC	6.06057	5.68606	5.87852	6.11416	6.09327	6.16905	7.57861	8.3831	6.50002	8.08156	8.63608	7.19051	8.6404	7.28571	8.24624	7.93429	7.68167	7.51656	8.56794
202023_at	chr1q21-q22	1942	EFNA1	4.48462	4.81352	4.97153	5.15532	4.94921	4.52894	6.73984	5.84212	4.55026	5.60221	5.67552	7.24558	5.55672	6.64505	5.64625	6.32317	6.88287	5.89157	6.14206
202024_at	chr19q13.3	439	ASNA1	7.88015	6.98844	6.97482	6.8234	6.82015	7.81796	8.02179	7.79632	8.09116	7.21873	7.79348	7.45765	7.55697	7.44293	7.43266	7.63291	7.71886	7.33907	7.07263
202025_x_at	chr3p23-p22	30	ACAA1	6.95198	6.87432	7.10536	6.98949	7.36572	6.70282	6.46754	6.22477	6.92285	6.38618	6.64732	6.63074	6.09857	6.38805	6.26786	6.2197	6.53671	6.33655	6.34867
202026_at	chr11q23	6392	SDHD	9.28884	9.28764	9.44854	9.26623	9.28846	9.52146	9.49598	9.61865	9.6265	9.88665	9.38385	10.0951	9.59166	9.39859	9.76415	9.82392	9.54721	9.74788	9.7865
202027_at	chr22q12	25829	TMEM184B	8.24718	8.50163	8.43516	8.70208	8.55407	7.84298	7.58859	7.82306	7.67125	7.28908	7.83974	7.55116	7.5842	7.62387	7.97223	7.87954	7.9074	7.85863	7.75048
202028_s_at	chr17q25.1	6169	RPL38	7.54724	7.30007	7.47941	7.57916	7.60541	5.93446	7.60649	6.89595	6.79227	8.03185	7.20635	7.4439	7.46181	7.64544	7.95804	7.85727	7.93015	8.14257	8.31824
202029_x_at	chr17q25.1	6169	RPL38	12.5872	12.6963	12.575	12.6831	12.7102	12.9917	12.8758	12.9019	12.809	12.772	13.0998	12.6254	12.8836	12.7013	12.8398	12.8373	12.7652	12.7953	12.8175
202030_at	chr16p11.2	10295	BCKDK	6.98718	6.79937	6.63907	6.86114	6.81386	7.15241	7.12258	7.54652	6.85308	6.50821	7.52157	6.36498	7.41168	6.48439	6.75384	6.81888	6.75043	6.67821	7.07021
202031_s_at	chr7p22.1	26100	WIPI2	8.67709	8.60882	8.33602	8.6391	8.47894	8.67751	8.83183	8.43179	8.61221	8.00966	8.25513	7.93852	8.37571	8.05409	8.13375	8.24925	8.31392	8.08688	8.15962
202032_s_at	chr15q26.1	4122	MAN2A2	6.49948	5.96276	6.05894	6.08937	6.19941	5.69028	5.41815	5.84525	5.50076	5.93242	5.63742	6.31872	5.28099	6.36822	6.14502	5.89855	5.92502	5.95607	5.91058
202033_s_at	chr8q11	9821	RB1CC1	9.28388	9.0945	8.99958	8.79835	8.42859	8.86488	8.91662	9.04132	8.86711	9.74186	8.84261	9.14425	9.1637	9.41858	8.71206	8.5645	8.57193	9.17227	8.86937
202034_x_at	chr8q11	9821	RB1CC1	7.90106	8.1941	8.28089	8.28858	7.66861	8.2651	8.00398	8.52608	8.09218	9.25638	8.00537	8.92419	8.65569	8.56472	8.34526	8.36554	8.1688	8.65693	8.42932
202035_s_at	chr8p11.21	6422	SFRP1	4.29923	5.6326	7.61172	5.99856	6.98468	7.85621	8.75719	6.55426	8.02295	6.94505	7.41668	5.77749	7.3174	8.36116	6.39038	6.50819	6.99591	7.3487	5.95569
202036_s_at	chr8p11.21	6422	SFRP1	4.94151	6.87922	8.14073	7.70332	7.94183	9.05982	9.26946	7.95739	9.07523	6.88081	8.11322	6.13696	8.14309	8.45334	7.11074	7.6579	7.99565	8.24616	6.96907
202037_s_at	chr8p11.21	6422	SFRP1	5.98602	8.83651	10.059	9.70396	10.046	10.7296	10.9087	9.8699	10.7587	9.56584	9.96483	8.7334	10.4888	10.5011	9.87535	9.75918	10.1715	10.2969	9.18856
202038_at	chr11q23.3	9354	UBE4A	8.99178	9.1095	8.9584	8.97619	9.05534	8.80368	8.50382	8.82681	8.70261	8.34364	8.36809	7.796	8.90019	8.64927	8.60575	8.43293	8.61435	8.76064	8.54722
202039_at	chr17q11.2	399687 /// 9220	MYO18A /// TIAF1	5.77694	4.96515	4.81478	4.64769	5.04154	4.43077	4.16337	4.58642	4.29189	4.56779	4.51053	4.43986	4.38771	4.66048	4.56902	4.39294	4.35883	4.53923	4.36262
202040_s_at	chr12p11	5927	JARID1A	8.17268	7.93809	7.7703	7.78757	7.69883	7.35631	7.32517	7.28876	7.1688	6.79511	7.0562	5.91634	6.9746	7.24786	6.73471	6.79371	6.8822	7.12625	6.95766
202041_s_at	chr11q13.1	9158	FIBP	9.6969	8.86402	8.95894	9.26264	9.38481	9.30109	9.31328	9.14565	9.25425	8.83879	9.39001	8.9189	9.35728	9.03575	9.49215	9.39223	9.51158	9.08955	8.89676
202042_at	chr5q31.3	3035	HARS	8.3274	7.99755	8.17334	8.27532	8.33563	8.57761	8.45749	8.34814	8.33281	7.74862	8.25327	8.07391	7.98136	8.23351	8.15862	8.17518	8.19942	8.06247	8.15946
202043_s_at	chrXp22.1	6611	SMS	8.5259	7.5721	7.47923	7.79724	7.53034	10.9386	10.0199	10.109	9.73965	10.0877	10.2131	10.755	10.7377	10.029	10.0344	10.2418	10.165	10.1246	10.888
202044_at	chr19q13.3	2909	GRLF1	5.98379	6.07492	5.31528	5.43604	5.42295	5.75449	5.3374	5.21758	5.61219	5.68345	5.82808	5.74748	5.63351	5.377	5.53456	5.31583	5.61569	5.6003	5.82375
202045_s_at	chr19q13.3	2909	GRLF1	5.73591	5.16589	5.1723	4.64064	4.81882	5.48247	5.14541	5.20966	5.03732	4.80383	5.2434	5.23481	5.38537	4.99293	5.12239	4.88744	4.67067	5.20762	5.0252
202046_s_at	chr19q13.3	2909	GRLF1	4.37424	3.91893	4.16967	3.91577	4.04072	4.06701	4.09342	3.60411	4.26127	4.10315	4.1896	4.03703	4.15497	4.04697	3.80017	4.03342	3.84886	4.02711	4.05367
202047_s_at	chr22q13.1	23466	CBX6	8.05783	8.06488	7.96403	7.7667	7.79848	6.699	5.65718	5.85791	6.69923	5.83853	5.7501	6.07382	5.85994	5.94708	6.11761	5.80669	5.8336	6.12382	5.58312
202048_s_at	chr22q13.1	23466	CBX6	9.18176	9.57964	9.32583	9.23548	9.33932	7.3596	6.44389	6.84003	7.4912	7.43711	7.54312	6.98881	7.33098	7.01144	7.21358	7.19813	6.84167	7.24882	6.6447
202049_s_at	chr1p32-p34	9202	ZMYM4	7.93432	7.73749	7.68525	7.66383	7.60986	7.68492	7.6563	7.82311	7.89984	7.12703	7.06688	6.63664	6.96924	6.74371	7.12512	6.61966	6.53035	6.39933	6.45465
202050_s_at	chr1p32-p34	9202	ZMYM4	7.13613	7.05334	7.17995	7.05334	7.02264	7.46507	7.37775	7.18152	7.56711	6.63032	7.14333	6.33646	7.01522	6.91793	6.62002	6.67343	6.5585	6.58468	6.28655
202051_s_at	chr1p32-p34	9202	ZMYM4	7.93732	7.58063	7.98607	7.68219	7.66414	8.87575	8.76283	8.58071	8.92134	8.03152	8.27616	7.93247	8.21141	7.92711	8.16448	7.92523	7.74835	8.09495	7.64786
202052_s_at	chr5p13.3-p13.2	26064	RAI14	9.45736	9.58785	10.0308	10.0762	10.3635	8.3537	7.99181	8.60515	8.26419	7.88678	8.19848	8.11489	8.28615	8.44467	8.29097	8.41805	8.52316	8.87329	8.89266
202053_s_at	chr17p11.2	224	ALDH3A2	8.45014	8.34293	8.24726	6.78033	6.90017	8.79938	9.25203	8.58765	9.34688	8.58337	9.27591	8.58877	8.92499	8.45489	7.90543	8.08747	8.37628	7.85886	8.34813
202054_s_at	chr17p11.2	224	ALDH3A2	7.68768	8.206	7.95071	7.06457	7.11002	8.74512	8.37446	8.52601	8.9931	8.70797	9.21563	8.20269	8.52232	8.25526	8.30306	8.41904	8.52417	8.14299	8.09709
202055_at	chr3q21	3836	KPNA1	6.77587	7.03467	6.94115	6.99596	6.73279	6.92303	6.90711	6.58848	7.3095	5.85263	6.24799	5.79848	6.35764	5.92995	6.18562	5.80598	6.23549	6.01841	6.97909
202056_at	chr3q21	3836	KPNA1	6.76914	6.6991	6.6601	6.73059	5.98165	6.7634	6.96711	6.41402	6.92843	5.68853	5.88289	5.11558	6.34883	5.67942	5.52344	5.2777	6.16637	5.46686	6.58852
202057_at	chr3q21	3836	KPNA1	5.36864	5.20466	5.50108	5.68188	5.72569	4.53861	4.53652	4.40475	4.16988	4.6363	4.54532	4.41297	4.29467	4.3006	4.31629	4.33707	4.31961	4.72771	4.51353
202058_s_at	chr3q21	3836	KPNA1	5.9636	5.30762	4.92228	5.04046	4.99598	6.41984	6.07781	6.17936	6.12496	5.18202	5.93111	5.07132	5.75182	5.48644	5.18609	5.5642	5.64613	4.91851	5.68911
202059_s_at	chr3q21	3836	KPNA1	8.25594	7.09459	7.25968	7.297	6.98042	7.55251	7.53319	7.51393	7.67806	7.17883	6.9288	6.5349	7.08862	6.90134	7.13089	7.47412	7.36618	7.31291	6.90554
202060_at	chr11p15.3	9646	CTR9	9.04274	9.28495	9.30741	8.75387	8.76797	9.07409	8.72061	8.96696	9.11809	8.73437	8.78893	8.46972	9.00617	8.55878	8.6822	8.74178	8.69756	8.75512	8.61092
202061_s_at	chr14q31	6400	SEL1L	8.90983	9.22137	9.0595	9.04873	9.14253	6.71369	6.7095	6.73968	6.77348	6.64376	6.36707	6.40447	6.51367	6.3555	6.43913	6.5435	6.58107	6.36111	6.21935
202062_s_at	chr14q31	6400	SEL1L	7.41018	6.20822	5.8175	5.31237	5.7194	4.1619	4.36297	4.39959	4.03663	4.13885	4.0912	4.04265	4.58028	4.06885	4.37641	4.1885	4.44876	4.39748	4.45695
202063_s_at	chr14q31	6400	SEL1L	4.12008	3.78517	3.60178	3.80426	3.79901	3.55911	3.57294	3.61046	3.52315	3.56166	3.68285	3.38277	3.38804	3.51762	3.45081	3.48283	3.42641	3.47545	3.57709
202064_s_at	chr14q31	6400	SEL1L	4.68848	5.01899	5.21668	4.85791	4.87275	4.03775	4.05253	4.16475	4.12631	4.04118	4.11285	4.04858	4.11657	4.30805	4.03639	4.23662	3.9442	4.17257	4.04107
202065_s_at	chr11q13.3	8500	PPFIA1	5.90422	5.04902	5.09825	5.28519	5.91276	6.28194	5.9436	5.74346	6.25763	5.34689	6.05669	5.72264	5.57252	4.74808	5.74405	5.86221	5.52078	5.88975	5.88585
202066_at	chr11q13.3	8500	PPFIA1	6.86939	7.02687	7.50889	7.78846	7.71738	7.85767	7.3277	8.06164	7.51229	7.83576	7.85542	7.66424	7.3404	7.95701	7.41631	7.27817	7.43441	7.83667	7.58499
202067_s_at	chr19p13.3	3949	LDLR	8.25246	6.57427	5.94506	5.45377	5.89978	6.89793	6.16375	6.0505	6.67588	5.65618	6.4446	5.70614	5.80564	6.01757	5.11586	5.70429	5.84937	5.4381	5.41329
202068_s_at	chr19p13.3	3949	LDLR	9.47559	8.6166	8.45052	8.30791	8.30506	8.35383	7.80121	8.25236	8.05457	8.02029	7.98008	7.71636	7.4601	8.42837	7.39406	7.74888	8.41288	7.38973	7.20515
202069_s_at	chr15q25.1-q25.2	3419	IDH3A	7.04988	7.09277	6.75632	6.6099	6.42464	6.69228	6.74132	6.35718	6.83582	6.03918	6.23666	6.61543	5.60983	5.71976	5.82413	6.15581	6.02601	5.88669	5.8588
202070_s_at	chr15q25.1-q25.2	3419	IDH3A	4.83755	5.30691	4.95733	4.83998	4.71256	5.9433	5.30377	5.4063	5.26502	4.86651	5.22677	5.44587	4.94748	4.78287	4.8938	5.22912	5.08399	4.82203	5.06391
202071_at	chr20q12	6385	SDC4	9.62663	9.74764	8.80724	8.60812	8.94419	8.26722	8.61178	8.83864	8.04249	8.4658	8.80872	8.58511	9.08535	9.36796	8.93437	9.12869	9.26107	8.96805	9.58981
202072_at	chr19q13.2	3191	HNRNPL	8.01586	7.65	7.01911	7.29214	7.15174	9.04109	9.38077	9.05975	9.27592	8.88496	8.97589	8.7826	9.03657	8.67121	8.99978	8.8023	8.68659	9.04393	8.64408
202073_at	chr10p13	10133	OPTN	7.97917	7.70728	7.57565	8.33639	7.8326	3.75599	4.18223	4.41798	3.38342	4.29703	3.96405	3.88816	4.10612	4.50521	4.21301	4.26592	4.33744	4.19755	4.2636
202074_s_at	chr10p13	10133	OPTN	9.80627	9.43772	9.19532	9.30629	9.25744	6.15753	6.85996	7.15635	5.7774	7.53308	7.36936	6.68105	7.14733	7.73646	7.13821	6.94219	7.28106	6.82713	7.22637
202075_s_at	chr20q13.12	5360	PLTP	6.84034	6.25211	6.32409	6.04344	6.47339	6.57352	7.04352	7.06176	6.74544	6.70327	7.11853	6.51098	6.92339	6.47497	6.97651	7.01601	6.76022	7.11109	7.15087
202076_at	chr11q22	329	BIRC2	9.39568	9.78505	9.54963	9.53038	9.34386	8.91065	8.90091	8.93729	8.76086	8.90926	8.48016	9.09108	8.93843	8.86179	8.55856	8.38764	8.70667	8.69706	8.49679
202077_at	chr16p12.2	4706	NDUFAB1	10.3928	10.6332	10.8107	10.7963	10.6982	11.9234	12.0226	12.0021	11.9048	12.0794	12.0083	12.1157	11.7809	11.8872	12.0741	12.1093	12.1041	12.0088	12.0108
202078_at	chr17p11.2	8533	COPS3	7.92182	7.95702	8.27735	8.29757	8.36827	9.44071	9.4811	9.21072	9.59762	9.10591	9.08102	9.51391	9.27462	9.40298	9.18031	9.55275	9.54156	9.38098	9.4344
202079_s_at	chr3p22.1	22906	TRAK1	5.7273	6.06555	6.05353	5.51649	5.33143	5.26024	5.54605	5.71086	5.47894	5.54902	5.60488	5.62789	6.13555	5.54254	5.73821	5.56538	5.66688	5.83475	6.0221
202080_s_at	chr3p22.1	22906	TRAK1	8.39251	8.91544	8.65629	8.32785	8.40863	7.73996	7.79617	8.43464	7.77662	8.1083	8.21617	7.72484	8.21246	7.81564	8.17834	7.90983	7.8664	7.78299	8.14067
202081_at	chr19p13.2	9592	IER2	9.07766	10.188	9.71102	9.47967	9.34445	10.7224	10.9949	10.1966	10.3781	10.1408	10.3796	11.0483	10.5612	11.1535	11.1649	11.378	11.348	11.0263	10.7711
202082_s_at	chr17q25.2	6397	SEC14L1	7.86995	7.33033	7.29437	7.18856	7.06463	7.90279	7.85857	7.25702	7.4598	7.35316	7.38876	6.69907	7.1911	7.23973	7.38187	7.30363	7.46725	7.24172	7.59256
202083_s_at	chr17q25.2	6397	SEC14L1	5.04957	4.9254	5.14982	4.8653	4.70768	5.35316	5.56527	4.72679	4.98645	4.88516	4.57973	4.3983	4.64379	4.86108	4.7094	5.21191	5.06359	4.99241	4.94018
202084_s_at	chr17q25.2	6397	SEC14L1	8.37604	8.01932	8.37095	7.93043	8.07336	8.14008	8.06819	8.61154	8.06754	8.50626	8.55908	7.94587	8.46091	8.47092	8.78604	8.38331	8.49172	8.42564	8.40362
202085_at	chr9q13-q21	9414	TJP2	7.87037	6.29449	5.09549	4.24422	4.37301	8.70053	9.3562	9.41803	8.59744	9.36387	8.81605	9.49464	8.8969	9.14757	9.22563	9.13148	9.14299	9.37118	9.65226
202086_at	chr21q22.3	4599	MX1	4.76122	5.062	4.47246	5.40009	5.17423	4.54307	4.48193	4.80218	4.17157	4.35611	4.65521	4.64605	4.66465	4.69831	4.92268	4.77229	4.62389	4.7189	4.99422
202087_s_at	chr9q21.33	1514	CTSL1	11.4091	10.169	10.0763	9.72928	9.85482	7.90511	7.85535	8.13974	7.6007	8.47459	7.92877	8.47892	7.92977	8.32049	8.25715	8.30041	8.20718	7.98936	8.19306
202088_at	chr18q12.2	25800	SLC39A6	10.5755	11.0687	10.6675	10.7007	10.9556	9.08853	9.23095	9.06079	9.71805	8.85332	8.87772	8.93638	8.94159	9.08148	8.95221	8.68663	8.87653	8.94851	8.74851
202089_s_at	chr18q12.2	25800	SLC39A6	8.51762	8.7115	8.43333	8.36166	8.55308	6.71146	7.39326	6.85996	7.43949	6.36664	6.70039	6.62228	6.81447	6.84453	6.03052	6.4287	6.51103	6.81045	6.23116
202090_s_at	chr19p13.3	10975	UQCR	11.0356	11.0568	11.0958	10.9327	10.8633	10.5824	10.4267	10.4628	10.2864	10.7563	10.6886	10.8785	10.3545	10.597	10.4839	10.6283	10.6585	10.3627	10.4547
202091_at	chr16q13	23568	ARL2BP	3.87739	3.74582	3.90958	3.98585	3.92568	3.49921	3.54061	3.6381	3.83757	3.76905	3.70621	3.62762	3.84735	3.63366	3.68756	3.6141	3.64445	3.68558	3.83511
202092_s_at	chr16q13	23568	ARL2BP	8.99139	8.85213	8.64534	8.62552	8.74738	7.19564	6.92825	5.70707	7.00066	5.70767	6.22857	6.56195	6.16612	6.59516	6.25147	6.12403	6.34713	5.76956	5.92438
202093_s_at	chr19q13.1	54623	PAF1	7.06444	7.19457	6.83516	7.10832	6.92068	7.11805	7.42447	6.71377	7.13239	6.12215	6.66825	6.55287	6.5955	6.92356	6.50653	6.78294	6.84349	6.46093	6.81132
202094_at	chr17q25	332	BIRC5	5.78864	4.03405	4.30092	4.49497	4.46673	8.20332	7.86727	7.2119	8.05714	6.06639	6.33429	5.80059	6.49147	5.41907	6.24373	6.39927	6.33686	6.41841	6.60646
202095_s_at	chr17q25	332	BIRC5	7.26674	3.82459	4.11425	5.31936	4.52385	9.73233	9.54507	9.47751	9.62885	9.17463	9.36184	8.95116	9.14107	9.31077	9.22434	9.15755	9.29636	9.06347	9.18433
202096_s_at	chr22q13.31	706	TSPO	11.2177	10.2882	10.5673	10.4367	10.6748	6.18291	6.03952	6.40966	5.92688	6.41716	6.94417	6.58351	6.32737	6.6506	6.51681	6.51218	6.62059	6.10575	6.31392
202097_at	chr6p22.3	9972	NUP153	7.85488	7.60344	7.33369	7.64085	7.04908	9.46766	9.01012	9.11304	9.34842	8.65038	9.08276	8.6456	9.32953	8.86723	8.97578	8.96218	9.02984	9.40365	9.68637
202098_s_at	chr21q22.3	3275	PRMT2	6.41329	6.64418	6.53871	6.7597	7.01887	6.66662	5.87398	6.30223	6.11912	6.4863	6.40396	6.32977	6.49672	6.22137	6.05282	5.86763	6.20425	5.57914	6.09408
202099_s_at	chr22q11.21	9993	DGCR2	5.41559	5.45372	5.8135	5.57985	5.86217	5.62084	5.54084	5.7256	5.44136	5.96402	6.24294	5.86306	5.7514	5.38682	6.02647	5.89628	5.75489	5.93218	5.27314
202100_at	chr2cen-q13	5899	RALB	7.26497	7.20727	7.35278	7.32376	7.33556	5.31917	5.5549	6.27211	5.33623	6.78282	5.4997	6.24951	6.07253	6.83451	5.99973	5.91756	6.3324	5.77889	5.96993
202101_s_at	chr2cen-q13	5899	RALB	4.75985	5.13986	5.33218	5.42247	5.18708	4.61449	4.45276	4.53962	4.54378	4.93016	4.82798	4.90537	4.56859	4.90053	4.32328	4.76975	4.65337	4.6868	4.80443
202102_s_at	chr19p13.1	23476	BRD4	8.59034	8.28457	7.99273	8.1772	8.19563	9.08823	8.45522	9.23758	8.87831	8.44978	8.6651	8.68759	8.96601	8.84188	9.02739	8.52286	7.74522	8.76907	9.22
202103_at	chr19p13.1	23476	BRD4	5.12441	5.24043	5.18243	5.25713	5.71813	5.46589	5.33488	5.20512	5.54286	4.86723	5.43822	5.08312	5.19655	5.18043	5.41616	5.16934	4.72386	4.94966	5.59545
202104_s_at	chr16q24.3	6687	SPG7	6.79343	6.0751	5.80785	5.73595	6.22276	7.15737	6.64248	7.21188	6.61986	6.61574	7.06211	6.56188	6.85745	6.78511	6.52296	6.48316	6.48458	6.62106	6.2578
202105_at	chrXq13.1-q13.3	3476	IGBP1	9.52278	9.20281	9.36524	9.28064	9.3345	9.08947	9.25474	9.00155	8.88605	9.55483	9.29053	9.07566	9.18589	9.28944	9.39401	9.204	9.22053	9.21537	9.03711
202106_at	chr12q24.33	2802	GOLGA3	8.18714	8.00489	8.05507	8.40998	8.65127	6.12135	6.14431	6.36239	6.21724	6.31344	6.09138	6.40948	6.16448	6.61378	6.30436	5.51496	6.14089	6.20122	6.21886
202107_s_at	chr3q21	4171	MCM2	5.50479	4.55624	5.0496	5.08766	5.05158	9.46078	9.53493	9.29973	9.37304	8.78572	9.32733	9.13548	9.43101	9.36571	9.08034	9.22994	9.18785	9.3047	8.8019
202108_at	chr19q13.11	5184	PEPD	7.81302	6.95072	7.20815	7.30436	7.32692	7.51626	7.9018	7.65265	7.49005	7.31957	7.34388	7.42209	7.41236	7.22619	7.55635	7.45588	7.25788	7.5193	7.18363
202109_at	chr11p15	23647	ARFIP2	7.11794	7.63462	7.34272	7.58224	7.621	7.1141	7.09936	6.63963	7.35504	6.38769	6.58318	6.45998	6.49356	6.61891	6.38137	6.48671	6.63161	6.75999	6.50544
202110_at	chrXq21.1	1349	COX7B	10.988	11.2064	11.4349	11.321	11.2031	11.7958	11.6443	11.7517	11.6293	11.9466	11.8883	12.1811	11.5788	11.6683	11.8799	11.8882	11.6992	11.6639	11.6454
202111_at	chr7q35-q36	6522	SLC4A2	5.14319	4.88871	4.81449	4.81041	5.13295	4.82249	4.79034	4.85784	4.89434	4.43504	4.98194	4.73506	4.46015	4.58504	4.88434	4.94	4.76814	4.69022	4.76162
202112_at	chr12p13.3	7450	VWF	4.6675	4.6442	4.76342	4.67392	4.84825	4.73197	4.54499	4.33201	4.85135	4.71208	4.86314	4.71858	4.85	4.92003	4.66214	4.81255	5.02007	4.70616	4.73708
202113_s_at	chr5q23	6643	SNX2	8.01819	8.39629	8.48731	8.55213	8.31575	8.70846	9.16332	9.16896	8.55708	9.55856	8.82145	9.30337	9.03361	9.10915	9.12072	9.02165	9.06571	9.01425	8.69017
202114_at	chr5q23	6643	SNX2	8.24365	8.19066	8.21432	8.18775	8.25128	8.59899	8.75832	8.6683	8.51202	8.87093	8.38674	8.56933	8.41875	8.53379	8.4948	8.51441	8.48615	8.51442	8.34532
202115_s_at	chr1p36.33	26155	NOC2L	6.30418	6.65932	6.39241	6.64009	6.27772	8.02264	7.56705	7.63293	7.94739	7.11957	7.62999	7.51447	7.21243	7.34944	7.35935	7.25651	7.21052	7.40278	7.41299
202116_at	chr11q13	5977	DPF2	7.76998	6.94143	6.72383	6.96436	6.86547	8.18736	8.28966	8.30683	8.34118	8.05577	8.14894	7.89123	8.03843	7.92098	8.23927	7.91888	7.47038	7.91797	7.59671
202117_at	chr11p11.2	392	ARHGAP1	9.76322	9.33645	9.2143	9.89762	9.79977	8.82856	8.50402	8.95248	8.93015	8.52816	8.60608	8.33889	8.67511	8.4008	8.71628	8.50919	8.76352	8.63826	8.66289
202118_s_at	chr8q21.3	8895	CPNE3	9.0484	5.24135	5.63278	4.48858	4.08995	4.42005	6.43791	4.99278	4.67533	3.68399	4.60831	3.80862	3.97778	4.21472	3.72177	3.91972	4.16872	4.17509	3.67139
202119_s_at	chr8q21.3	8895	CPNE3	12.1825	10.1094	9.80662	9.53017	9.49458	9.32229	9.05777	9.00773	9.13345	8.26753	8.5181	8.44239	8.48382	8.54426	8.6417	8.68683	8.68875	8.49676	8.29847
202120_x_at	chr19q13.2-q13.3	1175	AP2S1	10.1479	10.111	10.2107	9.88709	9.9537	9.52516	9.4157	9.49253	9.46874	8.95133	9.64912	8.97831	9.36244	9.12876	9.39243	9.43303	9.62433	9.24715	9.11588
202121_s_at	chr19q	27243	CHMP2A	9.75025	9.23559	9.5986	9.52007	9.60492	8.60683	9.26799	9.5722	8.6978	10.0937	9.79238	9.51684	9.70529	9.72476	9.97543	9.62723	9.5785	9.50555	9.66041
202122_s_at	chr19p13.3	10226	M6PRBP1	11.4881	10.3987	10.4365	10.2407	10.5072	9.10885	8.90491	8.93299	9.09296	8.8041	9.07653	8.45871	9.23433	8.94792	8.91859	8.74202	8.82395	8.74818	8.95773
202123_s_at	chr9q34.1	25	ABL1	8.47667	8.15558	7.92719	8.13358	8.18192	7.9749	7.88626	7.91044	8.03921	7.32714	7.92635	7.26983	7.85943	7.51393	7.83058	7.48674	7.63862	7.66975	7.41666
202124_s_at	chr2q33	66008	TRAK2	7.74379	7.91439	7.3294	7.08432	7.14112	5.93001	6.25367	5.60827	6.02478	4.87873	5.58792	5.05699	5.046	4.93473	4.34503	5.08509	5.24384	5.32385	5.01191
202125_s_at	chr2q33	66008	TRAK2	7.99792	8.31556	8.25385	8.3203	8.31824	6.12025	6.05575	5.98338	5.88327	5.20214	5.73552	5.424	5.69504	5.60618	5.71341	5.64822	5.42255	5.69006	5.12215
202126_at	chr6p25.2	8899	PRPF4B	7.88564	7.61994	7.59634	8.24257	8.03069	9.15505	8.90905	8.5719	9.12804	7.96721	8.00108	8.76733	8.52675	8.62268	8.503	8.38109	8.75193	8.76963	9.30957
202127_at	chr6p25.2	8899	PRPF4B	4.93078	4.92695	4.32014	5.22538	5.22092	5.35811	4.75256	5.742	5.08428	6.5465	5.45848	5.80189	4.83816	7.15315	4.59748	4.64308	4.82786	6.23037	5.18598
202128_at	chr14q24.3	9870	KIAA0317	6.49137	5.96029	5.57511	6.21832	5.77171	6.77862	6.54106	6.71283	6.46069	5.50589	5.75216	5.30799	6.32499	6.1409	5.56223	6.01793	6.18205	6.23031	5.89156
202129_s_at	chr18q11.2	8780	RIOK3	6.07686	5.40455	5.3543	5.56249	5.09188	5.0987	5.31238	5.58774	4.89343	5.04233	4.9215	5.30942	5.46498	4.83665	5.42045	5.38824	5.43285	5.19654	5.6649
202130_at	chr18q11.2	8780	RIOK3	9.16737	9.41148	9.13906	9.13695	8.91507	7.96659	8.17715	8.29258	7.56737	7.89571	8.0143	7.15794	8.4743	8.09763	8.16114	7.9421	8.29219	8.13473	8.31017
202131_s_at	chr18q11.2	8780	RIOK3	6.46576	6.55039	6.11134	6.1214	5.63475	5.479	5.35104	5.48417	5.21615	4.87026	5.17606	3.78601	5.59469	4.51422	5.00524	5.26484	5.19454	5.40566	5.2318
202132_at	chr3q23-q24	25937	WWTR1	8.30524	7.08322	7.32739	7.42509	7.38098	5.6078	6.45192	6.21491	5.6468	6.09397	6.08857	5.92953	5.99229	5.95309	5.87067	5.60061	6.26193	5.95276	5.97859
202133_at	chr3q23-q24	25937	WWTR1	9.65457	9.05516	8.94019	9.63077	9.38285	7.20502	7.49614	7.36148	6.90986	7.25141	6.97533	6.76419	7.47442	7.07437	7.16375	7.10716	7.96408	7.35599	7.77897
202134_s_at	chr3q23-q24	25937	WWTR1	4.75261	4.70058	4.57568	4.60981	4.7456	5.00559	4.99614	4.95758	5.01	5.2988	5.10481	5.22922	4.51945	5.26608	5.39782	5.21019	4.88199	4.62092	5.66104
202135_s_at	chr2q11.1-q11.2	10120	ACTR1B	7.6536	7.38923	7.16038	7.14053	7.58976	6.63678	7.07235	7.03059	6.85439	7.16404	7.24929	7.11683	7.06711	7.25308	7.00511	6.78757	6.70469	6.71398	6.79991
202136_at	chr10p14	10771	ZMYND11	9.49842	8.9905	8.77526	8.51404	8.60547	7.89598	7.75372	7.50565	8.14386	6.70532	7.03844	7.11559	7.53564	7.56136	7.08267	6.92366	7.24573	7.03281	7.50466
202137_s_at	chr10p14	10771	ZMYND11	5.08596	4.46039	4.81285	4.51312	4.53832	4.15709	4.31359	4.18943	4.11923	4.09769	3.96252	4.05089	4.1185	4.20975	4.18112	4.03524	3.89191	4.13191	4.18112
202138_x_at	chr7p22	7965	JTV1	7.90865	8.31276	8.32258	8.43395	8.66065	9.85033	9.8796	9.49481	10.0076	9.24621	9.5847	9.77786	9.58684	9.50052	9.78862	9.80978	9.68028	9.69752	9.42572
202139_at	chr1p36.13	8574	AKR7A2	9.7105	8.83433	8.65416	8.44276	8.86666	8.322	8.52648	8.32759	8.45426	7.90531	7.99576	7.35126	8.11008	8.04217	7.88071	7.61763	8.02105	7.36511	7.62717
202140_s_at	chr15q24	1198	CLK3	6.55097	6.6249	6.4056	6.34597	6.51512	5.97259	5.83274	6.26009	5.72642	6.39739	6.54106	5.83274	5.89489	6.18489	6.17685	5.95307	5.4378	6.05636	5.60573
202141_s_at	chr2q37.3	10920	COPS8	10.0286	10.0092	9.98947	9.97882	10.0141	10.1958	9.53493	9.38844	9.72846	9.4069	9.1961	9.44635	9.22291	9.36361	9.21804	9.43495	9.37945	9.43846	9.24802
202142_at	chr2q37.3	10920	COPS8	8.80428	8.75943	8.8391	8.8445	8.75724	8.96781	8.15068	8.14297	8.52378	8.31563	7.88505	8.41074	7.95722	8.27506	8.01707	8.40057	8.39471	8.32289	8.18634
202143_s_at	chr2q37.3	10920	COPS8	8.07587	7.9915	8.63663	8.58634	8.7329	8.38679	8.17228	7.80189	8.15827	8.29432	7.56481	8.51448	7.97209	8.67321	8.26681	8.23405	8.13698	8.00828	7.99556
202144_s_at	chr22q13.1|22q13.2	158	ADSL	9.27636	8.49501	8.59444	8.7463	8.77918	10.8929	11.1795	10.8234	10.9626	10.5837	10.7192	10.6932	10.7045	10.4508	10.9109	10.8745	10.7551	10.7643	10.5637
202145_at	chr8q24.3	4061	LY6E	7.03249	6.09054	6.28555	6.50114	6.61881	5.98153	6.24322	6.02057	5.67972	5.74551	6.05696	5.99083	5.48769	6.33836	6.01683	5.96918	5.83557	6.22364	5.38768
202146_at	chr7q31.1	3475	IFRD1	6.97308	7.7641	7.50459	7.97494	7.8557	7.16459	6.92257	6.84482	7.47076	7.34915	6.69239	8.23639	7.59506	8.44882	6.60631	7.27498	7.82246	7.93236	8.74075
202147_s_at	chr7q31.1	3475	IFRD1	6.11213	6.76898	6.90952	7.41265	6.8105	6.48207	6.70929	6.44768	6.71397	6.98064	6.70433	7.89388	7.12408	7.96352	6.22287	7.06928	7.3126	7.4093	8.34007
202148_s_at	chr17q25.3	5831	PYCR1	7.1461	7.24851	7.0065	8.09947	8.49893	7.61846	7.54913	7.50909	7.79329	8.02626	8.03581	8.32764	7.70505	7.88953	8.02746	7.65144	7.62401	7.74054	8.04104
202149_at	chr6p25-p24	4739	NEDD9	6.0077	7.70422	7.50434	7.08018	6.93825	4.40608	4.627	4.0849	4.20127	3.97808	4.04265	4.01206	4.21095	5.49965	3.90916	4.38448	5.45818	3.80786	4.0395
202150_s_at	chr6p25-p24	4739	NEDD9	5.04309	5.50473	5.40477	5.031	5.00179	4.87868	4.87348	4.26659	4.53652	4.60676	4.80177	4.72415	4.65822	5.05453	4.99975	5.01	4.98562	4.8541	4.65886
202151_s_at	chr9q34.3	10422	UBAC1	6.99709	6.43572	6.52043	6.85137	6.9794	8.07721	8.04054	8.12944	8.07718	8.02416	7.86598	8.14148	7.72351	7.94427	7.78543	7.88401	7.86169	7.76091	7.54844
202152_x_at	chr19q13	7392	USF2	7.52336	7.50176	7.25449	7.16204	7.16753	7.15338	7.20018	7.22551	7.17578	7.1996	7.0352	7.24037	7.28811	7.1888	7.44126	7.15517	7.15722	7.03464	7.14171
202153_s_at	chr19q13.33	23636	NUP62	7.43421	7.27593	7.29285	7.59118	7.6908	8.81522	8.84248	8.56548	8.67095	8.38449	8.56489	8.67017	8.75205	8.75886	8.76741	8.51399	8.61735	8.77155	8.28846
202154_x_at	chr16q24.3	10381	TUBB3	10.0339	10.2948	10.2134	10.5786	10.5652	12.0669	11.7445	11.9363	12.2191	11.6642	11.9805	11.4602	11.8453	11.6311	11.5126	11.682	11.854	11.3024	11.6878
202155_s_at	chr9q34.1	8021	NUP214	5.88091	6.18952	6.25682	6.06367	6.38457	6.77838	7.09991	7.14261	6.59612	6.87832	6.76776	6.45328	6.6634	6.48177	6.85283	6.38784	6.46816	6.64922	6.51835
202156_s_at	chr10p13	10659	CUGBP2	6.61066	6.22874	5.75995	5.93106	6.08732	6.52233	6.59253	6.50606	6.2646	5.66558	5.86089	5.64628	6.63968	6.32055	6.10493	6.29175	6.66045	6.41677	6.20242
202157_s_at	chr10p13	10659	CUGBP2	8.58668	8.04974	7.13531	7.76361	8.12533	8.28645	8.32661	8.26517	8.15174	7.09308	7.30407	6.92156	8.48576	7.71273	7.91288	8.08166	8.21564	8.02862	7.94219
202158_s_at	chr10p13	10659	CUGBP2	6.55089	6.325	6.13172	6.61348	6.6625	6.53667	6.46744	6.61231	6.06785	5.93201	5.30932	5.12058	6.80794	5.95527	6.2904	6.17263	6.63619	6.18879	6.27334
202159_at	chr19p13.2	2193	FARSA	7.16743	7.39086	7.24383	7.45875	7.54686	8.42744	8.17528	8.20934	8.51479	7.99181	7.90989	8.17201	8.04445	7.85864	8.19222	8.19052	8.03314	7.88409	8.06248
202160_at	chr16p13.3	1387	CREBBP	7.42958	6.8003	6.92426	7.14725	6.93989	8.23971	7.47977	8.03819	8.27166	7.37959	6.81136	7.06135	7.73115	7.84194	7.34293	7.49394	7.98963	7.89194	8.39619
202161_at	chr19p13.12	5585	PKN1	4.92136	4.79573	4.50402	4.56726	4.72003	4.60218	4.88021	4.98713	4.7372	4.64452	5.17553	4.93622	4.88037	4.40825	4.8793	4.91716	4.70629	4.84244	4.57614
202162_s_at	chr5q31-q33	9337	CNOT8	6.39986	6.71768	7.06931	7.33386	7.2088	6.93772	7.16581	6.83408	7.14714	6.76708	7.61339	6.66835	7.1804	6.95268	6.97077	7.08773	6.87576	7.0023	6.60471
202163_s_at	chr5q31-q33	9337	CNOT8	7.42324	7.88402	8.29109	8.37662	8.17817	7.94924	7.97937	8.31301	7.75703	8.1102	7.78631	7.57354	8.24981	7.86534	8.03845	7.86265	7.80678	8.28673	7.82401
202164_s_at	chr5q31-q33	9337	CNOT8	6.94145	7.2336	7.02516	7.10808	7.23898	7.11177	7.64878	7.27567	7.2996	6.65176	7.33571	5.91678	7.2189	6.40237	6.60807	7.01235	6.72592	6.9452	6.0149
202165_at	chr3q29	5504	PPP1R2	7.01242	7.04387	7.18248	6.73295	6.83848	7.33622	7.45838	7.26426	7.13123	7.02214	6.56058	6.76493	7.01664	6.61197	6.58308	6.76334	7.2928	6.91549	7.01875
202166_s_at	chr3q29	5504	PPP1R2	7.47689	7.93872	8.02057	8.20314	7.38541	7.61425	7.4962	6.89487	7.64322	7.08608	6.68974	7.32113	6.97053	7.10354	6.68833	7.48786	7.76159	7.02641	7.70238
202167_s_at	chr10q24-q25	64210	MMS19	7.62407	6.82116	6.44099	6.71883	6.96369	8.04862	8.14702	8.4511	7.8988	8.19099	8.56708	7.73861	8.19902	8.11091	8.24083	8.06034	7.89571	7.99287	7.7962
202168_at	chr5q11.2-q13.1	6880	TAF9	9.54591	9.16921	9.13364	9.18938	9.27359	10.1381	10.2154	9.78843	10.0409	9.78455	9.7304	10.4982	9.84875	9.98867	9.87321	10.0641	10.0544	9.83514	9.966
202169_s_at	chr11q22	60496	AASDHPPT	8.3987	8.5894	8.78323	8.16798	7.93346	9.02505	8.79407	8.80873	8.8795	8.21509	8.5645	8.05486	8.59408	7.80719	8.1301	7.93742	8.08113	8.15563	8.14421
202170_s_at	chr11q22	60496	AASDHPPT	8.53494	7.66214	7.9321	7.26255	7.16592	8.65354	8.67682	8.40648	8.79169	8.0642	8.29665	7.704	7.92654	7.9428	8.22702	8.22702	8.23539	8.1231	8.03295
202171_at	chr17q22	7716	VEZF1	8.8107	7.58068	7.89428	7.55846	7.77922	8.66224	8.74209	8.19159	8.88806	8.00921	8.39298	8.11071	8.49809	8.71066	7.9223	7.95529	8.5219	8.24489	8.44803
202172_at	chr17q22	7716	VEZF1	7.79608	7.69762	7.57131	7.37022	7.58396	7.36474	6.96518	7.65116	7.48053	7.34871	6.95818	6.92692	7.51112	7.16421	7.31291	7.07245	7.60511	7.30691	7.26627
202173_s_at	chr17q22	7716	VEZF1	6.92451	5.81478	5.95406	5.31481	5.00791	6.86499	6.31227	6.3352	6.93574	5.77091	6.07045	5.59365	6.2863	6.11824	5.62016	5.75213	6.07098	5.96839	6.17775
202174_s_at	chr8p22-p21.3	5108	PCM1	8.22112	7.53084	7.78243	7.69572	7.92131	8.64073	8.84104	8.841	8.44512	8.46409	8.18841	8.25068	8.99503	8.5894	8.28511	8.63416	8.67345	8.81328	8.42465
202175_at	chr2q35	79586	CHPF	6.33291	6.91235	6.5718	6.56014	6.78371	6.12278	6.33911	5.97804	6.25155	6.05503	6.45053	5.89707	6.11338	5.89537	6.3187	5.91944	5.94635	6.14766	6.20803
202176_at	chr2q21	2071	ERCC3	6.50393	6.33242	5.9573	6.15614	6.28501	7.17354	6.87122	6.93653	6.98834	6.10863	6.68001	6.12796	6.3379	6.52144	5.79966	6.14319	6.55375	6.35191	5.8778
202177_at	chr13q34	100133684 /// 2621	GAS6 /// LOC100133684	9.58419	11.5951	10.8684	10.2319	10.2756	5.5668	5.29733	5.16341	5.26981	5.55849	5.68008	5.60242	5.48691	6.30199	5.54492	5.32247	5.44189	5.61327	5.37387
202178_at	chr1p36.33-p36.2	5590	PRKCZ	5.30172	5.15244	6.35855	5.60789	5.49335	7.97609	7.96344	7.90246	8.05708	8.1575	8.3022	7.6588	7.7715	8.07708	7.8631	7.76985	7.60431	7.72734	7.57087
202179_at	chr17q11.2	642	BLMH	6.11731	5.98805	5.67626	6.12896	6.08281	8.1335	8.14295	8.02294	8.14312	7.44721	7.82106	7.23548	7.84628	7.32257	7.67424	7.51618	7.56206	7.53635	7.61705
202180_s_at	chr16p11.2	9961	MVP	9.77785	8.70581	9.12591	8.67464	8.83213	4.96404	4.58541	5.13517	4.94241	5.22179	5.4997	5.11047	5.02972	4.99265	5.40868	5.07491	4.96842	5.12088	4.95759
202181_at	chr14q24.1	9766	KIAA0247	7.57878	8.05843	8.19347	8.14693	7.82082	5.85705	5.75243	5.8064	5.75561	5.92941	6.06975	5.63475	5.66273	5.83999	5.58357	5.44523	5.73238	5.50974	5.38329
202182_at	chr17q21	2648	KAT2A	6.01785	5.49911	5.28019	5.25743	5.75475	6.28175	5.75377	5.75029	6.02418	6.12861	6.09317	6.05443	5.47118	5.99033	5.64206	5.4938	5.60644	5.71353	5.53864
202183_s_at	chr16p11.2	3835	KIF22	5.64398	4.71764	4.83057	4.95222	5.15607	7.87704	7.91132	7.82632	7.65579	7.51826	7.34863	7.48996	7.32992	7.66082	6.69274	7.23299	7.05747	7.42094	6.88332
202184_s_at	chr1q42.13	55746	NUP133	7.32524	6.67478	7.13159	7.14132	7.0468	8.58488	8.26572	8.71156	8.49145	8.14046	8.14784	7.95159	8.26957	8.05384	8.3785	8.31293	8.23258	8.10364	7.64597
202185_at	chr7q22	8985	PLOD3	9.65947	8.92418	8.96742	9.2564	9.40993	7.81738	7.50707	7.67977	7.75289	7.29984	7.6605	7.15526	7.31979	7.33231	7.30488	7.42017	7.33528	7.39957	7.65252
202186_x_at	chr1q32.2-q32.3	5525	PPP2R5A	4.04654	4.10058	4.12801	3.99769	4.27978	4.01045	4.09742	3.71516	4.0887	3.89505	4.26637	4.4435	4.05019	3.91108	4.05081	3.99176	3.98636	4.03645	4.10087
202187_s_at	chr1q32.2-q32.3	5525	PPP2R5A	7.89392	7.252	7.12703	7.1228	7.01003	7.57843	7.52273	7.88876	7.54351	7.59679	7.45475	7.47672	7.19985	7.51583	7.73731	7.64631	7.37842	7.51181	7.19725
202188_at	chr16q13	9688	NUP93	7.70105	7.47397	7.46092	7.51087	7.48977	9.50192	9.56114	9.26167	9.49777	9.26118	9.52758	9.1039	9.37852	9.13963	9.42994	9.44143	9.34141	9.53184	9.0264
202189_x_at	chr19p13.3	5725	PTBP1	9.41236	9.16321	9.2112	9.58059	9.65194	11.3256	11.1769	10.9806	11.1609	10.2935	10.9104	10.5152	10.8885	10.7933	10.7292	10.8666	10.7332	10.8093	10.6397
202190_at	chr20q13.2	1477	CSTF1	5.24993	5.69301	5.66399	5.38528	5.63559	6.7365	7.16175	6.75465	6.84585	6.18342	6.6508	6.99499	7.22282	6.70115	6.64046	6.61005	6.85738	6.62807	6.78452
202191_s_at	chr17p13.1	8522	GAS7	6.28235	5.24355	5.17381	5.94978	6.35767	4.4008	5.31669	5.53079	4.35173	5.18955	5.16674	4.93987	5.18514	4.96377	5.67407	5.21853	5.2942	5.74337	5.42984
202192_s_at	chr17p13.1	8522	GAS7	6.32533	6.13696	6.33218	6.61265	6.84903	5.88701	5.9115	5.93317	5.80879	6.65597	6.4917	6.88977	6.32843	6.34869	6.55174	6.39541	6.39384	6.54578	6.71675
202193_at	chr22q12.2	3985	LIMK2	6.0039	7.18524	7.47285	8.45458	7.24277	7.73038	7.73711	7.60895	7.4887	7.14271	7.436	7.20493	7.70551	7.48363	7.17186	7.28667	7.57367	7.59571	7.06904
202194_at	chr1pter-q31.3	50999	TMED5	10.3108	9.86066	9.41577	9.45483	8.93087	8.497	8.83301	8.81642	8.76779	8.87032	8.11203	8.65697	8.48461	8.29893	8.55819	8.66994	8.70493	8.65968	8.60578
202195_s_at	chr1pter-q31.3	50999	TMED5	7.71427	7.69762	7.19031	7.19639	7.45397	5.75773	6.20648	5.78051	5.64058	5.70694	4.93253	5.9692	5.67513	5.59234	5.82815	6.40597	6.2141	6.01065	6.3231
202196_s_at	chr11p15.2	27122	DKK3	8.5088	10.3357	10.8351	9.66674	9.49668	4.19309	4.89055	4.58204	4.44168	4.30248	4.28154	4.93882	4.74636	4.8652	4.69181	4.78707	4.63164	4.58406	4.72145
202197_at	chr22q12.2	8897	MTMR3	5.6492	6.18627	6.45247	5.92229	5.8724	5.8387	6.10635	5.81531	5.49383	5.86548	5.54782	5.60169	6.02859	6.14999	5.59033	5.33514	5.58415	5.84087	6.02733
202198_s_at	chr22q12.2	8897	MTMR3	3.9394	3.96025	4.06158	3.85169	4.00764	3.69585	3.85124	3.94098	3.88937	3.97648	4.10405	4.06187	3.82845	3.94105	3.95257	4.01876	3.84328	3.87168	3.93911
202199_s_at	chr6p21.31	6732	SRPK1	4.52905	5.1312	5.32933	5.30083	5.22715	5.92067	6.11652	5.79937	6.15924	5.82357	5.90594	5.97554	5.85639	5.62925	6.01419	5.80303	5.85858	5.69577	6.00573
202200_s_at	chr6p21.31	6732	SRPK1	8.17135	7.66616	7.67312	7.69754	7.4981	9.52727	9.16429	9.48585	9.34232	9.29447	9.20171	9.55357	9.15375	9.20657	9.20222	9.17107	9.24663	9.29551	8.94578
202201_at	chr19q13.1-q13.2	645	BLVRB	8.10527	7.64169	7.49038	7.79473	7.40361	7.32451	7.40432	7.89296	6.89247	8.7523	8.46285	8.68388	7.94636	8.15132	8.39726	8.31467	8.00516	8.00519	8.06142
202202_s_at	chr6q21	3910	LAMA4	9.92077	9.99467	9.62963	9.81928	9.56202	3.80883	3.86569	3.71964	3.83516	3.77275	3.76829	3.78655	3.58948	3.79196	3.96645	3.72199	3.7436	3.74429	3.91337
202203_s_at	chr16q21	267	AMFR	7.04791	6.78679	7.14978	6.45133	6.28483	5.03657	5.088	4.30626	4.81319	4.16389	4.49938	4.21953	4.63117	5.28627	4.23662	4.13077	4.54993	4.43405	4.59068
202204_s_at	chr16q21	267	AMFR	7.0845	6.65982	6.52279	6.49548	6.43505	5.97525	6.11329	5.63931	6.00141	5.28528	5.71078	5.56513	5.53552	5.80939	4.9025	5.33131	5.43118	5.29867	5.66756
202205_at	chr19q13.2-q13.3	7408	VASP	7.83718	7.44696	7.62272	7.37658	7.10503	7.53211	8.26671	7.90077	7.66432	7.4092	7.71388	7.83434	7.91693	7.93357	7.74899	7.85241	7.83377	7.98898	8.44518
202206_at	chr2q37.1	10123	ARL4C	9.25393	10.9889	10.8547	10.3293	9.98774	6.80833	7.44015	5.66104	6.78253	5.42143	5.85759	5.8669	7.10396	7.50204	5.74292	6.27713	7.0587	6.52318	5.71773
202207_at	chr2q37.1	10123	ARL4C	8.69509	10.858	10.9982	10.588	10.0602	6.98079	7.1131	5.11414	6.673	5.10965	6.11351	5.80963	7.21718	7.94093	5.6301	6.58302	7.51307	6.52451	5.29261
202208_s_at	chr2q37.1	10123	ARL4C	7.9299	10.3671	10.1702	9.69936	9.43932	7.23768	7.3933	6.01889	7.1492	6.30136	6.78684	6.83305	7.5128	7.81205	6.43682	7.12199	7.59677	7.05086	6.94332
202209_at	chr3p25.1	27258	LSM3	9.58644	9.04278	9.13371	9.17185	9.21023	11.2802	11.1116	10.7416	11.323	10.6782	10.9843	11.2932	10.6638	10.8999	10.7502	10.8129	10.8703	10.5908	10.6619
202210_x_at	chr19q13.2	2931	GSK3A	5.9153	5.54541	5.57767	5.44091	5.95303	5.40348	5.88144	5.39073	5.79277	5.56752	6.08069	6.00925	5.88887	5.63894	6.17685	5.93941	5.77005	5.9066	5.85008
202211_at	chr22q13.2	26286	ARFGAP3	9.1862	8.98403	8.81035	9.19407	9.0516	7.14634	7.46015	7.64189	6.59464	7.8016	7.72299	7.18968	7.55286	7.46319	7.57349	7.22409	7.30366	7.22974	7.15519
202212_at	chr22q12.1	23481	PES1	7.2586	7.14227	7.13529	7.0713	7.18848	8.63405	8.24015	7.84768	8.34014	7.48469	8.06887	8.10153	8.02606	7.46552	7.82262	7.85924	7.77385	7.77224	7.97826
202213_s_at	chrXq23	8450	CUL4B	7.48406	8.31468	8.67469	6.52113	6.14861	6.31941	6.39757	6.0072	5.55882	5.92048	5.45933	5.60902	5.80637	5.54559	5.58425	5.67096	5.6475	5.42301	5.28377
202214_s_at	chrXq23	8450	CUL4B	9.10499	9.58505	10.257	8.76228	8.61175	9.15107	8.53842	8.37281	8.31668	8.27405	8.06534	8.13365	8.13445	7.79991	8.00921	7.88151	7.86179	8.14213	7.72606
202215_s_at	chr1p32|1p32	4802	NFYC	5.33699	5.06064	4.94451	4.8749	4.87615	6.0636	6.4244	6.67056	6.02894	5.79449	6.06648	5.86212	6.33363	6.35375	5.8217	5.88235	6.04815	5.86181	5.94735
202216_x_at	chr1p32|1p32	4802	NFYC	5.86161	5.83379	5.23005	5.7401	5.55375	6.63837	6.36236	6.30518	6.76048	6.0457	6.48857	5.83367	6.15825	6.14077	6.16348	6.20172	6.35974	6.21419	6.16116
202217_at	chr21q22.3	8209	C21orf33	9.17933	8.56047	8.45814	8.68016	8.83376	9.56428	9.66961	9.60927	9.65643	9.53263	9.61111	9.69715	9.40413	9.58113	9.52515	9.32955	9.35134	9.20864	9.19598
202218_s_at	chr11q12.2	9415	FADS2	7.59263	7.47474	6.9862	7.39486	7.57124	7.70983	7.40249	7.43333	8.07253	6.86926	7.59009	6.95212	7.50068	7.12224	7.34071	7.25906	7.32008	7.28585	7.01943
202219_at	chrXq28	6535	SLC6A8	6.84638	6.66086	6.74331	6.91683	7.35469	8.54112	7.75624	7.95963	7.14853	7.06457	8.00135	7.31548	8.66052	8.64656	8.0266	7.73149	7.76808	8.61257	8.87733
202220_at	chr1q22	22889	KIAA0907	7.60388	7.15687	6.62126	7.46162	7.28007	7.76463	7.66609	8.00289	7.50391	8.33537	8.0594	7.85155	6.78088	8.42912	7.12085	6.83374	6.77074	7.14233	6.48893
202221_s_at	chr22q13.2	2033	EP300	5.93927	5.19626	5.1865	6.07345	5.53005	6.10076	5.61647	6.82219	5.79298	6.76378	6.49217	6.65204	7.38176	7.09625	7.43744	7.58558	7.68105	7.96606	8.3359
202222_s_at	chr2q35	1674	DES	4.1947	5.18159	4.96113	5.26326	5.00237	4.67955	4.34317	4.59042	5.04625	5.20487	5.1165	5.42609	4.97088	4.53508	5.29653	5.15857	5.02116	4.85496	4.86897
202223_at	chr11q23.3	3703	STT3A	8.95127	9.00609	8.82416	9.3063	9.54797	9.09425	9.03699	8.8828	9.22338	8.70072	8.68313	8.45039	8.85807	8.49488	8.70765	8.75423	8.81833	8.61103	8.70983
202224_at	chr17p13.3	1398	CRK	8.60953	8.08384	7.96383	7.93697	7.96446	8.01631	7.91045	7.586	8.02197	6.96224	7.41595	7.30974	7.82541	7.49966	7.17066	7.24414	7.46323	7.51082	7.92492
202225_at	chr17p13.3	---	---	9.41675	9.08827	9.1593	9.01894	9.00528	8.94819	8.86527	8.52668	9.0638	8.31455	8.54162	8.23481	8.77908	8.43351	8.31182	8.4108	8.60113	8.66429	8.83523
202226_s_at	chr17p13.3	1398	CRK	8.38907	7.88481	7.96176	7.64001	7.36926	7.34915	7.56773	6.88388	7.66374	6.94104	7.24215	7.10983	7.53625	7.37952	6.64204	7.12758	7.30519	7.21892	7.35899
202227_s_at	chr5q31	10902	BRD8	7.72066	7.41511	7.26857	7.46157	7.62937	8.35925	8.53415	8.56874	8.30217	8.30908	8.34054	7.90595	8.04895	8.13856	8.03646	7.99756	7.78716	8.21683	7.93343
202228_s_at	chr15q22	27020	NPTN	10.8875	11.4889	11.4986	11.265	11.1872	10.396	10.2211	10.5482	10.4983	10.4013	10.4135	10.3301	10.4219	10.4584	10.1673	10.4813	10.5342	10.4003	10.2993
202229_s_at	chr19p13.1	10523	CHERP	4.93465	4.90156	5.08442	5.1257	5.23874	5.02605	5.37948	4.93788	5.13801	4.98952	5.38556	5.33503	5.13437	5.07817	5.41633	5.16047	5.27962	5.16941	5.17993
202230_s_at	chr19p13.1	10523	CHERP	7.64669	7.24715	7.65666	7.82222	7.79823	9.61404	9.02838	9.48527	9.32986	8.80277	8.79191	8.90125	9.47217	8.97668	9.21396	9.43083	9.37629	9.75112	9.53328
202231_at	chr11p13	10480	EIF3M	9.94447	10.167	10.4314	10.3165	10.3916	10.9794	10.9231	11.0751	11.0012	11.5352	10.9738	11.4093	11.0928	11.1753	11.1401	11.2868	11.1328	11.4174	11.2598
202232_s_at	chr11p13	10480	EIF3M	9.46473	9.84874	10.2202	9.97866	9.867	10.7464	10.4909	10.7164	10.6455	11.1881	10.5986	11.1133	10.8132	10.8387	10.8584	11.0267	10.8332	11.0307	10.9109
202233_s_at	chr1p34.1	7388	UQCRH	11.2202	11.257	11.356	11.4182	11.5541	12.1433	12.3064	12.3177	12.2064	12.6046	12.3719	12.7225	12.3147	12.3988	12.511	12.4752	12.4316	12.5147	12.418
202234_s_at	chr1p12	6566	SLC16A1	5.88139	6.36775	6.16398	6.75502	6.27454	9.31647	9.55355	9.9782	9.15202	10.3904	9.74582	9.69151	9.98223	9.63257	10.1773	9.90742	9.71423	10.2365	9.96748
202235_at	chr1p12	6566	SLC16A1	5.11972	5.45956	5.45565	5.80767	5.30275	8.17703	8.45279	8.79258	7.8726	9.12343	8.27729	8.75597	8.96579	8.54345	9.16658	8.97539	8.551	9.25917	9.06212
202236_s_at	chr1p12	6566	SLC16A1	6.91941	7.35622	7.12166	7.25658	7.16568	10.4499	10.2767	10.1663	10.5561	10.1232	10.6074	10.1014	10.5889	9.88678	10.0141	10.2947	10.0816	10.6261	10.2648
202237_at	chr11q23.1	4837	NNMT	11.6385	12.9205	13.1335	13.1472	12.9575	4.84181	4.79776	4.2987	4.74199	4.55003	4.61448	4.63141	4.47313	4.16354	4.53032	4.69424	4.45869	4.56334	4.61804
202238_s_at	chr11q23.1	4837	NNMT	10.7824	12.2129	12.2707	12.4627	12.2864	4.57285	4.67225	4.24597	4.7043	4.82899	4.6396	4.90533	4.6551	4.34338	4.78437	5.02545	4.80278	4.65497	4.77193
202239_at	chr13q11	143	PARP4	8.93714	7.7342	7.50361	7.50709	7.56596	7.31094	7.15994	7.02118	6.99808	6.84957	7.11653	6.92574	7.28052	7.31987	7.2189	7.2283	7.25475	7.02331	7.00126
202240_at	chr16p12.2	5347	PLK1	4.41522	4.21359	4.3007	4.38147	4.46606	5.94865	5.48983	5.47637	5.71766	4.88753	5.23	5.18548	5.1115	4.97369	4.9928	5.1798	5.05873	5.15861	5.22876
202241_at	chr8q24.13	10221	TRIB1	6.12153	5.76031	5.6149	4.5067	5.12842	8.97186	8.85727	8.21391	8.03167	8.00637	8.1611	9.05873	8.67099	9.20375	9.04526	9.31993	9.06229	9.02942	8.97065
202242_at	chrXp11.4	7102	TSPAN7	3.80782	4.20765	4.41583	4.19096	4.0794	4.76746	4.66548	5.34266	4.30086	5.03373	5.20957	4.47551	5.21336	4.70509	4.97725	5.15797	5.03721	5.20508	5.28789
202243_s_at	chr1q21	5692	PSMB4	10.4922	10.4528	10.7238	10.7883	10.9102	11.1986	11.553	11.441	11.3388	11.6337	11.3746	11.5485	11.3602	11.5151	11.5958	11.5676	11.4392	11.3487	11.4551
202244_at	chr1q21	5692	PSMB4	10.8691	11.1692	11.0558	11.2189	11.2194	11.5504	11.7563	11.7291	11.6885	11.7577	11.4968	11.5463	11.5435	11.5108	11.593	11.6943	11.5077	11.5259	11.4347
202245_at	chr21q22.3	4047	LSS	9.88338	9.08678	8.73406	8.66858	8.85447	8.70028	7.99985	8.15237	8.74025	8.07949	8.0206	7.96151	8.21676	8.27208	7.85748	7.92382	8.12169	7.78582	8.14797
202246_s_at	chr12q14	1019	CDK4	8.80419	8.82223	8.66567	8.87554	9.17699	10.3545	9.90908	9.75046	10.3732	9.31849	9.87033	9.71501	9.90719	9.73978	9.73046	9.85358	9.89654	9.5131	9.5915
202247_s_at	chr14q32.3	9112	MTA1	4.64881	4.26267	4.1563	4.15515	4.3107	4.49045	4.39039	4.10669	4.39137	4.51609	4.64854	4.40828	4.37705	4.37477	4.4405	4.3116	4.3819	4.51669	4.49082
202248_at	chr16q21-q22	1874	E2F4	5.09936	5.11663	4.94947	4.82106	4.9319	5.12097	5.20883	5.06248	5.48573	5.17036	5.51729	5.30982	4.88391	5.13654	5.22459	5.28045	5.02477	5.16051	4.99168
202249_s_at	chr1q22-q23	50717	WDR42A	6.04385	6.08179	5.64937	5.8675	5.63715	5.7332	6.03244	5.80212	5.8757	5.77157	5.94718	5.83694	5.3903	5.84237	5.97268	5.71134	5.48927	5.85847	5.79379
202250_s_at	chr1q22-q23	50717	WDR42A	6.81229	5.95754	6.04883	5.76497	5.57682	5.82588	5.97859	6.5543	5.57964	5.70826	5.853	5.71286	5.82344	6.30571	5.62422	5.62418	5.74162	5.66364	5.43338
202251_at	chr1q21.1	9129	PRPF3	5.86432	5.34119	5.3396	5.87371	5.34375	7.11834	6.75246	6.78679	6.78778	6.35451	6.4974	5.8664	6.64262	6.52424	5.80881	6.12626	5.92624	6.30111	6.30924
202252_at	chr1q21.2	5872	RAB13	11.7836	11.0711	11.2217	11.3681	11.4897	10.3615	10.3453	10.7378	10.2612	11.0128	11.0601	10.6247	11.3815	11.1311	10.8345	10.7901	10.849	10.8669	11.4361
202253_s_at	chr19p13.2	1785	DNM2	6.084	5.6324	5.16286	5.51704	5.69883	5.99186	5.72388	6.12171	5.97634	5.17274	5.85613	5.4334	5.43515	5.62578	5.20912	5.30432	5.39765	5.41393	5.35876
202254_at	chr14q24.2	26037	SIPA1L1	6.33201	5.07535	5.66569	5.08225	5.46246	5.12877	4.95615	5.30845	4.63659	4.94589	4.59321	4.78919	5.24094	5.10075	4.88588	5.14607	5.25371	5.4656	4.67189
202255_s_at	chr14q24.2	26037	SIPA1L1	7.95719	7.24699	7.3258	7.22751	7.10881	7.51425	7.35188	7.54388	7.54075	7.11814	7.23647	7.17989	7.4893	7.24512	7.53484	7.5508	7.40014	7.55632	7.35932
202256_at	chr16p11.2	10421	CD2BP2	6.68701	6.12952	6.30092	6.05339	6.12344	7.10897	6.73373	6.83321	7.30137	6.83635	6.91164	7.14077	6.97949	7.24407	6.7731	6.46514	6.83228	7.07985	7.25247
202257_s_at	chr16p11.2	10421	CD2BP2	7.87185	7.92818	8.02669	7.91442	8.00619	8.18006	7.78301	7.5617	7.93804	7.4158	7.88252	8.07417	7.88942	7.95042	7.63416	7.68189	7.74936	7.42593	7.83135
202258_s_at	chr13q13.1	10443	N4BP2L2	8.07945	8.28056	8.18577	8.86881	8.65034	7.76812	8.33163	8.19854	7.93667	9.10121	8.49709	8.81384	8.22674	8.29315	8.23688	8.0244	8.02492	8.25594	7.79884
202259_s_at	chr13q13.1	10443	N4BP2L2	5.64161	5.41517	5.85422	6.76285	5.72941	5.57306	5.90256	6.00329	5.63584	5.54792	5.44955	5.76996	5.24365	5.92802	6.51783	6.29516	6.03684	6.3362	5.34358
202260_s_at	chr9q34.1	6812	STXBP1	7.89937	7.89824	7.64484	7.17028	7.17429	6.16234	6.15751	6.60454	5.76693	5.71414	6.2345	5.98203	5.96021	5.98676	6.13886	5.85949	5.65207	6.04898	5.53197
202261_at	chr1q21	6944	VPS72	7.13883	6.92385	6.79476	6.79416	6.99005	8.09782	8.32624	8.28004	8.35064	8.17946	8.11342	8.33702	7.99243	8.108	8.06026	8.14953	7.95606	7.91431	7.6695
202262_x_at	chr6p21.3	23564	DDAH2	8.024	7.85082	7.98684	8.03483	8.09213	8.0063	8.10201	7.52262	8.07871	7.44594	8.07886	7.15869	8.03088	7.91366	7.47096	7.45147	7.93874	7.26312	7.22204
202263_at	chr1p36.13-q41	51706	CYB5R1	7.99805	8.40532	8.50193	7.17217	7.65986	6.41046	6.36457	6.08163	6.26772	5.59232	5.43009	5.49508	6.09494	6.03742	5.34646	5.46268	5.86137	5.48522	6.15961
202264_s_at	chr19q13	10452	TOMM40	6.90874	7.26544	6.71819	7.0733	7.3251	8.76893	8.49962	8.20633	8.96823	7.88052	8.52761	8.21994	8.17013	8.25676	7.8534	8.10416	8.13801	8.14788	8.49423
202265_at	chr10p11.23	648	BMI1	8.32443	8.54444	8.48809	8.46098	7.97041	5.70612	6.16098	5.58025	5.46337	5.66956	5.35396	5.42619	5.84954	5.6705	5.33908	5.80269	6.11938	5.55263	5.26859
202266_at	chr6p22.3-p22.1	51567	TTRAP	8.91592	8.55171	8.77372	8.84314	8.51273	9.56035	9.74346	9.35436	9.73267	8.78533	8.94391	9.19273	9.35392	9.21639	9.29101	9.40866	9.55803	9.66172	9.76214
202267_at	chr1q25-q31	3918	LAMC2	4.78472	4.41409	4.54208	4.42249	4.48356	4.4311	5.17488	5.57191	4.96933	5.27419	5.04702	5.22109	5.61135	5.63425	5.77083	5.39885	5.28755	5.32127	6.72135
202268_s_at	chr16q22	8883	NAE1	9.37119	9.17427	9.02791	8.88553	8.83761	11.0219	10.9115	10.7217	11.0211	10.5632	10.7714	11.0782	10.781	10.6685	10.4264	10.5013	10.6814	10.6703	10.0284
202269_x_at	chr1p22.2	2633	GBP1	7.29806	7.76036	8.39753	8.37421	8.36533	3.88872	3.6597	3.94342	3.77812	3.9321	4.06755	3.93654	3.8914	3.74445	3.79227	4.00563	3.92831	3.91953	3.91231
202270_at	chr1p22.2	2633	GBP1	7.08522	8.03231	8.82589	8.76314	8.45026	3.45293	3.54986	3.40648	3.44683	3.47657	3.4238	3.31389	3.33894	3.48665	3.43222	3.41822	3.41901	3.46583	3.42297
202271_at	chr1q42.11	23219	FBXO28	8.14765	7.39101	7.51932	7.13675	6.87694	6.83292	6.8483	7.16518	6.69174	6.91743	6.47617	6.58047	7.09566	6.60865	6.70683	5.94005	5.96058	6.61737	6.25473
202272_s_at	chr1q42.11	23219	FBXO28	6.72936	6.81727	6.70814	6.77459	6.57657	8.85938	9.14329	8.46249	9.14067	7.93464	8.42736	8.29558	8.81476	8.34364	8.79812	8.85535	8.88115	9.01326	9.07147
202273_at	chr5q33.1	5159	PDGFRB	10.053	8.98907	9.0134	8.57764	9.04919	5.58676	5.37693	5.63556	5.40502	5.71491	6.05957	5.78696	5.99937	6.10511	5.88759	5.78507	6.05521	5.98805	5.79495
202274_at	chr2p13.1	72	ACTG2	4.78215	5.18739	5.23202	7.14567	5.16621	6.27001	6.41314	6.24536	5.62692	6.58848	6.38507	7.59507	7.4654	8.18898	7.76271	8.54638	7.78269	7.4536	8.87748
202275_at	chrXq28	2539	G6PD	7.22666	6.17531	6.05136	6.25273	5.91914	6.2218	5.99318	6.14518	5.75377	5.41748	5.57756	5.67178	5.77132	5.13208	5.8552	5.65767	5.81192	5.40458	5.42306
202276_at	chr7q21.3	7979	SHFM1	9.81032	9.75594	9.42726	9.63015	9.87219	10.6143	10.704	10.4823	10.4152	10.8124	10.9272	10.8502	10.5189	10.5795	10.475	10.4311	10.6468	10.3013	10.4233
202277_at	chr9q22.2	10558	SPTLC1	9.75259	9.63846	9.63311	9.72278	9.71701	9.52218	9.64776	9.36537	9.48261	9.54124	9.50566	9.67035	9.49277	9.1775	9.14843	9.31044	9.44462	9.37104	9.67102
202278_s_at	chr9q22.2	10558	SPTLC1	5.29794	5.4634	5.83597	5.98897	5.81544	5.31272	6.07958	5.49382	5.21902	5.52549	5.28596	6.08373	6.00188	5.97348	5.72839	5.64097	5.9999	5.86055	5.9711
202279_at	chr14q32.33	9556	C14orf2	9.20191	8.92634	8.84993	8.65844	9.03856	9.80943	9.41485	9.24515	9.60502	9.45418	9.26146	9.7258	9.00345	9.19745	9.05689	9.19396	9.33502	8.88736	8.94231
202280_at	---	---	---	3.6143	3.93033	3.925	3.72709	3.80675	3.83949	3.7349	3.86292	4.00103	3.85785	3.88181	3.83678	3.76309	3.68389	3.91587	3.79701	4.00247	3.86357	3.78646
202281_at	chr4p16	2580	GAK	6.82006	6.80674	6.52291	6.49896	6.89265	6.99302	6.74105	7.15182	6.76994	6.58229	6.99092	6.76537	6.77924	6.86059	6.76387	6.4441	6.82114	6.74267	6.92207
202282_at	chrXp11.2	3028	HSD17B10	8.0875	8.86242	8.99243	9.10406	9.28727	10.6463	9.69964	9.25503	9.9106	9.24484	9.72039	9.39919	9.30125	9.43676	9.50022	9.42092	9.48743	9.16804	9.11556
202283_at	chr17p13.1	5176	SERPINF1	11.211	10.0841	10.5932	11.6362	11.9481	6.21507	6.1446	6.80568	5.5959	6.30519	5.78597	5.68887	6.41931	6.98717	6.78472	7.09136	6.29367	7.2055	6.16104
202284_s_at	chr6p21.2	1026	CDKN1A	11.0804	11.2913	11.0621	10.6262	10.0953	6.7176	6.51254	7.11014	5.61294	8.10641	7.41358	7.40463	7.1466	7.24585	7.17404	6.38898	6.77282	7.36391	7.6931
202285_s_at	chr1p32	4070	TACSTD2	4.47741	4.57129	4.44685	4.38534	4.48077	4.26995	4.51353	4.24108	4.24704	3.95138	4.50377	4.80873	4.38787	4.48641	4.41454	4.3212	4.37976	4.50162	4.49368
202286_s_at	chr1p32	4070	TACSTD2	7.15984	5.43447	6.46063	4.30995	4.38355	4.06219	6.68458	4.2445	4.03548	4.01561	4.64872	4.57022	4.51096	4.3189	4.03655	4.39062	5.92562	4.38575	5.34773
202287_s_at	chr1p32	4070	TACSTD2	3.69115	3.62947	3.51855	3.73661	3.69295	3.65526	3.72399	3.70261	3.63396	3.71036	3.61034	3.7722	3.71385	3.68553	3.72738	3.6701	3.61853	3.58358	3.64895
202288_at	chr1p36.2	2475	FRAP1	6.34986	6.02429	5.66269	5.93237	6.15446	6.78718	6.67144	6.96116	6.60153	6.54994	6.51663	6.27026	6.47908	6.31324	6.6246	6.41981	6.29578	6.54958	6.23016
202289_s_at	chr10q26	10579	TACC2	6.60998	5.12062	5.26356	4.9967	5.80177	7.49409	7.00971	7.18062	7.18409	6.40383	6.66958	6.85986	7.69841	7.15411	6.7581	7.12953	7.56296	7.28073	7.57041
202290_at	chr7q22.1	11333	PDAP1	7.99128	7.40051	7.81593	8.13842	8.03594	8.12051	8.28421	8.51491	8.4277	7.9794	8.69832	7.87269	8.67073	8.13981	8.58073	8.61814	8.86901	8.50152	8.54593
202291_s_at	chr12p12.3	4256	MGP	3.69222	4.43405	3.94256	6.9388	5.18469	3.54376	3.60074	3.38914	3.56846	3.72493	3.4152	3.41087	3.59185	3.44429	3.49919	3.45446	3.41901	3.53903	3.52934
202292_x_at	chr1p36.11	11313	LYPLA2	7.38912	7.58355	7.50238	7.39384	7.72476	8.23487	8.43463	8.2822	8.74336	8.17524	8.43533	8.56473	8.12612	8.20972	8.48204	8.43235	8.25757	8.50865	8.24668
202293_at	chr3q22.3	10274	STAG1	6.78276	6.07636	6.18112	5.71482	5.53626	6.70398	6.48464	6.01203	6.53719	5.33815	4.80877	5.73051	5.80213	6.13043	5.14423	5.50701	5.77381	5.46672	5.62338
202294_at	chr3q22.3	10274	STAG1	7.73696	7.03694	6.80421	6.83496	7.03761	7.0804	6.65104	5.9649	7.18104	5.38361	5.66164	5.90026	5.90767	6.42083	5.56982	5.91474	6.09211	5.75388	5.37911
202295_s_at	chr15q25.1	1512	CTSH	3.9296	4.25128	4.15815	4.07947	4.24773	5.81759	5.87752	6.20536	5.56554	6.38653	6.89221	6.9082	6.74951	6.68353	6.47852	6.49367	6.5993	6.30263	6.48468
202296_s_at	chr1p36	11079	RER1	10.0523	9.91738	9.91902	10.3913	10.4369	9.40023	9.41626	8.8456	9.54444	8.56385	9.09514	8.8034	9.03086	9.17637	8.88706	9.16462	9.3814	8.9223	9.21486
202297_s_at	chr1p36	11079	RER1	9.06171	9.00604	9.11172	9.22054	9.54901	8.43135	8.41256	7.81749	8.85045	6.84821	7.49181	7.18305	7.55469	7.49787	7.44709	7.30135	7.61464	7.18578	7.97782
202298_at	chrXq24	4694	NDUFA1	10.9528	11.2252	11.1892	11.162	11.2198	10.8775	11.0305	10.991	10.8512	11.3532	11.2332	11.4131	10.9479	10.8179	11.2058	10.998	10.9189	10.7561	10.943
202299_s_at	chr1p13.3	10542	HBXIP	9.94855	10.069	9.86318	9.90543	9.92291	9.56508	9.61019	9.56684	8.62094	9.68252	9.50792	9.93693	9.4488	9.45046	9.54378	9.76162	9.6157	9.46713	9.38763
202300_at	chr1p13.3	10542	HBXIP	9.91413	9.8886	9.80987	9.66576	9.74563	9.55684	9.44423	9.26458	8.54323	9.4987	9.59659	9.78118	9.26007	9.16891	9.39365	9.44549	9.40789	9.12904	9.10359
202301_s_at	chr12q24.31	65117	RSRC2	7.67977	7.08048	7.33659	7.20691	7.27784	7.50438	7.89552	8.12602	7.55393	8.46303	8.28146	8.16602	7.31213	8.47117	7.80485	7.68069	7.67818	8.29155	8.15713
202302_s_at	chr12q24.31	65117	RSRC2	8.72619	8.51643	8.57669	8.65114	8.68005	9.21073	8.94975	9.64108	9.32766	9.88767	9.56972	9.72831	8.9139	9.69461	9.30104	9.13563	9.06335	9.55825	9.29436
202303_x_at	chr4q31.1-q31.2	8467	SMARCA5	7.69842	7.26383	7.64158	7.44766	7.57035	8.78392	9.24941	8.95066	8.69973	8.49031	8.22361	8.35735	9.00418	8.61712	8.67258	8.63506	8.68706	8.86706	8.49812
202304_at	chr13q14.2	22862	FNDC3A	8.99014	7.7976	7.90592	8.01995	7.65075	7.44036	7.38217	7.46821	7.76915	7.41907	7.00776	6.0641	7.30388	7.13144	6.87448	6.71921	7.41432	6.9183	6.864
202305_s_at	chr2p21	9637	FEZ2	9.25284	9.38621	9.38193	8.89475	8.81357	7.82541	8.20703	7.65271	7.66374	7.82397	7.82397	7.82098	7.75703	8.02654	8.06071	7.86235	7.78109	7.86201	7.83916
202306_at	chr11q13.1	5436	POLR2G	9.84777	9.58309	9.68827	9.89032	9.82299	10.745	10.5108	10.4875	10.6334	10.3096	10.6444	10.4796	10.3889	10.464	10.351	10.5965	10.502	10.5666	10.2383
202307_s_at	chr6p21.3	6890	TAP1	8.05349	7.69629	7.75657	7.3175	7.34812	6.12101	6.20606	6.28517	5.61798	6.26454	6.28794	6.52303	5.95951	6.86312	6.40045	6.49402	6.19262	6.2759	6.13444
202308_at	chr17p11.2	6720	SREBF1	5.24866	4.56004	4.38545	4.75334	4.7601	4.73974	4.84442	5.18388	4.83326	4.60406	4.95836	4.82104	4.70616	5.13483	4.4388	4.96396	4.99003	5.00817	5.04506
202309_at	chr14q24	4522	MTHFD1	8.97192	8.61725	8.3434	8.64513	8.57163	10.8371	10.9413	11.1755	10.8544	10.6094	10.8567	10.6301	10.638	10.3571	11.016	10.8341	10.8081	10.8102	10.6311
202310_s_at	chr17q21.33	1277	COL1A1	10.0639	12.0203	11.4648	12.7209	12.7927	4.85311	4.93135	6.76082	4.79821	6.62083	6.31462	6.26808	7.24017	6.81432	6.987	6.74877	6.26184	7.35517	7.89236
202311_s_at	chr17q21.33	1277	COL1A1	7.94602	11.4345	11.0609	12.3066	12.1872	4.23395	4.47064	5.24407	4.00469	4.98775	4.94106	4.59339	5.54044	5.37546	5.53307	5.1834	4.94439	5.43103	6.31761
202312_s_at	chr17q21.33	1277	COL1A1	5.87792	5.79429	5.73664	6.04914	5.9499	5.97259	5.75739	5.77771	6.10289	6.02205	6.42009	6.31509	5.93796	5.76274	6.13177	6.1487	5.7572	5.95141	6.21714
202313_at	chr8p21.2	5520	PPP2R2A	8.41872	8.42253	8.11619	8.03011	7.92566	9.40526	9.30903	9.4968	9.39855	8.74516	9.08221	8.71893	8.98252	8.71546	8.94924	8.88603	8.85566	9.11986	8.94507
202314_at	chr7q21.2	1595	CYP51A1	8.8486	8.594	8.34989	8.7296	8.22265	8.70737	8.13382	8.43464	8.87881	8.25019	7.88923	7.82399	8.81074	8.00862	8.01764	8.54163	8.74363	8.61382	8.39749
202315_s_at	chr22q11|22q11.23	613	BCR	5.63109	5.09544	5.29567	5.0754	5.0711	7.60027	7.27816	7.41422	7.67764	7.1328	7.61437	7.23235	7.8477	7.91292	7.43757	7.10016	7.3902	7.11439	7.04273
202316_x_at	chr1p36.3	10277	UBE4B	5.61692	4.64713	4.68026	4.47247	4.25286	5.71134	5.70447	5.62391	5.39928	4.84357	5.07145	4.68172	5.34129	5.06327	5.08476	4.65761	4.67476	4.72961	4.83329
202317_s_at	chr1p36.3	10277	UBE4B	8.8839	8.15581	7.69938	7.70261	7.39737	8.4285	8.31668	8.56981	8.16634	8.20256	8.30599	7.8335	8.27376	7.83729	8.19948	7.99239	7.96737	7.90319	7.93636
202318_s_at	chr6q13-q14.3	26054	SENP6	8.53267	7.85204	7.92996	7.65347	7.85353	8.24546	7.73749	8.11835	8.20076	7.63742	6.96134	7.513	7.6769	8.06074	7.18238	7.54539	7.76049	7.8211	7.8019
202319_at	chr6q13-q14.3	26054	SENP6	4.41635	4.27701	4.04625	4.29925	4.01299	4.66599	4.65253	4.85671	4.78514	4.15452	4.37518	4.19766	4.51666	4.08234	4.05188	4.24395	3.94256	3.89785	4.29606
202320_at	chr16p12	2975	GTF3C1	7.45235	6.92207	6.9662	6.66904	6.99937	8.01331	7.68711	7.73903	7.90755	7.15907	7.65117	7.43218	7.58527	7.48569	7.6238	7.54113	7.38962	7.50837	7.42578
202321_at	chr1q43	9453	GGPS1	6.72528	5.98805	5.71263	5.51539	5.58072	5.66931	5.83888	6.11972	5.43272	5.53058	5.29457	5.01584	5.90654	5.49288	5.3437	5.433	5.53652	5.34751	5.46313
202322_s_at	chr1q43	9453	GGPS1	8.50179	7.99821	8.0351	8.24405	8.1373	8.47408	8.82326	8.65782	8.69887	9.0036	8.94864	9.04834	8.823	8.6566	8.7691	8.5796	8.70028	8.64154	8.25137
202323_s_at	chr1q42.12	64746	ACBD3	7.11423	6.96809	7.69359	7.10457	7.55938	5.07384	5.97142	5.96609	5.27387	6.74084	6.54517	6.61089	6.27774	7.06784	6.12498	6.00843	6.20344	6.73751	6.66455
202324_s_at	chr1q42.12	64746	ACBD3	9.20143	9.53182	9.36911	9.68396	9.7746	8.27789	8.27466	8.49673	7.98955	8.37949	7.98765	8.12691	8.18923	8.35466	8.17957	8.18286	8.3227	8.61518	8.42703
202325_s_at	chr21q21.1	522	ATP5J	10.9786	11.4267	11.5643	11.4206	11.3857	11.5366	11.2853	11.467	11.4724	11.6396	11.5812	11.7888	11.4273	11.3978	11.3669	11.5398	11.4734	11.2824	11.4212
202326_at	chr6p21.31	10919	EHMT2	5.56136	5.09629	4.89171	4.65528	4.50362	6.86896	6.70728	6.59952	6.59752	5.93622	6.54248	5.75389	6.25731	5.77009	6.1362	6.0396	5.77924	5.95264	5.82391
202327_s_at	chr16p13.3	5310	PKD1	4.96614	4.80714	4.73228	4.59531	4.69139	4.74837	4.83165	4.61719	4.95822	4.69843	4.9333	5.06021	4.62442	4.53262	5.00414	4.72807	4.78702	4.99409	5.02259
202328_s_at	chr16p13.3	5310	PKD1	6.25061	6.01215	6.22085	6.3698	6.15526	5.7941	5.3036	5.5156	5.91281	5.94054	5.84116	6.33702	6.04414	5.89682	6.08397	5.87846	5.8347	6.03301	6.03011
202329_at	chr15q24.1	1445	CSK	7.45684	6.9402	6.87913	6.93428	7.14887	7.66179	7.27937	6.97689	7.8721	5.99461	6.65268	6.13822	6.50582	6.30249	6.64724	6.72573	6.71171	6.38728	6.60449
202330_s_at	chr12q23-q24.1	7374	UNG	7.0691	6.5454	6.2205	6.56556	6.32144	9.86035	9.99539	9.66912	9.8432	9.23876	9.5367	9.49241	9.81098	9.32552	9.56119	9.65367	9.74832	9.71593	9.78809
202331_at	chr19q13.1-q13.2	593	BCKDHA	7.23592	6.04412	6.11124	6.43791	6.53818	6.86422	7.17255	7.09776	6.77566	7.11048	7.2523	6.3459	7.19971	6.86066	7.27687	6.95994	6.83107	6.83946	7.47005
202332_at	chr22q13.1	1454	CSNK1E	7.79502	7.53623	7.59192	7.33374	7.42017	8.41694	8.37994	8.88487	8.15219	8.82447	9.07994	8.32463	8.49183	8.38841	8.78857	8.35146	8.15654	8.58851	8.36199
202333_s_at	chr5q31.1	7320	UBE2B	9.43942	9.6268	9.95127	9.54908	9.5013	8.61691	8.71841	8.49334	8.3477	8.89799	8.59988	9.48725	8.85899	8.74325	8.35297	8.76593	8.88002	8.86194	9.19988
202334_s_at	chr5q31.1	7320	UBE2B	7.14216	7.6962	7.74041	7.76569	7.61403	6.3014	6.5341	6.12226	5.9022	5.94468	5.65521	6.89624	6.00791	6.00803	5.95922	5.9059	6.50263	6.2251	6.62495
202335_s_at	chr5q31.1	7320	UBE2B	3.90697	3.78517	3.45411	3.75164	3.55512	3.42172	3.52934	3.44917	3.51555	3.22875	3.31359	3.43121	3.36051	3.41002	3.48142	3.35834	3.45399	3.27886	3.47896
202336_s_at	chr5q14-q21	5066	PAM	12.09	12.0874	11.8104	11.6388	11.6001	7.90045	8.07729	8.42192	7.77884	7.96772	7.79025	6.85154	8.76575	8.64423	8.28653	8.26488	8.38107	8.13724	9.02187
202337_at	chr1q12	11243	PMF1	6.05388	5.28323	6.00507	5.45864	5.51924	7.76797	7.91344	8.08747	7.91806	7.66823	7.38343	7.38063	7.69514	7.53878	7.75067	7.80002	7.76868	7.63169	7.65067
202338_at	chr17q23.2-q25.3	7083	TK1	6.53096	4.67408	4.21356	5.51731	5.1916	7.77118	7.72059	7.57702	7.56218	7.17971	7.60509	7.19779	7.58958	7.34441	7.15651	7.4216	7.58343	7.43445	7.33517
202339_at	chr19q13.3	8189	SYMPK	5.89564	5.52557	5.50598	5.45161	5.83148	6.04008	6.17384	6.07646	6.16532	5.92938	5.96594	6.2046	5.99078	6.37647	5.95337	6.11633	5.99282	6.11039	5.85923
202340_x_at	chr12q13	3164	NR4A1	5.54579	5.74449	5.33061	5.66089	5.911	5.88214	5.38462	5.50792	5.56683	5.53291	5.97421	6.03865	5.82648	6.17165	5.81263	5.7587	5.73802	5.94508	5.99174
202341_s_at	chr4q31.3	23321	TRIM2	8.11775	7.41433	7.58119	7.29497	7.44966	8.1542	7.71894	8.02624	7.89572	7.63796	7.22099	7.38884	7.6881	7.74417	7.72922	7.44683	7.15026	7.45493	7.30239
202342_s_at	chr4q31.3	23321	TRIM2	7.32545	7.11564	6.84153	6.65989	6.66418	7.74	7.04944	7.27055	7.24869	6.86993	6.30379	6.43561	6.98383	6.66149	6.76916	6.74782	6.55382	6.63585	6.33177
202343_x_at	chr2cen-q13	1329	COX5B	10.8327	10.6932	10.7272	10.909	10.8707	11.1397	11.3014	11.1995	10.9488	11.4611	11.3572	11.7027	11.1849	11.2467	11.4647	11.4472	11.2228	11.0789	11.1401
202344_at	chr8q24.3	3297	HSF1	6.48145	6.25002	5.87095	6.1873	6.35597	6.47129	6.38253	6.28248	6.39373	6.22606	6.34404	5.93639	6.13037	5.74015	6.24709	6.14331	6.10954	6.10155	6.31918
202345_s_at	chr8q21.13	2171 /// 728641 /// 729163	FABP5 /// FABP5L2 /// FABP5L7	7.56024	6.95576	7.12456	8.25052	8.422	11.5301	11.6692	11.7103	11.5754	11.6552	11.5954	12.1141	11.5526	11.4897	11.5865	11.9629	11.8785	11.4093	11.6767
202346_at	chr4p14	3093	UBE2K	7.4796	7.74698	7.63092	7.76815	7.2341	8.27693	8.6709	8.52451	8.28919	7.8939	8.01448	8.04774	8.04479	7.89636	8.11684	8.28237	8.05619	8.18264	8.24848
202347_s_at	chr4p14	3093	UBE2K	9.27694	9.27738	9.13262	9.02062	8.87454	9.54227	10.1032	9.52843	9.65818	9.36894	9.51273	9.29797	9.2972	9.42238	9.32421	9.47291	9.42603	9.52481	9.50946
202348_s_at	chr9q34	1861	TOR1A	7.73884	8.81828	8.47529	8.18424	8.29281	8.25002	7.89924	7.5677	8.34382	6.89059	7.48088	7.69357	8.13163	8.04784	7.23176	7.68397	7.79585	7.58758	7.70936
202349_at	chr9q34	1861	TOR1A	8.27029	8.2614	8.08869	8.30716	8.35365	8.20933	8.06097	7.70147	8.36594	7.02786	7.53678	7.60388	7.73288	7.5434	7.51024	7.84605	7.7421	7.57508	7.99322
202350_s_at	chr8q22	4147	MATN2	6.35993	5.68148	5.3457	5.80852	6.08697	5.83822	7.53725	6.96671	6.11476	6.81161	6.70626	6.0373	6.70519	6.12928	6.8741	6.76614	6.44338	6.81876	6.6737
202351_at	chr2q31-q32	3685	ITGAV	10.6378	11.5555	11.4611	11.5773	11.6236	8.33753	8.55972	8.59773	8.35135	8.55765	8.56556	8.04283	9.41132	10.1652	8.63223	9.16807	9.50431	8.79217	9.43456
202352_s_at	chr17q24.2	5718	PSMD12	7.95543	8.53749	8.51375	8.52303	8.21909	9.61252	9.76126	9.37284	9.63011	9.40079	9.07122	9.57655	9.34362	9.55088	9.30523	9.57639	9.63812	9.55599	9.76682
202353_s_at	chr17q24.2	5718	PSMD12	7.39794	7.53388	7.68156	7.63351	7.57357	8.38574	7.75158	7.85044	8.24825	7.49227	7.0093	7.89246	8.06791	7.99526	7.14519	7.77821	8.00898	7.94624	7.89972
202354_s_at	chr19p13.3	2962	GTF2F1	6.68608	5.88122	6.39832	6.09092	6.39118	6.12715	6.92647	5.94444	6.32507	6.34714	6.59247	6.10992	6.50792	6.22755	6.16707	6.13181	6.13696	6.36782	6.52023
202355_s_at	chr19p13.3	2962	GTF2F1	7.49811	7.35886	7.05956	7.2188	7.42658	7.68827	7.62252	7.63369	7.72624	7.18793	7.62887	6.98162	7.51659	7.08563	7.35597	7.40864	7.22229	7.54689	7.49006
202356_s_at	chr19p13.3	2962	GTF2F1	6.20678	6.15793	5.99027	5.92595	5.98535	7.05488	6.32585	6.49493	6.69222	5.81697	6.58241	5.7273	6.48819	6.61606	5.6902	5.80686	6.0174	6.24797	6.28891
202357_s_at	chr6p21.3	629 /// 717	C2 /// CFB	6.09214	4.89613	6.63363	7.98314	7.72429	3.92558	4.09597	3.93571	3.99253	4.17416	4.18568	4.12648	4.10208	4.04336	4.08236	4.15469	4.00325	3.96754	4.04845
202358_s_at	chr11q25	399979	SNX19	5.56719	5.66387	6.29407	6.06312	5.68664	4.99868	4.76764	5.01712	5.09501	4.48377	4.78602	4.49789	4.75167	4.52463	4.50198	4.89352	4.71924	4.56996	4.30183
202359_s_at	chr11q25	399979	SNX19	6.87909	7.01809	7.24164	7.15449	6.99526	6.05811	5.45724	5.66104	5.83507	5.32566	5.44523	5.09036	5.53573	5.33255	5.25767	5.05018	5.33312	5.66509	5.0873
202360_at	chr5q35	9794	MAML1	7.88779	7.77585	7.91906	8.01858	8.02806	8.75322	8.45851	8.43957	8.86445	8.05988	8.15992	8.29026	8.5105	8.44727	8.55541	8.326	8.43807	8.67262	8.84344
202361_at	chr10q22.2	9632	SEC24C	7.8906	8.12968	7.89422	7.93227	8.11085	8.42149	7.76988	8.00463	8.14113	7.43141	8.1935	7.03629	7.58396	7.757	7.4666	7.38692	7.42667	7.54962	7.11996
202362_at	chr1p13.3	5906	RAP1A	9.00196	9.00792	8.89496	8.9851	8.95891	7.80305	7.82628	7.56712	7.76247	7.70706	7.53958	7.36586	7.77899	7.69826	7.64812	8.00717	7.91616	7.61677	7.90698
202363_at	chr5q31	6695	SPOCK1	9.39522	11.1664	11.0488	10.5379	11.1139	4.45103	4.88481	5.16934	4.60359	5.33358	5.54677	4.93183	5.83969	5.88186	5.83686	5.74842	5.82413	5.98586	6.04913
202364_at	chr10q24-q25	4601	MXI1	8.76901	8.70628	8.41671	8.3667	7.95441	6.18844	6.94874	7.86092	5.66427	6.92957	7.4266	5.97413	7.27174	6.90138	7.13778	6.65467	6.44391	6.60809	6.85093
202365_at	chr12q24.31	84747	UNC119B	8.13365	8.19616	8.37816	8.29903	8.08068	8.82222	8.48579	8.53228	8.7725	8.13803	8.24856	7.94121	8.84401	8.35456	8.28633	8.30633	8.4527	8.51855	7.90801
202366_at	chr12q24.31	35	ACADS	6.41624	5.9068	6.04261	6.18504	6.45702	6.09897	5.81983	5.9492	6.10306	6.24651	6.572	6.48488	6.23841	6.00787	6.4823	6.29121	6.13837	6.19294	5.99558
202367_at	chr7q22.1	1523	CUX1	6.5753	6.44141	5.98164	6.10398	6.18357	5.90015	5.41412	5.80137	6.11578	5.80125	5.7007	5.92959	6.01838	5.68614	5.94886	5.95011	5.96737	5.62764	5.79154
202368_s_at	chr6p21.1-p12	9697	TRAM2	9.92158	8.13327	8.64391	7.5916	8.09031	5.74376	5.83876	5.32204	6.00064	5.00997	5.31481	4.88167	5.19697	5.59603	5.33426	5.20632	5.24327	5.37285	6.22733
202369_s_at	chr6p21.1-p12	9697	TRAM2	11.162	10.6192	10.5713	9.92128	10.0677	7.36394	7.16575	7.13123	7.5855	6.34402	6.84477	6.75251	7.52877	7.18364	7.18409	6.89776	7.59978	7.12005	7.68981
202370_s_at	chr16q22.1	865	CBFB	8.56682	7.18538	7.12602	7.99282	7.54631	8.23737	7.93973	7.47432	8.38609	6.49824	7.20961	6.80916	7.49672	7.73601	6.75664	7.06791	7.4504	6.45507	6.82191
202371_at	chrXq22.2	79921	TCEAL4	9.37053	9.19081	9.52869	9.36835	9.42993	9.9538	9.09648	9.68809	9.01155	9.01541	8.79294	9.67954	9.03318	8.7051	9.08172	9.02173	9.11824	9.00859	8.84146
202372_at	chr1q41	25782	RAB3GAP2	7.10559	7.29606	7.21024	7.47085	7.47606	7.28851	6.99117	7.56503	7.32146	7.57848	6.98975	7.08166	7.26118	6.75459	7.4922	6.95751	7.00064	7.35741	6.58012
202373_s_at	chr1q41	25782	RAB3GAP2	8.47753	8.43122	8.30722	8.53179	8.53813	8.43156	8.52886	8.63657	8.44072	8.54579	8.53059	8.10254	8.54267	7.77343	8.64288	8.10326	8.09182	8.45502	7.91178
202374_s_at	chr1q41	25782	RAB3GAP2	6.51031	6.38752	5.9416	5.99067	5.53708	6.12479	6.40401	6.46135	6.48041	6.11831	6.2289	5.73897	6.09368	5.63657	6.21109	5.88035	5.91967	6.0883	6.07311
202375_at	chr4q26	9871	SEC24D	7.24992	7.79717	8.25588	8.23878	8.23674	5.87676	5.77839	6.16194	5.80782	6.303	5.5192	4.84992	5.87346	5.82854	5.77208	5.79706	5.7113	6.12967	6.35701
202376_at	chr14q32.1	12	SERPINA3	4.4574	4.78401	4.77466	4.85143	4.93438	4.73006	4.74363	4.68942	4.52488	4.64595	4.88824	5.27391	4.88423	4.6183	4.8938	4.96341	4.80529	4.8122	4.97024
202377_at	chr1p31.3	---	---	10.672	10.9865	10.6564	10.1498	10.0061	8.19068	7.83118	7.76462	7.64682	7.29799	7.5636	7.52876	7.85415	8.15346	7.30651	7.98887	8.2816	7.68469	8.16913
202378_s_at	chr1p31.3	54741	LEPROT	10.603	11.2506	10.9938	10.2245	10.307	8.09896	8.25123	7.62799	7.76528	7.65804	7.58971	7.91127	8.03009	8.67424	7.56125	8.00152	8.12657	8.08374	8.44719
202379_s_at	chr3p23-p21	4820	NKTR	7.85979	6.80368	6.7789	7.51745	7.51641	7.20484	6.79343	7.66535	7.56536	7.86812	7.43597	7.27338	6.84166	8.63532	7.1211	7.28685	7.00851	8.22697	7.0048
202380_s_at	chr3p23-p21	4820	NKTR	6.26434	5.9393	5.37726	6.24549	6.24868	5.93882	6.0124	6.47274	6.09441	6.80251	6.12	6.78613	5.51165	7.73378	5.50915	5.76607	5.71789	6.84137	5.71844
202381_at	chr8p11.22	8754	ADAM9	11.7966	11.535	11.2773	11.023	10.8738	7.02079	7.63412	7.7899	6.86582	7.5217	7.63369	7.50565	7.98279	8.12904	7.20532	7.7223	7.96821	7.75014	8.52896
202382_s_at	chr5q21	10007	GNPDA1	7.42991	7.12663	6.91524	6.99709	6.91957	8.57469	8.71487	8.84186	8.63078	8.2899	8.72034	8.41624	8.76759	8.23626	8.9841	8.80399	8.71163	8.72909	8.63998
202383_at	chrXp11.22-p11.21	8242	JARID1C	6.79754	6.71978	6.25268	6.50221	6.65483	6.57352	6.56813	6.35283	7.02096	6.61583	6.55905	6.63583	6.30069	6.67321	6.41195	6.67419	6.55474	6.60156	6.58423
202384_s_at	chr5q32-q33.1	6949	TCOF1	5.78651	5.81067	6.09095	6.01676	5.96067	8.20819	7.76519	8.09335	7.91796	7.67141	8.05376	7.80377	7.60845	7.93424	7.50146	7.90569	7.80712	8.11031	7.95595
202385_s_at	chr5q32-q33.1	6949	TCOF1	5.75343	6.43187	6.27563	6.74608	5.83153	8.11041	7.43189	8.02144	7.79419	7.49435	7.91637	7.88024	7.54286	7.50143	7.71904	7.64637	7.87492	8.01377	7.40941
202386_s_at	chr16p13.11	9665	KIAA0430	7.04301	6.998	6.6938	6.88797	6.65196	5.12142	5.30715	5.42998	5.14854	5.12142	4.59013	4.69772	5.16678	4.72006	4.68175	4.55879	4.75546	4.94967	4.2425
202387_at	chr9p12	573	BAG1	6.67332	7.04879	7.3242	7.16093	7.38175	7.27157	7.03047	6.67569	7.50649	6.42786	6.43703	6.7901	6.80553	6.83469	6.57072	6.83882	7.04213	6.40422	6.83798
202388_at	chr1q31	5997	RGS2	6.40276	7.26863	7.04465	7.18646	7.95791	7.06568	8.08995	8.33946	7.24416	9.14674	8.72658	8.71444	8.47609	8.61484	8.66082	8.60107	8.27853	8.62383	8.29717
202389_s_at	chr4p16.3	3064	HTT	6.40565	6.21927	6.00913	6.05485	6.13308	6.6566	6.92465	7.05307	6.65189	6.37302	7.04133	6.72857	6.82842	6.6374	6.97015	6.51288	6.66375	6.50993	6.64693
202390_s_at	chr4p16.3	3064	HTT	6.30925	5.84502	5.77125	5.78967	6.1778	6.16447	6.01704	6.35356	6.38033	5.8108	5.96966	6.349	6.26571	6.24454	6.03967	6.20097	5.80564	6.31104	6.0928
202391_at	chr5p15.1	10409	BASP1	10.4132	11.3467	11.449	11.3082	11.3213	10.9516	10.4167	10.6228	10.8192	11.0232	11.2107	10.7976	11.066	10.9774	10.7346	10.6841	10.8304	10.8797	10.4511
202392_s_at	chr22q12.2	23761	PISD	6.68811	6.67144	6.64992	6.80346	6.31073	7.55963	7.66324	7.69421	7.5063	7.56718	7.84931	7.41407	7.46595	7.41153	7.3506	7.31598	7.60027	7.60974	7.80943
202393_s_at	chr8q22.2	7071	KLF10	8.21484	8.69059	8.87382	9.00279	8.74651	7.23278	8.18961	7.77959	7.07065	7.4809	7.88572	8.64235	8.09388	8.76428	8.27138	9.14245	9.32636	8.30218	8.66863
202394_s_at	chr3q27.1	55324	ABCF3	6.95889	6.98285	6.48847	6.5277	6.78931	7.15992	7.13231	6.93647	7.24321	6.52213	6.87515	6.92813	6.68279	7.08201	6.50503	6.30904	6.48312	6.55287	6.95303
202395_at	chr17q21	4905	NSF	8.64272	8.96326	8.66937	8.51085	8.29897	7.73098	7.6688	7.74795	7.58578	6.68168	6.5069	6.36165	7.00102	6.76494	7.19209	6.93848	7.0505	6.85775	6.40658
202396_at	chr5q31	10915	TCERG1	8.01257	7.65123	7.69261	7.94799	7.80709	9.29194	9.08806	9.30341	9.15517	9.07613	9.08806	8.78684	8.82833	9.27741	8.86329	9.17018	9.11324	9.56252	8.98921
202397_at	chr16q22.1	10204	NUTF2	10.4589	10.0169	10.2891	10.1946	10.2456	11.1246	11.2525	10.9457	11.287	10.6742	10.6844	10.5829	10.8679	10.9899	11.0536	11.1729	10.3052	10.9998	10.9619
202398_at	chr15q26.1	10239	AP3S2	5.40518	5.51277	5.32806	5.31234	5.83584	5.44296	5.48653	5.55556	5.54959	5.347	5.17131	5.29887	5.42465	5.29562	5.1083	5.04187	5.07185	5.12193	5.19508
202399_s_at	chr15q26.1	10239	AP3S2	8.59676	8.80953	8.26639	8.53776	8.67099	8.68079	8.79632	8.84323	8.85261	8.83112	9.13158	8.51005	8.69763	8.26424	8.92589	8.62563	8.5274	8.66839	8.67631
202400_s_at	chr6p21.1	6722	SRF	4.13317	4.04222	4.32507	4.05944	4.30515	4.02901	3.99769	3.98519	4.00032	3.90581	4.06235	3.96516	4.15622	4.17833	4.03326	3.91748	4.09652	3.92236	4.11756
202401_s_at	chr6p21.1	6722	SRF	6.38107	6.92444	6.81699	6.96507	7.0396	7.57623	7.42653	6.95917	7.48276	6.67702	7.16447	7.31916	7.14499	7.93129	7.24633	6.95409	7.22666	6.95075	7.07991
202402_s_at	chr11p15.5	833	CARS	8.18641	7.52183	7.77424	7.54093	7.95316	7.76428	8.0236	7.89019	7.7591	8.13775	8.61986	8.3501	8.56677	8.30131	8.40579	8.05783	8.40102	8.44059	8.78563
202403_s_at	chr7q22.1	1278	COL1A2	13.6609	14.0602	14.0441	14.1812	14.1793	8.33162	8.79538	9.02152	8.17575	9.42986	9.82746	8.2707	9.72452	9.10414	9.1326	8.92601	9.02204	9.1573	9.65068
202404_s_at	chr7q22.1	1278	COL1A2	13.0751	13.7435	13.9182	13.9397	13.9128	8.03714	8.38928	8.60063	7.57588	8.71904	8.99454	7.38158	9.29575	8.67003	8.61293	8.58268	9.034	8.84107	9.33499
202405_at	chr10q	7073	TIAL1	5.02072	5.51681	5.43067	5.69575	5.73707	5.75089	5.21735	5.26281	5.5955	4.86262	4.77058	5.0515	4.96497	5.25422	4.46387	5.20855	5.26539	5.10731	5.13527
202406_s_at	chr10q	7073	TIAL1	8.8867	8.93276	8.80708	8.84016	8.90415	9.10948	9.27329	9.06107	9.34067	9.00105	9.18489	8.93962	8.56791	9.09291	8.68872	8.68284	8.74912	8.69771	8.79432
202407_s_at	chr19q13.42	26121	PRPF31	5.67137	5.38297	5.48996	5.71514	5.56582	6.50293	6.63268	6.03946	6.36171	5.64781	6.21612	5.96867	6.00411	6.27626	5.69963	6.07167	6.46343	5.98098	5.77316
202408_s_at	chr19q13.42	26121	PRPF31	7.77558	7.1799	7.53352	7.40864	7.39052	8.42368	8.34842	8.2216	8.40921	7.4384	8.09226	7.56828	7.84086	7.99427	7.78487	8.11368	8.25701	7.99457	8.03314
202409_at	chr11p15.5	3481 /// 723961	IGF2 /// INS-IGF2	3.8837	4.30985	4.60349	4.53816	4.58316	4.3563	5.30191	4.18133	4.2106	4.5737	4.47531	4.49837	5.09242	4.67644	4.85835	4.45633	4.6578	4.55499	4.55412
202410_x_at	chr11p15.5	3481 /// 723961	IGF2 /// INS-IGF2	4.27954	4.25054	4.68019	4.48285	4.85328	4.49143	4.45202	4.11037	4.50952	4.51377	4.55634	4.44883	4.58397	4.1321	4.62612	4.53439	4.37584	4.52428	4.50898
202411_at	chr14q32	3429	IFI27	4.90099	5.22792	5.93221	4.96718	6.04651	4.5739	4.11707	4.43569	4.4483	4.7641	4.61865	4.55113	4.46337	4.37105	4.82826	4.42806	4.61386	4.45525	4.64008
202412_s_at	chr1p31.3	7398	USP1	7.32024	6.42803	6.34245	6.71366	6.73362	8.77346	9.301	8.65096	9.2264	8.05503	8.37889	8.98613	8.92392	8.61867	7.91955	8.49268	8.53811	8.90791	8.615
202413_s_at	chr1p31.3	7398	USP1	8.3183	8.12125	7.87143	8.465	8.41505	10.3697	10.2681	9.85658	10.3692	9.67046	9.74676	9.84968	10.1871	10.0536	9.60919	9.75654	9.98171	10.0435	10.0263
202414_at	chr13q33	2073	ERCC5	8.07662	8.13258	8.00579	8.0681	7.90316	6.94064	6.9324	7.18196	7.24906	6.71059	6.74542	6.2807	6.65926	7.13355	6.72444	6.46439	6.61065	6.86404	6.55967
202415_s_at	chr19q13.42	23640	HSPBP1	6.20029	5.9057	5.98555	6.08685	5.72425	7.17951	7.20206	7.05092	7.14149	6.58824	7.02949	6.52806	6.84892	6.77366	6.88123	6.89102	6.88072	6.88577	6.79528
202416_at	chr17q11.2	7266	DNAJC7	8.65708	8.2029	8.70382	8.55254	8.46357	9.49758	9.47942	9.22048	9.3934	8.64264	9.17748	9.45287	9.27467	9.40181	8.95197	9.14501	9.48122	9.15175	9.2079
202417_at	chr19p13.2	9817	KEAP1	8.04516	6.60264	6.50025	6.62862	7.00119	8.1102	8.40313	8.30301	8.17288	7.54308	7.79356	7.92086	7.79017	8.0024	7.95421	7.86365	7.68492	8.00652	8.4009
202418_at	chr11q13	10897	YIF1A	9.76809	10.1796	10.1322	10.5603	10.8785	9.00137	8.96576	8.66628	8.98232	8.34401	9.06132	8.52801	8.57778	8.30306	8.51405	8.83416	8.85681	8.37101	8.51104
202419_at	chr18q21.3	2531	KDSR	8.24427	8.27787	8.24875	8.14777	8.0051	7.58905	7.62917	7.97565	7.47232	7.64845	7.55935	7.48464	8.03314	7.67702	7.91556	7.92083	7.95708	8.00826	8.2183
202420_s_at	chr1q25	1660	DHX9	7.10799	7.174	7.29256	7.34908	7.25792	8.68305	8.76641	8.70307	8.77228	7.87898	8.52647	8.54534	8.58927	8.36655	8.38621	8.52493	8.55727	8.55347	8.43182
202421_at	chr1p13	3321	IGSF3	4.86726	5.76874	4.9025	4.64161	4.19208	7.42352	8.0461	7.76324	7.745	7.92591	7.8399	7.69072	8.07895	8.0981	8.17011	7.91888	8.08778	8.11293	7.53159
202422_s_at	chrXq22.3-q23	2182	ACSL4	6.89703	6.61617	6.77349	6.62221	6.21874	5.6918	4.57103	5.74586	4.67514	5.02003	4.75283	4.9533	4.91777	4.70731	4.33083	4.64433	5.01211	4.57584	4.21665
202423_at	chr8p11	7994	MYST3	8.13134	7.30446	7.37923	7.24776	7.24355	7.62494	7.0053	7.5221	7.19274	7.15414	7.12572	6.67246	7.6075	7.27507	7.51371	7.02496	7.28423	7.49626	7.35718
202424_at	chr19p13.3	5605	MAP2K2	8.89974	8.38628	8.1117	7.96211	8.26499	9.09506	8.58067	8.75681	8.82466	8.30815	8.80837	8.16542	8.73149	8.41472	8.52364	8.24584	8.16577	8.52934	8.66316
202425_x_at	chr4q24	5530	PPP3CA	8.6552	9.05187	8.59569	9.21667	8.59552	7.49307	7.62912	7.60726	7.36222	7.548	7.915	6.99054	8.10967	7.37248	7.64208	7.49782	7.67363	7.72049	7.87544
202426_s_at	chr9q34.3	6256	RXRA	5.27193	5.27746	5.14103	4.97857	5.40422	5.35733	4.69526	4.73324	4.99073	4.91685	5.19771	5.22651	5.13725	5.07106	5.28266	5.3138	5.11204	5.01275	4.92589
202427_s_at	chr1q24	25874	BRP44	8.62771	9.27828	9.81444	9.46193	9.3496	8.27952	8.51579	8.42758	8.3164	8.59607	8.14912	8.76632	8.21676	8.22681	8.43691	8.3656	8.32158	8.12601	8.49782
202428_x_at	chr2q12-q21	1622	DBI	11.7586	11.2207	11.3782	11.43	11.4748	10.9296	11.1662	10.9754	11.0896	11.1746	11.0982	11.3597	10.9466	11.1576	11.1731	11.1741	11.3392	11.0204	10.8157
202429_s_at	chr4q24	5530	PPP3CA	9.41792	9.95945	9.43463	9.78429	9.21142	7.90408	7.7599	8.04512	7.954	7.86224	7.97448	6.79897	8.44637	7.88107	7.71521	7.91266	7.82741	7.91483	7.71176
202430_s_at	chr3q23	5359	PLSCR1	6.8487	7.30091	6.72806	6.88395	7.05702	7.36425	7.0467	7.55637	7.52612	7.19114	7.07578	6.57357	6.71109	7.17903	6.76688	7.13948	7.34754	6.87119	6.98261
202431_s_at	chr8q24.21	4609	MYC	9.76457	8.22083	7.64813	7.60393	6.44077	9.85767	9.61677	8.88986	9.62688	8.33306	9.44077	9.6152	8.74799	9.23341	10.0435	10.2191	9.71655	9.83832	9.44156
202432_at	chr10q22.2	5532	PPP3CB	9.77531	8.94431	8.83062	8.93203	9.05369	8.5231	8.72638	8.74637	8.62111	8.48373	8.6111	8.16138	8.46022	8.44958	8.60198	8.63785	8.602	8.65607	8.26527
202433_at	chr17q21.33	10237	SLC35B1	7.66195	8.2658	8.34847	8.38669	8.33055	8.17056	8.18612	7.93456	8.43994	7.77759	8.06443	8.32744	8.10782	8.31559	7.85813	8.3981	8.34882	8.11548	8.03951
202434_s_at	chr2p21	1545	CYP1B1	3.92742	4.40602	4.05433	4.42905	4.31506	4.17493	4.03553	4.21209	4.16778	4.16166	4.18083	4.21416	4.0101	4.21019	4.20664	4.09232	4.08211	4.12414	3.8975
202435_s_at	chr2p21	1545	CYP1B1	7.98392	10.6126	10.3071	10.6796	10.323	4.56663	5.58962	5.7089	5.40721	5.34527	5.77038	6.10992	5.71153	5.96735	5.26586	5.35218	6.55494	5.56172	5.75444
202436_s_at	chr2p21	1545	CYP1B1	8.98628	11.9586	11.7758	12.2596	11.6928	5.00959	6.14098	6.76145	5.42178	5.85543	6.09002	7.33193	6.48558	7.07125	5.83258	6.55982	7.69094	6.53579	6.78693
202437_s_at	chr2p21	1545	CYP1B1	8.38735	11.2108	11.2984	11.5672	10.9709	4.22333	5.3989	6.36603	5.3707	5.53159	4.83907	6.65077	6.05859	6.30352	5.33891	5.75704	7.43392	5.64784	6.65824
202438_x_at	chrXq28	3423	IDS	4.29465	4.05996	4.09609	4.11905	3.82534	3.72198	3.90419	3.76748	3.69873	3.68853	3.58432	3.5763	3.7536	3.77461	3.6661	3.75103	3.68695	3.72787	3.75544
202439_s_at	chrXq28	3423	IDS	6.25797	6.97052	6.50496	5.36525	5.20911	5.23957	4.61427	4.25595	4.36323	4.12205	4.00222	3.97641	4.57195	4.35312	4.11181	4.34713	4.10171	4.17665	4.85045
202440_s_at	chr11p15	6764	ST5	7.36505	7.28663	7.23327	7.08291	7.1126	6.98835	6.39043	6.76422	6.66481	5.59119	6.26915	6.47951	6.29462	7.07641	5.9917	6.14807	6.62705	6.05455	6.35883
202441_at	chr10q21-q22	10613	ERLIN1	9.56235	9.35636	9.35256	9.38602	9.03918	8.82963	8.98605	8.92338	8.87126	8.61998	8.62969	8.26747	8.78122	8.09457	8.61455	8.66602	8.5446	8.5279	8.42437
202442_at	chr5q22	1176	AP3S1	11.4121	11.5577	11.151	11.4208	11.3022	9.97465	10.0756	10.131	9.95767	10.3916	10.0314	10.2237	10.1386	10.0104	10.1256	10.0249	9.99174	9.82482	9.99636
202443_x_at	chr1p13-p11	4853	NOTCH2	10.2693	9.56095	9.62189	9.54471	9.07875	8.2641	8.2852	8.59416	8.18077	7.85108	7.99523	7.43562	8.59098	8.42107	8.70356	8.38193	8.80883	8.91964	8.94182
202444_s_at	chr10q21-q22	10613	ERLIN1	4.54775	4.864	4.26375	4.66944	4.38881	3.89862	4.75648	4.23301	4.29841	4.07021	4.16907	3.88178	4.30342	4.0862	4.08136	4.07426	4.34054	3.84971	4.09232
202445_s_at	chr1p13-p11	4853	NOTCH2	4.73612	4.46185	4.03929	4.08056	3.8052	3.90464	3.8952	4.04395	3.69433	3.97784	3.79699	3.81368	4.04922	3.95793	3.92022	4.28172	4.13979	4.26403	4.1925
202446_s_at	chr3q23	5359	PLSCR1	7.804	8.00816	7.89535	8.16464	8.49381	8.93801	8.70682	8.88706	9.04163	8.63425	8.79887	8.48435	8.40013	8.90698	8.51517	8.86507	9.02059	8.37575	8.6129
202447_at	chr8q21.3	1666	DECR1	9.64668	9.4675	9.56417	9.50645	9.45631	7.52035	7.80042	8.02626	7.6959	8.34598	8.20667	8.12485	8.12801	7.85957	8.38687	8.167	8.08337	8.21647	7.93907
202448_s_at	chr9q34.11	10444	ZER1	4.16918	4.3219	4.34574	4.28022	4.2425	4.10249	4.08507	4.28688	4.11762	4.06788	4.31705	4.58454	4.36574	3.91164	4.20067	4.16019	4.17043	4.26262	4.43785
202449_s_at	chr9q34.3	6256	RXRA	8.36666	7.59607	7.33708	7.58661	7.83423	7.41929	7.15705	6.75825	7.61023	6.47296	6.79304	6.34444	7.24004	7.22169	6.65719	6.49852	7.06942	6.98976	6.35025
202450_s_at	chr1q21	1513	CTSK	12.0725	10.8931	10.7519	11.0807	11.3752	6.35227	5.42843	5.5955	6.89505	5.77089	5.21438	5.46648	5.23865	5.39667	5.27078	5.55512	5.25216	5.38199	5.39504
202451_at	chr11p15.1-p14	2965	GTF2H1	7.6435	7.97614	7.69043	7.62558	7.21435	6.53819	6.21372	6.28278	6.25141	5.22006	5.23041	6.35399	6.16653	5.56667	5.63681	5.23643	4.89533	5.33708	6.45505
202452_at	chr9q34.11	10444	ZER1	6.03481	6.15034	5.4591	5.56292	5.52938	5.64797	5.36089	5.48797	5.47699	5.31547	5.70148	5.13472	5.67005	5.37546	5.3079	5.27391	5.26147	5.01327	5.55039
202453_s_at	chr11p15.1-p14	2965	GTF2H1	6.23946	6.71213	6.86794	6.76847	6.35037	6.0822	6.38196	5.92754	6.2492	5.38526	5.84168	6.50593	5.98694	5.82391	5.89404	5.88202	5.81006	5.63995	6.20757
202454_s_at	chr12q13	2065	ERBB3	4.02314	3.67755	4.2113	3.87565	4.03428	6.5029	7.33887	7.25047	6.50755	5.88139	6.6597	6.04751	7.00526	6.38201	6.89638	6.88278	6.51572	7.30386	6.66158
202455_at	chr17q21	10014	HDAC5	8.0449	7.39634	6.8079	6.76607	6.75364	7.22076	7.14864	7.49151	6.81313	7.32697	7.74041	7.12834	7.77567	7.47877	7.41941	7.02679	7.03069	7.17515	7.57143
202456_s_at	chr9q34.11	10444	ZER1	5.67306	5.9787	5.45848	5.71274	5.67209	5.59648	5.43072	5.58507	5.68216	5.25592	5.69096	5.45334	5.33533	5.1145	5.62913	5.54942	5.43545	5.37888	5.58642
202457_s_at	chr4q24	5530	PPP3CA	8.70487	9.12537	8.54044	8.98278	8.43149	7.22864	7.31478	7.28963	7.39545	7.21487	7.83677	6.5796	7.85766	7.06112	7.09973	7.00012	7.28988	7.07608	7.12996
202458_at	chr11q14.1	11098	PRSS23	8.78496	11.8754	10.5386	10.4734	10.3908	6.23147	6.9612	5.88894	5.02505	5.39858	6.22038	5.96016	7.23672	7.98378	6.12205	7.16277	7.64617	5.69586	7.53597
202459_s_at	chr18p11.31	9663	LPIN2	4.9647	4.94567	5.06604	4.94176	4.91449	4.29686	4.42927	4.34889	4.26068	4.15046	4.16995	4.39577	4.5062	4.62567	4.22625	4.25238	4.1334	4.18162	4.21026
202460_s_at	chr18p11.31	9663	LPIN2	7.33989	7.10044	7.63038	7.43022	7.2885	6.17275	6.23175	5.94104	6.02894	6.05557	5.97747	6.20431	6.06544	5.84474	5.76721	5.84913	5.96249	6.2944	5.73886
202461_at	chr14q24.3	8892	EIF2B2	8.13766	7.5864	7.78038	7.85386	8.02914	8.45648	8.51697	7.93844	8.38528	7.74148	7.82098	8.04118	7.7415	7.91888	7.86157	8.19197	8.00766	7.85927	8.12349
202462_s_at	chr5q31.1	9879	DDX46	7.72776	7.63695	7.60775	7.79407	8.09306	9.54791	9.64317	9.59162	9.61672	9.02543	9.16386	9.19723	9.43724	9.05945	9.18123	9.16813	9.3086	9.49327	8.85476
202463_s_at	chr19p13.3	53615	MBD3	6.45489	6.13696	5.87667	6.07189	6.33909	6.8698	6.25269	6.43509	6.53921	6.12271	6.24188	6.67566	6.32741	6.3256	6.35208	6.41983	6.43637	6.08407	6.33187
202464_s_at	chr10p15.1	5209	PFKFB3	7.21238	6.28837	6.64073	6.73693	6.49567	6.47106	7.26383	7.48664	6.87918	5.61354	6.28637	6.3507	6.44749	7.37119	6.66378	6.76254	7.08136	6.63292	6.63474
202465_at	chr7q22	5118	PCOLCE	10.4852	10.4092	9.70956	10.5315	10.795	5.43487	5.94387	6.92954	5.38058	6.85398	6.74696	6.23057	6.82532	6.84447	7.02582	6.93868	6.13091	7.14386	6.66971
202466_at	chr5p15	11044	POLS	7.93299	7.45995	7.25571	7.51078	7.47818	8.00869	7.51642	8.07769	8.1051	7.30173	7.98714	7.33688	7.24692	7.59714	7.27651	6.8612	7.34331	7.28496	7.19057
202467_s_at	chr15q21.2	9318	COPS2	10.4001	10.1803	10.1087	9.98209	9.7599	10.0335	10.0578	9.65204	10.1212	9.69072	9.58422	9.94209	9.64508	9.63787	9.564	9.78233	9.75934	9.76811	9.57691
202468_s_at	chr9q31.2	8727	CTNNAL1	8.68885	8.82162	8.73086	8.74902	8.49895	8.98716	8.89105	8.81798	9.01711	8.91551	8.86873	8.76759	8.79316	9.00881	8.83044	9.0661	9.20473	8.92983	8.68635
202469_s_at	chr12q15	11052	CPSF6	8.57932	8.64918	8.16347	8.42487	8.62887	10.0152	10.1047	9.60258	9.79356	9.30852	9.43724	9.55288	9.90665	9.65036	9.60388	9.98295	10.0081	10.1804	9.86253
202470_s_at	chr12q15	11052	CPSF6	4.64031	4.29749	4.36794	4.78267	4.44188	6.76548	7.15645	6.9051	6.52425	5.48953	6.23342	5.75592	6.49109	6.12198	6.30366	6.23283	6.19727	6.53583	6.96907
[truncated: 20,279 more rows]
