# Supplementary material for: The gene expression profiles of induced pluripotent stem cells from individuals with childhood cerebral adrenoleukodystrophy are consistent with proposed mechanisms of pathogenesis
Source: Stem Cell Res Ther. 2012 Oct 4;3(5):39. doi: 10.1186/scrt130 (PMC3580430; doi:10.1186/scrt130)
Supplement: Additional file 3 — DNA methylation assay beta-values from childhood cerebral adrenoleukodystrophy (CCALD) patient and healthy donor control fibroblasts and induced pluripotent stem cells (iPSCs). A partial list of DNA methylation assay beta-values from CCALD patient and healthy donor control fibroblasts and iPSCs is provided. [file scrt130-S3.XLSX]

## Sheet: Additional_File_3
Additional File 3. DNA methylation assay beta-values from CCALD patient and healthy donor control fibroblasts and iPSCs. Truncated to 80K entires due to upload requirements.
TargetID	UCSC_REFGENE_NAME	Control1 Fibroblast	Control2 Fibroblast	Control3 Fibroblast	CCALD1 Fibroblast	CCALD2 Fibroblast	Control1-iPS1	Control1-iPS2	Control1-iPS3	Control1-iPS4	Control2-iPS1	Control2-iPS3	Control2-iPS4	Control3-iPS1	CCALD1-iPS1	CCALD1-iPS2	CCALD1-iPS3	CCALD1-iPS4	CCALD2-iPS1
cg00032805	2012-03-01	0.357598	0.437773	0.44035	0.0778659	0.0596018	0.0941277	0.0694467	0.0514903	0.0629689	0.304108	0.292407	0.0486647	0.0546566	0.0466432	0.0459616	0.0606452	0.0851622	0.0464614
cg00557872	2012-03-01	0.440142	0.917362	0.711986	0.609503	0.386448	0.952804	0.889258	0.936823	0.917352	0.951703	0.944689	0.933175	0.887621	0.807308	0.874708	0.933757	0.860204	0.867824
cg02570981	2012-03-01	0.594306	0.751995	0.573772	0.487632	0.146098	0.887852	0.846235	0.820624	0.959036	0.939852	0.941849	0.90992	0.912756	0.921195	0.81288	0.910802	0.930957	0.917908
cg02990869	2012-03-01	0.436857	0.266695	0.345566	0.050894	0.0843714	0.0411677	0.041879	0.0519892	0.0548611	0.247665	0.340011	0.0551125	0.0512506	0.0401391	0.0313012	0.0548418	0.0542291	0.0648546
cg03836638	2012-03-01	0.714346	0.851703	0.687728	0.903929	0.733229	0.929441	0.846525	0.908342	0.97617	0.96769	0.967308	0.943327	0.943048	0.960078	0.885122	0.920382	0.961034	0.956548
cg04267704	2012-03-01	0.136471	0.147241	0.122226	0.0660564	0.0358003	0.158702	0.180687	0.143791	0.0873249	0.256567	0.339521	0.124162	0.0928297	0.132912	0.156649	0.199227	0.146659	0.14517
cg05493407	2012-03-01	0.814429	0.832261	0.842627	0.699655	0.585188	0.923101	0.779596	0.881409	0.956268	0.958904	0.955097	0.918022	0.922018	0.944911	0.824324	0.885795	0.944662	0.949036
cg06166885	2012-03-01	0.810111	0.907719	0.759753	0.897218	0.908309	0.938295	0.926459	0.91436	0.967888	0.961579	0.968194	0.952388	0.946732	0.933535	0.916319	0.931273	0.932363	0.947688
cg06718080	2012-03-01	0.815943	0.940482	0.823267	0.841841	0.666681	0.944187	0.900007	0.919017	0.974288	0.974852	0.966167	0.940307	0.95173	0.942203	0.918995	0.922234	0.94693	0.946235
cg07160277	2012-03-01	0.292285	0.300478	0.2341	0.0708175	0.0744275	0.0451791	0.0473781	0.0612788	0.0653638	0.175853	0.215618	0.0347512	0.043264	0.0393095	0.0514217	0.0530274	0.0514144	0.0426848
cg10127275	2012-03-01	0.240819	0.240867	0.252631	0.141725	0.148638	0.101374	0.0810727	0.1106	0.162298	0.224494	0.254046	0.0942044	0.0880449	0.0848037	0.0874451	0.0953719	0.114148	0.118942
cg10390473	2012-03-01	0.649677	0.656202	0.59539	0.913934	0.927185	0.825222	0.767784	0.770711	0.942003	0.908217	0.8817	0.899014	0.913052	0.945425	0.68562	0.855792	0.942685	0.941453
cg10453719	2012-03-01	0.0222906	0.0241466	0.0322953	0.0175237	0.02123	0.0127511	0.0173469	0.0144111	0.0140793	0.0186149	0.0166324	0.0173258	0.0139566	0.0219647	0.0162606	0.015529	0.0165133	0.016864
cg10943359	2012-03-01	0.475126	0.54413	0.503821	0.145148	0.192261	0.103686	0.159234	0.136891	0.10182	0.269617	0.30075	0.0874963	0.0957448	0.0781693	0.0675991	0.0941988	0.0782489	0.097202
cg10962056	2012-03-01	0.755203	0.856577	0.792688	0.800718	0.586796	0.941223	0.823846	0.884472	0.951216	0.966305	0.971523	0.932325	0.89023	0.878251	0.783541	0.89155	0.878218	0.781833
cg15645344	2012-03-01	0.674197	0.764911	0.619072	0.6273	0.528844	0.623281	0.529265	0.511892	0.735378	0.785431	0.828676	0.583374	0.574838	0.560239	0.456762	0.547268	0.631447	0.608894
cg17310600	2012-03-01	0.413915	0.455805	0.466233	0.188608	0.172269	0.534198	0.319544	0.375004	0.610537	0.587225	0.629244	0.488105	0.479419	0.366371	0.389892	0.464441	0.373572	0.353102
cg18685561	2012-03-01	0.258647	0.193929	0.272253	0.0960288	0.099186	0.0997893	0.100225	0.0982416	0.125066	0.232443	0.256085	0.0820834	0.0682223	0.0747628	0.0879508	0.0723226	0.0759218	0.0762207
cg19037454	2012-03-01	0.133543	0.192647	0.134016	0.0668842	0.0418833	0.0712693	0.0706849	0.11393	0.0927344	0.207426	0.206717	0.0711762	0.0744518	0.0555067	0.052025	0.0614985	0.0591047	0.0699299
cg21169914	2012-03-01	0.249971	0.19765	0.222992	0.102167	0.0768057	0.067028	0.06133	0.0737944	0.0666544	0.253171	0.278737	0.0714359	0.06865	0.0791715	0.0584792	0.0762196	0.0814375	0.086621
cg21300373	2012-03-01	0.090914	0.0534587	0.113974	0.061033	0.124963	0.0178811	0.0265932	0.0422017	0.0208569	0.0204029	0.0204171	0.0231498	0.0216443	0.0644453	0.0215967	0.0902341	0.0213485	0.0250626
cg22299454	2012-03-01	0.129698	0.111981	0.144374	0.0204906	0.023343	0.0243433	0.0382951	0.0300038	0.024823	0.0891772	0.0960607	0.0297267	0.0225455	0.0216129	0.0353193	0.031675	0.021825	0.0227497
cg22395811	2012-03-01	0.496714	0.81932	0.716193	0.827093	0.593782	0.936482	0.927813	0.931945	0.967364	0.958516	0.965119	0.952658	0.949673	0.92311	0.904151	0.923165	0.942186	0.949117
cg22818762	2012-03-01	0.781057	0.957384	0.870701	0.871007	0.860254	0.95896	0.937553	0.956961	0.980613	0.97283	0.979318	0.965238	0.967185	0.969083	0.937092	0.958396	0.955522	0.955811
cg23596249	2012-03-01	0.487383	0.678444	0.658262	0.493602	0.383134	0.520261	0.49908	0.480036	0.7482	0.762113	0.850107	0.575551	0.536186	0.510819	0.387212	0.448855	0.561681	0.546291
cg24466738	2012-03-01	0.655756	0.720845	0.765782	0.829875	0.811372	0.88111	0.754317	0.827025	0.96405	0.942306	0.946046	0.912991	0.923037	0.931795	0.870713	0.90599	0.937115	0.945759
cg25291004	2012-03-01	0.203452	0.243682	0.261302	0.103222	0.0888216	0.116877	0.087669	0.156747	0.145185	0.246564	0.29693	0.119523	0.115764	0.106111	0.124812	0.112803	0.115478	0.0814073
cg00713947	2012-03-03	0.234301	0.163468	0.150448	0.112494	0.0812346	0.11667	0.0880884	0.126169	0.203818	0.187057	0.283691	0.078805	0.0965267	0.103767	0.0889568	0.122001	0.11343	0.108238
cg01000036	2012-03-03	0.784298	0.82672	0.799364	0.829384	0.854275	0.861147	0.80239	0.835341	0.896276	0.853772	0.839543	0.858894	0.833425	0.797319	0.797938	0.871999	0.804666	0.821281
cg02970218	2012-03-03	0.404389	0.425342	0.456298	0.449324	0.204928	0.424161	0.474266	0.396342	0.24241	0.604429	0.581437	0.23724	0.280043	0.24662	0.410709	0.431008	0.262791	0.273658
cg04284530	2012-03-03	0.726609	0.491886	0.767982	0.284348	0.636342	0.737473	0.552477	0.602373	0.838928	0.767523	0.751032	0.632253	0.633857	0.559179	0.508552	0.665687	0.596621	0.528673
cg06918474	2012-03-03	0.0401468	0.0345347	0.0228581	0.21785	0.038984	0.0367157	0.0220019	0.0374637	0.0780715	0.039373	0.0267902	0.0311401	0.0370963	0.0472608	0.0306885	0.0341653	0.026424	0.0297337
cg07397189	2012-03-03	0.940808	0.848195	0.894256	0.949444	0.931066	0.856245	0.861535	0.849833	0.944395	0.938004	0.929769	0.921648	0.918383	0.918188	0.790788	0.870388	0.941153	0.924396
cg07557342	2012-03-03	0.353801	0.400992	0.299844	0.16107	0.0899459	0.134745	0.133264	0.25425	0.126281	0.310405	0.382665	0.113068	0.106576	0.110074	0.137231	0.139803	0.158821	0.138094
cg08203824	2012-03-03	0.0256468	0.0187785	0.0301615	0.0155672	0.0163333	0.0158962	0.0146783	0.020423	0.0138846	0.0204644	0.0403815	0.0145307	0.0142606	0.0170231	0.0181877	0.0168554	0.0154327	0.0168693
cg08897392	2012-03-03	0.942413	0.947835	0.945982	0.955593	0.944213	0.938001	0.944238	0.953777	0.951569	0.957039	0.962424	0.940778	0.954837	0.950243	0.925469	0.957334	0.947107	0.961614
cg08975164	2012-03-03	0.953752	0.916309	0.876667	0.932796	0.933033	0.909436	0.911008	0.88965	0.952889	0.946407	0.958568	0.938798	0.927018	0.93909	0.859556	0.920433	0.916121	0.935162
cg09068004	2012-03-03	0.607076	0.235333	0.358309	0.299288	0.572518	0.523049	0.2587	0.35092	0.690143	0.376007	0.248492	0.474696	0.423168	0.391572	0.324499	0.406289	0.359285	0.311157
cg09453752	2012-03-03	0.0131705	0.0166711	0.0148335	0.0124604	0.0146716	0.0109544	0.0117644	0.0103004	0.0121703	0.0169167	0.0169225	0.0131617	0.0120505	0.0121753	0.0112143	0.0140511	0.0145339	0.0126477
cg11079874	2012-03-03	0.220861	0.201579	0.178952	0.0870543	0.0505168	0.0773365	0.0607062	0.0833254	0.0812575	0.161405	0.18195	0.0538515	0.072339	0.0632647	0.0664541	0.0766951	0.0754178	0.0889586
cg11310939	2012-03-03	0.981438	0.977238	0.966949	0.957831	0.945052	0.953159	0.893841	0.939449	0.952455	0.966888	0.97862	0.925054	0.922681	0.864597	0.895078	0.908493	0.877153	0.915752
cg12861809	2012-03-03	0.955156	0.907729	0.929955	0.953583	0.942216	0.932652	0.927427	0.92035	0.953732	0.947912	0.944307	0.94571	0.940687	0.932659	0.893446	0.93276	0.942139	0.950166
cg13003329	2012-03-03	0.822176	0.83512	0.799992	0.777487	0.765607	0.795933	0.794583	0.774881	0.803682	0.844497	0.814573	0.844199	0.814609	0.722196	0.820274	0.785753	0.751109	0.784024
cg13963033	2012-03-03	0.19943	0.246501	0.392034	0.0752634	0.0388686	0.901168	0.884027	0.867401	0.913637	0.920553	0.940651	0.875775	0.864284	0.814241	0.829101	0.850742	0.835373	0.853083
cg14952089	2012-03-03	0.0206469	0.0241913	0.0223058	0.0149451	0.0186187	0.0134402	0.0157086	0.0139391	0.0166442	0.0198457	0.0188875	0.0158205	0.0154376	0.0181928	0.0158562	0.0164016	0.0171154	0.0150866
cg15600669	2012-03-03	0.897914	0.94763	0.96115	0.963738	0.958506	0.935501	0.906733	0.931455	0.927152	0.958211	0.964405	0.913381	0.913345	0.877475	0.916447	0.929477	0.88971	0.942131
cg16457489	2012-03-03	0.896366	0.778554	0.795279	0.89065	0.886821	0.77798	0.713995	0.757456	0.914985	0.842007	0.889068	0.814666	0.833006	0.850141	0.702674	0.800511	0.884073	0.850812
cg17526741	2012-03-03	0.187315	0.229069	0.162987	0.0554425	0.0472795	0.0646643	0.118405	0.0743183	0.072274	0.224598	0.293362	0.0964174	0.0564773	0.048668	0.0963176	0.0760245	0.104702	0.0609476
cg17940762	2012-03-03	0.94822	0.879685	0.909411	0.934188	0.911123	0.879547	0.895732	0.867668	0.936562	0.933577	0.933141	0.90496	0.909679	0.924621	0.889864	0.897928	0.899674	0.925553
cg18347426	2012-03-03	0.757014	0.854796	0.798566	0.897975	0.806997	0.877395	0.887867	0.853997	0.931366	0.907868	0.928302	0.93571	0.919098	0.894607	0.854685	0.910899	0.947495	0.931573
cg18639499	2012-03-03	0.222668	0.212108	0.19789	0.070469	0.066775	0.0611761	0.103664	0.0853862	0.10063	0.253993	0.342904	0.060972	0.0754371	0.0568357	0.0626176	0.089775	0.0928607	0.0760847
cg18640536	2012-03-03	0.953017	0.982079	0.978271	0.935285	0.960178	0.955579	0.912212	0.941758	0.962687	0.979352	0.985425	0.940427	0.940697	0.919094	0.941482	0.948415	0.908337	0.932678
cg23155911	2012-03-03	0.377538	0.377483	0.374642	0.356258	0.128776	0.25826	0.220236	0.214815	0.289934	0.365694	0.384618	0.22971	0.237218	0.208385	0.170148	0.229937	0.19865	0.204546
cg24673801	2012-03-03	0.798272	0.76482	0.654866	0.89472	0.749912	0.792734	0.823922	0.835472	0.935418	0.902005	0.865399	0.909849	0.874305	0.895454	0.721241	0.875032	0.912327	0.916551
cg24718756	2012-03-03	0.973386	0.961229	0.899821	0.924009	0.933198	0.930535	0.924153	0.935513	0.910039	0.953998	0.951663	0.900918	0.90987	0.857796	0.855748	0.944661	0.841956	0.890932
cg25568066	2012-03-03	0.126995	0.112434	0.103471	0.149384	0.131024	0.0536711	0.0515725	0.0444076	0.10286	0.046374	0.0582508	0.0535975	0.0771498	0.0954291	0.0670869	0.0523174	0.0444976	0.0569226
cg25842356	2012-03-03	0.809735	0.75703	0.701276	0.722309	0.703458	0.770201	0.440781	0.649778	0.913475	0.736726	0.663855	0.681899	0.612855	0.513043	0.502985	0.595659	0.553899	0.511401
cg27009633	2012-03-03	0.0142121	0.0134039	0.0115767	0.017558	0.022581	0.0170659	0.0188735	0.0154966	0.0193321	0.0119578	0.0132276	0.0249361	0.0218582	0.0249154	0.0251464	0.0226151	0.0170486	0.0214528
cg00833448	2012-03-04	0.0192964	0.0205777	0.0181165	0.0153155	0.0183904	0.0151403	0.0143058	0.0172204	0.0188757	0.0199956	0.0216079	0.0135945	0.0127094	0.0157176	0.0168356	0.0142084	0.0142764	0.0150286
cg01734698	2012-03-04	0.823359	0.832788	0.965005	0.752969	0.885054	0.924152	0.924387	0.964015	0.851866	0.935831	0.957158	0.910369	0.928042	0.896185	0.902045	0.945867	0.891274	0.92341
cg03106056	2012-03-04	0.420998	0.548465	0.52384	0.150456	0.106573	0.762779	0.667475	0.803119	0.627698	0.850217	0.826599	0.633885	0.639227	0.602561	0.692155	0.703617	0.730284	0.604451
cg03431727	2012-03-04	0.976329	0.785923	0.95407	0.913313	0.751804	0.938537	0.89017	0.939558	0.94449	0.903144	0.946775	0.90714	0.912589	0.827023	0.831743	0.840854	0.857432	0.86715
cg05965414	2012-03-04	0.310937	0.304709	0.315449	0.102715	0.0602872	0.0637089	0.0725304	0.0763822	0.0929629	0.356263	0.343212	0.0709874	0.0464708	0.0732994	0.0868696	0.0971619	0.0933195	0.0822972
cg07035022	2012-03-04	0.676265	0.680199	0.630605	0.474687	0.472658	0.365829	0.314674	0.31341	0.316622	0.552376	0.59799	0.41361	0.361213	0.343019	0.325169	0.407683	0.35274	0.344321
cg07065054	2012-03-04	0.246257	0.255504	0.266998	0.0943554	0.0675043	0.121367	0.155236	0.136925	0.117523	0.311316	0.34275	0.0966185	0.102557	0.0854591	0.0944521	0.109272	0.107241	0.106677
cg07611247	2012-03-04	0.960636	0.939463	0.935499	0.901471	0.870466	0.917083	0.945807	0.91124	0.947752	0.958061	0.950123	0.910204	0.896707	0.886186	0.889971	0.916442	0.903351	0.91491
cg08353938	2012-03-04	0.973082	0.972468	0.980391	0.949778	0.964576	0.949851	0.955957	0.960539	0.953539	0.96359	0.964717	0.934662	0.949012	0.915316	0.92174	0.934313	0.894546	0.928155
cg11391428	2012-03-04	0.951023	0.954108	0.949042	0.924163	0.915192	0.9359	0.886265	0.909145	0.922372	0.923705	0.943901	0.893491	0.899535	0.838318	0.835753	0.90269	0.863892	0.890998
cg13492070	2012-03-04	0.0153843	0.0174258	0.0149217	0.00863053	0.0105794	0.00831136	0.00912518	0.00960284	0.00859846	0.0155026	0.0157241	0.0089498	0.0102463	0.0098491	0.00952911	0.00928245	0.00858114	0.01029
cg14435444	2012-03-04	0.226854	0.228119	0.225011	0.1194	0.0868206	0.143917	0.222245	0.14731	0.190856	0.258477	0.306297	0.165389	0.159234	0.137097	0.0924214	0.176158	0.141304	0.141479
cg14556303	2012-03-04	0.0186106	0.0211234	0.0195348	0.0134527	0.0173314	0.014775	0.017214	0.0128011	0.0199777	0.0190964	0.0158766	0.0150293	0.0130074	0.0161954	0.0187862	0.0204914	0.0152563	0.0141854
cg16101601	2012-03-04	0.276657	0.249022	0.403107	0.0721823	0.0534659	0.904486	0.882713	0.904803	0.858797	0.912308	0.89373	0.807596	0.822393	0.858346	0.873589	0.896547	0.82213	0.867653
cg18322693	2012-03-04	0.640288	0.634636	0.770112	0.589206	0.389693	0.938725	0.919286	0.922711	0.926703	0.897332	0.915771	0.857835	0.855889	0.822936	0.860417	0.899706	0.82329	0.844999
cg18866792	2012-03-04	0.800198	0.724771	0.71023	0.723623	0.648877	0.852025	0.901568	0.908368	0.776819	0.911684	0.967234	0.86096	0.862826	0.866628	0.855779	0.860169	0.871286	0.878411
cg20251837	2012-03-04	0.814737	0.882811	0.68485	0.830757	0.917414	0.80427	0.880751	0.801968	0.928302	0.933408	0.927417	0.923732	0.865206	0.910576	0.802646	0.871219	0.898994	0.924012
cg20885569	2012-03-04	0.865139	0.85924	0.79001	0.896106	0.878595	0.893956	0.889016	0.818327	0.946665	0.926206	0.943344	0.925971	0.894208	0.916087	0.827955	0.923827	0.938602	0.932579
cg22124215	2012-03-04	0.897767	0.957806	0.971377	0.89416	0.709407	0.955105	0.936182	0.949304	0.925553	0.961171	0.969312	0.923111	0.911828	0.897582	0.87745	0.929103	0.910868	0.907031
cg25183282	2012-03-04	0.227324	0.227866	0.239225	0.0979014	0.0567497	0.148934	0.105124	0.160193	0.130399	0.307553	0.29565	0.0963314	0.102666	0.0957929	0.108882	0.141249	0.121708	0.109041
cg25385733	2012-03-04	0.311105	0.301443	0.323783	0.14944	0.117383	0.181097	0.170778	0.188117	0.192906	0.314616	0.395258	0.175571	0.152562	0.128261	0.142107	0.164272	0.171326	0.144491
cg27606473	2012-03-04	0.438665	0.463156	0.665159	0.333194	0.438957	0.765412	0.724061	0.723124	0.682344	0.769285	0.752027	0.71566	0.614552	0.684421	0.73081	0.759681	0.696054	0.718095
cg15928016	2012-03-05	0.908238	0.824484	0.847668	0.917833	0.887976	0.817441	0.774175	0.836652	0.913295	0.89729	0.936811	0.917085	0.907462	0.914147	0.742626	0.879785	0.920328	0.915783
cg02179112	2012-03-06	0.38466	0.333584	0.282607	0.117074	0.104617	0.148297	0.154379	0.171594	0.149486	0.379036	0.3784	0.109276	0.135934	0.0875885	0.121701	0.143498	0.120603	0.132013
cg05005999	2012-03-06	0.905566	0.917745	0.865122	0.721449	0.792752	0.907601	0.885934	0.891245	0.882508	0.89224	0.899838	0.870176	0.861008	0.765725	0.867561	0.875695	0.811525	0.818538
cg08103676	2012-03-06	0.153753	0.327952	0.290868	0.0973461	0.06207	0.0690551	0.0758274	0.119195	0.0802791	0.154356	0.247956	0.0674956	0.0849739	0.0699422	0.0720164	0.055867	0.108999	0.0779388
cg10165829	2012-03-06	0.947607	0.898294	0.929088	0.953287	0.953049	0.93045	0.803621	0.901449	0.960069	0.957381	0.96337	0.927202	0.928408	0.936755	0.881766	0.929148	0.942409	0.938764
cg12288074	2012-03-06	0.233241	0.268479	0.206592	0.110117	0.0765775	0.141138	0.115662	0.120227	0.124255	0.302715	0.342511	0.0735855	0.084039	0.0967504	0.101367	0.124581	0.102401	0.122145
cg16506566	2012-03-06	0.961978	0.847053	0.874517	0.829438	0.841594	0.954415	0.910307	0.933176	0.943984	0.935858	0.959326	0.948188	0.945364	0.873084	0.926352	0.933678	0.92185	0.895412
cg17076397	2012-03-06	0.188536	0.137719	0.162936	0.0903328	0.0750374	0.0936676	0.116372	0.127323	0.086503	0.140695	0.197823	0.120242	0.09437	0.0697559	0.141323	0.123041	0.0882518	0.106519
cg18150339	2012-03-06	0.972509	0.964443	0.961483	0.965629	0.952691	0.95013	0.910365	0.91179	0.961247	0.966328	0.970131	0.934859	0.953388	0.883186	0.900838	0.936202	0.91673	0.893999
cg18688599	2012-03-06	0.309946	0.266031	0.289383	0.105139	0.0788516	0.117596	0.12002	0.135458	0.12365	0.317656	0.331082	0.106436	0.129336	0.094002	0.100223	0.13832	0.0963535	0.0966919
cg20126158	2012-03-06	0.158353	0.14795	0.135185	0.0745808	0.0392075	0.0589427	0.080917	0.0707141	0.0824405	0.154889	0.176605	0.0591258	0.0672264	0.0523928	0.0549636	0.0751492	0.0879664	0.0651052
cg21966378	2012-03-06	0.193703	0.169042	0.135598	0.0786146	0.0659513	0.117669	0.114443	0.118164	0.104721	0.25049	0.273724	0.079366	0.0859472	0.0914046	0.117059	0.104595	0.094942	0.118751
cg23148838	2012-03-06	0.966711	0.969897	0.971324	0.750468	0.888936	0.909474	0.88857	0.862756	0.938517	0.915853	0.928043	0.883595	0.82009	0.747736	0.792554	0.848824	0.778757	0.815223
cg25940501	2012-03-06	0.9384	0.929788	0.934124	0.948634	0.952313	0.952184	0.924164	0.945159	0.959827	0.950498	0.946625	0.956908	0.960461	0.944649	0.938811	0.951892	0.945287	0.937255
cg05874913	2012-03-07	0.307595	0.26377	0.298107	0.138209	0.109971	0.208178	0.174237	0.229843	0.133173	0.361985	0.425654	0.125918	0.215611	0.133155	0.170697	0.211695	0.174421	0.157752
cg07637365	2012-03-07	0.198094	0.195176	0.167742	0.0808051	0.0917937	0.0904039	0.0823755	0.079961	0.0821809	0.285294	0.246091	0.0810748	0.0629289	0.0720445	0.0832772	0.0837181	0.104871	0.122969
cg14502007	2012-03-07	0.0241927	0.0259676	0.024182	0.0180671	0.0198699	0.0164094	0.0174512	0.0162787	0.01931	0.0239897	0.0228409	0.0168943	0.0175226	0.0191403	0.0235431	0.0180594	0.0199484	0.0178403
cg15995592	2012-03-07	0.921224	0.809376	0.843222	0.838097	0.629841	0.891915	0.881763	0.912611	0.964832	0.96095	0.939945	0.9567	0.939296	0.933	0.890555	0.944489	0.958487	0.946541
cg19391384	2012-03-07	0.971401	0.96177	0.968053	0.945861	0.932198	0.961664	0.969181	0.962896	0.938293	0.949892	0.968709	0.951759	0.945197	0.892619	0.959617	0.917359	0.93334	0.93954
cg21681675	2012-03-07	0.0239665	0.0250494	0.0247982	0.0185445	0.0181234	0.0159523	0.0201309	0.0172612	0.0196427	0.0211454	0.0195729	0.0180506	0.0152922	0.0182349	0.0202092	0.0169186	0.0158468	0.0163365
cg22237598	2012-03-07	0.186775	0.150288	0.147054	0.102278	0.037742	0.0600865	0.0651365	0.0726954	0.105207	0.167978	0.199995	0.0445667	0.0637771	0.032532	0.0415432	0.042316	0.0494147	0.0612999
cg24763094	2012-03-07	0.0232176	0.0209271	0.0297591	0.0243128	0.0235228	0.0257637	0.0249553	0.0244004	0.0197941	0.0306358	0.0251686	0.0241223	0.0205094	0.019276	0.0236698	0.02482	0.0173402	0.0158767
cg03638940	2012-03-09	0.251092	0.283928	0.2332	0.169844	0.0915516	0.176784	0.164093	0.159461	0.172324	0.254827	0.292074	0.141849	0.147432	0.102369	0.121937	0.148536	0.144818	0.150913
cg05220083	2012-03-09	0.819168	0.837992	0.873427	0.809341	0.564296	0.87175	0.8558	0.883569	0.896382	0.897138	0.906345	0.830914	0.82881	0.767371	0.762638	0.832946	0.812657	0.817536
cg06761203	2012-03-09	0.838162	0.563036	0.296326	0.0967156	0.0658405	0.316169	0.226945	0.27182	0.250986	0.701372	0.703681	0.262602	0.213829	0.229887	0.228098	0.258234	0.288671	0.211434
cg11081034	2012-03-09	0.248986	0.254465	0.276093	0.126292	0.105885	0.113782	0.136547	0.119246	0.129829	0.23508	0.266707	0.0887274	0.0863341	0.0669099	0.102107	0.0754962	0.0860637	0.100169
cg17828445	2012-03-09	0.8129	0.763797	0.894045	0.781412	0.571166	0.249806	0.241195	0.252277	0.190792	0.339875	0.39111	0.158095	0.222439	0.156272	0.158462	0.197387	0.194845	0.164846
cg03837526	2012-03-10	0.96163	0.972153	0.969264	0.952713	0.925291	0.94206	0.888583	0.892118	0.928155	0.959152	0.960706	0.917927	0.903406	0.819543	0.874392	0.884134	0.878796	0.876593
cg14622443	2012-03-10	0.961599	0.974611	0.974518	0.958339	0.957574	0.911747	0.801966	0.819184	0.923547	0.897768	0.891664	0.838011	0.803239	0.70459	0.731425	0.800562	0.749835	0.758828
cg16008138	2012-03-10	0.927269	0.922451	0.868561	0.855502	0.852238	0.554333	0.416105	0.481242	0.648937	0.703278	0.714181	0.495492	0.481394	0.358791	0.387755	0.526226	0.390106	0.442027
cg16963138	2012-03-10	0.983347	0.980771	0.97529	0.929387	0.64537	0.911418	0.812797	0.896391	0.913834	0.968464	0.962466	0.83484	0.813902	0.763753	0.783333	0.850693	0.792764	0.819723
cg22027897	2012-03-10	0.316082	0.0459414	0.351043	0.224429	0.180651	0.0184254	0.0312052	0.0236911	0.0219841	0.023779	0.0330406	0.0161951	0.0246687	0.0305864	0.018949	0.102988	0.021056	0.022049
cg00339556	2012-03-11	0.0259644	0.0266441	0.0248546	0.0198391	0.0221758	0.0192647	0.0184544	0.0240241	0.0230376	0.0339506	0.0311485	0.0204404	0.0160929	0.0209106	0.0255493	0.0217857	0.0157937	0.0179337
cg01791874	2012-03-11	0.0581952	0.0493884	0.0846113	0.0230095	0.0263712	0.0259596	0.0243852	0.026498	0.0292802	0.0365307	0.0519505	0.0250124	0.0215785	0.0252507	0.0332413	0.0263478	0.0241288	0.0228427
cg03705912	2012-03-11	0.237696	0.171868	0.19938	0.093221	0.107944	0.0835453	0.0815009	0.0906125	0.0707395	0.192809	0.168835	0.0628047	0.063042	0.0627189	0.0532777	0.0646395	0.0782587	0.0615933
cg03829734	2012-03-11	0.874554	0.939999	0.770856	0.8002	0.49559	0.759586	0.873452	0.858074	0.835705	0.863825	0.87843	0.747747	0.793886	0.734073	0.834902	0.824221	0.759134	0.767315
cg06782035	2012-03-11	0.0179076	0.018683	0.0188489	0.0156358	0.0252577	0.0190519	0.0197287	0.0170929	0.0162419	0.0177255	0.0180824	0.0154827	0.0166887	0.0189086	0.0243492	0.0215708	0.0208042	0.0180232
cg09017434	2012-03-11	0.0155692	0.0101658	0.010135	0.00897252	0.0109881	0.00816536	0.00963979	0.00843752	0.0072349	0.0077452	0.00584688	0.00972778	0.00862603	0.00775349	0.00937044	0.00768894	0.00870783	0.0100277
cg11452391	2012-03-11	0.0225439	0.0224865	0.0205873	0.0157854	0.019085	0.0120171	0.0161692	0.0143677	0.015302	0.0179681	0.0182199	0.015795	0.0147127	0.0148695	0.0175232	0.0147	0.0160114	0.0138226
cg16150752	2012-03-11	0.0352285	0.0256014	0.0295879	0.0201458	0.0175437	0.0186942	0.0178945	0.0169058	0.0197921	0.0346299	0.0322789	0.0173772	0.0158792	0.0181294	0.0168989	0.0191274	0.0159458	0.0162048
cg16182986	2012-03-11	0.213087	0.286393	0.362974	0.1026	0.0526073	0.0886197	0.0749201	0.0927969	0.0983173	0.173889	0.193783	0.0677827	0.0736682	0.0681551	0.0582106	0.0488913	0.0893264	0.0845756
cg17030173	2012-03-11	0.0551277	0.0538459	0.0605862	0.0273733	0.0371772	0.0220512	0.0300972	0.0238918	0.0290462	0.0426479	0.0806682	0.0258216	0.0261523	0.0283004	0.0274935	0.0337698	0.0248191	0.0263947
cg17507952	2012-03-11	0.361131	0.507104	0.448159	0.237015	0.21634	0.101347	0.132236	0.202349	0.165893	0.281582	0.354172	0.183052	0.0999178	0.170077	0.155972	0.162048	0.195065	0.181137
cg18325622	2012-03-11	0.0218519	0.0232532	0.0948678	0.0166978	0.0231151	0.0131434	0.0167099	0.0142204	0.0193062	0.0174238	0.0193294	0.0142678	0.0153299	0.016133	0.0174006	0.0161011	0.021089	0.0163395
cg21582253	2012-03-11	0.686697	0.642972	0.717417	0.703065	0.506499	0.946064	0.901571	0.927197	0.929814	0.918126	0.884828	0.930412	0.917432	0.85152	0.886475	0.924946	0.89497	0.855054
cg21901718	2012-03-11	0.0249695	0.0265938	0.0231054	0.0172037	0.0176818	0.0192064	0.0174131	0.0176515	0.0196195	0.0188251	0.023488	0.017532	0.017681	0.0177218	0.0154651	0.0181634	0.0154665	0.0161027
cg23065934	2012-03-11	0.0184745	0.0168102	0.0238093	0.0211981	0.0175941	0.0156336	0.0166603	0.0142973	0.0139097	0.0134278	0.0136758	0.0155832	0.0172759	0.013223	0.0155924	0.0145524	0.0153908	0.0157657
cg25092681	2012-03-11	0.0261693	0.0455031	0.0334275	0.0365567	0.0233985	0.0201111	0.0213581	0.0219193	0.0212257	0.0430815	0.0444341	0.0313365	0.0231565	0.0328088	0.0379952	0.0360566	0.0346419	0.0179503
cg00854392	2012-09-01	0.939813	0.904093	0.954173	0.737772	0.725186	0.954903	0.905323	0.934425	0.948185	0.960537	0.957457	0.925974	0.909694	0.80583	0.856097	0.884005	0.859386	0.859674
cg01081883	2012-09-01	0.220867	0.21806	0.248962	0.271897	0.0783432	0.20687	0.279161	0.319308	0.281087	0.33297	0.438219	0.190571	0.246704	0.203513	0.145383	0.249629	0.200968	0.26225
cg02258691	2012-09-01	0.456476	0.462162	0.504924	0.709385	0.635257	0.833624	0.764263	0.80129	0.784494	0.641423	0.578721	0.823678	0.76458	0.633099	0.668523	0.747305	0.675672	0.747674
cg08916477	2012-09-01	0.933604	0.924826	0.927319	0.791173	0.688211	0.934568	0.932028	0.92971	0.925448	0.906439	0.933269	0.88199	0.878764	0.829489	0.8541	0.85905	0.860977	0.86952
cg16465128	2012-09-01	0.2161	0.274393	0.214271	0.12937	0.0941422	0.132713	0.147358	0.155877	0.139162	0.246446	0.297012	0.134576	0.126177	0.0953137	0.0979072	0.129041	0.111959	0.11521
cg17152465	2012-09-01	0.259185	0.27352	0.261553	0.106422	0.0682147	0.127059	0.132897	0.132845	0.118284	0.271053	0.396622	0.0817465	0.0780997	0.06823	0.112478	0.120952	0.0780499	0.0814272
cg17987601	2012-09-01	0.351336	0.336237	0.339195	0.13036	0.10102	0.113807	0.149411	0.121044	0.146055	0.382701	0.388061	0.115683	0.114695	0.107635	0.116066	0.124774	0.115962	0.110096
cg19289461	2012-09-01	0.814776	0.969918	0.883219	0.819327	0.957441	0.970791	0.968833	0.968049	0.962928	0.978241	0.972408	0.967432	0.969333	0.945081	0.948401	0.962286	0.953303	0.967545
cg19663795	2012-09-01	0.932635	0.919655	0.879281	0.900189	0.866008	0.95403	0.927628	0.92343	0.93825	0.946467	0.928629	0.928284	0.911903	0.891169	0.861746	0.885033	0.886697	0.906827
cg04533276	2012-09-05	0.857868	0.963066	0.904508	0.878575	0.773461	0.159804	0.656382	0.474284	0.515282	0.395801	0.616064	0.0553214	0.0515503	0.19076	0.0811481	0.684467	0.116131	0.279624
cg03432618	2012-09-05	0.958123	0.963193	0.961664	0.908798	0.960902	0.964462	0.955956	0.959995	0.979463	0.95428	0.955417	0.931564	0.927976	0.92269	0.926311	0.948423	0.900606	0.944234
cg04328762	2012-09-05	0.0268704	0.0271133	0.0331951	0.0445757	0.0482118	0.0316893	0.0233832	0.0246666	0.039837	0.0281646	0.0197402	0.0268591	0.0380065	0.0289215	0.0302479	0.0283365	0.0324189	0.0391945
cg04892403	2012-09-05	0.0239272	0.025831	0.0183202	0.0169279	0.015529	0.015177	0.0182963	0.0164695	0.0143235	0.0235387	0.0243253	0.0160653	0.0147657	0.0190061	0.0151364	0.0304015	0.0160676	0.0156395
cg09938462	2012-09-05	0.169202	0.168593	0.17934	0.238684	0.0700452	0.0533722	0.078651	0.0882136	0.0890188	0.185621	0.225948	0.0750057	0.0480649	0.05785	0.062113	0.0863728	0.0634889	0.0678088
cg09972364	2012-09-05	0.0304786	0.0298997	0.0285176	0.0221863	0.0295253	0.0201267	0.0229638	0.0213842	0.0250528	0.0278313	0.0222367	0.0208562	0.0259891	0.0286347	0.0251682	0.0248375	0.0247744	0.0274138
cg10989870	2012-09-05	0.016789	0.0206641	0.0183645	0.0289614	0.033842	0.0228316	0.0253933	0.0279445	0.0281049	0.0175614	0.0212878	0.0264084	0.0291906	0.0301616	0.0281858	0.0355263	0.0302533	0.0301494
cg13464189	2012-09-05	0.0240067	0.0221723	0.0217733	0.0144281	0.0183039	0.0176531	0.025164	0.0285191	0.020056	0.0403661	0.0310614	0.0201368	0.0252732	0.0320047	0.0372613	0.0202805	0.0254788	0.0256661
cg13477510	2012-09-05	0.95608	0.953902	0.955517	0.943784	0.936476	0.961299	0.962719	0.953508	0.965951	0.959583	0.977721	0.907848	0.952379	0.911539	0.928143	0.9442	0.915432	0.910003
cg19816290	2012-09-05	0.539212	0.404565	0.467109	0.424019	0.370546	0.649699	0.693165	0.695765	0.698071	0.779625	0.879907	0.633501	0.638645	0.592122	0.58638	0.697536	0.625541	0.667525
cg24217005	2012-09-05	0.964776	0.925438	0.969365	0.906578	0.922589	0.934329	0.962557	0.913917	0.959024	0.931527	0.974189	0.875447	0.881534	0.858572	0.85327	0.937316	0.85213	0.909137
cg07828169	2012-09-08	0.951666	0.974089	0.974467	0.974778	0.961798	0.959637	0.959339	0.95997	0.963	0.960972	0.971256	0.933724	0.94338	0.874718	0.927757	0.951585	0.901094	0.918273
cg18325799	2012-09-08	0.973312	0.930623	0.977802	0.931547	0.856595	0.961436	0.952789	0.937168	0.956499	0.953482	0.97222	0.930969	0.940408	0.8857	0.890438	0.943585	0.878228	0.903654
cg03840467	2012-09-09	0.985661	0.977727	0.960483	0.983225	0.981538	0.158005	0.161989	0.153667	0.195799	0.0591134	0.0496616	0.155252	0.182236	0.155421	0.178676	0.201468	0.153214	0.14012
cg18853199	2012-09-09	0.874826	0.967108	0.970332	0.844203	0.773899	0.338649	0.296024	0.344225	0.452011	0.520885	0.53709	0.235917	0.243925	0.221102	0.201517	0.253589	0.275048	0.302284
cg01349858	2012-09-09	0.0190739	0.0202166	0.0182854	0.0124207	0.0148299	0.0112624	0.0124738	0.0124551	0.0141737	0.0146385	0.0152417	0.0125575	0.0122335	0.015492	0.0161616	0.0138192	0.0144634	0.0141482
cg01733438	2012-09-09	0.871343	0.965063	0.931909	0.942225	0.901109	0.832334	0.887477	0.902486	0.84321	0.89698	0.964522	0.894418	0.817186	0.888032	0.891296	0.888219	0.89587	0.889824
cg02975107	2012-09-09	0.44324	0.100914	0.179654	0.404539	0.453556	0.052818	0.0407084	0.0413365	0.113554	0.0369059	0.0447323	0.0520195	0.0514079	0.0433556	0.0404842	0.0974058	0.0418167	0.0356087
cg04548336	2012-09-09	0.363316	0.334557	0.298076	0.711638	0.415984	0.83631	0.82897	0.817058	0.866342	0.752139	0.781265	0.787602	0.766876	0.728585	0.739279	0.744397	0.773637	0.7583
cg05729480	2012-09-09	0.908417	0.80742	0.926766	0.881892	0.64809	0.41392	0.425949	0.497516	0.483108	0.625265	0.751586	0.434283	0.403482	0.414196	0.38183	0.463048	0.399584	0.465558
cg10779644	2012-09-09	0.0192441	0.0213076	0.0228944	0.0198504	0.0298949	0.015843	0.0173368	0.0167177	0.0215867	0.0195416	0.0193271	0.0157808	0.0133132	0.018016	0.0196727	0.019136	0.0197342	0.0142935
cg10857221	2012-09-09	0.576701	0.565365	0.619674	0.649331	0.446284	0.776084	0.759177	0.771701	0.809584	0.757923	0.817194	0.732754	0.737603	0.696972	0.709594	0.747857	0.750352	0.730436
cg11468193	2012-09-09	0.236389	0.322819	0.292579	0.577251	0.393809	0.837116	0.801259	0.851751	0.851	0.786386	0.807817	0.824162	0.767914	0.675563	0.725498	0.736854	0.770461	0.746576
cg15803122	2012-09-09	0.0201145	0.0215637	0.0196793	0.0159373	0.0173331	0.0129017	0.01506	0.0125817	0.0157052	0.0183003	0.0174483	0.0149014	0.0126575	0.0165179	0.0148589	0.0162858	0.0175345	0.0161798
cg21437548	2012-09-09	0.292049	0.39376	0.349136	0.102766	0.0671318	0.0853543	0.0861667	0.0854624	0.0738743	0.266044	0.281302	0.0571789	0.064087	0.0478082	0.0746838	0.0660624	0.0737086	0.0716413
cg25810857	2012-09-09	0.956011	0.933711	0.932365	0.933903	0.893708	0.87139	0.848379	0.902759	0.886669	0.876997	0.923673	0.835627	0.83078	0.782364	0.813973	0.821459	0.809072	0.843235
cg26072759	2012-09-09	0.0172743	0.0196327	0.018012	0.0125701	0.0162104	0.0120498	0.0122568	0.0112604	0.0142621	0.0193015	0.0153469	0.0132789	0.0127964	0.0149726	0.01463	0.0129677	0.0146296	0.0142529
cg02876925	2012-09-11	0.795106	0.806393	0.650179	0.723694	0.879836	0.345854	0.233962	0.250182	0.657861	0.372558	0.48003	0.202214	0.22435	0.178471	0.198816	0.166659	0.187142	0.187212
cg00899086	2012-09-11	0.227227	0.215103	0.250768	0.0860691	0.0635726	0.0936482	0.0858911	0.0899722	0.139198	0.212096	0.274678	0.0766983	0.0922921	0.0508203	0.0827574	0.0758801	0.0824744	0.078483
cg01124275	2012-09-11	0.89534	0.950271	0.956027	0.960276	0.937138	0.937922	0.940881	0.92558	0.947951	0.964057	0.948493	0.942858	0.945066	0.914347	0.934107	0.949789	0.92594	0.94652
cg01215215	2012-09-11	0.931876	0.928362	0.88591	0.88489	0.833285	0.899539	0.846704	0.886257	0.905082	0.906023	0.922057	0.837566	0.8491	0.797242	0.812871	0.828424	0.817002	0.839902
cg02026770	2012-09-11	0.182487	0.211553	0.186937	0.110372	0.0542993	0.163896	0.121799	0.156135	0.130978	0.209881	0.232125	0.121271	0.120129	0.0875102	0.100846	0.124157	0.0935503	0.118307
cg02465295	2012-09-11	0.0286434	0.0275645	0.0288658	0.0186657	0.0227603	0.0190024	0.0227502	0.0217163	0.0199927	0.0235258	0.0238775	0.0177751	0.0187142	0.019933	0.0206793	0.0228575	0.017615	0.0190985
cg04687616	2012-09-11	0.93642	0.948326	0.935972	0.883672	0.896449	0.896423	0.846534	0.865007	0.90537	0.892509	0.901638	0.832598	0.833426	0.759176	0.787797	0.839718	0.799588	0.8257
cg05346963	2012-09-11	0.7334	0.828656	0.880507	0.914819	0.897345	0.773144	0.87051	0.845332	0.946276	0.919332	0.936681	0.91713	0.891767	0.89528	0.828082	0.888576	0.88525	0.905708
cg09126541	2012-09-11	0.970025	0.970111	0.952774	0.961081	0.948507	0.907363	0.922107	0.915316	0.822294	0.938323	0.953435	0.904197	0.911432	0.932686	0.885303	0.916581	0.893825	0.924896
cg09413645	2012-09-11	0.642446	0.902777	0.92896	0.943132	0.893004	0.418367	0.500597	0.487407	0.319788	0.940688	0.959495	0.948149	0.929164	0.927382	0.903568	0.90336	0.952547	0.950496
cg11284329	2012-09-11	0.214578	0.197505	0.1959	0.114712	0.114323	0.110872	0.1276	0.119964	0.152381	0.244628	0.256686	0.128172	0.107141	0.114425	0.0977437	0.114905	0.138828	0.13007
cg11287388	2012-09-11	0.248464	0.254902	0.261263	0.100915	0.0721352	0.0943242	0.117493	0.122673	0.093258	0.240741	0.295409	0.0896938	0.102102	0.0812322	0.0810922	0.0935119	0.0902402	0.0799211
cg14118160	2012-09-11	0.668194	0.905189	0.959206	0.94821	0.948361	0.935563	0.907596	0.938986	0.972389	0.966763	0.961047	0.948118	0.952204	0.939548	0.91666	0.953928	0.951407	0.947377
cg14661813	2012-09-11	0.0287678	0.0304232	0.028566	0.0162098	0.0170417	0.0148677	0.0141208	0.0141893	0.014901	0.0277192	0.0222074	0.0150529	0.0148668	0.0182462	0.0190514	0.0167872	0.0140881	0.0163578
cg14727650	2012-09-11	0.897898	0.895096	0.827498	0.885422	0.808558	0.944026	0.942118	0.943499	0.957461	0.962104	0.967326	0.949185	0.955746	0.934818	0.940109	0.936971	0.933096	0.951865
cg16382584	2012-09-11	0.919141	0.882663	0.887799	0.943653	0.915468	0.877532	0.810994	0.85392	0.93934	0.915381	0.901606	0.901676	0.90214	0.847631	0.800025	0.858934	0.880572	0.890261
cg16854986	2012-09-11	0.159776	0.154239	0.176741	0.0748438	0.0641117	0.119544	0.126381	0.119754	0.108316	0.161605	0.262481	0.0660353	0.0727711	0.0931638	0.0954193	0.0932802	0.0894047	0.0949175
cg17864469	2012-09-11	0.903525	0.891709	0.928725	0.955651	0.909845	0.885392	0.87763	0.888967	0.958602	0.924875	0.923192	0.940099	0.920395	0.915996	0.862343	0.929148	0.937083	0.935693
cg20029967	2012-09-11	0.960391	0.961379	0.963413	0.967423	0.957461	0.927865	0.928509	0.954666	0.973009	0.973964	0.975833	0.960977	0.95299	0.961677	0.928025	0.961596	0.961374	0.960583
cg21520613	2012-09-11	0.986417	0.973775	0.979961	0.960709	0.950443	0.534882	0.758329	0.765092	0.426203	0.863556	0.942937	0.557216	0.579565	0.773011	0.741788	0.720385	0.727652	0.758867
cg21542842	2012-09-11	0.329608	0.6645	0.548405	0.588098	0.296839	0.889621	0.892841	0.920633	0.891461	0.925977	0.937547	0.860862	0.839506	0.829105	0.869328	0.869988	0.840156	0.861895
cg23408913	2012-09-11	0.185348	0.196488	0.194055	0.0737939	0.0521314	0.0762412	0.0763877	0.0574791	0.0590453	0.227756	0.223306	0.0625912	0.0628849	0.0441744	0.0567833	0.0558601	0.0470215	0.0576822
cg24401187	2012-09-11	0.927895	0.890967	0.914241	0.796747	0.847657	0.917936	0.93661	0.923031	0.952714	0.935256	0.954558	0.915184	0.908249	0.905961	0.897756	0.883776	0.92819	0.902692
cg24782087	2012-09-11	0.029547	0.0265741	0.0249757	0.0178172	0.0242502	0.0166716	0.0176688	0.0160477	0.0214978	0.0235973	0.0255149	0.0172665	0.0178124	0.0218883	0.0193063	0.0190217	0.0215296	0.020902
cg25034856	2012-09-11	0.905577	0.883178	0.9043	0.920173	0.90932	0.845412	0.842289	0.853237	0.935138	0.913905	0.909742	0.914302	0.90394	0.906451	0.833009	0.884181	0.936596	0.917275
cg26681687	2012-09-11	0.645611	0.938349	0.777617	0.724709	0.481337	0.925497	0.93466	0.903881	0.951631	0.960212	0.966358	0.945466	0.934068	0.895447	0.892037	0.911148	0.934808	0.922242
cg27451230	2012-09-11	0.0288248	0.0413753	0.0295237	0.0214685	0.0258901	0.0291533	0.0198934	0.0183062	0.0270922	0.0310664	0.0350235	0.0279604	0.0233224	0.0261419	0.0278952	0.0254712	0.0272984	0.0211694
cg27624381	2012-09-11	0.939585	0.865408	0.879144	0.941668	0.901409	0.845202	0.821922	0.845313	0.932123	0.924476	0.923188	0.913239	0.901954	0.90998	0.801549	0.890735	0.928807	0.936641
cg05733231	2012-09-13	0.793753	0.832325	0.78564	0.756729	0.625637	0.903421	0.831096	0.891184	0.928475	0.869365	0.89218	0.859559	0.812763	0.77062	0.804729	0.52574	0.846352	0.766894
cg07401028	2012-09-13	0.972185	0.973244	0.972227	0.965197	0.94992	0.967927	0.971511	0.972871	0.965777	0.979451	0.988732	0.939268	0.938135	0.867036	0.910309	0.926449	0.913855	0.894925
cg08599229	2012-09-13	0.927768	0.880314	0.89793	0.906657	0.880852	0.948889	0.904095	0.928692	0.935046	0.914853	0.920068	0.86626	0.88398	0.826202	0.880668	0.875108	0.844128	0.876481
cg08834691	2012-09-13	0.208481	0.221734	0.228983	0.0921092	0.0608034	0.117764	0.151014	0.140017	0.172299	0.265075	0.320199	0.138145	0.16218	0.134336	0.154965	0.188439	0.169558	0.1588
cg09099312	2012-09-13	0.193087	0.211725	0.186815	0.109382	0.130762	0.208139	0.157505	0.117466	0.150783	0.21413	0.210115	0.0901115	0.13432	0.0833438	0.165692	0.137809	0.121794	0.0788412
cg11292332	2012-09-13	0.814052	0.909651	0.90307	0.83414	0.752184	0.935592	0.921631	0.945798	0.923148	0.957155	0.946359	0.946246	0.895028	0.854689	0.880396	0.922404	0.883616	0.855665
cg11509632	2012-09-13	0.886848	0.874023	0.951786	0.850461	0.742054	0.950717	0.729451	0.786256	0.972278	0.934492	0.944504	0.953638	0.920044	0.761145	0.793899	0.831185	0.720953	0.745173
cg15704280	2012-09-13	0.554019	0.2494	0.587245	0.539518	0.457253	0.445185	0.461184	0.500176	0.552774	0.511352	0.528888	0.270855	0.402044	0.501241	0.418846	0.519646	0.542574	0.540358
cg16493874	2012-09-13	0.946824	0.958284	0.962665	0.953531	0.907834	0.959719	0.944577	0.954827	0.909097	0.94267	0.908348	0.912779	0.931239	0.854788	0.945141	0.951188	0.888083	0.914573
cg18317724	2012-09-13	0.977666	0.972142	0.965418	0.951102	0.909396	0.94948	0.951474	0.934096	0.940816	0.962164	0.969834	0.929667	0.922652	0.891604	0.922059	0.934022	0.905863	0.930384
cg19639831	2012-09-13	0.307409	0.303839	0.269549	0.092119	0.0580407	0.164242	0.122087	0.158614	0.136656	0.512264	0.498491	0.196236	0.115461	0.101949	0.119814	0.127463	0.0951635	0.153469
cg20062097	2012-09-13	0.0216636	0.0247489	0.0209657	0.0160123	0.0175807	0.018628	0.0179539	0.0165916	0.0216413	0.0211851	0.0231767	0.0173082	0.0161406	0.0186515	0.01944	0.0188619	0.0198471	0.023147
cg25189808	2012-09-13	0.959193	0.92795	0.948963	0.938016	0.93115	0.957972	0.9286	0.941667	0.967431	0.954087	0.961462	0.952011	0.963929	0.940706	0.933094	0.939846	0.929548	0.953622
cg26437564	2012-09-13	0.0829073	0.0810442	0.0994437	0.0453016	0.036853	0.0488234	0.0412193	0.0529025	0.0497617	0.113193	0.125387	0.0529954	0.0419875	0.0449639	0.0655661	0.0547588	0.0546541	0.0601925
cg26833449	2012-09-13	0.235646	0.218849	0.218272	0.103958	0.072046	0.101871	0.113422	0.107909	0.1499	0.27105	0.30753	0.102091	0.100424	0.112071	0.101745	0.0954314	0.113535	0.113184
cg04118437	2012-09-14	0.684061	0.719059	0.711456	0.805675	0.700685	0.802832	0.780326	0.767186	0.927913	0.863838	0.888934	0.914759	0.871495	0.895712	0.751513	0.852051	0.904759	0.869568
cg08489623	2012-09-14	0.574529	0.727477	0.698828	0.709144	0.692246	0.891315	0.862338	0.830823	0.901651	0.894091	0.900691	0.915586	0.866178	0.879673	0.701542	0.902755	0.889166	0.899636
cg14585967	2012-12-01	0.202763	0.191714	0.170015	0.104071	0.0577609	0.956638	0.915771	0.940301	0.9341	0.917576	0.95486	0.923822	0.906404	0.857553	0.923014	0.904223	0.879872	0.880949
cg04761824	2012-12-01	0.851053	0.930354	0.970551	0.932748	0.814501	0.968623	0.954559	0.962531	0.973287	0.958612	0.970463	0.93813	0.953919	0.908866	0.951985	0.946125	0.916598	0.941929
cg13918206	2012-12-01	0.941111	0.900939	0.920929	0.968628	0.946156	0.846297	0.846148	0.879217	0.959014	0.925483	0.946513	0.919528	0.929222	0.935943	0.900688	0.927155	0.938146	0.951798
cg13965272	2012-12-01	0.88577	0.90356	0.919132	0.919738	0.93058	0.841023	0.871642	0.89744	0.963632	0.940356	0.943527	0.942208	0.929191	0.935324	0.844891	0.927422	0.947679	0.948891
cg14138549	2012-12-01	0.911109	0.822372	0.879537	0.939488	0.918387	0.838072	0.832715	0.787137	0.908361	0.84601	0.870119	0.846848	0.882633	0.90946	0.813507	0.875462	0.945719	0.938501
cg14631486	2012-12-01	0.928279	0.854321	0.921098	0.948605	0.930464	0.887374	0.857885	0.885747	0.957405	0.926201	0.943236	0.93271	0.936123	0.917439	0.876653	0.907358	0.916306	0.933859
cg16682686	2012-12-01	0.964905	0.93558	0.960407	0.954435	0.935892	0.913722	0.891625	0.893019	0.959752	0.956254	0.955716	0.929519	0.915428	0.873777	0.866729	0.884596	0.868972	0.903717
cg26981881	2012-12-01	0.973138	0.971973	0.956456	0.974476	0.943075	0.962136	0.965074	0.952842	0.970263	0.970768	0.976255	0.965097	0.963822	0.947349	0.93108	0.959422	0.953655	0.963007
cg03123289	A1BG	0.19125	0.169112	0.183016	0.103026	0.0628947	0.322366	0.350274	0.344179	0.334573	0.431897	0.496097	0.284939	0.246312	0.297725	0.274762	0.355702	0.354146	0.422274
cg10734734	A1BG	0.0238868	0.0245417	0.0245024	0.0158709	0.0180805	0.0149231	0.0173887	0.0167985	0.0215952	0.022274	0.021812	0.0166364	0.016852	0.0191851	0.0179773	0.0177841	0.0182777	0.016112
cg11001216	A1BG	0.168608	0.19164	0.168506	0.0890456	0.0506884	0.0794864	0.104469	0.0787146	0.120761	0.22741	0.274612	0.0795285	0.0710165	0.0518707	0.0692599	0.0791184	0.0809407	0.049083
cg14222245	A1BG	0.806574	0.739713	0.851727	0.653206	0.613736	0.950664	0.66113	0.821848	0.965301	0.921527	0.932084	0.924347	0.919791	0.748969	0.727457	0.559996	0.733866	0.788769
cg10222734	A1CF;A1CF;A1CF	0.828973	0.770809	0.799113	0.918456	0.931351	0.867196	0.808527	0.844136	0.962265	0.905472	0.94587	0.91236	0.943424	0.910228	0.829332	0.902107	0.915344	0.943897
cg27394794	A1CF;A1CF;A1CF	0.585499	0.62734	0.71955	0.609664	0.239618	0.866145	0.892665	0.913078	0.950059	0.93182	0.930837	0.923179	0.928343	0.884938	0.858371	0.893549	0.913363	0.924412
cg03817621	A1CF;A1CF;A1CF;A1CF;A1CF;A1CF	0.779609	0.765442	0.798774	0.799958	0.791921	0.866331	0.852957	0.81545	0.92184	0.930205	0.91362	0.921374	0.909575	0.917311	0.825043	0.888551	0.938994	0.926733
cg24411946	A1CF;A1CF;A1CF;A1CF;A1CF;A1CF	0.809297	0.888054	0.882055	0.911936	0.886383	0.889326	0.871894	0.905165	0.956108	0.964213	0.93783	0.942309	0.926464	0.94448	0.875201	0.901909	0.948478	0.943641
cg06233376	A2BP1;A2BP1	0.225769	0.175284	0.18522	0.162941	0.118942	0.93007	0.641119	0.814614	0.969052	0.914577	0.745162	0.922579	0.922328	0.484788	0.538152	0.826317	0.560078	0.501015
cg14642432	A2BP1;A2BP1	0.188234	0.199101	0.231899	0.100701	0.344988	0.964888	0.529786	0.783708	0.95977	0.957976	0.731946	0.964448	0.94024	0.453552	0.447037	0.785219	0.3845	0.454437
cg27376707	A2BP1;A2BP1	0.0247906	0.0235184	0.0457385	0.0370353	0.104318	0.928081	0.0631108	0.476697	0.97035	0.688951	0.179334	0.883069	0.882186	0.150471	0.206976	0.542821	0.0436724	0.0881727
cg00019838	A2BP1;A2BP1	0.752139	0.698555	0.70818	0.823161	0.599071	0.821754	0.831697	0.786361	0.941632	0.92376	0.947232	0.928495	0.924868	0.930655	0.765146	0.891915	0.939558	0.936861
cg00691081	A2BP1;A2BP1	0.606846	0.507217	0.701014	0.617078	0.445006	0.961073	0.963238	0.958059	0.974861	0.971159	0.969589	0.964596	0.962899	0.93364	0.941916	0.963187	0.941478	0.942173
cg01680674	A2BP1;A2BP1	0.306871	0.510461	0.621926	0.591262	0.160461	0.940934	0.863388	0.934064	0.909862	0.946681	0.92825	0.865176	0.854552	0.832547	0.888162	0.902107	0.862848	0.875888
cg01914555	A2BP1;A2BP1	0.555616	0.599876	0.585676	0.563247	0.394248	0.943221	0.908964	0.943606	0.929968	0.91968	0.904183	0.910375	0.910793	0.828224	0.879738	0.859572	0.8446	0.87037
cg02008627	A2BP1;A2BP1	0.500113	0.708119	0.631812	0.642216	0.31595	0.942213	0.93568	0.926306	0.967045	0.962398	0.968548	0.956803	0.943179	0.949421	0.940761	0.956721	0.945033	0.930239
cg02042823	A2BP1;A2BP1	0.805401	0.880222	0.931145	0.877247	0.825904	0.969444	0.971406	0.953694	0.974184	0.98208	0.978062	0.96971	0.951219	0.95634	0.949268	0.956398	0.94184	0.969498
cg02217063	A2BP1;A2BP1	0.475887	0.638486	0.657675	0.610901	0.286367	0.927145	0.919462	0.926027	0.93545	0.964915	0.951391	0.948699	0.949108	0.882338	0.914218	0.930024	0.933696	0.950277
cg02230017	A2BP1;A2BP1	0.0357629	0.0360203	0.0376287	0.0219473	0.0258308	0.0205269	0.0201386	0.0222461	0.0242791	0.0266603	0.0260576	0.0222608	0.0261702	0.0215603	0.0241728	0.026139	0.0261342	0.0200183
cg02909809	A2BP1;A2BP1	0.284898	0.259696	0.319474	0.289298	0.163436	0.891208	0.881614	0.901507	0.93761	0.950822	0.928935	0.910951	0.914245	0.855659	0.84591	0.916467	0.869677	0.904834
cg03586879	A2BP1;A2BP1	0.275319	0.25541	0.206274	0.187291	0.0804057	0.324747	0.318614	0.391522	0.343539	0.423471	0.483973	0.308697	0.346993	0.2908	0.280024	0.363653	0.308141	0.336091
cg04383979	A2BP1;A2BP1	0.276434	0.268525	0.266567	0.420789	0.0619812	0.501487	0.38926	0.550778	0.484516	0.574445	0.645855	0.439384	0.391318	0.419769	0.306004	0.467148	0.51427	0.499384
cg04671611	A2BP1;A2BP1	0.0582978	0.0863128	0.057165	0.0721092	0.0739633	0.468045	0.293238	0.296709	0.361535	0.202173	0.138502	0.442703	0.391467	0.388495	0.351408	0.299066	0.374178	0.266393
cg04973802	A2BP1;A2BP1	0.892088	0.899942	0.954251	0.876096	0.867678	0.962061	0.962281	0.945452	0.973739	0.980182	0.977992	0.964983	0.945389	0.916273	0.951643	0.945953	0.943492	0.940562
cg05107500	A2BP1;A2BP1	0.0819404	0.0780349	0.0806542	0.0735602	0.085464	0.0824941	0.0811273	0.068025	0.0936132	0.0762954	0.0733594	0.0951079	0.0948474	0.0998209	0.114903	0.0890359	0.0975865	0.0926869
cg05497273	A2BP1;A2BP1	0.297149	0.398668	0.327596	0.421049	0.146469	0.933516	0.935763	0.947632	0.969304	0.96413	0.97514	0.964787	0.957035	0.945743	0.933649	0.952469	0.963427	0.953229
cg06447474	A2BP1;A2BP1	0.689262	0.897829	0.797536	0.695007	0.537062	0.921627	0.893127	0.926705	0.957161	0.961647	0.964145	0.929791	0.940779	0.928821	0.913635	0.92034	0.913513	0.936309
cg06560026	A2BP1;A2BP1	0.822117	0.77976	0.770357	0.753007	0.647182	0.961727	0.968154	0.975269	0.956891	0.968227	0.97534	0.92819	0.945637	0.904836	0.93879	0.918481	0.912357	0.923417
cg06941009	A2BP1;A2BP1	0.594092	0.662738	0.729497	0.746961	0.477339	0.821643	0.855467	0.840759	0.937312	0.929657	0.901343	0.936116	0.916584	0.927029	0.788796	0.877984	0.937119	0.929767
cg07115206	A2BP1;A2BP1	0.375468	0.526975	0.472436	0.11108	0.0866633	0.928385	0.905274	0.938824	0.839274	0.966243	0.966934	0.892088	0.929139	0.94197	0.913905	0.910372	0.911251	0.941092
cg07849944	A2BP1;A2BP1	0.0364508	0.0404113	0.038701	0.0248411	0.0307083	0.365407	0.165817	0.0999417	0.226084	0.163733	0.158867	0.247666	0.239421	0.178432	0.162411	0.0929498	0.126815	0.0993574
cg07891288	A2BP1;A2BP1	0.776776	0.754596	0.767953	0.84755	0.788504	0.970531	0.972149	0.956562	0.969114	0.964731	0.969347	0.937986	0.948313	0.886822	0.960603	0.949853	0.917452	0.92264
cg08249698	A2BP1;A2BP1	0.381156	0.387673	0.591888	0.196164	0.130522	0.93695	0.941203	0.944429	0.965489	0.966689	0.970822	0.947795	0.947667	0.923679	0.936744	0.954581	0.899787	0.945235
cg08390979	A2BP1;A2BP1	0.184649	0.247394	0.294103	0.229709	0.114955	0.915251	0.895558	0.944208	0.921587	0.941051	0.932272	0.866421	0.874177	0.849439	0.920767	0.876708	0.853465	0.877731
cg08466740	A2BP1;A2BP1	0.326414	0.438026	0.393069	0.184096	0.169053	0.906418	0.906868	0.919974	0.951643	0.951929	0.918379	0.929239	0.914642	0.867225	0.867385	0.903283	0.924799	0.898886
cg08545287	A2BP1;A2BP1	0.0670358	0.0638888	0.0731943	0.0508185	0.0836421	0.0604662	0.0468333	0.0668704	0.064288	0.0580569	0.0832723	0.0434816	0.0487468	0.040987	0.0760179	0.0539658	0.0333035	0.0428102
cg08582701	A2BP1;A2BP1	0.286052	0.356427	0.292219	0.158315	0.164102	0.136458	0.181411	0.155128	0.200841	0.265551	0.305186	0.143506	0.145674	0.121984	0.135881	0.158802	0.132745	0.149943
cg08996613	A2BP1;A2BP1	0.670089	0.691686	0.521884	0.730624	0.655369	0.933864	0.929433	0.942325	0.903386	0.904805	0.934632	0.950401	0.9409	0.906898	0.911082	0.939322	0.905261	0.921602
cg09243507	A2BP1;A2BP1	0.421597	0.485784	0.485215	0.55652	0.387484	0.907305	0.87523	0.879652	0.821588	0.904903	0.900232	0.860707	0.874446	0.7618	0.818405	0.874321	0.798328	0.860157
cg10072526	A2BP1;A2BP1	0.593152	0.659642	0.631934	0.543853	0.425526	0.914112	0.917481	0.882214	0.952478	0.926424	0.947427	0.917665	0.928656	0.905496	0.905362	0.920993	0.844729	0.928672
cg12310850	A2BP1;A2BP1	0.37735	0.443148	0.38595	0.1215	0.11768	0.329962	0.204025	0.179029	0.185486	0.465536	0.493339	0.124671	0.162618	0.144734	0.125527	0.194398	0.133047	0.122383
cg16396980	A2BP1;A2BP1	0.547086	0.660121	0.592948	0.658847	0.543727	0.956384	0.933049	0.960922	0.951786	0.944704	0.95566	0.925835	0.938807	0.883602	0.943223	0.948961	0.912238	0.933292
cg16427239	A2BP1;A2BP1	0.638509	0.569372	0.496197	0.521486	0.233025	0.893174	0.775852	0.794654	0.815255	0.856137	0.859619	0.814582	0.778518	0.697077	0.746753	0.755661	0.73928	0.719327
cg19378133	A2BP1;A2BP1	0.24888	0.176748	0.214583	0.174301	0.0528031	0.552197	0.511042	0.490264	0.551959	0.573963	0.610691	0.501854	0.497481	0.450781	0.460494	0.592302	0.456968	0.516252
cg27083740	A2BP1;A2BP1	0.516159	0.512534	0.647181	0.512674	0.240469	0.928422	0.873867	0.883854	0.90491	0.899357	0.913282	0.884896	0.867664	0.83362	0.781851	0.862541	0.83516	0.859941
cg27256528	A2BP1;A2BP1	0.189104	0.179931	0.176941	0.064438	0.0741826	0.392229	0.0738657	0.107406	0.190755	0.20392	0.251698	0.186103	0.098301	0.0607804	0.0749512	0.178431	0.0706055	0.0988536
cg00036119	A2BP1;A2BP1;A2BP1	0.334243	0.323547	0.379382	0.229234	0.292931	0.734958	0.62558	0.718715	0.701128	0.717718	0.759827	0.642344	0.63184	0.492285	0.555105	0.637418	0.52097	0.57208
cg00099017	A2BP1;A2BP1;A2BP1	0.605878	0.676276	0.772985	0.74184	0.708404	0.944246	0.955154	0.97078	0.970083	0.967104	0.973309	0.951192	0.949938	0.932169	0.93733	0.947011	0.951256	0.939958
cg00470955	A2BP1;A2BP1;A2BP1	0.204349	0.20548	0.205933	0.0882792	0.0856509	0.0794276	0.0843879	0.0718532	0.107809	0.247711	0.242132	0.0659363	0.0802363	0.0653325	0.094976	0.0772541	0.0837556	0.0870564
cg00491523	A2BP1;A2BP1;A2BP1	0.21577	0.291851	0.2516	0.1019	0.0716442	0.609303	0.225142	0.217288	0.184344	0.386961	0.498666	0.10642	0.119713	0.26463	0.223595	0.261889	0.201601	0.221799
cg00590139	A2BP1;A2BP1;A2BP1	0.223671	0.267241	0.281942	0.0846193	0.0691065	0.0896841	0.140101	0.112219	0.0896158	0.213648	0.294799	0.0823389	0.0611626	0.053615	0.0580775	0.0943327	0.0726113	0.076173
cg00962147	A2BP1;A2BP1;A2BP1	0.262334	0.249641	0.225424	0.320621	0.0741807	0.832289	0.958181	0.949758	0.862055	0.946684	0.937044	0.944454	0.9574	0.869207	0.898819	0.946347	0.901845	0.932021
cg00982312	A2BP1;A2BP1;A2BP1	0.210334	0.234141	0.187127	0.0620674	0.054133	0.0544163	0.0613898	0.0533594	0.073153	0.222028	0.215419	0.0543715	0.054729	0.0463123	0.0583721	0.0836536	0.0612943	0.0591079
cg01597629	A2BP1;A2BP1;A2BP1	0.20793	0.208504	0.173113	0.196659	0.0934095	0.428843	0.710944	0.788024	0.448749	0.835151	0.780207	0.738461	0.699357	0.684493	0.787134	0.779719	0.727303	0.753035
cg02236847	A2BP1;A2BP1;A2BP1	0.338062	0.491912	0.376466	0.430052	0.0825261	0.961644	0.953109	0.954398	0.962467	0.970619	0.96005	0.947449	0.959211	0.906993	0.925661	0.936374	0.932203	0.942199
cg02789526	A2BP1;A2BP1;A2BP1	0.798598	0.845371	0.850401	0.762942	0.746629	0.959689	0.944315	0.926673	0.947287	0.966284	0.958372	0.948348	0.924792	0.867969	0.887252	0.933813	0.881239	0.891066
cg03312587	A2BP1;A2BP1;A2BP1	0.438056	0.544978	0.479196	0.301632	0.0898014	0.867669	0.777792	0.817462	0.911854	0.673599	0.807157	0.689053	0.857533	0.88178	0.790222	0.840944	0.914125	0.708272
cg03391464	A2BP1;A2BP1;A2BP1	0.35984	0.322041	0.291776	0.0775737	0.0486949	0.678141	0.768893	0.851013	0.578279	0.945342	0.957762	0.68812	0.678641	0.733371	0.815876	0.833375	0.767919	0.819741
cg03529595	A2BP1;A2BP1;A2BP1	0.558498	0.765071	0.769666	0.758297	0.60896	0.964794	0.936478	0.954942	0.936791	0.961465	0.947871	0.93579	0.939033	0.899261	0.936122	0.928963	0.915998	0.927392
cg03623568	A2BP1;A2BP1;A2BP1	0.400595	0.567716	0.550626	0.72576	0.4927	0.880918	0.906151	0.914672	0.958944	0.952079	0.944885	0.947419	0.927965	0.949744	0.907275	0.930914	0.962854	0.950705
cg03998719	A2BP1;A2BP1;A2BP1	0.236086	0.29077	0.212724	0.209253	0.170167	0.770375	0.746903	0.666394	0.716049	0.701011	0.767693	0.574142	0.587909	0.565595	0.5309	0.692919	0.509001	0.579505
cg04006565	A2BP1;A2BP1;A2BP1	0.901303	0.905157	0.909008	0.874084	0.848483	0.91646	0.929018	0.932982	0.965238	0.962984	0.968583	0.956189	0.938445	0.9469	0.885403	0.937623	0.96277	0.951112
cg04056343	A2BP1;A2BP1;A2BP1	0.0880068	0.0847732	0.0975608	0.0686833	0.0774419	0.858156	0.16259	0.240535	0.581812	0.199957	0.243078	0.0824245	0.118902	0.0992056	0.214095	0.150323	0.105194	0.0871318
cg04892758	A2BP1;A2BP1;A2BP1	0.608848	0.669158	0.601051	0.344868	0.209921	0.913729	0.926787	0.919761	0.966887	0.952805	0.954126	0.956503	0.94331	0.938447	0.925245	0.93907	0.933177	0.945962
cg06212175	A2BP1;A2BP1;A2BP1	0.0287913	0.027627	0.0329109	0.0331128	0.0515896	0.896328	0.125295	0.0880216	0.430963	0.0499266	0.069015	0.106708	0.092375	0.173957	0.123136	0.110692	0.11922	0.0929798
cg06271387	A2BP1;A2BP1;A2BP1	0.486914	0.784463	0.525516	0.774304	0.513593	0.9517	0.94774	0.938236	0.970242	0.964194	0.967479	0.858344	0.939045	0.922669	0.937302	0.946468	0.970658	0.913944
cg06332950	A2BP1;A2BP1;A2BP1	0.724092	0.739338	0.808837	0.788891	0.762142	0.965514	0.96701	0.96731	0.960684	0.972852	0.969249	0.955803	0.965768	0.9357	0.962319	0.928981	0.948017	0.942101
cg07027430	A2BP1;A2BP1;A2BP1	0.363582	0.46575	0.609807	0.152388	0.27871	0.3309	0.326802	0.331554	0.404237	0.472664	0.52397	0.220013	0.283981	0.223252	0.270116	0.288629	0.223764	0.254444
cg07283511	A2BP1;A2BP1;A2BP1	0.402327	0.537808	0.426303	0.257344	0.145463	0.353123	0.435937	0.448379	0.337972	0.365537	0.505882	0.27806	0.227595	0.231333	0.252426	0.338538	0.21415	0.302217
cg09696486	A2BP1;A2BP1;A2BP1	0.385861	0.705145	0.437155	0.60539	0.489045	0.868256	0.904323	0.901996	0.947606	0.947886	0.964131	0.943824	0.928467	0.944411	0.9151	0.932403	0.954569	0.958487
cg10413513	A2BP1;A2BP1;A2BP1	0.706343	0.738269	0.750015	0.73149	0.574046	0.958558	0.967216	0.976467	0.95487	0.971997	0.964831	0.935623	0.953811	0.933842	0.945925	0.944549	0.920243	0.917926
cg16696400	A2BP1;A2BP1;A2BP1	0.279902	0.331321	0.222345	0.337961	0.0412839	0.964556	0.957792	0.955436	0.962094	0.93532	0.912463	0.903115	0.941462	0.922525	0.897606	0.941193	0.898162	0.912936
cg16716449	A2BP1;A2BP1;A2BP1	0.203057	0.269073	0.240114	0.0910786	0.295246	0.943471	0.868304	0.801702	0.871399	0.853397	0.926404	0.736769	0.712651	0.735431	0.827966	0.733087	0.751889	0.815019
cg27199384	A2BP1;A2BP1;A2BP1	0.014082	0.0143404	0.0135466	0.015232	0.016543	0.0160093	0.0225244	0.0164907	0.0194995	0.0111297	0.0114321	0.0154039	0.0163228	0.0134842	0.0196512	0.0160897	0.0145942	0.0161176
cg27282264	A2BP1;A2BP1;A2BP1	0.30539	0.234179	0.308294	0.14078	0.100786	0.129823	0.186264	0.1852	0.119497	0.307041	0.296783	0.0994485	0.118663	0.0837674	0.0994758	0.136324	0.129411	0.113562
cg01610605	A2BP1;A2BP1;A2BP1;A2BP1	0.290663	0.310063	0.295638	0.123875	0.145424	0.12836	0.144181	0.162724	0.126575	0.249987	0.279649	0.10654	0.101908	0.0933521	0.115943	0.103956	0.113145	0.105623
cg02119348	A2BP1;A2BP1;A2BP1;A2BP1	0.494821	0.459723	0.495995	0.218966	0.23353	0.156708	0.169175	0.191487	0.193163	0.287802	0.350165	0.143688	0.162365	0.155286	0.138431	0.15655	0.168643	0.160196
cg03072621	A2BP1;A2BP1;A2BP1;A2BP1	0.0395508	0.0606219	0.0438362	0.0303012	0.0336054	0.0425447	0.0409592	0.0283968	0.0422976	0.0412453	0.0416065	0.0295047	0.0366474	0.0449073	0.0368333	0.0385833	0.0308472	0.0415635
cg03934713	A2BP1;A2BP1;A2BP1;A2BP1	0.330941	0.304842	0.292131	0.144411	0.119329	0.189902	0.179209	0.187767	0.220516	0.320176	0.341132	0.152572	0.157384	0.119296	0.122276	0.158674	0.152904	0.142403
cg00514665	A2BP1;A2BP1;A2BP1;A2BP1;A2BP1;A2BP1	0.0216185	0.0790308	0.108669	0.163586	0.019818	0.984545	0.977142	0.982755	0.988564	0.960878	0.98	0.98141	0.979349	0.976088	0.977348	0.982579	0.969451	0.979831
cg00205756	A2BP1;A2BP1;A2BP1;A2BP1;A2BP1;A2BP1	0.463262	0.491816	0.575277	0.681642	0.553779	0.962881	0.944964	0.933276	0.97445	0.927229	0.954042	0.928908	0.960581	0.931944	0.958961	0.931265	0.916721	0.954344
cg00499781	A2BP1;A2BP1;A2BP1;A2BP1;A2BP1;A2BP1	0.492663	0.716169	0.71306	0.800649	0.704053	0.950718	0.945895	0.949482	0.966659	0.947309	0.947528	0.965762	0.951961	0.949289	0.912584	0.942556	0.942578	0.949176
cg01050225	A2BP1;A2BP1;A2BP1;A2BP1;A2BP1;A2BP1	0.391906	0.320372	0.344706	0.431555	0.216858	0.954824	0.90089	0.89988	0.958999	0.936393	0.941273	0.934496	0.93161	0.913512	0.909431	0.939892	0.950208	0.939221
cg01446270	A2BP1;A2BP1;A2BP1;A2BP1;A2BP1;A2BP1	0.758152	0.769382	0.789626	0.835598	0.720131	0.842275	0.87272	0.889715	0.934346	0.92078	0.931471	0.930571	0.914442	0.918558	0.84473	0.852361	0.942035	0.940468
cg02576228	A2BP1;A2BP1;A2BP1;A2BP1;A2BP1;A2BP1	0.575639	0.588134	0.524901	0.657311	0.539257	0.73028	0.768158	0.799921	0.706912	0.791518	0.828386	0.736725	0.721793	0.693549	0.702539	0.751095	0.730997	0.782191
cg06524192	A2BP1;A2BP1;A2BP1;A2BP1;A2BP1;A2BP1	0.665511	0.834983	0.814918	0.737686	0.642871	0.931615	0.943633	0.925087	0.972577	0.966164	0.973001	0.944406	0.94908	0.935995	0.897414	0.939405	0.953266	0.953691
cg06580966	A2BP1;A2BP1;A2BP1;A2BP1;A2BP1;A2BP1	0.276943	0.285924	0.256259	0.155042	0.0510496	0.956305	0.928592	0.949854	0.941797	0.968053	0.977602	0.960102	0.934626	0.919811	0.93329	0.954096	0.931505	0.943595
cg06719334	A2BP1;A2BP1;A2BP1;A2BP1;A2BP1;A2BP1	0.25019	0.394375	0.486659	0.56167	0.312999	0.953183	0.924498	0.951583	0.970116	0.934025	0.97505	0.936276	0.92898	0.90432	0.948356	0.951276	0.92238	0.924971
cg06844984	A2BP1;A2BP1;A2BP1;A2BP1;A2BP1;A2BP1	0.897845	0.932707	0.88631	0.928974	0.899213	0.972513	0.952214	0.956952	0.975125	0.983607	0.97984	0.968181	0.964467	0.948737	0.888191	0.962555	0.954636	0.967519
cg07196505	A2BP1;A2BP1;A2BP1;A2BP1;A2BP1;A2BP1	0.436856	0.561718	0.415561	0.190201	0.0810434	0.937066	0.932887	0.922096	0.942216	0.96311	0.968156	0.951911	0.921612	0.92782	0.92256	0.933827	0.950836	0.948634
cg07568233	A2BP1;A2BP1;A2BP1;A2BP1;A2BP1;A2BP1	0.605519	0.649904	0.677917	0.663061	0.573243	0.823201	0.824611	0.816088	0.93899	0.884913	0.921474	0.929943	0.89974	0.9249	0.832182	0.902389	0.939389	0.933833
cg07936456	A2BP1;A2BP1;A2BP1;A2BP1;A2BP1;A2BP1	0.590728	0.739485	0.731952	0.746927	0.472303	0.971662	0.969474	0.960782	0.973669	0.975128	0.978471	0.956308	0.956684	0.944801	0.952912	0.959681	0.924612	0.966452
cg08160063	A2BP1;A2BP1;A2BP1;A2BP1;A2BP1;A2BP1	0.592823	0.624786	0.654943	0.408173	0.440555	0.961948	0.94943	0.964004	0.969603	0.972363	0.981252	0.966071	0.964081	0.946401	0.94426	0.951582	0.948111	0.965522
cg08230268	A2BP1;A2BP1;A2BP1;A2BP1;A2BP1;A2BP1	0.818395	0.897307	0.606713	0.668233	0.613597	0.831834	0.675279	0.73758	0.689105	0.868823	0.892722	0.767531	0.611146	0.688924	0.677608	0.737554	0.701862	0.751849
cg09599971	A2BP1;A2BP1;A2BP1;A2BP1;A2BP1;A2BP1	0.544261	0.62882	0.695714	0.701905	0.534143	0.913092	0.902995	0.926888	0.953222	0.949852	0.955054	0.947004	0.949368	0.914344	0.873105	0.912083	0.958651	0.945027
cg09683476	A2BP1;A2BP1;A2BP1;A2BP1;A2BP1;A2BP1	0.791253	0.86167	0.844449	0.843046	0.842167	0.884363	0.905795	0.898386	0.953355	0.942346	0.932869	0.933562	0.946393	0.932114	0.862823	0.939718	0.949486	0.931766
cg09790780	A2BP1;A2BP1;A2BP1;A2BP1;A2BP1;A2BP1	0.647939	0.712805	0.726643	0.615633	0.41722	0.925029	0.900299	0.935771	0.903115	0.977845	0.986325	0.916539	0.906982	0.887349	0.881236	0.916705	0.907229	0.921629
cg10338848	A2BP1;A2BP1;A2BP1;A2BP1;A2BP1;A2BP1	0.677896	0.760717	0.662993	0.670199	0.499938	0.941287	0.929404	0.955316	0.952022	0.973019	0.976569	0.919785	0.925327	0.90544	0.927927	0.953312	0.926882	0.931524
cg26488009	A2BP1;A2BP1;A2BP1;A2BP1;A2BP1;A2BP1	0.822345	0.901044	0.936788	0.955151	0.914254	0.93904	0.930845	0.93639	0.967119	0.948467	0.953826	0.953734	0.942317	0.924077	0.890827	0.944105	0.95834	0.949635
cg27449328	A2BP1;A2BP1;A2BP1;A2BP1;A2BP1;A2BP1	0.617207	0.775741	0.764918	0.847561	0.756236	0.911919	0.921303	0.901475	0.966795	0.954842	0.961512	0.955423	0.941585	0.937799	0.899919	0.935598	0.950814	0.954117
cg00480381	A2BP1;A2BP1;A2BP1;A2BP1;A2BP1;A2BP1;A2BP1;A2BP1;A2BP1	0.345226	0.407511	0.380501	0.189601	0.146911	0.893263	0.912203	0.871801	0.95975	0.952617	0.951372	0.950052	0.924979	0.938687	0.895367	0.930494	0.944117	0.942942
cg27623406	A2BP1;A2BP1;A2BP1;A2BP1;A2BP1;A2BP1;A2BP1;A2BP1;A2BP1	0.309095	0.354232	0.351756	0.172282	0.442718	0.914735	0.943874	0.928177	0.960337	0.972978	0.963782	0.953045	0.928221	0.948915	0.920959	0.936308	0.940226	0.956859
cg00336946	A2LD1	0.977842	0.978142	0.981466	0.952494	0.947203	0.968889	0.975126	0.971847	0.979063	0.978882	0.975348	0.959448	0.949264	0.925198	0.916762	0.93751	0.943803	0.955562
cg01723761	A2LD1	0.538436	0.452634	0.487933	0.773792	0.74384	0.707125	0.687366	0.73542	0.783657	0.668934	0.425755	0.742989	0.705918	0.586486	0.722241	0.675163	0.698932	0.76193
cg02425595	A2LD1	0.945559	0.930781	0.947949	0.923767	0.911769	0.905091	0.918412	0.899936	0.95712	0.947425	0.956254	0.92476	0.917123	0.892503	0.879154	0.895324	0.914888	0.897581
cg02735500	A2LD1	0.916578	0.925324	0.902394	0.923208	0.906187	0.929993	0.90671	0.899172	0.951322	0.926045	0.952505	0.948721	0.91672	0.837085	0.779972	0.853439	0.88212	0.847629
cg02923162	A2LD1	0.978482	0.978622	0.97808	0.968126	0.947731	0.969065	0.967974	0.965129	0.969257	0.979413	0.984713	0.968007	0.957607	0.956954	0.94443	0.96539	0.959917	0.957655
cg07218357	A2LD1	0.920826	0.919903	0.919939	0.852237	0.813046	0.887178	0.837832	0.825732	0.899903	0.90445	0.924622	0.811344	0.816819	0.780741	0.727303	0.79667	0.792481	0.800477
cg14888445	A2LD1	0.983619	0.985722	0.985063	0.989361	0.98391	0.983208	0.874902	0.94171	0.98673	0.961702	0.942045	0.948773	0.952303	0.893385	0.821734	0.906358	0.924499	0.852005
cg17371841	A2LD1	0.972979	0.982772	0.955805	0.969042	0.969819	0.963104	0.966817	0.966264	0.982866	0.980093	0.97479	0.96534	0.966716	0.949374	0.968855	0.956473	0.959379	0.953247
cg18100153	A2LD1	0.899386	0.81688	0.896577	0.836179	0.831456	0.84314	0.87298	0.867993	0.881901	0.902506	0.927379	0.839376	0.82564	0.80877	0.803248	0.851751	0.84629	0.869516
cg25710107	A2LD1	0.977385	0.928423	0.950421	0.925386	0.811322	0.968012	0.938667	0.942288	0.957249	0.97563	0.972368	0.947416	0.943465	0.922239	0.941531	0.93948	0.924631	0.94662
cg13776095	A2LD1;A2LD1	0.942078	0.903036	0.929415	0.900976	0.880556	0.943651	0.909722	0.902897	0.925019	0.92732	0.943294	0.902423	0.882327	0.859237	0.856616	0.870426	0.896547	0.899739
cg00134295	A2M	0.516481	0.683503	0.407328	0.257601	0.582422	0.955882	0.955964	0.950136	0.950268	0.955568	0.943632	0.939996	0.943352	0.886979	0.946458	0.948405	0.90336	0.943484
cg00141925	A2M	0.524134	0.693492	0.52137	0.525713	0.227791	0.777673	0.864657	0.855831	0.949349	0.933046	0.928816	0.927263	0.920797	0.921436	0.879772	0.883804	0.918649	0.909713
cg08012045	A2M	0.407122	0.490285	0.486977	0.655707	0.600557	0.965424	0.883258	0.944485	0.946844	0.93504	0.890597	0.906363	0.912144	0.890997	0.895488	0.869435	0.879836	0.875976
cg08300930	A2M	0.386189	0.620953	0.506594	0.697691	0.700214	0.945972	0.910062	0.960638	0.953276	0.916921	0.934889	0.951167	0.938643	0.867088	0.934674	0.89513	0.860684	0.936707
cg11139127	A2M	0.787108	0.863576	0.919654	0.661698	0.492623	0.897246	0.84023	0.876122	0.896727	0.952928	0.961357	0.856474	0.81625	0.753688	0.800701	0.856395	0.826464	0.842292
cg12187098	A2M	0.787692	0.866834	0.887909	0.873229	0.858636	0.955678	0.949097	0.949904	0.976438	0.968558	0.980732	0.966138	0.966816	0.950091	0.942535	0.951183	0.960772	0.969507
cg12417807	A2M	0.689637	0.75779	0.859575	0.706277	0.386019	0.964915	0.946472	0.945007	0.944327	0.933069	0.940706	0.924777	0.904	0.827479	0.937031	0.917788	0.871999	0.91436
cg15688197	A2M	0.557092	0.727139	0.64378	0.77083	0.636624	0.910969	0.923675	0.921619	0.95322	0.952263	0.963139	0.943478	0.940282	0.937123	0.897521	0.931593	0.938844	0.943215
cg16314263	A2M	0.74507	0.749022	0.776459	0.738502	0.513164	0.886174	0.841789	0.859958	0.922256	0.954707	0.961841	0.89597	0.90711	0.893005	0.781074	0.883534	0.932699	0.921199
cg26665904	A2M	0.465331	0.381848	0.436866	0.745581	0.426259	0.944618	0.913486	0.941268	0.967232	0.951992	0.934376	0.953372	0.938316	0.90893	0.922726	0.949083	0.946072	0.939114
cg03314100	A2ML1	0.952472	0.933808	0.887107	0.950861	0.932303	0.932438	0.939535	0.946594	0.97859	0.970172	0.953989	0.954498	0.957271	0.957843	0.897152	0.96036	0.943851	0.96199
cg04884118	A2ML1	0.472318	0.59001	0.572675	0.352004	0.391565	0.955091	0.938343	0.940146	0.95491	0.970404	0.966072	0.9042	0.936549	0.904954	0.916787	0.920182	0.934509	0.943535
cg05589691	A2ML1	0.649094	0.841412	0.853861	0.663501	0.58858	0.955295	0.962062	0.969906	0.965793	0.965196	0.971875	0.956182	0.974393	0.958213	0.941076	0.969755	0.961823	0.965093
cg11641391	A2ML1	0.797634	0.781735	0.748095	0.83517	0.846178	0.91887	0.933879	0.924274	0.961167	0.96642	0.977451	0.960865	0.95451	0.942033	0.866664	0.94572	0.973036	0.961158
cg11756734	A2ML1	0.563667	0.705549	0.656597	0.60969	0.521011	0.912168	0.905378	0.930673	0.92119	0.915694	0.932845	0.884574	0.892809	0.813546	0.842383	0.875716	0.864441	0.894007
cg12168926	A2ML1	0.668572	0.934424	0.845738	0.924615	0.852555	0.939466	0.935737	0.9513	0.95427	0.963978	0.967119	0.949053	0.936979	0.937605	0.92665	0.939487	0.950689	0.952495
cg13209739	A2ML1	0.522452	0.623842	0.586352	0.671241	0.610465	0.96465	0.966937	0.958067	0.97103	0.941305	0.940236	0.928454	0.94484	0.893192	0.938297	0.961979	0.896243	0.938034
cg15384867	A2ML1	0.745397	0.762426	0.723704	0.890916	0.880086	0.793266	0.810858	0.83003	0.897925	0.811676	0.843584	0.910305	0.888836	0.895794	0.756997	0.874927	0.890197	0.899002
cg15769388	A2ML1	0.593035	0.318283	0.567448	0.667125	0.432679	0.91117	0.826827	0.892906	0.911142	0.859935	0.873097	0.899615	0.890116	0.799839	0.795293	0.851021	0.812879	0.84554
cg21416544	A2ML1	0.69507	0.635468	0.59146	0.621958	0.603431	0.606632	0.640608	0.758549	0.568373	0.839847	0.866508	0.599533	0.599661	0.715496	0.660613	0.767065	0.707691	0.645866
cg23546356	A2ML1	0.779703	0.823785	0.757699	0.893166	0.825571	0.852953	0.790504	0.851196	0.920152	0.919358	0.908283	0.870626	0.884613	0.875112	0.849306	0.82981	0.886384	0.857566
cg24309769	A2ML1	0.591976	0.700407	0.688567	0.66052	0.601553	0.742493	0.732468	0.687594	0.70185	0.808735	0.818254	0.67898	0.688835	0.639532	0.639974	0.724851	0.653023	0.724136
cg27629124	A2ML1	0.909471	0.942554	0.88784	0.922889	0.881246	0.964862	0.967229	0.963082	0.979645	0.969818	0.980872	0.97435	0.971604	0.966819	0.947888	0.976569	0.972349	0.97136
cg27653134	A2ML1	0.916907	0.837843	0.819068	0.799501	0.737698	0.950895	0.806233	0.887284	0.936564	0.910169	0.928169	0.910209	0.881748	0.819076	0.817677	0.859695	0.859686	0.842322
cg03490200	A2ML1;A2ML1	0.873711	0.946533	0.924875	0.938582	0.878237	0.961353	0.899803	0.934291	0.960821	0.942751	0.9522	0.918189	0.927822	0.858838	0.904632	0.924049	0.904145	0.895341
cg13863204	A2ML1;A2ML1	0.820045	0.815707	0.947411	0.938855	0.913068	0.931049	0.880295	0.927641	0.937856	0.956119	0.944041	0.932279	0.908702	0.873551	0.885465	0.90876	0.915142	0.88425
cg01091698	A4GALT	0.98044	0.975608	0.969596	0.968655	0.957511	0.961995	0.934094	0.960344	0.952612	0.982612	0.968103	0.952584	0.957875	0.938194	0.925346	0.951192	0.960173	0.948448
cg01268859	A4GALT	0.174921	0.17892	0.16211	0.0455477	0.0436133	0.0697473	0.0576698	0.056673	0.0687453	0.195028	0.205923	0.0471209	0.0501142	0.0440725	0.0467922	0.0527924	0.0512519	0.0573482
cg02053339	A4GALT	0.941991	0.766892	0.784389	0.923717	0.780736	0.953472	0.923144	0.937031	0.933972	0.927917	0.940498	0.905624	0.863147	0.891876	0.880682	0.915125	0.891746	0.934781
cg02454750	A4GALT	0.834493	0.870068	0.830359	0.832872	0.871681	0.856546	0.797072	0.870279	0.892217	0.860727	0.877541	0.850699	0.777033	0.735041	0.773121	0.76302	0.795348	0.780372
cg03328754	A4GALT	0.978087	0.921608	0.967088	0.939751	0.83216	0.969749	0.889254	0.958966	0.955091	0.940198	0.95627	0.955977	0.942894	0.90151	0.897242	0.927195	0.93473	0.92615
cg05727648	A4GALT	0.015888	0.016143	0.013229	0.0250964	0.0279053	0.0266397	0.0187376	0.0174461	0.0218526	0.0108497	0.0172654	0.0219939	0.0219154	0.0251966	0.0266748	0.0254208	0.0263658	0.0202221
cg06381725	A4GALT	0.937922	0.918607	0.924444	0.913127	0.82915	0.929469	0.87956	0.944325	0.940175	0.942977	0.925265	0.928796	0.909599	0.854637	0.850718	0.861442	0.90303	0.883692
cg07393322	A4GALT	0.355706	0.300079	0.360502	0.110203	0.0936938	0.361174	0.357995	0.365226	0.310678	0.592148	0.648346	0.379383	0.390946	0.290561	0.262759	0.380345	0.306707	0.376275
cg09744051	A4GALT	0.254185	0.137228	0.222724	0.138719	0.0772772	0.153467	0.0888321	0.0882239	0.237792	0.253956	0.275893	0.064357	0.122245	0.063126	0.0880565	0.119802	0.0638768	0.0737048
cg11858499	A4GALT	0.969626	0.975454	0.970524	0.965879	0.895077	0.947851	0.914937	0.925581	0.949876	0.922952	0.949059	0.942871	0.920244	0.905904	0.908924	0.944541	0.894366	0.928026
cg18877862	A4GALT	0.103961	0.0670495	0.0906221	0.108724	0.140458	0.200453	0.198483	0.200928	0.236095	0.1003	0.122358	0.178536	0.208648	0.167634	0.173599	0.159058	0.169241	0.200539
cg19778944	A4GALT	0.0183191	0.0179609	0.0162275	0.0121668	0.0165843	0.0114232	0.0123497	0.0142633	0.0166608	0.0160036	0.0172299	0.013114	0.0123961	0.0145449	0.0145301	0.0156379	0.0139939	0.0127148
cg20706071	A4GALT	0.0205754	0.0213578	0.0231417	0.01849	0.0199343	0.0151202	0.0185392	0.0200345	0.0177051	0.0194237	0.0200593	0.0223245	0.0161471	0.0230025	0.0182743	0.020285	0.0188977	0.0183479
cg23234820	A4GALT	0.682381	0.874067	0.660889	0.893351	0.841783	0.939294	0.908677	0.919565	0.93944	0.926281	0.927819	0.903156	0.886793	0.852056	0.831665	0.864322	0.878515	0.897336
cg24713215	A4GALT	0.0244377	0.0234813	0.0299637	0.0261803	0.0233278	0.0260166	0.0325914	0.0292403	0.0272197	0.0316149	0.0316143	0.0316351	0.0307906	0.0365066	0.0317329	0.0317867	0.0287071	0.0328107
cg26158235	A4GALT	0.984649	0.982215	0.985515	0.98384	0.984855	0.981228	0.979464	0.984062	0.982926	0.981075	0.986454	0.980155	0.976594	0.981211	0.979025	0.980104	0.972271	0.981792
cg26705472	A4GALT	0.141459	0.125887	0.153466	0.0373269	0.0312807	0.0452609	0.0453841	0.0439262	0.0660235	0.142224	0.191988	0.0552797	0.0648752	0.0264825	0.0364659	0.0770502	0.0486725	0.0484046
cg09866565	A4GNT	0.232515	0.359033	0.513482	0.32721	0.0607727	0.896085	0.901155	0.929889	0.918883	0.951504	0.952341	0.871641	0.834665	0.902507	0.919671	0.923044	0.906619	0.88621
cg18931888	A4GNT	0.878142	0.890815	0.933275	0.915444	0.862688	0.954766	0.941609	0.945523	0.962037	0.945236	0.955417	0.931957	0.927099	0.870567	0.932006	0.914027	0.886975	0.917596
cg19734045	A4GNT	0.73523	0.777988	0.82168	0.67496	0.627796	0.86909	0.857476	0.873239	0.947146	0.944986	0.954237	0.926128	0.93551	0.913414	0.825824	0.899549	0.915055	0.938659
cg23669440	A4GNT	0.569487	0.531074	0.526239	0.55362	0.303621	0.942571	0.880892	0.891912	0.941044	0.925624	0.959309	0.927163	0.915611	0.893607	0.871119	0.924299	0.905867	0.925753
cg17687282	A4GNT;A4GNT	0.765152	0.918645	0.837913	0.66394	0.672091	0.9504	0.870735	0.914389	0.893251	0.940113	0.9253	0.842305	0.9074	0.737539	0.857501	0.849517	0.799259	0.83088
cg00081087	AAA1;NPSR1;NPSR1	0.530489	0.541306	0.62188	0.519818	0.244215	0.886361	0.86894	0.927365	0.847591	0.890044	0.912498	0.857466	0.844078	0.820364	0.801758	0.869208	0.850039	0.864296
cg03382549	AAA1;NPSR1;NPSR1	0.567189	0.630886	0.700278	0.689966	0.542482	0.66032	0.474605	0.559595	0.578165	0.551631	0.546053	0.560417	0.531435	0.480506	0.485308	0.62357	0.526466	0.436884
cg03538079	AAA1;NPSR1;NPSR1	0.699021	0.873239	0.843696	0.864592	0.738948	0.965347	0.935794	0.948567	0.968908	0.968479	0.960846	0.947724	0.926917	0.93064	0.927981	0.944851	0.925455	0.939646
cg05399607	AAA1;NPSR1;NPSR1	0.703621	0.571559	0.712799	0.479904	0.278512	0.918636	0.843563	0.872632	0.913096	0.919884	0.919329	0.890423	0.896044	0.800097	0.787355	0.841457	0.828956	0.845767
cg08251685	AAA1;NPSR1;NPSR1	0.954143	0.966932	0.966073	0.923679	0.555321	0.966015	0.955959	0.958244	0.970436	0.978522	0.972208	0.946308	0.959528	0.930156	0.921377	0.958327	0.961007	0.958231
cg17744825	AAA1;NPSR1;NPSR1	0.888365	0.914077	0.911129	0.905417	0.777214	0.975818	0.957513	0.959918	0.971052	0.961652	0.947408	0.950679	0.934663	0.916847	0.93029	0.951796	0.93388	0.951407
cg19194095	AAA1;NPSR1;NPSR1	0.681715	0.750799	0.668115	0.604692	0.208493	0.856411	0.83733	0.819159	0.954163	0.928777	0.925862	0.915183	0.900351	0.8556	0.74883	0.87973	0.921983	0.902918
cg20495677	AAA1;NPSR1;NPSR1	0.828695	0.842182	0.885383	0.933405	0.806355	0.906984	0.914197	0.904602	0.966513	0.954514	0.958377	0.951319	0.939099	0.948162	0.90043	0.92642	0.955879	0.95482
cg20842782	AAA1;NPSR1;NPSR1	0.937827	0.939366	0.953669	0.902441	0.710088	0.920022	0.92113	0.925766	0.966394	0.963303	0.957805	0.958544	0.949484	0.938742	0.914037	0.944672	0.959211	0.957039
cg23862011	AAA1;NPSR1;NPSR1	0.586736	0.693033	0.808771	0.693865	0.307235	0.963017	0.928338	0.94825	0.949049	0.951558	0.964456	0.937586	0.926349	0.922618	0.949565	0.942504	0.899828	0.920337
cg00559473	AAAS	0.239034	0.221278	0.292521	0.0937252	0.073394	0.311774	0.270593	0.303378	0.24966	0.441516	0.538285	0.250836	0.279626	0.269336	0.211715	0.252467	0.289283	0.27402
cg02427438	AAAS	0.0107787	0.0131638	0.0129504	0.0244369	0.0233252	0.0240789	0.032509	0.0251935	0.0255456	0.0172239	0.0165027	0.0223002	0.021979	0.0299444	0.0331729	0.0260308	0.0271876	0.0201632
cg05224385	AAAS	0.328483	0.493968	0.315865	0.0568862	0.0422601	0.0789413	0.0986312	0.100246	0.0973242	0.513528	0.511896	0.0690692	0.0789227	0.0488651	0.0629012	0.0716951	0.082091	0.0719068
cg08253513	AAAS	0.228588	0.238933	0.232688	0.103874	0.0696057	0.243962	0.169345	0.224331	0.193798	0.369866	0.351074	0.203321	0.205869	0.168669	0.154489	0.151632	0.192507	0.171689
cg10448052	AAAS	0.332595	0.445506	0.396089	0.146528	0.0846183	0.447886	0.292907	0.428296	0.365744	0.571355	0.661677	0.395993	0.213445	0.270556	0.198365	0.279056	0.344193	0.23863
cg12104984	AAAS	0.0276898	0.0322013	0.0294217	0.0222737	0.0307825	0.0238462	0.0248803	0.023684	0.0291406	0.0365017	0.0316225	0.0219234	0.0216789	0.0243102	0.0247341	0.0270493	0.0235443	0.0238836
cg22373810	AAAS	0.167972	0.172801	0.172908	0.0741464	0.0722167	0.127024	0.151326	0.138203	0.142832	0.248123	0.259339	0.131813	0.126148	0.12173	0.118344	0.115413	0.142433	0.153085
cg22861965	AAAS	0.146226	0.121421	0.109457	0.0471666	0.0367477	0.0673554	0.0719399	0.0727432	0.071732	0.192092	0.177282	0.0593449	0.057805	0.0428565	0.0607843	0.0545463	0.0477436	0.0539117
cg23032316	AAAS	0.394134	0.411414	0.36364	0.208618	0.166143	0.281855	0.220844	0.236616	0.332338	0.558388	0.516951	0.281058	0.205843	0.181422	0.179799	0.180166	0.19888	0.243212
cg00417147	AACS	0.933314	0.96018	0.922884	0.920068	0.887826	0.928074	0.936082	0.91054	0.936827	0.882809	0.935279	0.925313	0.903348	0.832952	0.856831	0.892608	0.879504	0.879441
cg00522288	AACS	0.940026	0.945432	0.94179	0.70677	0.42113	0.640072	0.791842	0.71706	0.47779	0.803812	0.934816	0.548288	0.654787	0.789629	0.631354	0.723671	0.757674	0.670053
cg00649906	AACS	0.318211	0.385248	0.344053	0.111216	0.0643298	0.0699019	0.0747274	0.0922778	0.0866362	0.310485	0.392564	0.0878983	0.0806291	0.0730539	0.065137	0.0936931	0.0896901	0.0886301
cg01392656	AACS	0.962173	0.741696	0.975996	0.945074	0.957201	0.978417	0.950883	0.943854	0.953768	0.967985	0.951977	0.915478	0.940761	0.900151	0.921082	0.922977	0.886888	0.874722
cg02302082	AACS	0.983399	0.972801	0.959165	0.975422	0.962196	0.970868	0.960497	0.96466	0.973507	0.976174	0.976453	0.961904	0.953626	0.9497	0.950844	0.948589	0.961697	0.963447
cg02473376	AACS	0.966469	0.948008	0.952846	0.965721	0.954241	0.943703	0.941673	0.946779	0.974396	0.961238	0.971708	0.963765	0.95675	0.951996	0.92869	0.95364	0.962192	0.96306
cg02591554	AACS	0.968132	0.903329	0.954097	0.95025	0.914344	0.933523	0.942126	0.953546	0.944588	0.956533	0.967433	0.934022	0.95464	0.891071	0.900783	0.912334	0.921552	0.914597
cg02766259	AACS	0.830217	0.605901	0.662278	0.887429	0.666332	0.951713	0.923672	0.925017	0.952503	0.913486	0.883434	0.904948	0.937213	0.90371	0.894566	0.871796	0.824717	0.884915
cg02812487	AACS	0.75032	0.290852	0.369448	0.484817	0.23735	0.965829	0.939497	0.936993	0.968171	0.959668	0.978359	0.955557	0.948319	0.950758	0.956497	0.960402	0.953164	0.959574
cg03013422	AACS	0.207172	0.189473	0.173691	0.0541292	0.0407309	0.257601	0.141471	0.196857	0.293966	0.34706	0.322329	0.168711	0.228316	0.12511	0.0896871	0.0945858	0.124748	0.150422
cg03625512	AACS	0.90058	0.869708	0.876603	0.913061	0.900782	0.773852	0.805448	0.852749	0.917824	0.900148	0.934786	0.891185	0.861746	0.891621	0.822259	0.888523	0.921649	0.904832
cg05341575	AACS	0.966874	0.93715	0.939349	0.932756	0.830027	0.948781	0.930615	0.942158	0.934583	0.925883	0.947974	0.902554	0.896611	0.8841	0.86097	0.889563	0.851867	0.863793
cg06287003	AACS	0.982716	0.982786	0.97846	0.978786	0.956268	0.982732	0.965621	0.96983	0.970876	0.975793	0.977032	0.948672	0.954979	0.939159	0.943173	0.825413	0.933269	0.935964
cg06413043	AACS	0.943288	0.925675	0.909558	0.9227	0.878543	0.920436	0.889644	0.895205	0.923861	0.923718	0.942446	0.860806	0.878909	0.790397	0.770356	0.857886	0.827866	0.859987
cg06413794	AACS	0.95654	0.945347	0.933656	0.94966	0.941999	0.939081	0.885624	0.895956	0.938628	0.898815	0.931826	0.883362	0.907576	0.85839	0.844852	0.924328	0.837752	0.865864
cg06604102	AACS	0.304376	0.198796	0.238002	0.0870079	0.0738895	0.0885271	0.0961121	0.11508	0.105194	0.270548	0.32093	0.0796057	0.0719079	0.079223	0.066654	0.117894	0.0834161	0.0767185
cg06758781	AACS	0.971891	0.965838	0.971747	0.975889	0.958667	0.959398	0.968396	0.960929	0.97948	0.973262	0.983934	0.976477	0.977046	0.969541	0.961553	0.969737	0.969786	0.976113
cg06844689	AACS	0.0364019	0.0287827	0.0271728	0.0158244	0.0192843	0.0153623	0.0149476	0.0158731	0.0157895	0.0424588	0.035332	0.0170353	0.0149461	0.0166367	0.0182977	0.0182093	0.0175032	0.0150098
cg08118942	AACS	0.965822	0.949889	0.979816	0.973161	0.969755	0.954347	0.959146	0.952717	0.971078	0.965766	0.961298	0.923116	0.92804	0.930107	0.935792	0.946914	0.953013	0.957881
cg09839279	AACS	0.628165	0.263003	0.49687	0.538232	0.133798	0.962722	0.966131	0.962954	0.973107	0.969761	0.959043	0.961282	0.967351	0.957004	0.950324	0.948327	0.939367	0.961833
cg11893139	AACS	0.933577	0.929387	0.899776	0.912025	0.752916	0.933443	0.942739	0.925835	0.954792	0.92258	0.956722	0.91069	0.92227	0.86557	0.88997	0.88427	0.901015	0.909972
cg12247826	AACS	0.89148	0.919785	0.921631	0.927021	0.919194	0.949746	0.915333	0.952074	0.966441	0.942829	0.948584	0.935276	0.932529	0.920555	0.934284	0.923856	0.92409	0.919946
cg12661452	AACS	0.174229	0.164147	0.16761	0.0435289	0.0346504	0.0547821	0.0563326	0.0613753	0.0597021	0.149446	0.184644	0.0334806	0.0517288	0.0384257	0.0479909	0.0579323	0.0454608	0.0491667
cg13348062	AACS	0.954181	0.979682	0.973721	0.976093	0.960218	0.962233	0.977923	0.965625	0.982703	0.983192	0.973523	0.952646	0.953327	0.949407	0.94272	0.963695	0.928443	0.943164
cg13947385	AACS	0.908331	0.851998	0.880516	0.896715	0.898757	0.759947	0.797166	0.794827	0.933878	0.900032	0.908885	0.919523	0.892371	0.90767	0.791915	0.878615	0.927311	0.894661
cg14519501	AACS	0.975988	0.97317	0.967934	0.964159	0.955914	0.933323	0.940836	0.943379	0.970014	0.954695	0.969658	0.969084	0.961389	0.948922	0.948309	0.951836	0.95846	0.967411
cg16118089	AACS	0.24245	0.202956	0.26083	0.118442	0.056844	0.401992	0.295295	0.36371	0.543145	0.482511	0.501659	0.337246	0.355006	0.261391	0.156042	0.290224	0.292943	0.302239
cg17297045	AACS	0.969124	0.972516	0.964027	0.94327	0.805951	0.959382	0.952034	0.97137	0.940722	0.979245	0.982063	0.941362	0.956792	0.924015	0.933044	0.933981	0.9131	0.925716
cg20460709	AACS	0.839494	0.800505	0.807032	0.954814	0.957676	0.93836	0.934639	0.919537	0.95772	0.817048	0.75628	0.961197	0.949944	0.925986	0.939398	0.937548	0.951854	0.932483
cg20959480	AACS	0.977094	0.964567	0.972417	0.98219	0.981626	0.975814	0.963231	0.974151	0.983628	0.978125	0.965406	0.981517	0.98416	0.967496	0.973735	0.97803	0.96698	0.974271
cg20999795	AACS	0.933838	0.923658	0.932286	0.952987	0.953672	0.925827	0.895028	0.908293	0.955887	0.90922	0.90774	0.950485	0.946177	0.949866	0.939931	0.938179	0.93078	0.937147
cg21881338	AACS	0.975252	0.86964	0.972742	0.914061	0.955132	0.962193	0.963861	0.953787	0.973332	0.961057	0.959882	0.972006	0.967392	0.939485	0.941389	0.966849	0.961688	0.965147
cg22334618	AACS	0.964159	0.948254	0.958762	0.956072	0.938518	0.930979	0.949819	0.952867	0.967111	0.958184	0.974291	0.945564	0.948815	0.944239	0.909145	0.957116	0.949162	0.952224
cg23914255	AACS	0.942927	0.930729	0.895277	0.91761	0.907791	0.907177	0.902455	0.927205	0.95301	0.964276	0.962132	0.935231	0.90587	0.923251	0.891879	0.917088	0.913033	0.928828
cg24304880	AACS	0.896454	0.888188	0.947343	0.941642	0.906503	0.883885	0.896247	0.884261	0.950417	0.942281	0.947702	0.94793	0.916391	0.901228	0.906268	0.914211	0.959474	0.952807
cg24740325	AACS	0.918201	0.876943	0.953304	0.928805	0.90563	0.906065	0.904599	0.823776	0.925577	0.926796	0.928453	0.882948	0.910912	0.896134	0.893885	0.90497	0.922518	0.919679
cg25104118	AACS	0.860956	0.784373	0.957331	0.977979	0.947414	0.976725	0.987391	0.973175	0.986973	0.973306	0.970745	0.984107	0.975661	0.9717	0.968311	0.977322	0.949235	0.963478
cg25312822	AACS	0.802899	0.70802	0.681164	0.814074	0.861252	0.946786	0.950466	0.937855	0.969441	0.966876	0.952558	0.956785	0.946055	0.933876	0.945933	0.959059	0.950864	0.955622
cg25626298	AACS	0.847862	0.832131	0.703002	0.856044	0.921521	0.954891	0.946061	0.941742	0.96593	0.956623	0.970585	0.9321	0.925307	0.878742	0.871836	0.905135	0.905688	0.911865
cg26352502	AACS	0.981825	0.972979	0.977824	0.967877	0.938825	0.970197	0.95061	0.970585	0.972509	0.978883	0.976157	0.960038	0.961448	0.942973	0.907402	0.961333	0.953225	0.945709
cg26476844	AACS	0.968662	0.964314	0.960452	0.963386	0.919409	0.924719	0.938768	0.939959	0.963823	0.946685	0.967847	0.960457	0.960114	0.941906	0.936177	0.943074	0.93743	0.919938
cg26964704	AACS	0.89952	0.851479	0.956896	0.915686	0.932345	0.853711	0.878221	0.932465	0.867799	0.900959	0.946094	0.882951	0.867261	0.869862	0.856777	0.894677	0.868415	0.885065
cg27102469	AACS	0.956553	0.974036	0.890064	0.936401	0.766198	0.963475	0.964609	0.957534	0.967027	0.968818	0.957308	0.952832	0.943378	0.936762	0.929203	0.960205	0.92787	0.938457
cg27488738	AACS	0.932698	0.941333	0.942253	0.94177	0.938152	0.940552	0.917833	0.924818	0.967081	0.919804	0.9383	0.898045	0.914737	0.85691	0.837481	0.913935	0.877268	0.893174
cg19405302	AACS;AACS	0.0264129	0.030326	0.0260502	0.0205009	0.0238308	0.0225236	0.0191188	0.0207736	0.0224673	0.0308415	0.0260941	0.0239857	0.0195371	0.022322	0.0233588	0.0213296	0.0239339	0.0243019
cg00261325	AACSL	0.536636	0.598883	0.789243	0.807181	0.787658	0.973263	0.948297	0.948315	0.970094	0.927952	0.928612	0.958468	0.946512	0.868288	0.850577	0.878294	0.921025	0.88168
cg01834305	AACSL	0.916072	0.953409	0.969021	0.891989	0.84686	0.966017	0.969639	0.960845	0.97028	0.980701	0.978955	0.957956	0.967927	0.913841	0.933846	0.954249	0.956993	0.947031
cg03228145	AACSL	0.948081	0.919021	0.936518	0.862914	0.88604	0.971206	0.968175	0.971297	0.973254	0.978563	0.977441	0.941191	0.952669	0.947814	0.949731	0.962462	0.953228	0.930374
cg04196933	AACSL	0.631933	0.806619	0.763162	0.826198	0.716767	0.86075	0.900631	0.863691	0.862109	0.877822	0.920793	0.895649	0.845323	0.857255	0.818338	0.797405	0.833354	0.874354
cg15296538	AACSL	0.744276	0.9104	0.935622	0.911804	0.805802	0.934682	0.925351	0.949542	0.977614	0.96729	0.959895	0.94848	0.953387	0.941758	0.953495	0.92631	0.925546	0.946652
cg21473545	AACSL	0.533703	0.651072	0.699669	0.546799	0.34126	0.920031	0.887854	0.887086	0.860174	0.869274	0.872546	0.819433	0.850245	0.754249	0.799907	0.831006	0.813523	0.801062
cg25314111	AACSL	0.939506	0.968989	0.941279	0.939745	0.904749	0.943873	0.971493	0.952115	0.967767	0.971781	0.970347	0.966555	0.95261	0.959859	0.935551	0.954538	0.96903	0.958718
cg27597459	AACSL	0.87094	0.88111	0.781201	0.810598	0.580305	0.957922	0.903905	0.965146	0.974793	0.958523	0.97514	0.933042	0.928147	0.914863	0.957003	0.940796	0.933384	0.929233
cg05564657	AADAC	0.897235	0.905579	0.886127	0.875711	0.80144	0.909016	0.893285	0.905535	0.94351	0.935213	0.949278	0.923173	0.880501	0.852198	0.839924	0.876224	0.87551	0.874245
cg12136764	AADAC	0.923025	0.776801	0.84925	0.938867	0.942315	0.885201	0.809287	0.906597	0.969989	0.918727	0.914776	0.87572	0.912512	0.94616	0.802074	0.905883	0.959723	0.95649
cg13001012	AADAC	0.738673	0.800406	0.771169	0.649794	0.60853	0.961432	0.945088	0.947799	0.977341	0.980077	0.98538	0.956366	0.950058	0.930483	0.919122	0.955472	0.928422	0.948026
cg25159668	AADACL2	0.895634	0.822562	0.895637	0.881931	0.777105	0.936706	0.929404	0.914507	0.961069	0.966077	0.972891	0.944188	0.948803	0.934113	0.904775	0.929854	0.931972	0.956904
cg26295774	AADACL2	0.830716	0.745392	0.772491	0.939705	0.91878	0.796537	0.699731	0.769938	0.920834	0.921388	0.871625	0.876928	0.889727	0.921022	0.777807	0.867605	0.943654	0.924487
cg01097325	AADACL3;AADACL3	0.951375	0.895395	0.945088	0.89269	0.806808	0.915099	0.762272	0.842048	0.929589	0.953891	0.839022	0.919693	0.902687	0.816024	0.802841	0.81496	0.827209	0.767507
cg04291383	AADACL3;AADACL3	0.676946	0.514055	0.871766	0.793683	0.509448	0.942967	0.951765	0.945447	0.967225	0.963545	0.973116	0.955341	0.947738	0.95254	0.938549	0.945536	0.939233	0.954727
cg04505750	AADACL3;AADACL3	0.527366	0.581828	0.525317	0.562495	0.262173	0.892876	0.559476	0.717232	0.89164	0.858228	0.69674	0.82003	0.810929	0.634655	0.646523	0.669524	0.799489	0.628107
cg12377113	AADACL3;AADACL3	0.884691	0.834995	0.880804	0.927224	0.701479	0.869919	0.809596	0.819865	0.948958	0.930815	0.847582	0.912481	0.90724	0.854824	0.872901	0.887205	0.925447	0.85117
cg15092772	AADACL3;AADACL3	0.65684	0.601999	0.700997	0.69818	0.417923	0.874069	0.884647	0.904168	0.898689	0.890018	0.916319	0.862555	0.829208	0.814904	0.849729	0.849027	0.825721	0.848442
cg19620994	AADACL3;AADACL3	0.760611	0.758112	0.841371	0.738186	0.580359	0.968958	0.852133	0.916661	0.957102	0.952539	0.920431	0.919358	0.91806	0.801942	0.885216	0.891082	0.883873	0.834474
cg22803477	AADACL3;AADACL3	0.919067	0.803055	0.867461	0.842232	0.685869	0.704697	0.407427	0.494287	0.706431	0.76134	0.546047	0.569436	0.593917	0.504937	0.539288	0.593606	0.632323	0.482355
cg26433816	AADACL3;AADACL3	0.76336	0.621426	0.77398	0.707267	0.509738	0.741144	0.506718	0.570307	0.847937	0.78915	0.673773	0.718745	0.707038	0.525395	0.554136	0.588507	0.623686	0.48747
cg00254956	AADACL3;AADACL3;AADACL3;AADACL3	0.903988	0.866117	0.837198	0.835554	0.787707	0.836535	0.59313	0.656516	0.832734	0.861024	0.733632	0.784596	0.749283	0.612036	0.645104	0.671707	0.723774	0.56806
cg12639866	AADACL3;AADACL3;AADACL3;AADACL3	0.765592	0.607575	0.627663	0.74136	0.69362	0.815202	0.644202	0.757847	0.812226	0.814195	0.693986	0.804742	0.787404	0.683322	0.770392	0.72166	0.808878	0.663768
cg01040782	AADACL4	0.966905	0.950325	0.947239	0.961204	0.839056	0.963108	0.948165	0.959128	0.969925	0.975327	0.974639	0.960539	0.953085	0.936093	0.936097	0.951477	0.931525	0.960917
cg06751920	AADACL4	0.711435	0.714523	0.81225	0.788816	0.459942	0.951601	0.943557	0.957976	0.959463	0.951821	0.975333	0.921792	0.937762	0.916918	0.912245	0.957094	0.901358	0.939811
cg09518518	AADACL4	0.783854	0.687262	0.804153	0.825312	0.461312	0.938822	0.92969	0.951348	0.928132	0.962769	0.957281	0.908395	0.89261	0.877025	0.90034	0.917815	0.893535	0.890072
cg11157076	AADACL4	0.800238	0.34167	0.798558	0.8159	0.733425	0.946687	0.954379	0.955005	0.967225	0.954149	0.965365	0.955382	0.94041	0.942289	0.924234	0.953691	0.937632	0.959537
cg22455725	AADACL4	0.382686	0.341149	0.472723	0.758172	0.107879	0.942293	0.951627	0.956103	0.960336	0.969827	0.969205	0.939114	0.948561	0.945567	0.935184	0.950434	0.932757	0.960681
cg22673583	AADACL4	0.240873	0.183702	0.256389	0.07518	0.0469591	0.432417	0.369432	0.318924	0.287789	0.498142	0.53151	0.354105	0.308081	0.23979	0.255172	0.293652	0.310686	0.327677
cg00150882	AADAT;AADAT	0.290021	0.23164	0.244933	0.108554	0.0816505	0.13021	0.11057	0.180795	0.180095	0.441778	0.470411	0.166644	0.260025	0.327764	0.394904	0.301408	0.144987	0.255346
cg00309402	AADAT;AADAT	0.949749	0.900769	0.929824	0.941893	0.936512	0.880372	0.871821	0.858815	0.957147	0.949223	0.942694	0.915938	0.926116	0.889395	0.832722	0.899611	0.95101	0.942573
cg01654582	AADAT;AADAT	0.249911	0.22923	0.24203	0.0569475	0.0315273	0.0527478	0.0743292	0.0828679	0.12256	0.448431	0.468639	0.124639	0.0820996	0.109482	0.0703419	0.100387	0.076671	0.106123
cg02602915	AADAT;AADAT	0.183457	0.206	0.230281	0.106333	0.0638062	0.245599	0.208201	0.192448	0.390049	0.4885	0.483284	0.422494	0.297449	0.318356	0.303166	0.352487	0.249076	0.305227
cg06339629	AADAT;AADAT	0.024882	0.0250015	0.024793	0.0153643	0.019849	0.0194154	0.0179621	0.0175506	0.0190816	0.0294432	0.0302221	0.0217029	0.0226409	0.0421499	0.0504148	0.0232614	0.0213884	0.0307324
cg09639094	AADAT;AADAT	0.338075	0.331387	0.312343	0.104563	0.0771567	0.109473	0.151002	0.177555	0.164254	0.399868	0.430345	0.11195	0.177418	0.130713	0.123661	0.114663	0.133937	0.132693
cg12506971	AADAT;AADAT	0.201102	0.208642	0.209268	0.117907	0.066164	0.0930548	0.10622	0.105657	0.110685	0.230204	0.27991	0.0660847	0.0893249	0.065254	0.0822921	0.0793381	0.0706675	0.078212
cg14239811	AADAT;AADAT	0.00950499	0.0102766	0.0092358	0.00813039	0.00701569	0.00743809	0.00778258	0.00827964	0.00911961	0.0090269	0.00882097	0.00999873	0.00787529	0.00862212	0.00970867	0.00783257	0.00809199	0.00944698
cg18729308	AADAT;AADAT	0.042944	0.0577637	0.0406053	0.0676098	0.0592184	0.0431926	0.0485401	0.0273385	0.0382193	0.0508825	0.0426004	0.038526	0.0385217	0.0714179	0.0525819	0.0522027	0.0569942	0.0624004
cg24120085	AADAT;AADAT	0.917304	0.913764	0.923403	0.893141	0.893844	0.435606	0.367694	0.345296	0.961844	0.935205	0.898049	0.951168	0.704182	0.846903	0.829194	0.757785	0.40746	0.864019
cg25628542	AADAT;AADAT	0.972805	0.954475	0.95972	0.965802	0.949101	0.939031	0.913717	0.938242	0.964265	0.933743	0.966438	0.929765	0.933642	0.883849	0.923151	0.92065	0.909592	0.912708
cg08247450	AADAT;AADAT;AADAT	0.0327618	0.0284941	0.0292193	0.0305842	0.0391684	0.030759	0.0309281	0.0215973	0.0352639	0.0372667	0.0334923	0.0370387	0.0297044	0.0464253	0.0329168	0.0279785	0.0424008	0.0366491
cg07462279	AAGAB	0.945401	0.926256	0.939487	0.929979	0.90834	0.839499	0.905271	0.86837	0.927131	0.911581	0.922174	0.918155	0.92197	0.912297	0.863752	0.900299	0.944487	0.92495
cg20367788	AAGAB	0.748905	0.749718	0.733089	0.789168	0.715753	0.842978	0.815569	0.829259	0.818476	0.874105	0.84204	0.796017	0.796786	0.768104	0.755293	0.756855	0.792246	0.787907
cg22940988	AAGAB	0.973737	0.965858	0.96925	0.970696	0.950255	0.963533	0.945729	0.955064	0.975593	0.977428	0.981354	0.96507	0.966741	0.958284	0.946995	0.963047	0.956967	0.96924
cg16926284	AAGAB;IQCH;AAGAB;IQCH	0.0281427	0.0307458	0.0274461	0.0243438	0.0253418	0.0217805	0.0233358	0.0213078	0.0235811	0.0302989	0.0262426	0.0216757	0.019712	0.0248351	0.0257707	0.0251761	0.0233011	0.0239605
cg20940607	AAGAB;IQCH;AAGAB;IQCH	0.278592	0.277202	0.242521	0.103634	0.0871671	0.122382	0.102912	0.136896	0.143655	0.315478	0.361421	0.109248	0.129366	0.10138	0.0858923	0.104124	0.138319	0.0886888
cg00864384	AAK1	0.190681	0.227964	0.195577	0.0868603	0.060778	0.109804	0.0919526	0.0951777	0.160452	0.229684	0.219398	0.0780193	0.0778396	0.0778097	0.0742861	0.0973606	0.0857214	0.0887896
cg01272601	AAK1	0.167914	0.166576	0.141374	0.055796	0.0385039	0.129991	0.0794923	0.16269	0.185465	0.221981	0.257078	0.105633	0.105571	0.06537	0.0563083	0.0672139	0.092924	0.119397
cg01604601	AAK1	0.977229	0.97989	0.984639	0.962337	0.961935	0.938871	0.892423	0.932782	0.889811	0.977407	0.972535	0.899022	0.865516	0.86623	0.878043	0.907883	0.859339	0.875417
cg01850785	AAK1	0.0306056	0.0370872	0.0447848	0.0380725	0.0330233	0.0446567	0.0424287	0.0364011	0.0280254	0.031954	0.0292767	0.0262722	0.0291403	0.0312904	0.0351802	0.0319357	0.0247317	0.0347966
cg03186986	AAK1	0.173007	0.185456	0.220588	0.0980288	0.0604062	0.211154	0.237682	0.25443	0.185583	0.255348	0.331013	0.148261	0.175646	0.156815	0.147573	0.240846	0.171078	0.183508
cg04694389	AAK1	0.932699	0.929573	0.928268	0.949612	0.931846	0.834737	0.821923	0.808883	0.931221	0.866529	0.872354	0.831015	0.791845	0.737585	0.693762	0.78157	0.716857	0.821967
cg06880767	AAK1	0.969986	0.965741	0.974422	0.960026	0.959186	0.972956	0.961029	0.966176	0.959042	0.974569	0.981648	0.945318	0.96193	0.930739	0.913232	0.958196	0.943144	0.933445
cg07546078	AAK1	0.970963	0.968144	0.965625	0.972696	0.960898	0.94732	0.958581	0.952478	0.97376	0.973845	0.974432	0.964873	0.96565	0.950228	0.933724	0.95401	0.972709	0.973832
cg09446896	AAK1	0.975935	0.926269	0.970153	0.973021	0.940286	0.96786	0.96889	0.966336	0.976933	0.980054	0.978422	0.966016	0.965685	0.939033	0.956969	0.954403	0.920103	0.957547
cg11223003	AAK1	0.0228386	0.02216	0.0218026	0.0148943	0.0167219	0.0154611	0.016125	0.014325	0.0157446	0.0227481	0.0183233	0.0143694	0.0161775	0.0146129	0.0164377	0.017667	0.0154547	0.0144966
cg11232947	AAK1	0.212047	0.156239	0.210303	0.0741778	0.0554507	0.308302	0.206869	0.345861	0.524322	0.296722	0.322541	0.238027	0.189765	0.165017	0.129175	0.122182	0.20588	0.155335
cg11423556	AAK1	0.713509	0.668537	0.638951	0.364438	0.422823	0.929029	0.902994	0.907623	0.796441	0.914478	0.968963	0.879564	0.818021	0.836412	0.92625	0.914016	0.867507	0.896099
cg15906181	AAK1	0.234981	0.179183	0.219815	0.104094	0.0615034	0.0984233	0.127807	0.0947475	0.154565	0.260941	0.27526	0.0972788	0.0839216	0.0864912	0.0906967	0.0939523	0.0927601	0.06769
cg16062558	AAK1	0.201317	0.209063	0.197277	0.0847946	0.0664336	0.101097	0.158883	0.124583	0.11324	0.252431	0.246546	0.102157	0.110771	0.0691107	0.0640769	0.102683	0.0729023	0.0946212
cg17101703	AAK1	0.687282	0.615692	0.521421	0.61201	0.580699	0.938142	0.928774	0.914199	0.92535	0.927084	0.929306	0.903862	0.899091	0.823469	0.859109	0.890762	0.882397	0.888855
cg17149911	AAK1	0.388956	0.860766	0.799688	0.951448	0.543376	0.472975	0.315839	0.332386	0.198296	0.878424	0.830271	0.750619	0.754298	0.946376	0.918899	0.943463	0.951894	0.784882
cg18643383	AAK1	0.971537	0.954697	0.97003	0.962386	0.959258	0.951442	0.946082	0.96438	0.968505	0.971352	0.968816	0.956662	0.942133	0.928517	0.940354	0.947741	0.919613	0.953554
cg18992153	AAK1	0.950914	0.873003	0.927765	0.944247	0.89645	0.902868	0.91799	0.92269	0.962309	0.950794	0.950936	0.954757	0.937874	0.946115	0.897168	0.929684	0.955655	0.954512
cg19289072	AAK1	0.924531	0.892125	0.910242	0.646884	0.689285	0.900171	0.870185	0.877286	0.913234	0.906864	0.923229	0.863938	0.86417	0.810852	0.843427	0.884263	0.82789	0.860912
cg22059413	AAK1	0.96681	0.959489	0.960418	0.957658	0.941464	0.946524	0.941705	0.944944	0.956849	0.968943	0.960389	0.944033	0.930555	0.917246	0.934071	0.914551	0.937277	0.934726
cg24171555	AAK1	0.957042	0.954946	0.962224	0.952655	0.811078	0.932493	0.942532	0.941051	0.966777	0.947936	0.960752	0.953865	0.95906	0.920825	0.902848	0.930124	0.948852	0.950204
cg24925546	AAK1	0.190594	0.175566	0.173539	0.0915654	0.0580763	0.0997336	0.106567	0.12277	0.112012	0.218606	0.220979	0.0956953	0.0957977	0.0754425	0.0822183	0.0953386	0.0692192	0.0963492
cg25804718	AAK1	0.0648862	0.0739206	0.0535075	0.0437358	0.0392654	0.0630543	0.0472432	0.0570186	0.030393	0.0670713	0.0628602	0.0324049	0.0383804	0.0289394	0.0454552	0.0500575	0.031412	0.0301274
cg25929198	AAK1	0.980446	0.978508	0.980792	0.933958	0.911943	0.96062	0.933938	0.957414	0.946494	0.977468	0.973635	0.917172	0.922089	0.906115	0.926262	0.921316	0.895927	0.908395
cg27117980	AAK1	0.963009	0.962704	0.945118	0.942916	0.894808	0.91622	0.924074	0.921322	0.946869	0.967182	0.938964	0.904805	0.914916	0.888825	0.888352	0.88927	0.906711	0.910922
cg10313637	AAK1;AAK1	0.0191068	0.0224257	0.0199035	0.013978	0.0169357	0.0142872	0.0154394	0.0118594	0.0177665	0.0188817	0.0184058	0.0154892	0.0126339	0.0160347	0.0150067	0.0139448	0.0154468	0.0160314
cg01773642	AAK1;SNORA36C	0.923534	0.917798	0.931333	0.959251	0.945296	0.879357	0.903855	0.888559	0.943992	0.956627	0.9473	0.949062	0.939684	0.952994	0.901111	0.945039	0.9577	0.95829
cg03953874	AAK1;SNORA36C	0.971279	0.96756	0.976258	0.963755	0.945852	0.955801	0.954332	0.946832	0.968385	0.954714	0.962391	0.94036	0.946291	0.913056	0.925588	0.944517	0.910448	0.941983
cg16473117	AAK1;SNORA36C	0.962519	0.973217	0.978266	0.960703	0.960733	0.979066	0.97235	0.974973	0.978395	0.970139	0.983215	0.963093	0.963344	0.950511	0.972136	0.968552	0.959731	0.972351
cg01851632	AAMP	0.950635	0.922373	0.88968	0.883691	0.912259	0.926154	0.868813	0.877236	0.932065	0.917825	0.944491	0.868683	0.871281	0.79881	0.86075	0.844036	0.845296	0.859464
cg07092894	AAMP;PNKD;PNKD	0.161142	0.150523	0.184845	0.0898577	0.0515096	0.11506	0.150935	0.0713029	0.104792	0.192112	0.23829	0.0780486	0.0796491	0.0664258	0.0827034	0.0734426	0.0879804	0.0659124
cg15987975	AAMP;PNKD;PNKD	0.276594	0.2084	0.217317	0.0860506	0.0627527	0.0927871	0.121404	0.0768551	0.103159	0.2052	0.204116	0.08158	0.0903135	0.0597495	0.0944845	0.104258	0.056712	0.0866703
cg21613754	AAMP;PNKD;PNKD	0.972567	0.9175	0.947468	0.91806	0.602923	0.967032	0.95954	0.935273	0.971067	0.970686	0.973544	0.951755	0.948712	0.91618	0.950944	0.908793	0.950925	0.944012
cg08499881	AANAT	0.376369	0.429956	0.443956	0.502929	0.457484	0.269222	0.35051	0.324642	0.254634	0.439181	0.486281	0.330188	0.32297	0.2705	0.316121	0.286874	0.286472	0.297941
cg14699839	AANAT	0.597602	0.428371	0.715133	0.658259	0.148246	0.933133	0.901175	0.931865	0.936465	0.958801	0.976168	0.904965	0.892498	0.885275	0.90032	0.925742	0.923082	0.88208
cg13261623	AANAT;AANAT	0.180279	0.135973	0.151851	0.151921	0.0464265	0.843304	0.923986	0.904417	0.803042	0.874329	0.914721	0.862977	0.840687	0.853349	0.848378	0.850693	0.888154	0.886613
cg07143841	AANAT;AANAT	0.953718	0.957688	0.95894	0.94935	0.923668	0.812231	0.891317	0.886403	0.788986	0.924233	0.945409	0.842123	0.82635	0.847015	0.821125	0.889899	0.879279	0.875787
cg14615946	AANAT;AANAT	0.697252	0.860189	0.9199	0.845853	0.630766	0.905053	0.880386	0.885483	0.923448	0.902133	0.927538	0.865993	0.866066	0.842108	0.854893	0.863963	0.860252	0.875202
cg14864603	AANAT;AANAT	0.921086	0.81325	0.885688	0.860723	0.563578	0.86338	0.86026	0.859819	0.904558	0.916502	0.926939	0.878572	0.857605	0.832005	0.796784	0.828373	0.839411	0.845039
cg16081441	AANAT;AANAT	0.590336	0.792432	0.619381	0.621765	0.425465	0.643189	0.777798	0.749746	0.55739	0.846142	0.902441	0.661097	0.612627	0.69875	0.668721	0.715966	0.703574	0.746102
cg16484912	AANAT;AANAT	0.896665	0.862801	0.754658	0.902635	0.858508	0.92998	0.902213	0.91139	0.945178	0.912408	0.92841	0.885303	0.893021	0.826373	0.807623	0.877501	0.851597	0.84981
cg22748024	AANAT;AANAT	0.898495	0.884547	0.88521	0.88887	0.796483	0.923611	0.923416	0.92535	0.943296	0.930836	0.941398	0.911304	0.905345	0.870459	0.848303	0.887305	0.91693	0.913192
cg22853140	AANAT;AANAT	0.184358	0.192929	0.210422	0.0731293	0.0627937	0.801639	0.833884	0.860496	0.719251	0.845277	0.932381	0.73236	0.785468	0.807614	0.807969	0.789271	0.807665	0.79819
cg24247667	AANAT;AANAT	0.735577	0.746212	0.660314	0.734243	0.689597	0.691151	0.836412	0.837825	0.63473	0.878267	0.884142	0.729154	0.735128	0.76558	0.730443	0.817718	0.800636	0.810253
cg26142132	AANAT;AANAT	0.776384	0.564997	0.804912	0.610231	0.249665	0.746655	0.858741	0.826555	0.688742	0.915453	0.945137	0.774325	0.754725	0.789725	0.757246	0.852591	0.803305	0.832623
cg09382492	AANAT;AANAT;AANAT	0.466204	0.589255	0.510191	0.569671	0.319162	0.730847	0.805506	0.790488	0.642658	0.830011	0.862613	0.73833	0.696894	0.712685	0.643316	0.787197	0.746967	0.763133
cg22572454	AANAT;AANAT;AANAT	0.956345	0.932946	0.953879	0.935443	0.838711	0.90652	0.912667	0.90964	0.871156	0.942791	0.962069	0.899705	0.872426	0.902902	0.854415	0.898413	0.901354	0.91073
cg00912149	AANAT;AANAT;UBE2O	0.320963	0.630423	0.439547	0.43866	0.668598	0.905199	0.852898	0.877459	0.807256	0.903407	0.924838	0.84038	0.818373	0.804325	0.889935	0.824856	0.817203	0.813981
cg04582695	AANAT;AANAT;UBE2O	0.966721	0.585364	0.863378	0.755203	0.898156	0.947873	0.92575	0.946433	0.958101	0.94116	0.929052	0.922616	0.921503	0.847045	0.916052	0.909592	0.893712	0.907513
cg10399944	AANAT;AANAT;UBE2O	0.302973	0.39365	0.374392	0.153866	0.0928229	0.515052	0.499263	0.510966	0.445638	0.666655	0.62993	0.464161	0.502207	0.427552	0.488669	0.362499	0.496722	0.416548
cg02624680	AANAT;UBE2O	0.211659	0.208582	0.191274	0.0642969	0.0641695	0.0781731	0.100135	0.0941337	0.0694191	0.211049	0.269836	0.0645907	0.0561303	0.0686548	0.0657924	0.062274	0.066012	0.0429003
cg04631389	AANAT;UBE2O	0.018033	0.0171452	0.0217041	0.0192158	0.021532	0.0162848	0.0184014	0.0188772	0.0189891	0.0182213	0.0148488	0.0145851	0.0173629	0.0203741	0.0175674	0.0165751	0.0157364	0.0169316
cg06513659	AANAT;UBE2O	0.241063	0.252353	0.242305	0.124263	0.0984675	0.167543	0.158751	0.204485	0.133914	0.247225	0.286452	0.136484	0.143694	0.132616	0.114121	0.137716	0.141653	0.114685
cg18673409	AANAT;UBE2O	0.254369	0.766827	0.314049	0.309498	0.0793257	0.413301	0.362297	0.494078	0.479581	0.509656	0.613998	0.338053	0.262138	0.266118	0.338557	0.18187	0.348986	0.294008
cg01299282	AARS	0.135196	0.123819	0.116952	0.0404327	0.0298493	0.0446635	0.0416318	0.0543156	0.0523626	0.152378	0.160281	0.0328552	0.0341657	0.0315748	0.0346331	0.0400327	0.0428007	0.0420991
cg03818826	AARS	0.277864	0.269695	0.240456	0.0904591	0.0539442	0.154971	0.127217	0.144806	0.141161	0.337994	0.599109	0.0823327	0.0997812	0.0790492	0.118215	0.0956672	0.0977617	0.0914505
cg04424379	AARS	0.0218595	0.0256528	0.0236335	0.0177597	0.0184988	0.0185815	0.0179076	0.0189664	0.0193442	0.0348708	0.0281207	0.0165194	0.0163536	0.0183578	0.0213708	0.0159479	0.0186012	0.0171668
cg05322632	AARS	0.800987	0.926647	0.851872	0.938882	0.912837	0.944793	0.929942	0.94148	0.952361	0.930868	0.948541	0.929908	0.924331	0.890304	0.88419	0.913589	0.885263	0.910269
cg05523882	AARS	0.694673	0.732363	0.528722	0.610546	0.148972	0.906644	0.830873	0.876118	0.933082	0.857206	0.89251	0.810255	0.860603	0.836224	0.878085	0.858161	0.880302	0.905311
cg06733215	AARS	0.97694	0.967604	0.975199	0.957585	0.917386	0.971922	0.959242	0.966886	0.972487	0.961608	0.977646	0.945672	0.955039	0.946095	0.932746	0.962898	0.952701	0.928304
cg06767762	AARS	0.230329	0.27944	0.250803	0.0677948	0.0524483	0.0930699	0.0840753	0.0881013	0.109071	0.430734	0.448354	0.0618624	0.0614645	0.0551336	0.0851263	0.0631485	0.0777036	0.0767617
cg06920390	AARS	0.305929	0.323521	0.392965	0.0863657	0.0641695	0.0991374	0.0937735	0.0913757	0.102997	0.395376	0.4984	0.0630697	0.0675406	0.064201	0.117233	0.0861288	0.0825869	0.0858249
cg07837642	AARS	0.180193	0.194675	0.134555	0.0364589	0.0328101	0.0692301	0.0406479	0.0410114	0.0562673	0.189005	0.231495	0.0329781	0.0285462	0.0337395	0.0440781	0.0470161	0.0435176	0.0384654
cg07992340	AARS	0.929045	0.855069	0.872408	0.886602	0.824081	0.76742	0.746032	0.779704	0.937379	0.892226	0.868765	0.912792	0.858219	0.87551	0.820984	0.848731	0.90018	0.869393
cg08369870	AARS	0.115513	0.101305	0.0931646	0.0483686	0.0421459	0.0577248	0.0484151	0.0563923	0.0592677	0.146932	0.164519	0.0367562	0.0390426	0.0405942	0.0632919	0.0435658	0.0410248	0.0463525
cg09102714	AARS	0.190131	0.252079	0.252282	0.0870367	0.0580057	0.118467	0.112894	0.113177	0.152666	0.245709	0.338408	0.0654262	0.0838062	0.166643	0.159314	0.205289	0.217428	0.136862
cg25432323	AARS	0.282015	0.177958	0.19648	0.0383106	0.027529	0.0408723	0.0436362	0.0508417	0.0663443	0.320443	0.281353	0.0422897	0.0289482	0.0273111	0.0270922	0.0373517	0.0349807	0.0396608
cg26862620	AARS	0.0203077	0.0172576	0.0182377	0.0283645	0.0272199	0.0553067	0.0299852	0.0284974	0.0384216	0.0276884	0.0212022	0.0276256	0.0251526	0.0257667	0.0396783	0.0294737	0.0225901	0.0230718
cg27551423	AARS	0.22374	0.208366	0.182911	0.0798914	0.0615281	0.108958	0.115224	0.0995437	0.109604	0.237046	0.284239	0.088232	0.0810416	0.0657085	0.0915785	0.0674501	0.0598463	0.0714143
cg01439854	AARS;AARS	0.0180121	0.0205422	0.0189986	0.0205325	0.0179816	0.027249	0.018449	0.0190847	0.0192486	0.0289112	0.0224579	0.0160032	0.0156533	0.0191308	0.0268262	0.0230007	0.0193783	0.0171929
cg08750807	AARS;EXOSC6	0.863782	0.973379	0.882779	0.574227	0.628468	0.967633	0.915678	0.91657	0.931243	0.986465	0.984403	0.877108	0.897436	0.867743	0.895599	0.911125	0.872119	0.883293
cg09029538	AARS;EXOSC6	0.954086	0.822539	0.761118	0.779992	0.652474	0.947549	0.907108	0.902601	0.946126	0.903705	0.89631	0.868453	0.888823	0.789758	0.811555	0.890847	0.853295	0.861039
cg10246473	AARS;EXOSC6	0.978416	0.98022	0.958465	0.910205	0.92859	0.950183	0.95647	0.963062	0.967916	0.955713	0.978893	0.939258	0.955746	0.923534	0.89832	0.957023	0.904177	0.920657
cg16356516	AARS;EXOSC6	0.979617	0.960734	0.959724	0.959487	0.955829	0.943852	0.931425	0.932948	0.960421	0.958042	0.960473	0.943836	0.953829	0.945292	0.925314	0.926647	0.956443	0.94481
cg00115567	AARS2	0.943399	0.723822	0.946355	0.82278	0.865284	0.936119	0.881486	0.927297	0.946236	0.932343	0.951798	0.916292	0.927608	0.839859	0.871647	0.870727	0.881024	0.891065
cg00910127	AARS2	0.208913	0.323063	0.260903	0.307532	0.0462267	0.854897	0.770089	0.785883	0.817382	0.880067	0.89229	0.786554	0.775915	0.66053	0.71213	0.761946	0.724885	0.739347
cg01122755	AARS2	0.208959	0.209345	0.224186	0.0604025	0.0426147	0.688549	0.735269	0.752446	0.509318	0.729181	0.799254	0.667195	0.649652	0.652334	0.652823	0.676493	0.687116	0.71588
cg01524091	AARS2	0.021088	0.0189529	0.024709	0.0587068	0.0571602	0.0697422	0.060595	0.0781933	0.0600557	0.0230817	0.0220993	0.0886362	0.0830214	0.101041	0.0609454	0.0710886	0.0731525	0.0807627
cg02083029	AARS2	0.196793	0.199962	0.265822	0.0897597	0.0757882	0.118319	0.193213	0.195449	0.147165	0.277132	0.324804	0.124795	0.108476	0.10421	0.165815	0.122001	0.117838	0.138138
cg02118776	AARS2	0.0268434	0.0367946	0.0311306	0.0247854	0.0310469	0.165267	0.112131	0.140198	0.0482794	0.067828	0.0533745	0.133172	0.165256	0.177733	0.107043	0.114465	0.157353	0.122256
cg04228998	AARS2	0.959802	0.809995	0.850305	0.92813	0.941626	0.961989	0.886982	0.94507	0.95581	0.932144	0.944009	0.860964	0.865077	0.826774	0.781944	0.892728	0.831294	0.858088
cg04911280	AARS2	0.0607494	0.0749373	0.0684582	0.0421877	0.0386775	0.0488746	0.0434225	0.026937	0.0301481	0.0804587	0.0940741	0.0334164	0.0348825	0.047336	0.0478674	0.0471126	0.044486	0.0452043
cg05917988	AARS2	0.434347	0.530204	0.359319	0.154337	0.182567	0.31179	0.262151	0.27585	0.247854	0.439243	0.453745	0.253275	0.273881	0.22545	0.242439	0.204376	0.265687	0.279431
cg05920345	AARS2	0.775733	0.889719	0.872834	0.803652	0.6895	0.968667	0.961354	0.963357	0.965214	0.977985	0.978485	0.963144	0.95697	0.953878	0.948999	0.96438	0.956912	0.949732
cg10192145	AARS2	0.951447	0.969623	0.937572	0.90642	0.935087	0.936847	0.924175	0.943019	0.905184	0.951082	0.928698	0.886305	0.891021	0.834402	0.85755	0.85556	0.842588	0.899209
cg17354807	AARS2	0.0405424	0.029425	0.0311033	0.0462793	0.048516	0.0716113	0.0762139	0.0606642	0.0543179	0.0549111	0.0424318	0.0424099	0.0528047	0.0523026	0.0683488	0.0474934	0.0399976	0.0464475
cg19291355	AARS2	0.0268924	0.070918	0.0240353	0.0232864	0.0197976	0.0600977	0.0334739	0.0329834	0.0312388	0.0318813	0.0389537	0.0374916	0.0294786	0.0494445	0.0513407	0.0457343	0.0498186	0.0328266
cg19940332	AARS2	0.0193641	0.0179852	0.0189888	0.0324101	0.030158	0.0295856	0.0200486	0.0174849	0.0196778	0.019094	0.0150845	0.0221729	0.0221404	0.0300224	0.0210183	0.0271082	0.0293351	0.0313389
cg21389025	AARS2	0.00643386	0.00844253	0.0072052	0.0105905	0.0112118	0.00898576	0.00873396	0.00824748	0.01461	0.0077615	0.00872097	0.0106224	0.0110375	0.0103471	0.0107241	0.0096646	0.00887176	0.00914857
cg22760420	AARS2	0.900761	0.929721	0.920391	0.7674	0.624054	0.888985	0.857556	0.760915	0.939704	0.84231	0.893326	0.855414	0.863307	0.542172	0.563945	0.734117	0.668088	0.643855
cg10131297	AARS2;TCTE1	0.868352	0.87546	0.773996	0.597405	0.535641	0.972277	0.911359	0.935957	0.966767	0.970339	0.970046	0.931369	0.936783	0.903403	0.900684	0.93012	0.880679	0.916527
cg06050065	AARSD1;AARSD1	0.9728	0.955638	0.959585	0.951223	0.944813	0.961867	0.952724	0.939538	0.968468	0.96497	0.961778	0.954369	0.95582	0.94283	0.939653	0.946036	0.953427	0.953824
cg17324776	AARSD1;AARSD1	0.261046	0.199534	0.20012	0.0848982	0.0615848	0.170042	0.30442	0.266453	0.172904	0.322044	0.385117	0.184975	0.171373	0.200874	0.17679	0.189755	0.2366	0.215256
cg18658096	AARSD1;AARSD1	0.0207332	0.0196749	0.0187264	0.0138929	0.0158347	0.0114779	0.0149018	0.0128944	0.0139831	0.0174825	0.0227854	0.0139823	0.0126011	0.0188777	0.01571	0.0217066	0.0135233	0.0163064
cg20848987	AARSD1;AARSD1	0.235435	0.217164	0.215515	0.0545494	0.064316	0.0874015	0.0878142	0.0854938	0.0969658	0.24519	0.321077	0.0687447	0.0662255	0.0547637	0.0586029	0.0740104	0.0909418	0.0649226
cg25104488	AARSD1;AARSD1	0.0307835	0.0349976	0.0326444	0.0337926	0.024015	0.0246099	0.0323943	0.0193613	0.0227052	0.0267596	0.0270076	0.0276521	0.0226477	0.0272064	0.0288252	0.0331189	0.0280847	0.0313053
cg16981346	AARSD1;AARSD1;AARSD1;AARSD1	0.717209	0.89353	0.87648	0.784716	0.534179	0.944086	0.929542	0.908779	0.969246	0.962014	0.970566	0.950231	0.952003	0.948095	0.926142	0.940685	0.960236	0.955981
cg22396850	AARSD1;AARSD1;AARSD1;AARSD1	0.381397	0.416611	0.531783	0.330464	0.317131	0.915824	0.846503	0.849483	0.873253	0.946848	0.943558	0.917619	0.849763	0.839947	0.870733	0.898346	0.884635	0.895189
cg10935720	AARSD1;AARSD1;AARSD1;AARSD1;RUNDC1	0.026926	0.0194797	0.0201038	0.0190751	0.0186658	0.0157053	0.0144377	0.0181403	0.0181841	0.0275507	0.0212215	0.015574	0.015582	0.0174577	0.0179713	0.0173716	0.0172666	0.01638
cg18426444	AARSD1;AARSD1;AARSD1;AARSD1;RUNDC1	0.0341258	0.032141	0.0275721	0.0252154	0.0195092	0.0165712	0.017041	0.0193804	0.0244085	0.0619223	0.0388627	0.0176871	0.0155968	0.0170435	0.0191427	0.0200634	0.0202364	0.0203144
cg23649161	AARSD1;AARSD1;AARSD1;AARSD1;RUNDC1	0.0293739	0.0298421	0.0281981	0.0309215	0.0274002	0.0275807	0.0304521	0.0304192	0.0288024	0.0389141	0.0354467	0.0288091	0.0255538	0.0254199	0.0283436	0.0299566	0.030772	0.0316595
cg04307927	AARSD1;AARSD1;AARSD1;RUNDC1;AARSD1	0.0134515	0.0147339	0.013234	0.0118344	0.0121483	0.0741835	0.00933489	0.0116455	0.0145969	0.0132079	0.0119166	0.00924665	0.00989034	0.0130269	0.0150171	0.0107935	0.0125361	0.0109787
cg17252669	AARSD1;AARSD1;AARSD1;RUNDC1;AARSD1	0.031385	0.0246818	0.0236843	0.0172281	0.0176849	0.0223464	0.0129108	0.0129154	0.015225	0.020492	0.0200067	0.0161273	0.012556	0.0167354	0.0484074	0.016086	0.015388	0.0216987
cg22501899	AARSD1;AARSD1;AARSD1;RUNDC1;AARSD1	0.0472428	0.0395028	0.0361911	0.0360348	0.0340591	0.0208151	0.0321599	0.0276066	0.0294507	0.0373457	0.0324596	0.0218699	0.0251144	0.0267981	0.0312893	0.0268578	0.0259665	0.03016
cg00016255	AARSD1;AARSD1;RUNDC1;AARSD1	0.941796	0.594386	0.839361	0.632315	0.107243	0.922523	0.89484	0.8986	0.87468	0.961406	0.958169	0.87031	0.82217	0.780815	0.808365	0.729472	0.812043	0.795154
cg04429140	AARSD1;AARSD1;RUNDC1;AARSD1;AARSD1;AARSD1;AARSD1;AARSD1	0.151878	0.138354	0.195479	0.0672969	0.0355517	0.0615668	0.0674997	0.0697316	0.0908164	0.189346	0.22591	0.0557218	0.04994	0.0443602	0.0785112	0.0540882	0.0646248	0.0596337
cg06150940	AARSD1;AARSD1;RUNDC1;AARSD1;AARSD1;AARSD1;AARSD1;AARSD1	0.2486	0.223231	0.219234	0.0718046	0.0507606	0.0866098	0.0764066	0.0766468	0.102371	0.374118	0.334215	0.0772992	0.0758745	0.0640179	0.0487923	0.0617597	0.0689866	0.0697584
cg10814338	AARSD1;AARSD1;RUNDC1;AARSD1;AARSD1;AARSD1;AARSD1;AARSD1	0.18856	0.159656	0.158013	0.0584583	0.0471996	0.065091	0.0940538	0.0764837	0.0733802	0.202125	0.212297	0.0896675	0.0791595	0.0813906	0.0503928	0.0682698	0.0733199	0.0784771
cg11807584	AARSD1;AARSD1;RUNDC1;AARSD1;AARSD1;AARSD1;AARSD1;AARSD1	0.235599	0.203683	0.216378	0.0739823	0.0535604	0.092949	0.0829722	0.0725285	0.0994821	0.347462	0.31301	0.0786191	0.085043	0.0587088	0.0594465	0.0703839	0.0655873	0.0629325
cg16502437	AARSD1;AARSD1;RUNDC1;AARSD1;AARSD1;AARSD1;AARSD1;AARSD1	0.266039	0.268178	0.25245	0.12893	0.0796438	0.141392	0.182716	0.109057	0.193337	0.250118	0.292258	0.106695	0.114818	0.109065	0.0845139	0.138962	0.101687	0.0949983
cg02373435	AASDH	0.301461	0.372245	0.318073	0.0670486	0.0448173	0.0863726	0.153391	0.143511	0.0980865	0.345561	0.366333	0.0799246	0.0677795	0.0619745	0.101399	0.168984	0.0599159	0.0992341
cg03289369	AASDH	0.160649	0.16531	0.226881	0.0432451	0.0337784	0.0546269	0.063505	0.0485107	0.0656504	0.195045	0.181639	0.052916	0.0546252	0.0379414	0.0788536	0.0548419	0.0490131	0.0520566
cg04573661	AASDH	0.357069	0.495963	0.635128	0.439698	0.114862	0.920368	0.846885	0.903704	0.91624	0.917295	0.953961	0.927145	0.889329	0.872686	0.849874	0.918536	0.915812	0.916127
cg06649691	AASDH	0.251416	0.322266	0.24335	0.0726052	0.0503445	0.196625	0.143284	0.158014	0.18396	0.310287	0.306677	0.114765	0.0800671	0.0765515	0.11403	0.105323	0.0824732	0.106385
cg08415281	AASDH	0.172478	0.159506	0.169966	0.075061	0.0516094	0.0582342	0.073443	0.0686132	0.0859952	0.181748	0.222026	0.0536381	0.0529198	0.0727757	0.0563577	0.0709525	0.0710614	0.0661852
cg08497199	AASDH	0.0189211	0.0256082	0.0253122	0.0200521	0.0174702	0.0123939	0.0142596	0.0172863	0.0156727	0.0169471	0.013515	0.018075	0.0158108	0.0175535	0.0140477	0.02032	0.0140683	0.0180946
cg09999563	AASDH	0.190634	0.208634	0.217353	0.204606	0.215222	0.185661	0.16944	0.211622	0.189735	0.190583	0.198613	0.214743	0.196185	0.254965	0.220805	0.23527	0.258958	0.230084
cg11834140	AASDH	0.0206843	0.0226178	0.0205542	0.0156497	0.0168044	0.0156124	0.017034	0.0156752	0.0163896	0.0265048	0.0234614	0.0151543	0.0154549	0.0145936	0.0183066	0.0149959	0.0156071	0.0154391
cg12283482	AASDH	0.335231	0.340395	0.355689	0.204904	0.705754	0.91033	0.883908	0.901193	0.765929	0.872964	0.853232	0.856717	0.732973	0.746224	0.743968	0.657947	0.825897	0.779218
cg13939352	AASDH	0.0322761	0.033218	0.032433	0.0392914	0.0319399	0.0338005	0.0256893	0.0340396	0.038774	0.034931	0.0324073	0.0272272	0.057175	0.0504482	0.0349629	0.0323435	0.0319059	0.0281666
cg21475003	AASDH	0.954826	0.917501	0.92903	0.958624	0.943046	0.948325	0.901716	0.92112	0.969159	0.977566	0.970993	0.945881	0.941226	0.952349	0.91156	0.924275	0.944487	0.946635
cg25660405	AASDH	0.175633	0.212446	0.247115	0.0813091	0.0643012	0.0773299	0.0553738	0.0943035	0.139749	0.246208	0.252994	0.0813735	0.0848571	0.0793468	0.0699582	0.0840426	0.0847641	0.0755441
cg02426410	AASDH;AASDH	0.223159	0.212186	0.24805	0.0627286	0.0550616	0.0992922	0.101316	0.0607395	0.0622529	0.263274	0.256991	0.0554868	0.0522983	0.0567413	0.0491923	0.0654156	0.0626997	0.0550982
cg09688422	AASDHPPT	0.932107	0.831107	0.812304	0.925767	0.884067	0.896973	0.866848	0.86766	0.953069	0.912176	0.952354	0.888534	0.926652	0.948617	0.735946	0.887906	0.951182	0.946709
cg14546955	AASDHPPT	0.953087	0.860583	0.872293	0.957979	0.895057	0.914586	0.888203	0.912186	0.963228	0.959022	0.962357	0.920662	0.944364	0.956996	0.781091	0.910588	0.962968	0.964912
cg08268160	AASDHPPT;KBTBD3;KBTBD3	0.0157496	0.0188876	0.0142594	0.00982231	0.0115003	0.0110146	0.0117343	0.0141296	0.00989017	0.0181154	0.0156656	0.0133798	0.0124481	0.0125978	0.0131967	0.0102129	0.0121163	0.0120724
cg09213347	AASDHPPT;KBTBD3;KBTBD3	0.0182054	0.021837	0.0174827	0.0152988	0.0167809	0.0117366	0.0187015	0.0135265	0.0157781	0.021616	0.0162895	0.0136545	0.0156638	0.0159432	0.0183562	0.0169037	0.0172851	0.0153027
cg11188633	AASDHPPT;KBTBD3;KBTBD3	0.253937	0.215992	0.219077	0.0918877	0.065357	0.106795	0.0916375	0.116542	0.0953636	0.2506	0.292626	0.0747901	0.098067	0.0797782	0.0835624	0.0869408	0.093847	0.0712306
cg16086925	AASDHPPT;KBTBD3;KBTBD3	0.176681	0.16946	0.171899	0.0878825	0.0579853	0.0886082	0.0956403	0.095663	0.0767504	0.219371	0.253464	0.059516	0.08548	0.0858086	0.0652738	0.0697445	0.0828109	0.0824003
cg16737213	AASDHPPT;KBTBD3;KBTBD3	0.210304	0.220283	0.171627	0.0622376	0.0525455	0.0762431	0.063553	0.0666018	0.0864726	0.27886	0.297152	0.0659255	0.06023	0.0540898	0.0418158	0.0608453	0.0845481	0.0672095
cg24931592	AASDHPPT;KBTBD3;KBTBD3	0.298883	0.285722	0.297732	0.0953118	0.0804516	0.098194	0.111987	0.11282	0.128616	0.310208	0.340255	0.0993082	0.0992085	0.0861367	0.0922471	0.1219	0.11285	0.11161
cg26289824	AASDHPPT;KBTBD3;KBTBD3	0.186394	0.184099	0.205528	0.0341798	0.0328086	0.0475036	0.0537594	0.0483583	0.065754	0.173972	0.253334	0.0434484	0.0384753	0.0371595	0.0346164	0.0424343	0.0510137	0.0464034
cg00185170	AASS	0.137176	0.142822	0.162653	0.0669308	0.0438093	0.0611811	0.0572439	0.0879163	0.0762552	0.112375	0.208876	0.0615215	0.0384902	0.040691	0.0455266	0.0616233	0.0482244	0.0536442
cg00600521	AASS	0.903844	0.859928	0.922093	0.939491	0.84944	0.889147	0.873872	0.869171	0.911944	0.914615	0.945356	0.920509	0.899889	0.876055	0.853995	0.877551	0.895136	0.907833
cg03238396	AASS	0.96778	0.9503	0.945495	0.956606	0.934307	0.964611	0.947522	0.948867	0.979281	0.971441	0.971202	0.958852	0.955633	0.900788	0.93832	0.943858	0.905719	0.940651
cg03286969	AASS	0.0223958	0.0257427	0.0262012	0.0181349	0.0179593	0.0152003	0.0187733	0.0174283	0.0226476	0.0240778	0.0223727	0.0169244	0.0154984	0.0199792	0.0194834	0.0175377	0.0180276	0.0172002
cg04893558	AASS	0.21505	0.186493	0.181549	0.117204	0.0541618	0.107327	0.0868428	0.087783	0.0950411	0.237358	0.247888	0.0671927	0.067579	0.0503386	0.0760725	0.06948	0.0769295	0.0862569
cg06017917	AASS	0.298061	0.208285	0.208724	0.114595	0.0670985	0.110972	0.148236	0.131998	0.118283	0.261252	0.287924	0.0952594	0.118949	0.0809281	0.0795386	0.0849063	0.0890868	0.0923715
cg06081147	AASS	0.899138	0.880271	0.877699	0.938283	0.91956	0.895928	0.862136	0.887133	0.952594	0.938135	0.925761	0.913683	0.930405	0.896746	0.878538	0.913405	0.921656	0.90912
cg06667406	AASS	0.975991	0.96144	0.970066	0.978447	0.963394	0.957234	0.949439	0.946109	0.974341	0.960525	0.951864	0.932537	0.944807	0.923996	0.923805	0.952049	0.947887	0.955336
cg07577900	AASS	0.166727	0.220915	0.222543	0.0922242	0.0783402	0.129408	0.119393	0.135857	0.148234	0.223366	0.24839	0.132436	0.105195	0.0924226	0.113621	0.105819	0.108341	0.123356
cg08105781	AASS	0.194609	0.14914	0.17919	0.0797178	0.057106	0.0945152	0.0701711	0.0582208	0.0967404	0.2373	0.255158	0.0498716	0.0679249	0.0524078	0.0672424	0.0781211	0.0702757	0.0678817
cg11685489	AASS	0.929384	0.88534	0.916508	0.944339	0.909779	0.911915	0.915386	0.918115	0.969623	0.942873	0.956731	0.9459	0.918773	0.933861	0.908897	0.943248	0.913813	0.946444
cg11738782	AASS	0.953536	0.931242	0.948541	0.877102	0.729816	0.95018	0.947866	0.943715	0.968886	0.972827	0.970609	0.959084	0.949928	0.941006	0.925829	0.946633	0.953739	0.94586
cg17200919	AASS	0.156837	0.162472	0.169184	0.102949	0.0489719	0.111611	0.103315	0.0945825	0.0943759	0.207157	0.181803	0.0840589	0.0691495	0.0666259	0.0871592	0.069378	0.0886362	0.0964173
cg22684968	AASS	0.188366	0.157736	0.164879	0.0565556	0.0490596	0.076171	0.0861634	0.119828	0.0992574	0.226411	0.242084	0.0634221	0.0632451	0.0589757	0.0709453	0.0727175	0.0592002	0.0722201
cg24133836	AASS	0.0201347	0.0252897	0.0232778	0.0113002	0.0145609	0.014054	0.0144211	0.0143734	0.0146252	0.0322864	0.0260034	0.0183212	0.013307	0.0179512	0.0165954	0.014024	0.0146811	0.0205317
cg25741731	AASS	0.184503	0.153925	0.164381	0.0595737	0.046219	0.0610105	0.0706577	0.0613628	0.0809066	0.209076	0.222429	0.0483353	0.049605	0.0461957	0.0501318	0.0657328	0.0653778	0.0633136
cg26336087	AASS	0.939507	0.884912	0.892578	0.936751	0.911134	0.884333	0.882726	0.901974	0.944557	0.931339	0.955149	0.908725	0.919345	0.920399	0.853129	0.87663	0.939714	0.928147
cg26798304	AASS	0.936166	0.885348	0.908822	0.915544	0.949353	0.915576	0.871395	0.842359	0.961787	0.936078	0.959087	0.9261	0.938906	0.895364	0.908523	0.865598	0.927207	0.930817
cg02315971	AASS;AASS	0.0246883	0.0259982	0.0265208	0.0195675	0.0195467	0.0215949	0.0234536	0.0260714	0.0238427	0.0281729	0.0345721	0.0258253	0.0222206	0.0220597	0.0263841	0.0206826	0.0194939	0.0196716
cg00138525	AATF	0.238096	0.272797	0.256122	0.0698097	0.059127	0.080131	0.0870252	0.0859838	0.103464	0.269139	0.311865	0.11135	0.106207	0.0915784	0.0802662	0.061144	0.112118	0.0610085
cg02975268	AATF	0.955198	0.93546	0.946108	0.915673	0.922903	0.896382	0.915661	0.911284	0.95434	0.953443	0.947016	0.925932	0.931288	0.905725	0.901891	0.918322	0.906338	0.92629
cg03252536	AATF	0.025503	0.0200618	0.016814	0.020685	0.0148592	0.0123731	0.0134169	0.0115929	0.015483	0.0157173	0.0156505	0.0133593	0.0150286	0.0272854	0.0164409	0.0150495	0.0147075	0.0208328
cg04703476	AATF	0.975744	0.962451	0.973027	0.951644	0.955101	0.954592	0.956002	0.934003	0.877376	0.91281	0.93185	0.862108	0.867509	0.834595	0.900137	0.923359	0.823468	0.867464
cg04920416	AATF	0.753225	0.756732	0.808794	0.750674	0.704894	0.950486	0.95146	0.958667	0.968393	0.960163	0.965724	0.968139	0.960978	0.958666	0.935031	0.959409	0.95363	0.955332
cg05012946	AATF	0.174231	0.165879	0.176674	0.0834839	0.0477021	0.107233	0.138267	0.191847	0.11548	0.25806	0.269716	0.133429	0.134576	0.108832	0.127782	0.160512	0.142372	0.113022
cg05443407	AATF	0.934325	0.944178	0.966883	0.948659	0.912548	0.957178	0.960066	0.965986	0.975462	0.98103	0.966941	0.972073	0.96419	0.957461	0.951929	0.952039	0.940599	0.968725
cg06385152	AATF	0.278028	0.247128	0.20227	0.171338	0.0979648	0.166751	0.199278	0.190925	0.165621	0.287426	0.294001	0.148189	0.13698	0.158323	0.172738	0.137457	0.139104	0.170512
cg06971602	AATF	0.30129	0.271901	0.263851	0.0389199	0.0291865	0.04699	0.0570103	0.0506615	0.0766883	0.285789	0.422566	0.0315693	0.0376965	0.0354169	0.0379042	0.0375601	0.0386357	0.0474448
cg10760240	AATF	0.98219	0.939137	0.965229	0.949408	0.93293	0.953986	0.92751	0.932827	0.941287	0.961285	0.938812	0.931046	0.928137	0.898219	0.943609	0.912807	0.884051	0.927609
cg11262262	AATF	0.398355	0.752267	0.253165	0.27291	0.0757289	0.873359	0.791619	0.79102	0.677362	0.860765	0.818792	0.662811	0.721348	0.721032	0.737013	0.771805	0.74234	0.759788
cg11414044	AATF	0.987685	0.977808	0.981038	0.934976	0.850559	0.977839	0.957389	0.973377	0.970529	0.98059	0.977922	0.942508	0.938553	0.91017	0.920671	0.900473	0.927549	0.92914
cg11857445	AATF	0.304194	0.398775	0.358785	0.165767	0.122821	0.138622	0.129055	0.145587	0.138262	0.326316	0.329858	0.106701	0.116767	0.0970577	0.11273	0.128333	0.121695	0.115986
cg14974722	AATF	0.305803	0.288667	0.294683	0.176761	0.098177	0.125023	0.160159	0.129054	0.167418	0.263714	0.238923	0.140412	0.153269	0.136673	0.128591	0.134337	0.160849	0.158014
cg20151045	AATF	0.92405	0.912865	0.912818	0.936154	0.931812	0.911879	0.916126	0.921519	0.94397	0.915937	0.908656	0.938588	0.940874	0.925242	0.896216	0.909062	0.91216	0.914847
cg25742201	AATF	0.317158	0.312755	0.277816	0.239931	0.09653	0.180537	0.179079	0.251518	0.256855	0.287146	0.351088	0.200667	0.22328	0.160024	0.235385	0.271379	0.186909	0.171614
cg17279079	AATK	0.16105	0.110755	0.429881	0.209349	0.0708466	0.946882	0.734737	0.741394	0.974055	0.701725	0.861416	0.729816	0.579802	0.485145	0.466007	0.623566	0.352043	0.485654
ch.17.2196713R	AATK	0.178019	0.151997	0.165815	0.0350111	0.0266391	0.586409	0.79593	0.844524	0.426242	0.809707	0.910137	0.641394	0.611819	0.715732	0.681141	0.655653	0.717568	0.738781
cg00321082	AATK	0.940702	0.95692	0.939617	0.962785	0.944536	0.97524	0.951969	0.971034	0.965273	0.95631	0.955902	0.972856	0.908195	0.894079	0.95076	0.912365	0.883282	0.936346
cg00591333	AATK	0.724542	0.600438	0.477313	0.572143	0.509008	0.937191	0.958681	0.963297	0.936415	0.930356	0.955227	0.928309	0.917991	0.903195	0.919195	0.934187	0.935403	0.93612
cg01215717	AATK	0.887561	0.808	0.809208	0.882696	0.702464	0.944715	0.817477	0.895277	0.962976	0.862286	0.854612	0.897538	0.836316	0.787793	0.785124	0.809463	0.760969	0.789287
cg01383934	AATK	0.960453	0.901297	0.967168	0.921207	0.948045	0.955447	0.936691	0.944123	0.958625	0.983949	0.981677	0.942079	0.945442	0.912093	0.908932	0.956153	0.917395	0.953469
cg02113284	AATK	0.718129	0.75109	0.852147	0.809782	0.421927	0.889073	0.901228	0.87882	0.902359	0.904433	0.947112	0.873701	0.859071	0.845212	0.835602	0.858082	0.855432	0.870615
cg02182592	AATK	0.706865	0.735681	0.789281	0.650464	0.513543	0.809807	0.821407	0.79658	0.82112	0.888786	0.919229	0.757646	0.785788	0.743775	0.693588	0.794579	0.772887	0.764381
cg02271139	AATK	0.836475	0.676652	0.711289	0.764292	0.759946	0.910634	0.862416	0.855191	0.894052	0.876369	0.923986	0.865519	0.845809	0.80964	0.765733	0.807182	0.834647	0.827817
cg02460935	AATK	0.904746	0.898857	0.856532	0.886599	0.856812	0.915994	0.90831	0.894022	0.941213	0.899729	0.923445	0.885434	0.869157	0.817668	0.796755	0.85894	0.847824	0.868091
cg02546490	AATK	0.484061	0.846465	0.831211	0.518241	0.469511	0.862766	0.752219	0.706655	0.894148	0.897973	0.913871	0.809894	0.712143	0.546407	0.457777	0.692465	0.527023	0.601074
cg03709925	AATK	0.0807756	0.436181	0.434674	0.299043	0.133319	0.94961	0.731244	0.599598	0.979072	0.734613	0.887643	0.736862	0.579511	0.506647	0.469697	0.619977	0.458772	0.477661
cg03809847	AATK	0.176425	0.194209	0.25109	0.102523	0.0979417	0.465396	0.488804	0.408243	0.600084	0.308924	0.25188	0.0828644	0.386977	0.308096	0.21437	0.514637	0.242015	0.32865
cg04105716	AATK	0.939866	0.90295	0.91483	0.869324	0.627439	0.894795	0.873826	0.87261	0.916786	0.94379	0.935866	0.902961	0.890144	0.843277	0.751664	0.842327	0.863619	0.876629
cg04813159	AATK	0.977416	0.94153	0.955013	0.89105	0.931874	0.977664	0.958397	0.973736	0.962433	0.985057	0.988438	0.949	0.965971	0.963807	0.967378	0.962561	0.958649	0.977019
cg04935521	AATK	0.892234	0.855498	0.780756	0.797684	0.784317	0.867923	0.866298	0.816176	0.898535	0.895101	0.901733	0.847169	0.819655	0.787173	0.742904	0.822021	0.804999	0.818699
cg05292376	AATK	0.57369	0.727947	0.864258	0.737257	0.460083	0.916428	0.886348	0.841008	0.924424	0.899218	0.917705	0.865643	0.850996	0.783096	0.764033	0.84281	0.815907	0.846102
cg06310712	AATK	0.884083	0.814489	0.879513	0.856827	0.806933	0.956601	0.913163	0.92109	0.956442	0.949895	0.964589	0.913565	0.956694	0.919519	0.904779	0.934213	0.919758	0.934389
cg06971227	AATK	0.836579	0.753229	0.944032	0.689074	0.528884	0.860701	0.7736	0.824852	0.921582	0.864726	0.89026	0.749967	0.828008	0.700472	0.661457	0.837589	0.726875	0.688671
cg07971007	AATK	0.735633	0.810175	0.718791	0.726253	0.167342	0.974271	0.962531	0.960063	0.964951	0.970122	0.975797	0.930826	0.945692	0.918042	0.931132	0.911709	0.924964	0.924056
cg08317891	AATK	0.836575	0.908211	0.860998	0.875365	0.773546	0.891683	0.830721	0.84774	0.924653	0.905417	0.928582	0.866664	0.840042	0.781116	0.77735	0.84628	0.817798	0.8286
cg08380391	AATK	0.813194	0.621841	0.331129	0.526595	0.175641	0.943672	0.924217	0.890924	0.921838	0.924632	0.946916	0.896838	0.899155	0.868649	0.845461	0.889568	0.871486	0.889569
cg11190498	AATK	0.887251	0.861386	0.921073	0.851272	0.729298	0.950479	0.911488	0.912102	0.924905	0.921811	0.948755	0.919271	0.894638	0.867144	0.859915	0.906692	0.888267	0.907654
cg11451039	AATK	0.9729	0.970306	0.971891	0.963276	0.950845	0.963084	0.945789	0.952898	0.978808	0.97811	0.968103	0.960065	0.956478	0.942121	0.969439	0.970888	0.957815	0.946728
cg11684549	AATK	0.437649	0.431129	0.516421	0.623515	0.422687	0.949141	0.885771	0.936806	0.918648	0.896927	0.924055	0.841314	0.911589	0.818773	0.846148	0.899732	0.841379	0.880044
cg11873161	AATK	0.960359	0.893349	0.966423	0.945196	0.758735	0.963657	0.954313	0.930807	0.959678	0.943642	0.976055	0.921118	0.927896	0.910725	0.878847	0.924875	0.907624	0.915771
cg13484848	AATK	0.870736	0.824873	0.917204	0.854128	0.763749	0.934724	0.898535	0.900684	0.93235	0.89948	0.909452	0.873278	0.894683	0.831098	0.799901	0.872222	0.874834	0.866184
cg13618516	AATK	0.98259	0.966423	0.971988	0.932749	0.948902	0.969483	0.971874	0.979483	0.982479	0.985043	0.977689	0.975855	0.961729	0.941399	0.959048	0.948284	0.960935	0.968787
cg13781408	AATK	0.72434	0.516067	0.869301	0.545906	0.187946	0.959829	0.846869	0.823519	0.961517	0.921576	0.954155	0.849708	0.76394	0.589851	0.505318	0.734304	0.544631	0.665553
cg14312860	AATK	0.702658	0.816704	0.803873	0.874848	0.772966	0.947376	0.953006	0.938348	0.952728	0.95072	0.943986	0.930894	0.928272	0.887365	0.925165	0.942357	0.920097	0.923731
cg15614883	AATK	0.90609	0.849622	0.854417	0.766452	0.712396	0.944411	0.900089	0.943852	0.966323	0.959046	0.952207	0.930476	0.903455	0.835809	0.843395	0.87693	0.868486	0.890311
cg15761799	AATK	0.705753	0.75609	0.609117	0.716328	0.621312	0.895371	0.874115	0.85691	0.902019	0.900916	0.959378	0.876098	0.851427	0.82351	0.759319	0.817482	0.854263	0.844781
cg16046227	AATK	0.920681	0.920212	0.94937	0.919819	0.688791	0.929453	0.86285	0.88871	0.926306	0.957272	0.968117	0.913215	0.883607	0.87605	0.844057	0.912391	0.891092	0.904261
cg16732654	AATK	0.804196	0.725003	0.90977	0.921603	0.638419	0.937915	0.931476	0.924631	0.956187	0.958145	0.972002	0.944591	0.945866	0.918407	0.949043	0.949176	0.926969	0.958283
cg17737776	AATK	0.910901	0.832413	0.885388	0.920719	0.913084	0.919058	0.907499	0.932712	0.950405	0.893333	0.906089	0.916233	0.92358	0.945947	0.949983	0.932667	0.94047	0.923721
cg17975663	AATK	0.910676	0.928802	0.938164	0.923497	0.865744	0.933321	0.936826	0.930741	0.939751	0.958412	0.96943	0.911994	0.927556	0.894201	0.895917	0.921175	0.903371	0.931878
cg20541344	AATK	0.287448	0.305805	0.291234	0.369324	0.126723	0.7262	0.72825	0.74244	0.690273	0.740844	0.770648	0.706926	0.697758	0.618987	0.619039	0.683783	0.656564	0.691171
cg20558091	AATK	0.586738	0.334528	0.816728	0.64246	0.873807	0.9431	0.929175	0.957438	0.961938	0.931637	0.955171	0.955252	0.938954	0.946573	0.920327	0.927722	0.94348	0.937895
cg20814202	AATK	0.679231	0.939833	0.948608	0.880535	0.730813	0.712179	0.657952	0.77293	0.72871	0.95918	0.973408	0.946149	0.927265	0.903591	0.950653	0.946079	0.928967	0.94522
cg20887396	AATK	0.843088	0.740639	0.796313	0.800489	0.57601	0.933634	0.871621	0.895813	0.93603	0.911041	0.941237	0.872076	0.851173	0.822572	0.871168	0.836562	0.853064	0.811329
cg21105924	AATK	0.862726	0.735174	0.761525	0.767116	0.847175	0.957848	0.943181	0.958972	0.961016	0.940391	0.940945	0.928934	0.930503	0.88497	0.880236	0.886089	0.909878	0.916161
cg22497856	AATK	0.924826	0.890624	0.894766	0.661133	0.422072	0.93341	0.84879	0.783346	0.946162	0.930947	0.946187	0.867549	0.757871	0.661145	0.588558	0.768976	0.690445	0.712464
cg23334433	AATK	0.947571	0.935091	0.950391	0.933696	0.857287	0.923663	0.918282	0.915527	0.955118	0.9546	0.960172	0.95467	0.937139	0.936177	0.930196	0.932986	0.950485	0.951916
cg23499929	AATK	0.882559	0.947099	0.833234	0.83645	0.571418	0.932377	0.92607	0.907221	0.929744	0.964961	0.971014	0.911615	0.897518	0.869923	0.854554	0.922228	0.897632	0.911324
cg23768117	AATK	0.889213	0.775515	0.79701	0.689849	0.441585	0.956116	0.952975	0.958455	0.942053	0.958138	0.971237	0.934331	0.942728	0.895639	0.855998	0.917984	0.913803	0.92021
cg24545728	AATK	0.860299	0.858364	0.765704	0.767292	0.708858	0.929519	0.90278	0.845475	0.915829	0.917713	0.950272	0.846434	0.849019	0.788585	0.727907	0.82497	0.831076	0.826848
cg24750674	AATK	0.797412	0.93098	0.719911	0.871232	0.843676	0.938029	0.930674	0.863301	0.953899	0.900322	0.929401	0.91117	0.871045	0.844956	0.831768	0.889377	0.855371	0.897607
cg24924502	AATK	0.78964	0.409412	0.346912	0.620262	0.368892	0.984119	0.979839	0.952126	0.98758	0.953392	0.957155	0.968414	0.973767	0.94276	0.906481	0.967717	0.936204	0.974342
cg25508376	AATK	0.753165	0.593481	0.821348	0.841869	0.60397	0.951558	0.924537	0.913128	0.960611	0.939706	0.957625	0.943741	0.932681	0.919351	0.878947	0.922565	0.934082	0.941705
cg25854943	AATK	0.885924	0.90128	0.909601	0.90358	0.843065	0.955267	0.873744	0.915126	0.931045	0.928877	0.952991	0.901519	0.910669	0.89344	0.838713	0.893982	0.905687	0.906761
cg25986678	AATK	0.755074	0.908325	0.891222	0.851054	0.535367	0.953489	0.919993	0.90929	0.93569	0.93687	0.954978	0.917156	0.889397	0.855751	0.863055	0.927579	0.884954	0.879592
cg26729913	AATK	0.72704	0.67377	0.709837	0.774184	0.691003	0.931767	0.923949	0.936794	0.908263	0.88668	0.924057	0.880603	0.895496	0.85798	0.866596	0.902116	0.885474	0.89128
cg26783127	AATK	0.98193	0.95667	0.979957	0.962406	0.946914	0.972851	0.969099	0.965084	0.981608	0.982256	0.977695	0.966466	0.968514	0.958734	0.956687	0.969786	0.971044	0.970398
cg00555905	AATK;LOC388428	0.0766926	0.0391202	0.0494286	0.10689	0.416022	0.779533	0.684156	0.708475	0.768688	0.466788	0.702165	0.549406	0.69807	0.619477	0.711572	0.735225	0.579593	0.715193
cg01633363	AATK;LOC388428	0.757427	0.771572	0.681299	0.576092	0.456701	0.789701	0.804872	0.855531	0.804557	0.856433	0.93186	0.733221	0.758964	0.731154	0.707169	0.752062	0.737165	0.767887
cg09142578	AATK;LOC388428	0.160114	0.182718	0.113264	0.157851	0.450203	0.786134	0.691281	0.731069	0.768383	0.464846	0.778091	0.466355	0.745433	0.59184	0.624536	0.737288	0.558894	0.699629
cg15665342	AATK;LOC388428	0.0465675	0.0151213	0.026915	0.050971	0.0255063	0.385641	0.619694	0.558469	0.306235	0.360193	0.637718	0.362385	0.428628	0.558349	0.562147	0.592844	0.470129	0.571482
cg11236755	AATK;MIR1250	0.598981	0.517997	0.577855	0.625801	0.560282	0.866371	0.911319	0.922529	0.921003	0.91341	0.908255	0.890288	0.905514	0.848544	0.816128	0.874089	0.900492	0.910989
cg13466409	AATK;MIR1250	0.662625	0.924909	0.915736	0.865732	0.750151	0.92772	0.919451	0.895989	0.942133	0.888017	0.934909	0.906712	0.885028	0.891046	0.861514	0.916943	0.884882	0.899086
cg26011846	AATK;MIR1250	0.962206	0.932265	0.897991	0.957687	0.936076	0.982252	0.965964	0.949961	0.978855	0.924843	0.938736	0.968846	0.97315	0.945643	0.92162	0.925017	0.929254	0.958064
cg26729669	AATK;MIR1250	0.946865	0.972635	0.964797	0.965466	0.942054	0.978194	0.949986	0.929151	0.975038	0.939971	0.917083	0.947271	0.949651	0.8967	0.906974	0.895036	0.910988	0.9455
cg26998842	AATK;MIR1250	0.525103	0.528897	0.601968	0.661338	0.631016	0.900079	0.880385	0.867737	0.918521	0.785753	0.848468	0.858733	0.846679	0.831208	0.852378	0.84764	0.821411	0.879525
cg24085713	AATK;MIR338	0.400184	0.381726	0.409587	0.513167	0.325028	0.856605	0.912579	0.857603	0.847518	0.886811	0.934296	0.818275	0.858977	0.852022	0.794583	0.869465	0.871076	0.875123
cg18609037	AATK;MIR657	0.903484	0.77292	0.778146	0.800893	0.733207	0.889295	0.901571	0.90693	0.918046	0.915261	0.926603	0.864445	0.869186	0.83683	0.827275	0.881298	0.870115	0.880519
cg02564313	ABAT	0.812344	0.661606	0.882675	0.811129	0.81424	0.926676	0.810202	0.8575	0.906359	0.896183	0.891933	0.860399	0.828917	0.767242	0.875913	0.824321	0.81588	0.800056
cg03389720	ABAT	0.664493	0.654924	0.635846	0.583893	0.488019	0.764977	0.820653	0.844135	0.750315	0.912945	0.934777	0.775019	0.750564	0.774702	0.78305	0.83413	0.80822	0.835663
cg03698956	ABAT	0.259815	0.30317	0.311811	0.378653	0.248078	0.0700984	0.0657355	0.0583541	0.0664562	0.305931	0.308303	0.0421187	0.0405658	0.0561567	0.0318674	0.051153	0.0453551	0.0746524
cg03718620	ABAT	0.422641	0.43887	0.635876	0.942845	0.770215	0.921166	0.935308	0.942049	0.959733	0.95152	0.961599	0.957674	0.951848	0.950607	0.919947	0.949935	0.951333	0.951071
cg05075996	ABAT	0.961285	0.94722	0.965569	0.926483	0.937428	0.932745	0.943931	0.935385	0.953986	0.963934	0.963913	0.953861	0.946705	0.893454	0.926543	0.932246	0.94101	0.955902
cg06228737	ABAT	0.76758	0.837254	0.785362	0.862578	0.873229	0.90227	0.83124	0.830107	0.887167	0.817378	0.786939	0.840537	0.83613	0.792912	0.815636	0.772481	0.764779	0.840772
cg15890111	ABAT	0.495353	0.211348	0.279737	0.0997701	0.0634935	0.0883842	0.129043	0.136944	0.104597	0.297973	0.400761	0.0959002	0.106443	0.0855321	0.0961414	0.0812885	0.0999074	0.120908
cg20587543	ABAT	0.220049	0.20273	0.231171	0.144704	0.0972222	0.0927412	0.083894	0.087951	0.110492	0.238995	0.254872	0.0877135	0.0751653	0.068506	0.102199	0.0607771	0.0822849	0.0925089
cg22217807	ABAT	0.198533	0.168846	0.201669	0.0659123	0.0503539	0.064161	0.0916955	0.0849519	0.0969629	0.235739	0.261227	0.0620849	0.0750577	0.049811	0.0612963	0.0675735	0.0602509	0.0696849
cg00220102	ABAT;ABAT	0.040903	0.0285604	0.146675	0.099795	0.0744467	0.27479	0.179103	0.222853	0.140079	0.11052	0.093239	0.120824	0.189552	0.145327	0.106565	0.206962	0.127868	0.194979
cg00231389	ABAT;ABAT	0.253187	0.233578	0.398865	0.169052	0.0966991	0.645352	0.572656	0.644666	0.447388	0.571774	0.587059	0.382933	0.478365	0.370532	0.33979	0.527911	0.35192	0.484533
cg01881182	ABAT;ABAT	0.418198	0.616276	0.906738	0.506918	0.324863	0.768362	0.748101	0.797953	0.63991	0.849945	0.838549	0.553806	0.642163	0.628481	0.443633	0.74243	0.471909	0.639483
cg07336964	ABAT;ABAT	0.790309	0.782672	0.674463	0.75869	0.828064	0.963722	0.891991	0.925946	0.937797	0.944247	0.961034	0.887728	0.914676	0.84542	0.880033	0.913868	0.843171	0.883545
cg07740911	ABAT;ABAT	0.019136	0.0219629	0.0186288	0.0139049	0.0181251	0.0133303	0.0147634	0.0128264	0.0164225	0.0194619	0.0202249	0.0134827	0.0131081	0.0194244	0.0154377	0.0175793	0.0149187	0.01582
cg08241330	ABAT;ABAT	0.458158	0.421676	0.623731	0.556651	0.20755	0.825345	0.774691	0.841642	0.73936	0.799601	0.862136	0.740999	0.761758	0.704605	0.7168	0.796081	0.670699	0.748251
cg08834902	ABAT;ABAT	0.672861	0.616671	0.66463	0.560781	0.425203	0.582161	0.490782	0.503364	0.421595	0.512975	0.569352	0.359791	0.423809	0.367485	0.373203	0.472831	0.355105	0.425355
cg09489090	ABAT;ABAT	0.0204897	0.0215678	0.0215831	0.0160546	0.0204692	0.0147647	0.0166982	0.016007	0.0205239	0.0232718	0.0219933	0.0157337	0.0219259	0.0188485	0.0230049	0.0192829	0.0155437	0.0167925
cg16586594	ABAT;ABAT	0.359882	0.213879	0.294518	0.199479	0.071543	0.748998	0.539982	0.760689	0.547943	0.744265	0.743933	0.468613	0.577876	0.459597	0.539187	0.541069	0.427311	0.531178
cg26778345	ABAT;ABAT	0.296583	0.288322	0.315627	0.312742	0.206142	0.876578	0.804544	0.847452	0.717514	0.777879	0.812046	0.735424	0.780659	0.702834	0.72911	0.79842	0.65447	0.743497
cg01221157	ABAT;ABAT;ABAT	0.767672	0.650103	0.651795	0.501885	0.405815	0.250692	0.204145	0.289406	0.265625	0.420711	0.557759	0.183967	0.301687	0.221033	0.192257	0.310801	0.19795	0.356415
cg02040387	ABAT;ABAT;ABAT	0.922355	0.933506	0.947186	0.962523	0.92919	0.958982	0.959294	0.956301	0.918806	0.941156	0.950067	0.945882	0.936395	0.892057	0.938115	0.946458	0.933122	0.926913
cg03142071	ABAT;ABAT;ABAT	0.765216	0.847333	0.925992	0.865933	0.846774	0.867245	0.859599	0.926122	0.640292	0.944611	0.9528	0.832808	0.79736	0.838053	0.842298	0.862403	0.855179	0.878154
cg03441945	ABAT;ABAT;ABAT	0.276867	0.627451	0.468055	0.600285	0.72292	0.672963	0.418459	0.503241	0.58699	0.549544	0.440365	0.616042	0.541608	0.484283	0.503932	0.400341	0.504547	0.430286
cg03500056	ABAT;ABAT;ABAT	0.233213	0.340707	0.369231	0.144742	0.0777994	0.746972	0.765547	0.778518	0.709734	0.831673	0.871387	0.737296	0.689104	0.702275	0.699671	0.785704	0.731174	0.754515
cg04332619	ABAT;ABAT;ABAT	0.460567	0.661381	0.648444	0.284533	0.127612	0.260891	0.17294	0.158013	0.162863	0.372716	0.46055	0.095247	0.159178	0.108568	0.152494	0.212886	0.105573	0.1967
cg05007180	ABAT;ABAT;ABAT	0.96777	0.96507	0.978372	0.9648	0.846689	0.958034	0.940601	0.951291	0.967555	0.967171	0.974406	0.951488	0.939152	0.924037	0.927261	0.967568	0.926704	0.927296
cg05372963	ABAT;ABAT;ABAT	0.707211	0.475553	0.606984	0.682138	0.481438	0.291139	0.306211	0.21352	0.191065	0.343169	0.403077	0.176749	0.23781	0.199559	0.152282	0.300649	0.190086	0.271238
cg07431888	ABAT;ABAT;ABAT	0.813809	0.65728	0.811549	0.75873	0.601987	0.959042	0.936972	0.958565	0.953133	0.956304	0.969533	0.926681	0.936686	0.916065	0.926644	0.944335	0.89335	0.934466
cg07439546	ABAT;ABAT;ABAT	0.842704	0.518004	0.88477	0.735898	0.463584	0.943883	0.911934	0.92728	0.959063	0.934014	0.949583	0.93122	0.922057	0.874539	0.887144	0.921525	0.877679	0.905565
cg08414528	ABAT;ABAT;ABAT	0.95766	0.97691	0.950799	0.967893	0.912336	0.972897	0.966588	0.974719	0.971425	0.985179	0.984321	0.967871	0.959292	0.930647	0.945968	0.977809	0.936155	0.963181
cg08877512	ABAT;ABAT;ABAT	0.945031	0.871322	0.95906	0.858757	0.894334	0.933562	0.841251	0.840277	0.927001	0.948775	0.927367	0.832101	0.818802	0.800343	0.784916	0.796152	0.825894	0.784713
cg09410453	ABAT;ABAT;ABAT	0.970347	0.968006	0.972406	0.912307	0.799347	0.952812	0.914943	0.944117	0.961237	0.967531	0.970492	0.943208	0.922052	0.890204	0.930984	0.921752	0.903309	0.910327
cg10292855	ABAT;ABAT;ABAT	0.673559	0.397562	0.583856	0.448196	0.315078	0.52079	0.399726	0.507672	0.351768	0.468769	0.489369	0.292489	0.399655	0.340578	0.294793	0.471043	0.320216	0.400565
cg26662674	ABAT;ABAT;ABAT	0.860986	0.870769	0.94474	0.886874	0.894818	0.944765	0.939662	0.946426	0.951591	0.94469	0.955145	0.9139	0.9125	0.87412	0.939785	0.945155	0.906301	0.910606
cg26915924	ABAT;ABAT;ABAT	0.840795	0.712716	0.87824	0.821756	0.623821	0.433908	0.514124	0.549042	0.281653	0.587386	0.607273	0.308658	0.405635	0.414613	0.35087	0.478357	0.370167	0.45673
cg06604249	ABAT;ABAT;ABAT;ABAT	0.802607	0.736677	0.7647	0.214361	0.0881257	0.902675	0.890911	0.871265	0.931121	0.948766	0.96227	0.919303	0.89465	0.885594	0.889245	0.898898	0.891084	0.918596
cg02945674	ABCA1	0.846386	0.936788	0.923758	0.908665	0.935543	0.969411	0.953309	0.958637	0.979735	0.968552	0.978202	0.953895	0.971968	0.959108	0.955217	0.962595	0.941533	0.961111
cg05286874	ABCA1	0.160476	0.148807	0.246067	0.0624652	0.0386449	0.0820683	0.0646648	0.0593216	0.0767464	0.199049	0.299458	0.0634255	0.0491445	0.0653032	0.0531644	0.0512498	0.0587689	0.0607509
cg13430450	ABCA1	0.5101	0.777568	0.793246	0.779463	0.86601	0.161663	0.175353	0.188975	0.212397	0.298463	0.410426	0.104563	0.134665	0.125568	0.123791	0.138114	0.142482	0.142799
cg13559409	ABCA1	0.917701	0.901557	0.915528	0.936642	0.932555	0.911813	0.877244	0.857564	0.937381	0.911837	0.923287	0.929293	0.925989	0.898061	0.868826	0.909049	0.923583	0.937706
cg13571501	ABCA1	0.934888	0.940096	0.625243	0.793766	0.509555	0.88253	0.857123	0.856589	0.919977	0.897045	0.818481	0.890331	0.904888	0.848699	0.85518	0.833414	0.835102	0.888408
cg14019050	ABCA1	0.482513	0.442318	0.467743	0.270703	0.293438	0.354004	0.444994	0.402015	0.470961	0.557458	0.636072	0.31291	0.393127	0.324934	0.289214	0.416141	0.347796	0.348564
cg14063654	ABCA1	0.954204	0.960609	0.957484	0.943075	0.949083	0.959356	0.958592	0.958905	0.967284	0.966646	0.976316	0.942386	0.956971	0.883844	0.951901	0.950865	0.92614	0.950747
cg14065382	ABCA1	0.972612	0.973241	0.971204	0.974758	0.955387	0.956523	0.965672	0.956841	0.969391	0.937179	0.97731	0.961663	0.957345	0.930603	0.948378	0.96182	0.941407	0.95486
cg14170545	ABCA1	0.040045	0.0363148	0.0335577	0.0366792	0.0266693	0.11698	0.0603011	0.100068	0.256506	0.0671893	0.0495773	0.0601608	0.0514803	0.0444593	0.0405483	0.0435963	0.0513584	0.0317146
cg14313833	ABCA1	0.957375	0.949909	0.968191	0.878644	0.790281	0.954464	0.923542	0.934483	0.933654	0.944024	0.955365	0.921497	0.927089	0.891981	0.918737	0.902479	0.894033	0.938697
cg14326305	ABCA1	0.558325	0.611346	0.792939	0.735395	0.63452	0.960952	0.916019	0.929137	0.933811	0.929048	0.944968	0.910206	0.907289	0.853863	0.879201	0.895013	0.853517	0.873921
cg14431850	ABCA1	0.960307	0.966645	0.953404	0.942788	0.944766	0.856992	0.909048	0.866063	0.747083	0.890527	0.937026	0.869444	0.883269	0.919187	0.895608	0.907818	0.893802	0.949111
cg14470647	ABCA1	0.0852336	0.114928	0.040253	0.0816666	0.0275548	0.02285	0.0688216	0.028138	0.0657499	0.0428604	0.0208422	0.0721894	0.141881	0.102768	0.105891	0.148437	0.0233575	0.0233974
cg14491628	ABCA1	0.190374	0.228131	0.23643	0.0842791	0.0725142	0.101424	0.113099	0.12369	0.120339	0.255283	0.264999	0.10644	0.107669	0.0920499	0.101599	0.0995783	0.114777	0.0831639
cg14564724	ABCA1	0.89331	0.710557	0.625695	0.720104	0.831921	0.9265	0.872115	0.914603	0.957738	0.956195	0.938924	0.91156	0.920414	0.860968	0.873758	0.905785	0.882442	0.920952
cg14630985	ABCA1	0.0156967	0.0341642	0.018914	0.0486831	0.0415623	0.045817	0.040416	0.0375041	0.0500644	0.0228134	0.0180125	0.0512694	0.0486779	0.0391722	0.0452505	0.0454848	0.0445026	0.0243598
cg20211653	ABCA1	0.21212	0.213375	0.203166	0.0782197	0.0356953	0.169992	0.0909154	0.158075	0.163462	0.292536	0.308861	0.119288	0.139517	0.0809532	0.131951	0.119875	0.109281	0.0723017
cg21572316	ABCA1	0.2487	0.255735	0.233032	0.0641085	0.0427224	0.0635611	0.0726053	0.0729082	0.0938749	0.264384	0.280671	0.0738526	0.0558073	0.0529764	0.0462576	0.0802364	0.0621535	0.0819928
cg13849142	ABCA10	0.931016	0.898841	0.918575	0.840033	0.757892	0.901226	0.852166	0.852104	0.931274	0.955844	0.970501	0.835824	0.875601	0.788489	0.828831	0.853676	0.868618	0.882532
cg14019757	ABCA10	0.317066	0.458428	0.319815	0.101957	0.0781583	0.355623	0.286124	0.336685	0.255473	0.51222	0.423601	0.294181	0.271085	0.267429	0.356396	0.223139	0.30989	0.284356
cg16937333	ABCA11P;ZNF721	0.217382	0.225119	0.251749	0.0747576	0.0553814	0.26817	0.224889	0.236034	0.321883	0.415713	0.430044	0.23997	0.268814	0.22497	0.227779	0.288876	0.252363	0.238608
cg16244747	ABCA12	0.925316	0.967729	0.933437	0.936971	0.894393	0.965672	0.963579	0.950393	0.975911	0.971164	0.975552	0.965682	0.962594	0.955322	0.941789	0.957894	0.965089	0.964666
cg04530015	ABCA12;ABCA12	0.513005	0.755175	0.341671	0.418792	0.153619	0.914547	0.870233	0.889031	0.918701	0.914176	0.884297	0.882126	0.911917	0.808639	0.864521	0.904952	0.862288	0.87807
cg11970703	ABCA12;ABCA12	0.619369	0.703906	0.731664	0.715307	0.220205	0.807637	0.780259	0.796699	0.935402	0.918471	0.908618	0.91398	0.897481	0.927688	0.813467	0.898216	0.950205	0.935991
cg00645664	ABCA13	0.810065	0.831727	0.915483	0.870975	0.938321	0.87006	0.917712	0.932496	0.975306	0.970104	0.966436	0.953306	0.956462	0.949812	0.91658	0.949103	0.963642	0.959395
cg00772192	ABCA13	0.233754	0.645416	0.431657	0.458065	0.263037	0.936726	0.884391	0.920898	0.937305	0.934033	0.949902	0.925613	0.878335	0.866982	0.90287	0.916238	0.89323	0.918633
cg01939522	ABCA13	0.946636	0.984628	0.945622	0.904551	0.933314	0.977442	0.95754	0.96051	0.982722	0.973958	0.989875	0.96947	0.942272	0.936815	0.9525	0.944824	0.953074	0.899035
cg02497785	ABCA13	0.459398	0.631648	0.533997	0.352242	0.567034	0.919803	0.409866	0.561388	0.957421	0.747322	0.650954	0.804633	0.715595	0.607205	0.724259	0.506868	0.678361	0.352161
cg02845274	ABCA13	0.891891	0.954356	0.957226	0.940151	0.987838	0.981398	0.966773	0.95166	0.981787	0.938419	0.945666	0.977834	0.977395	0.979097	0.979643	0.974302	0.98043	0.949207
cg03372042	ABCA13	0.673102	0.701895	0.703113	0.648645	0.622645	0.897754	0.834948	0.78278	0.954822	0.96037	0.960591	0.92942	0.920978	0.930812	0.788408	0.869979	0.933302	0.951459
cg04077417	ABCA13	0.644141	0.789451	0.693196	0.383013	0.134934	0.818829	0.892619	0.886121	0.951123	0.923511	0.943972	0.926627	0.927803	0.932516	0.853161	0.900498	0.946606	0.944043
cg06347454	ABCA13	0.808524	0.907335	0.923385	0.719402	0.842419	0.936442	0.783194	0.915256	0.948702	0.946679	0.919341	0.930739	0.887215	0.82378	0.863825	0.821912	0.882795	0.72754
cg07045469	ABCA13	0.802489	0.910648	0.895286	0.535129	0.942756	0.956576	0.687843	0.824282	0.958807	0.938744	0.852171	0.951746	0.928547	0.861962	0.900762	0.809345	0.891044	0.640365
cg08441248	ABCA13	0.638235	0.839279	0.842776	0.739256	0.819654	0.960238	0.945819	0.926519	0.973095	0.962562	0.980425	0.951943	0.957405	0.926167	0.953062	0.949259	0.933591	0.885907
cg14506686	ABCA13	0.741149	0.83987	0.886569	0.825391	0.804087	0.953997	0.940118	0.914457	0.934315	0.925547	0.942447	0.912983	0.907184	0.87239	0.913618	0.896018	0.90318	0.841223
cg15382258	ABCA13	0.759635	0.842188	0.809183	0.712817	0.824573	0.974223	0.928601	0.959889	0.974473	0.959115	0.964276	0.929	0.926031	0.914162	0.941305	0.946064	0.932915	0.848757
cg16849860	ABCA13	0.811568	0.84694	0.881868	0.941102	0.906044	0.779399	0.815212	0.760361	0.880182	0.924028	0.940357	0.908933	0.907984	0.921935	0.834114	0.905354	0.946876	0.913172
cg18280251	ABCA13	0.80916	0.895279	0.859465	0.84705	0.818173	0.960412	0.938303	0.9338	0.947662	0.974415	0.96723	0.953045	0.938653	0.924401	0.926131	0.955005	0.947602	0.946763
cg19237530	ABCA13	0.827865	0.888028	0.829707	0.907599	0.925077	0.934984	0.938111	0.944774	0.9797	0.973221	0.974133	0.966183	0.951926	0.965148	0.929257	0.951998	0.959074	0.964878
cg20307184	ABCA13	0.348043	0.449879	0.359913	0.187649	0.088776	0.930572	0.931262	0.941157	0.955731	0.943383	0.945631	0.948894	0.956535	0.921069	0.925166	0.946997	0.948951	0.955797
cg22022988	ABCA13	0.898781	0.950959	0.969174	0.968273	0.950334	0.943768	0.953479	0.948683	0.970355	0.963647	0.960028	0.959339	0.953436	0.948069	0.939428	0.957397	0.938416	0.966873
cg02847766	ABCA17P	0.211779	0.444588	0.400466	0.452876	0.433126	0.939725	0.939942	0.936817	0.927607	0.946702	0.966616	0.91702	0.931129	0.857987	0.895394	0.892975	0.876569	0.917962
cg04119462	ABCA17P	0.834989	0.882901	0.63584	0.73554	0.851657	0.944483	0.91627	0.939004	0.968735	0.959604	0.952297	0.947872	0.947425	0.940029	0.93728	0.951327	0.950784	0.953698
cg06979342	ABCA17P	0.775612	0.968137	0.835329	0.962307	0.978248	0.969649	0.939767	0.953508	0.978445	0.944274	0.915467	0.944556	0.918402	0.901948	0.947465	0.955044	0.914383	0.934388
cg26807340	ABCA17P	0.972945	0.956998	0.977089	0.953626	0.931807	0.957084	0.900662	0.930059	0.970234	0.965042	0.972169	0.926489	0.936428	0.927576	0.936869	0.882938	0.928617	0.944156
cg02331561	ABCA17P;ABCA3	0.0434692	0.0292559	0.0469061	0.0284067	0.253401	0.271929	0.124292	0.1468	0.191774	0.17256	0.0990214	0.145117	0.350977	0.167598	0.133627	0.0798932	0.186659	0.156766
cg02882733	ABCA17P;ABCA3	0.0330832	0.0337934	0.0289558	0.0268611	0.0277828	0.0183649	0.0308056	0.0195092	0.0314104	0.0294044	0.0325363	0.0242726	0.0208516	0.0280779	0.0257903	0.0260436	0.0264645	0.0285794
cg02924347	ABCA17P;ABCA3	0.0313468	0.0333828	0.0348471	0.018306	0.0262087	0.0162767	0.0189813	0.0156438	0.0215611	0.0311342	0.0298522	0.0204381	0.0170743	0.0260779	0.0201285	0.0251028	0.0232098	0.0204639
cg07797907	ABCA17P;ABCA3	0.0123452	0.0107756	0.0102852	0.0157692	0.0198284	0.0254661	0.0140453	0.0221709	0.0113136	0.011837	0.00984905	0.0182966	0.0144766	0.0289184	0.0380491	0.0192923	0.0212462	0.0214784
cg07915849	ABCA17P;ABCA3	0.979516	0.938457	0.918583	0.852937	0.925058	0.92922	0.947387	0.958103	0.976711	0.975357	0.97712	0.952618	0.962712	0.944787	0.947975	0.960428	0.964922	0.954531
cg12878183	ABCA17P;ABCA3	0.37042	0.554177	0.448874	0.200545	0.141964	0.696353	0.682795	0.756591	0.688047	0.794827	0.849939	0.717706	0.664025	0.648849	0.596665	0.58865	0.698011	0.660907
cg00785831	ABCA2;ABCA2	0.974933	0.937592	0.939521	0.941419	0.948626	0.940436	0.942975	0.938774	0.965779	0.959277	0.958724	0.941019	0.929222	0.905758	0.922741	0.908552	0.919529	0.943172
cg01229519	ABCA2;ABCA2	0.985189	0.937947	0.983278	0.967381	0.93751	0.967968	0.940584	0.971609	0.965703	0.960642	0.97455	0.936002	0.944566	0.887962	0.928308	0.925346	0.906146	0.952173
cg02663193	ABCA2;ABCA2	0.963304	0.926266	0.942021	0.934008	0.744797	0.883934	0.89461	0.871284	0.946682	0.917063	0.940278	0.880216	0.868248	0.818615	0.806428	0.899016	0.853212	0.871482
cg02820283	ABCA2;ABCA2	0.931308	0.900944	0.868699	0.865947	0.804447	0.907416	0.870088	0.880099	0.925151	0.892454	0.92297	0.900141	0.855771	0.797539	0.81087	0.858575	0.855612	0.868731
cg03349123	ABCA2;ABCA2	0.916829	0.93324	0.920965	0.948789	0.895027	0.902413	0.912275	0.929792	0.94529	0.947522	0.923351	0.897772	0.927711	0.913883	0.902087	0.878161	0.935809	0.916419
cg04723721	ABCA2;ABCA2	0.912069	0.889522	0.902761	0.809469	0.622224	0.82905	0.784653	0.736884	0.822468	0.864601	0.910202	0.807181	0.754076	0.6595	0.698331	0.743485	0.73151	0.735945
cg05775779	ABCA2;ABCA2	0.934901	0.814559	0.94227	0.926033	0.89796	0.942081	0.854575	0.894903	0.930931	0.917889	0.921344	0.878019	0.894865	0.820443	0.868239	0.864357	0.871636	0.883503
cg06048605	ABCA2;ABCA2	0.968893	0.962265	0.955354	0.940448	0.920979	0.927002	0.900692	0.929138	0.957451	0.952015	0.958188	0.940569	0.909568	0.898912	0.89044	0.92372	0.914796	0.915279
cg06400857	ABCA2;ABCA2	0.922196	0.914319	0.90489	0.873874	0.722876	0.913299	0.88871	0.915079	0.929812	0.927534	0.949267	0.929536	0.875964	0.880785	0.859558	0.885207	0.90036	0.908897
cg06471656	ABCA2;ABCA2	0.942151	0.895734	0.953312	0.929731	0.937876	0.944847	0.931056	0.883822	0.940571	0.948433	0.9671	0.918744	0.899087	0.877985	0.891656	0.90101	0.886395	0.923988
cg08216000	ABCA2;ABCA2	0.961534	0.975887	0.955343	0.918773	0.713569	0.937028	0.899229	0.941672	0.939686	0.949309	0.964418	0.900941	0.904765	0.854053	0.794331	0.88543	0.872716	0.904629
cg13476777	ABCA2;ABCA2	0.973811	0.98206	0.982145	0.987873	0.985039	0.986298	0.938647	0.981224	0.985936	0.974953	0.971306	0.982041	0.975283	0.946619	0.97785	0.953942	0.957967	0.977959
cg13795883	ABCA2;ABCA2	0.912109	0.915756	0.869276	0.736316	0.714485	0.787471	0.732717	0.789762	0.838892	0.883721	0.898296	0.743478	0.731339	0.639361	0.592274	0.701705	0.711463	0.721689
cg13845858	ABCA2;ABCA2	0.915871	0.764632	0.940426	0.845771	0.699085	0.910354	0.906128	0.899235	0.937873	0.889737	0.898877	0.853518	0.887404	0.822938	0.788808	0.857988	0.838513	0.856607
cg13959595	ABCA2;ABCA2	0.963435	0.955962	0.970162	0.990583	0.988195	0.989041	0.985073	0.987612	0.989359	0.960172	0.956192	0.989859	0.989014	0.986969	0.981452	0.974082	0.986254	0.989689
cg14151317	ABCA2;ABCA2	0.979703	0.971971	0.970173	0.962924	0.90402	0.889099	0.777666	0.669466	0.974211	0.907822	0.813571	0.573336	0.715586	0.580506	0.630893	0.749541	0.654312	0.706032
cg14173587	ABCA2;ABCA2	0.95891	0.973613	0.954731	0.887861	0.881412	0.606967	0.641835	0.508609	0.743318	0.561	0.560507	0.491964	0.479352	0.567502	0.534096	0.470943	0.505723	0.597592
cg14280283	ABCA2;ABCA2	0.982901	0.983023	0.980541	0.987801	0.983004	0.984067	0.983299	0.92846	0.983725	0.971526	0.940443	0.982396	0.972578	0.939109	0.983348	0.974127	0.955352	0.989563
cg14328683	ABCA2;ABCA2	0.948698	0.920855	0.904558	0.866155	0.891375	0.954483	0.850489	0.865791	0.909406	0.86307	0.8635	0.88232	0.895917	0.817985	0.811847	0.829788	0.808183	0.870538
cg14341551	ABCA2;ABCA2	0.95249	0.976154	0.977634	0.934058	0.95076	0.953936	0.923197	0.917783	0.971251	0.969514	0.957715	0.958433	0.957395	0.935952	0.930568	0.959931	0.94242	0.926833
cg14343544	ABCA2;ABCA2	0.780288	0.760187	0.821333	0.736715	0.771842	0.812637	0.801101	0.858626	0.819667	0.797042	0.825988	0.784311	0.826491	0.801347	0.800547	0.739157	0.77966	0.798484
cg14398359	ABCA2;ABCA2	0.978246	0.930791	0.972838	0.937878	0.943431	0.952466	0.901829	0.900223	0.948359	0.949346	0.972452	0.963142	0.952658	0.894302	0.873776	0.924324	0.925819	0.90425
cg14485901	ABCA2;ABCA2	0.982536	0.934436	0.912709	0.847774	0.723303	0.937763	0.916147	0.883744	0.939447	0.980839	0.986652	0.911524	0.896129	0.899167	0.814449	0.888066	0.903162	0.923601
cg14625975	ABCA2;ABCA2	0.963772	0.914799	0.922133	0.85065	0.850107	0.925774	0.887909	0.880266	0.9225	0.98061	0.964794	0.878122	0.858814	0.837364	0.799532	0.879358	0.870121	0.896415
cg20850800	ABCA2;ABCA2	0.955403	0.938819	0.967505	0.889951	0.798525	0.925193	0.827083	0.803368	0.926661	0.949019	0.937006	0.818388	0.795505	0.769772	0.780938	0.813871	0.805231	0.793905
cg21157707	ABCA2;ABCA2	0.978978	0.979878	0.983347	0.981187	0.974337	0.976751	0.916774	0.948575	0.977333	0.925943	0.951301	0.945011	0.905986	0.913897	0.86831	0.880627	0.882321	0.932962
cg27558876	ABCA2;ABCA2	0.959679	0.965302	0.95962	0.924578	0.889579	0.870131	0.797478	0.820119	0.925774	0.933483	0.942551	0.858777	0.820826	0.764326	0.765131	0.830403	0.817976	0.831133
cg03698343	ABCA2;C9orf139;ABCA2	0.374383	0.379651	0.369227	0.508938	0.502311	0.696724	0.654527	0.680358	0.748262	0.687438	0.726244	0.691058	0.653353	0.536374	0.520842	0.648307	0.625866	0.608472
cg13806966	ABCA2;C9orf139;ABCA2	0.881538	0.930783	0.77746	0.725254	0.530194	0.917601	0.84451	0.823237	0.922859	0.955756	0.958997	0.87062	0.901765	0.79934	0.74545	0.861075	0.843561	0.879185
cg13832045	ABCA2;C9orf139;ABCA2	0.0132817	0.0125051	0.0135537	0.0135658	0.0170545	0.0101834	0.0135854	0.0118989	0.0134493	0.00824735	0.0097449	0.0137541	0.0123912	0.0185923	0.0140331	0.0116951	0.0120876	0.017261
cg13970341	ABCA2;C9orf139;ABCA2	0.270807	0.228367	0.233322	0.117326	0.0563187	0.169191	0.215914	0.15943	0.194817	0.368732	0.374678	0.137326	0.182403	0.131637	0.197631	0.154448	0.16409	0.200959
cg14633421	ABCA2;C9orf139;ABCA2	0.38677	0.758472	0.559371	0.775886	0.625847	0.912497	0.930619	0.906567	0.926108	0.939537	0.950128	0.938178	0.927505	0.894786	0.853355	0.911252	0.922902	0.924361
cg15428653	ABCA2;C9orf139;ABCA2	0.175254	0.254636	0.209107	0.0933618	0.054742	0.430201	0.330198	0.3261	0.551091	0.510651	0.579841	0.444101	0.455718	0.353138	0.373161	0.362455	0.397644	0.320938
cg00039478	ABCA3	0.906673	0.910941	0.9634	0.889304	0.807768	0.875251	0.845916	0.8646	0.912436	0.938675	0.94457	0.853797	0.865647	0.799674	0.798325	0.838783	0.824866	0.849583
cg00644103	ABCA3	0.726562	0.654104	0.726325	0.700864	0.681926	0.914003	0.867416	0.911884	0.913937	0.93032	0.942356	0.90578	0.896154	0.84035	0.873818	0.904498	0.884687	0.874748
cg00718541	ABCA3	0.986084	0.977914	0.945635	0.956377	0.916583	0.971504	0.933331	0.964879	0.9691	0.975925	0.978366	0.945642	0.951189	0.919674	0.889747	0.955524	0.922563	0.917649
cg01278797	ABCA3	0.71457	0.78394	0.844868	0.80509	0.673439	0.96297	0.881144	0.850922	0.951552	0.920393	0.94076	0.908838	0.918692	0.886225	0.82847	0.909804	0.883407	0.9031
cg01491428	ABCA3	0.610574	0.41859	0.7462	0.514911	0.443117	0.9174	0.866961	0.912138	0.925475	0.585443	0.590849	0.56881	0.859124	0.510337	0.56359	0.549381	0.5447	0.528682
cg01550915	ABCA3	0.66893	0.796336	0.805564	0.799958	0.850144	0.901235	0.844072	0.815423	0.852772	0.788902	0.854104	0.799423	0.846425	0.772451	0.756329	0.876974	0.729273	0.788335
cg02124920	ABCA3	0.758519	0.636025	0.800798	0.7708	0.698413	0.897843	0.852481	0.834604	0.881693	0.896403	0.904558	0.852484	0.803987	0.811883	0.790424	0.819599	0.850947	0.838517
cg02257312	ABCA3	0.900479	0.885007	0.941579	0.94418	0.900549	0.955329	0.946957	0.965448	0.940907	0.928826	0.948173	0.908491	0.935723	0.908617	0.898563	0.935129	0.908632	0.916609
cg02543796	ABCA3	0.890513	0.968131	0.953195	0.915483	0.895594	0.949093	0.936872	0.947883	0.952579	0.95246	0.958084	0.944553	0.926152	0.895658	0.908133	0.911113	0.905162	0.92242
cg02715407	ABCA3	0.7154	0.768706	0.782833	0.842061	0.690379	0.944904	0.861319	0.932774	0.906435	0.920651	0.90673	0.884522	0.890666	0.83988	0.866838	0.874208	0.875318	0.905364
cg04058100	ABCA3	0.51155	0.562261	0.646707	0.658337	0.589549	0.879243	0.752184	0.852756	0.932509	0.842868	0.855315	0.805391	0.785051	0.759619	0.817424	0.826098	0.743302	0.812897
cg04149930	ABCA3	0.414188	0.643408	0.573839	0.702951	0.534803	0.967384	0.940058	0.950721	0.962724	0.96668	0.979684	0.917327	0.938716	0.907218	0.9049	0.928034	0.90793	0.920178
cg05147509	ABCA3	0.718458	0.770102	0.708115	0.705691	0.818724	0.786029	0.695248	0.711132	0.808043	0.719583	0.706007	0.741415	0.717998	0.689067	0.69209	0.740856	0.666535	0.705119
cg05654361	ABCA3	0.735403	0.762102	0.720281	0.701114	0.762158	0.870871	0.898667	0.910398	0.911491	0.886897	0.918433	0.856111	0.836309	0.82206	0.79652	0.839211	0.847185	0.847049
cg05814755	ABCA3	0.915117	0.866055	0.821698	0.91295	0.823067	0.950025	0.893216	0.941299	0.950512	0.956953	0.970264	0.914833	0.905185	0.873446	0.924788	0.928122	0.907609	0.913684
cg05824333	ABCA3	0.891058	0.97404	0.913378	0.967131	0.907477	0.928067	0.900495	0.90859	0.983578	0.965337	0.969961	0.943983	0.933148	0.913287	0.951492	0.963303	0.900651	0.947688
cg06250288	ABCA3	0.913495	0.902377	0.92925	0.932924	0.911011	0.946497	0.937972	0.932003	0.963062	0.966468	0.965669	0.943911	0.943885	0.873722	0.921227	0.936382	0.921287	0.942031
cg06335980	ABCA3	0.832061	0.745291	0.874835	0.883254	0.751535	0.853717	0.906071	0.911821	0.932186	0.833736	0.876134	0.856401	0.875862	0.835952	0.858411	0.852211	0.8409	0.85513
cg06933862	ABCA3	0.711591	0.8601	0.877755	0.903905	0.889148	0.937911	0.93846	0.923823	0.975065	0.960816	0.933493	0.951093	0.935808	0.92373	0.914553	0.906977	0.917392	0.92048
cg07301574	ABCA3	0.802746	0.842536	0.849554	0.850014	0.677293	0.900904	0.880266	0.892324	0.904413	0.900154	0.930407	0.889787	0.893824	0.871571	0.786939	0.858057	0.899887	0.889152
cg07701514	ABCA3	0.743355	0.807113	0.59854	0.680279	0.746955	0.9545	0.836854	0.92486	0.911233	0.955982	0.945537	0.887217	0.870727	0.834941	0.874506	0.884385	0.855101	0.864402
cg07737682	ABCA3	0.875635	0.931678	0.958666	0.854411	0.778027	0.885104	0.81574	0.867079	0.884031	0.925044	0.947003	0.809893	0.783044	0.742716	0.744613	0.776756	0.780974	0.81455
cg08131081	ABCA3	0.827088	0.895375	0.943806	0.903205	0.935851	0.935049	0.955023	0.956697	0.952155	0.946215	0.917479	0.954147	0.938595	0.923153	0.907034	0.916653	0.924861	0.953615
cg08322747	ABCA3	0.937962	0.931398	0.954149	0.982894	0.983671	0.9858	0.974424	0.985683	0.985378	0.941693	0.940015	0.980504	0.979747	0.976603	0.976969	0.977426	0.9752	0.977398
cg08449748	ABCA3	0.914025	0.70237	0.607613	0.704852	0.468328	0.807226	0.820998	0.839292	0.795789	0.864071	0.904982	0.781196	0.773138	0.746974	0.727138	0.722604	0.775518	0.780603
cg08490220	ABCA3	0.524148	0.573877	0.556757	0.666295	0.509753	0.851035	0.862997	0.84373	0.853712	0.85514	0.873403	0.822351	0.81216	0.780449	0.78994	0.804844	0.792351	0.826614
cg08644341	ABCA3	0.834362	0.825512	0.940453	0.825575	0.77019	0.965174	0.956937	0.956687	0.962358	0.973878	0.975629	0.940425	0.944162	0.871474	0.872461	0.953288	0.902103	0.925504
cg08900781	ABCA3	0.834827	0.864324	0.813898	0.878623	0.706396	0.921773	0.892054	0.940337	0.924519	0.900141	0.933747	0.888012	0.886769	0.839161	0.823537	0.877608	0.845148	0.899643
cg09263316	ABCA3	0.755596	0.912033	0.93014	0.868207	0.902836	0.964323	0.972471	0.958798	0.96289	0.962513	0.963515	0.942915	0.965857	0.93904	0.929393	0.940501	0.945495	0.961044
cg09481056	ABCA3	0.634045	0.869242	0.855029	0.860522	0.855945	0.91094	0.871366	0.827855	0.905886	0.922393	0.921356	0.868394	0.86459	0.785171	0.789924	0.807643	0.813369	0.814569
cg09681286	ABCA3	0.321404	0.698382	0.502751	0.727059	0.792061	0.954067	0.939877	0.979748	0.977961	0.91935	0.977433	0.949321	0.964988	0.924383	0.965674	0.95246	0.928286	0.923211
cg09722408	ABCA3	0.835969	0.887022	0.940101	0.903622	0.913543	0.977689	0.953759	0.96091	0.967553	0.956688	0.95761	0.937483	0.942078	0.894494	0.922982	0.903854	0.916479	0.927179
cg09954729	ABCA3	0.554025	0.766964	0.660248	0.901334	0.853672	0.970916	0.826201	0.881049	0.977644	0.920239	0.927427	0.964685	0.959602	0.938935	0.890262	0.900941	0.897586	0.953259
cg10125193	ABCA3	0.923359	0.903156	0.928086	0.904571	0.852117	0.918687	0.887266	0.922338	0.933152	0.93763	0.965228	0.895211	0.888727	0.829816	0.8541	0.8693	0.863623	0.863687
cg10154010	ABCA3	0.973749	0.950167	0.932916	0.944263	0.944391	0.94606	0.910437	0.931392	0.971508	0.953698	0.973847	0.955786	0.944361	0.955671	0.890908	0.951949	0.933628	0.938745
cg10275969	ABCA3	0.914435	0.869256	0.769475	0.757667	0.622226	0.895511	0.913722	0.858352	0.885102	0.930039	0.953867	0.846776	0.824001	0.817625	0.814759	0.835913	0.841522	0.823665
cg16463165	ABCA3	0.707961	0.713759	0.752738	0.668288	0.447823	0.916407	0.887037	0.908427	0.929614	0.920632	0.940479	0.857333	0.821215	0.843206	0.780026	0.820176	0.808628	0.863279
cg19754709	ABCA3	0.704647	0.682129	0.686161	0.72235	0.658021	0.914304	0.873827	0.895858	0.908721	0.930234	0.913364	0.897424	0.864591	0.797688	0.851985	0.902314	0.873802	0.859552
cg20915212	ABCA3	0.757837	0.70771	0.753812	0.76896	0.661183	0.87601	0.851174	0.887647	0.889631	0.903212	0.916005	0.869316	0.855374	0.809812	0.795704	0.841062	0.856304	0.854153
cg01437135	ABCA4	0.219624	0.614739	0.367023	0.476709	0.160428	0.828537	0.781059	0.85551	0.702405	0.840754	0.904238	0.768423	0.733993	0.774179	0.756133	0.798582	0.798017	0.818714
cg01807748	ABCA4	0.984251	0.967501	0.897024	0.971172	0.962043	0.792481	0.882072	0.90183	0.454133	0.909392	0.948683	0.796142	0.743812	0.865348	0.825082	0.891549	0.831302	0.896372
cg01921066	ABCA4	0.345518	0.36124	0.362578	0.152251	0.0745468	0.798511	0.620345	0.728746	0.729908	0.842195	0.866456	0.705142	0.706983	0.660397	0.750435	0.832055	0.656658	0.633043
cg01922613	ABCA4	0.369022	0.417975	0.413599	0.276499	0.107852	0.961595	0.957116	0.973158	0.918004	0.978547	0.978999	0.951436	0.952649	0.95704	0.936814	0.948439	0.958594	0.953275
cg04100956	ABCA4	0.964335	0.932355	0.940536	0.805729	0.783616	0.8413	0.799859	0.862399	0.756918	0.940081	0.941538	0.785092	0.787302	0.789269	0.748987	0.814575	0.801924	0.805828
cg04350215	ABCA4	0.640054	0.867397	0.84158	0.822224	0.628234	0.923875	0.924236	0.958146	0.902212	0.962593	0.967392	0.871643	0.880059	0.8766	0.864493	0.928664	0.870111	0.903064
cg04491808	ABCA4	0.856629	0.838405	0.786375	0.76866	0.598123	0.704064	0.738197	0.794373	0.576922	0.824081	0.853503	0.672097	0.657483	0.727301	0.686259	0.717665	0.713264	0.717474
cg04592706	ABCA4	0.971909	0.968291	0.969958	0.96527	0.961453	0.945868	0.956328	0.945278	0.959429	0.969541	0.952197	0.941735	0.962998	0.949254	0.928938	0.958464	0.92883	0.964149
cg06895831	ABCA4	0.73677	0.845039	0.699748	0.861072	0.558081	0.764792	0.870013	0.785662	0.83441	0.718999	0.78008	0.793454	0.764907	0.845975	0.896144	0.807475	0.810476	0.846772
cg09168805	ABCA4	0.724324	0.560406	0.676908	0.709684	0.881278	0.783542	0.707682	0.752571	0.581092	0.751951	0.791247	0.678566	0.667537	0.64874	0.707036	0.708521	0.653455	0.663656
cg09234454	ABCA4	0.563644	0.528947	0.461692	0.871818	0.604729	0.888494	0.881544	0.844879	0.944246	0.883198	0.85969	0.942109	0.923077	0.908566	0.776639	0.891464	0.930432	0.921427
cg09360041	ABCA4	0.925614	0.953484	0.840277	0.879053	0.889413	0.964388	0.963669	0.970106	0.969096	0.971782	0.972626	0.951325	0.936723	0.921807	0.909116	0.950011	0.92383	0.931466
cg12085314	ABCA4	0.211271	0.140516	0.166733	0.0461036	0.0331277	0.135358	0.0861824	0.0662021	0.106	0.270107	0.294065	0.0977305	0.0838401	0.120174	0.0606347	0.0931916	0.114356	0.0752249
cg12600556	ABCA4	0.943125	0.798403	0.939883	0.865021	0.758195	0.957928	0.936611	0.951403	0.972761	0.95676	0.967438	0.94593	0.934482	0.885879	0.93364	0.935686	0.920681	0.936324
cg12869058	ABCA4	0.955743	0.893196	0.949012	0.881431	0.831307	0.938304	0.914691	0.905242	0.948397	0.953947	0.959634	0.900753	0.905661	0.821817	0.90396	0.893041	0.84857	0.852718
cg14014879	ABCA4	0.387288	0.427626	0.38558	0.189514	0.272926	0.897758	0.889877	0.863364	0.927164	0.938077	0.93201	0.88824	0.853507	0.847953	0.852391	0.901704	0.87076	0.859189
cg14787287	ABCA4	0.965196	0.978958	0.980043	0.95541	0.911901	0.967751	0.955784	0.967366	0.96237	0.975077	0.975727	0.95933	0.974783	0.944312	0.952571	0.96191	0.941026	0.948499
cg16298016	ABCA4	0.977634	0.969614	0.971443	0.966618	0.921849	0.925143	0.939276	0.934407	0.964038	0.972398	0.974787	0.944115	0.934248	0.957244	0.930143	0.940299	0.920679	0.954749
cg18185648	ABCA4	0.337431	0.3156	0.45202	0.122202	0.0601836	0.955451	0.951595	0.942215	0.943714	0.968575	0.954595	0.89339	0.924755	0.893523	0.894228	0.904331	0.879855	0.905923
cg18377941	ABCA4	0.966215	0.959555	0.971726	0.963775	0.958254	0.944182	0.921811	0.931445	0.973007	0.976195	0.968418	0.952176	0.952096	0.934798	0.926167	0.945974	0.948905	0.957736
cg18800235	ABCA4	0.969822	0.95804	0.964967	0.965731	0.956455	0.933422	0.950202	0.948524	0.917106	0.891573	0.935512	0.902688	0.91063	0.917767	0.944433	0.936913	0.908852	0.910102
cg19378389	ABCA4	0.878089	0.871802	0.787286	0.915142	0.924444	0.931334	0.941946	0.929496	0.970026	0.963064	0.964246	0.953157	0.945468	0.934384	0.924943	0.936877	0.950111	0.958538
cg21692182	ABCA4	0.977286	0.980443	0.982758	0.972854	0.964693	0.966284	0.95763	0.961868	0.985703	0.957419	0.972627	0.931331	0.946768	0.939831	0.958223	0.961326	0.932646	0.953929
cg25196715	ABCA4	0.951511	0.96843	0.973403	0.961455	0.943497	0.95627	0.949482	0.956009	0.965094	0.967991	0.963207	0.954172	0.954185	0.939284	0.940512	0.945352	0.936325	0.951635
cg26904308	ABCA4	0.976249	0.949635	0.962613	0.911954	0.744684	0.948931	0.933472	0.941011	0.935511	0.951804	0.962189	0.905899	0.925205	0.917006	0.931595	0.960151	0.913932	0.927673
cg20746830	ABCA4;ABCA4	0.808709	0.899117	0.902516	0.833751	0.833215	0.910491	0.890559	0.879806	0.898105	0.933143	0.946881	0.867957	0.855508	0.890887	0.85918	0.885101	0.872549	0.877951
cg00803816	ABCA5	0.212455	0.246156	0.266209	0.0949123	0.0935336	0.158694	0.11696	0.156659	0.112612	0.245027	0.283292	0.13491	0.142345	0.0828412	0.147205	0.175535	0.0913069	0.0925059
cg06001310	ABCA5	0.138278	0.164539	0.159402	0.0621602	0.034246	0.0681719	0.0531198	0.0566606	0.0700263	0.16158	0.203859	0.0394569	0.0493014	0.031823	0.0410288	0.042279	0.0372782	0.0409615
cg06409153	ABCA5	0.460887	0.3503	0.527332	0.276245	0.112237	0.861345	0.652935	0.824601	0.870909	0.877609	0.918987	0.802633	0.825733	0.630527	0.760983	0.817935	0.681949	0.702277
cg08197943	ABCA5	0.175313	0.239404	0.281596	0.0711771	0.0504495	0.0909721	0.0750988	0.0697718	0.128117	0.240227	0.31546	0.0695534	0.0970886	0.0540669	0.0756805	0.123025	0.0582051	0.0685876
cg10187674	ABCA5	0.314913	0.339847	0.459267	0.298377	0.128933	0.326378	0.203967	0.300602	0.430235	0.441408	0.371512	0.238768	0.233284	0.177598	0.192468	0.396486	0.169538	0.221132
cg17302455	ABCA5	0.938243	0.888611	0.928674	0.938909	0.94548	0.89831	0.865436	0.915745	0.883103	0.910589	0.922776	0.85297	0.863849	0.906753	0.875071	0.91319	0.859878	0.921737
cg24127866	ABCA5	0.246177	0.208424	0.252679	0.068277	0.0705798	0.088737	0.0755844	0.0866573	0.107386	0.284214	0.319439	0.0631416	0.0917075	0.0678916	0.080871	0.10313	0.0953206	0.071609
cg25385760	ABCA5	0.0241411	0.0248203	0.0222869	0.0176078	0.0183943	0.0143249	0.0184161	0.0170193	0.0181508	0.0203883	0.0184408	0.017609	0.0170081	0.0186557	0.0170566	0.0185819	0.0181451	0.0188331
cg03805929	ABCA5;ABCA5	0.813826	0.770695	0.809053	0.912983	0.841032	0.722411	0.664633	0.707826	0.928485	0.840013	0.82506	0.798519	0.79965	0.837861	0.605266	0.787723	0.868341	0.852696
cg06127577	ABCA5;ABCA5	0.247323	0.269004	0.26067	0.0965994	0.0548043	0.107286	0.0979012	0.0906994	0.109337	0.327141	0.369498	0.103022	0.0753487	0.0742368	0.0916024	0.0809799	0.0781774	0.0863851
cg11651717	ABCA5;ABCA5	0.215076	0.192932	0.178647	0.0678848	0.0601112	0.09725	0.093536	0.0963691	0.114326	0.259828	0.235715	0.084399	0.0754579	0.0622908	0.0744972	0.0878896	0.099774	0.0762257
cg24971957	ABCA5;ABCA5	0.0156349	0.0148121	0.0184306	0.0155981	0.0226833	0.0173369	0.0168731	0.0220153	0.0186639	0.0110049	0.0135635	0.0177548	0.0158272	0.0212726	0.0169841	0.0217475	0.0207729	0.0168576
cg25174455	ABCA5;ABCA5	0.963451	0.919586	0.937332	0.970023	0.957125	0.943156	0.909224	0.920175	0.975164	0.972768	0.951236	0.940557	0.948799	0.952594	0.915577	0.941247	0.96043	0.956063
cg25793628	ABCA5;ABCA5	0.544919	0.470766	0.550871	0.552167	0.732531	0.632404	0.566653	0.504093	0.780463	0.705999	0.672483	0.584671	0.593314	0.675529	0.463506	0.378224	0.681252	0.705899
cg07372195	ABCA5;ABCA5;ABCA5	0.778676	0.884718	0.902337	0.942689	0.763743	0.938748	0.928508	0.915263	0.966125	0.971254	0.939267	0.944998	0.929143	0.917223	0.896929	0.937646	0.943087	0.946484
cg02253236	ABCA7	0.962333	0.94532	0.93988	0.882004	0.86376	0.906214	0.815766	0.854952	0.940447	0.938417	0.931039	0.91076	0.866129	0.748838	0.733447	0.831218	0.831611	0.803957
cg02817925	ABCA7	0.979837	0.983404	0.98267	0.977577	0.977526	0.977746	0.956649	0.972153	0.980343	0.979384	0.97865	0.97893	0.97864	0.965729	0.913135	0.963376	0.972701	0.974383
cg02959678	ABCA7	0.95843	0.967237	0.957182	0.857474	0.648425	0.79993	0.755924	0.800934	0.929927	0.938522	0.947946	0.911076	0.893783	0.806693	0.815216	0.854672	0.857311	0.862857
cg02986791	ABCA7	0.933697	0.787251	0.791789	0.748162	0.882081	0.263972	0.456718	0.745424	0.876965	0.955958	0.942984	0.940825	0.916804	0.802687	0.853217	0.936537	0.891746	0.918003
cg05372495	ABCA7	0.961756	0.958696	0.586045	0.687964	0.870105	0.334702	0.430183	0.567204	0.965725	0.899124	0.835034	0.946227	0.925559	0.716017	0.843924	0.932902	0.838009	0.865752
cg05504606	ABCA7	0.179442	0.189492	0.209844	0.0624124	0.0451623	0.261678	0.369769	0.385567	0.224601	0.45536	0.495383	0.316851	0.332768	0.286592	0.28003	0.357837	0.293294	0.322177
cg05989429	ABCA7	0.197451	0.1579	0.153354	0.0724325	0.0494645	0.034231	0.0700003	0.0484396	0.0520594	0.171939	0.252853	0.0547187	0.0440942	0.0761915	0.0515089	0.0450909	0.0573271	0.0590739
cg06169110	ABCA7	0.730377	0.694352	0.789429	0.685189	0.785009	0.849287	0.74949	0.815966	0.906956	0.853262	0.859629	0.846706	0.797502	0.691108	0.711006	0.833799	0.773786	0.820003
cg06730721	ABCA7	0.15568	0.153439	0.157603	0.0453578	0.0413799	0.0964341	0.0986204	0.082889	0.0753885	0.217712	0.263136	0.0938984	0.0910767	0.0817488	0.0734474	0.129603	0.0857385	0.0803517
cg07726048	ABCA7	0.185571	0.183921	0.169642	0.0702561	0.0486142	0.0734666	0.0917236	0.0770816	0.0821121	0.196747	0.258557	0.0739229	0.0730421	0.0699348	0.0641367	0.054649	0.0651053	0.0650629
cg07951348	ABCA7	0.467653	0.378215	0.420691	0.155862	0.0993249	0.15791	0.198442	0.164162	0.251457	0.474945	0.603722	0.176099	0.150794	0.141954	0.107753	0.172769	0.180237	0.216591
cg10749413	ABCA7	0.243827	0.226623	0.255218	0.074669	0.0354534	0.0722369	0.0765865	0.0721385	0.0913893	0.245778	0.396236	0.0889362	0.0760133	0.140024	0.0900733	0.0626431	0.0926375	0.0961965
cg12082025	ABCA7	0.946118	0.897526	0.356805	0.417004	0.380834	0.0350805	0.0540368	0.291995	0.953661	0.787832	0.760503	0.918313	0.926341	0.4787	0.572958	0.808414	0.686533	0.717437
cg18529892	ABCA7	0.452041	0.641283	0.838045	0.756027	0.550692	0.856452	0.852731	0.818451	0.779328	0.852193	0.869891	0.84371	0.83458	0.802627	0.76287	0.798946	0.813529	0.835278
cg21590311	ABCA7	0.218759	0.184092	0.18893	0.0747773	0.0540155	0.0837155	0.0881758	0.106084	0.101002	0.242462	0.214521	0.0637632	0.0762725	0.0509286	0.0729007	0.0812604	0.0697703	0.0776262
cg21995147	ABCA7	0.958654	0.969223	0.545519	0.784382	0.604757	0.247349	0.169035	0.741248	0.983409	0.963503	0.885167	0.971767	0.975315	0.874692	0.964034	0.965161	0.953523	0.969148
cg23027715	ABCA7	0.947243	0.93671	0.948559	0.897801	0.71734	0.739964	0.624949	0.762676	0.8714	0.897163	0.88027	0.862098	0.849144	0.749964	0.792601	0.811395	0.794255	0.810426
cg23657707	ABCA7	0.964852	0.85996	0.964234	0.965499	0.971999	0.987277	0.979627	0.986775	0.982321	0.987334	0.98759	0.978674	0.978969	0.98065	0.979593	0.981164	0.980327	0.981998
cg24145486	ABCA7	0.957099	0.955726	0.950348	0.920162	0.884167	0.905273	0.92726	0.926783	0.914896	0.958166	0.976604	0.91056	0.903121	0.885171	0.879606	0.890391	0.901569	0.906188
cg26263477	ABCA7	0.24673	0.292628	0.284463	0.101181	0.0756332	0.198408	0.235289	0.293324	0.206998	0.395511	0.467066	0.239473	0.219568	0.208012	0.237802	0.253201	0.177694	0.208458
cg26264438	ABCA7	0.0142228	0.015872	0.0152866	0.0126662	0.0127742	0.0124789	0.0107005	0.00904764	0.0133016	0.0135574	0.0123516	0.0124323	0.0098051	0.0121759	0.0136326	0.0114672	0.0133483	0.013472
cg26576206	ABCA7	0.0256431	0.0277036	0.0253559	0.0177134	0.0394676	0.0178117	0.038237	0.175875	0.0172283	0.0483762	0.0720888	0.0792174	0.207711	0.178331	0.0309787	0.205557	0.029802	0.151885
cg03850529	ABCA8	0.956199	0.928583	0.935199	0.959146	0.959068	0.956264	0.946442	0.949752	0.973812	0.970506	0.975127	0.961925	0.964576	0.951885	0.9267	0.957098	0.964128	0.948019
cg17334372	ABCA8	0.730218	0.753791	0.718443	0.921628	0.894547	0.823876	0.728672	0.80519	0.942387	0.907465	0.907855	0.892108	0.78386	0.902845	0.748474	0.814596	0.939286	0.926855
cg17461670	ABCA8	0.756615	0.805995	0.790491	0.902708	0.902091	0.788774	0.719301	0.753103	0.931376	0.902131	0.930458	0.880448	0.82821	0.913717	0.729155	0.787337	0.949303	0.917108
cg20561863	ABCA8	0.464144	0.610131	0.579337	0.118317	0.0692819	0.89981	0.881167	0.902915	0.952452	0.962849	0.942945	0.932231	0.915191	0.8999	0.899484	0.926125	0.935262	0.912139
cg21660392	ABCA8	0.498582	0.860672	0.831445	0.418257	0.191173	0.949445	0.9119	0.923068	0.966147	0.929046	0.96394	0.952679	0.959978	0.945301	0.902303	0.94485	0.961903	0.95394
cg01517431	ABCA9	0.335567	0.671983	0.485439	0.506484	0.487978	0.922463	0.905962	0.918551	0.934301	0.937947	0.940478	0.938458	0.943709	0.888878	0.882107	0.940019	0.918785	0.952834
cg12504828	ABCA9	0.856878	0.882735	0.886833	0.864789	0.856643	0.847854	0.820922	0.824359	0.921274	0.889358	0.897807	0.880603	0.866422	0.854992	0.789205	0.846659	0.863323	0.868692
cg19464780	ABCA9	0.335094	0.383788	0.407055	0.147461	0.0966836	0.942443	0.912011	0.929057	0.974291	0.956541	0.932376	0.962045	0.933345	0.938719	0.903511	0.941994	0.949181	0.931696
cg26352073	ABCA9	0.881953	0.897282	0.856221	0.931101	0.922181	0.910453	0.780722	0.88553	0.947618	0.922509	0.734724	0.885336	0.921032	0.767593	0.860414	0.83297	0.826145	0.836801
cg00141548	ABCB1	0.292627	0.254422	0.318113	0.127912	0.101814	0.513916	0.509319	0.487225	0.41545	0.61537	0.673733	0.451921	0.480173	0.411194	0.384996	0.533488	0.468156	0.446479
cg00862116	ABCB1	0.454558	0.535087	0.798241	0.0735204	0.0779982	0.323323	0.420065	0.408583	0.233423	0.715182	0.793464	0.268964	0.307817	0.327548	0.225215	0.254334	0.344427	0.344344
cg06562372	ABCB1	0.0209839	0.0213013	0.234186	0.0702358	0.0909216	0.10713	0.137206	0.124802	0.0818174	0.0506144	0.0498488	0.112006	0.103438	0.161615	0.0853677	0.167952	0.144311	0.146975
cg09105881	ABCB1	0.376015	0.338975	0.682311	0.0975785	0.129931	0.202958	0.15987	0.18409	0.134941	0.452594	0.493361	0.143281	0.152765	0.132947	0.156409	0.196285	0.147207	0.162189
cg12270822	ABCB1	0.236808	0.24546	0.200186	0.0912623	0.105836	0.261806	0.21007	0.209203	0.204575	0.369325	0.359172	0.16691	0.22877	0.150062	0.203908	0.181439	0.204858	0.186778
cg15759056	ABCB1	0.026308	0.0263413	0.0310143	0.0193995	0.0207325	0.0225716	0.0233963	0.0250568	0.0230793	0.0286515	0.0232638	0.0199809	0.0226304	0.0212298	0.0286006	0.0255285	0.0204153	0.0185993
cg16288248	ABCB1	0.148939	0.146886	0.27546	0.0702887	0.0468142	0.297877	0.368903	0.240759	0.22013	0.370194	0.480944	0.298135	0.360683	0.354987	0.269099	0.418735	0.414504	0.418945
cg16772035	ABCB1	0.218153	0.208597	0.221792	0.085763	0.0443366	0.118309	0.242542	0.21364	0.130124	0.273422	0.395301	0.182766	0.154131	0.189651	0.207059	0.280041	0.200695	0.181397
cg19861260	ABCB1	0.789413	0.883429	0.678918	0.68008	0.87263	0.90381	0.828461	0.905881	0.963897	0.931208	0.925209	0.946091	0.926213	0.925644	0.859996	0.913375	0.927701	0.956258
cg22899422	ABCB1	0.740003	0.749165	0.666105	0.746965	0.574392	0.915991	0.850928	0.889063	0.958968	0.931068	0.924109	0.933556	0.924082	0.919803	0.872984	0.912755	0.93542	0.862424
cg24138422	ABCB1	0.87887	0.871411	0.744395	0.82285	0.823617	0.938564	0.909857	0.926142	0.909234	0.978428	0.974805	0.938524	0.9613	0.930713	0.868849	0.933351	0.940532	0.922823
cg25477497	ABCB1	0.879715	0.906172	0.943164	0.854302	0.931756	0.959105	0.942147	0.944709	0.972364	0.96075	0.968709	0.9513	0.941354	0.900343	0.921521	0.949682	0.929216	0.938577
cg27507700	ABCB1	0.177097	0.162972	0.591868	0.0650431	0.0843857	0.104713	0.122203	0.129847	0.119718	0.259217	0.429794	0.109202	0.167364	0.170767	0.117247	0.127367	0.17362	0.186284
cg17960051	ABCB1;RUNDC3B;RUNDC3B;RUNDC3B	0.0283913	0.0263947	0.0280178	0.0161215	0.0197724	0.0174833	0.0197996	0.0165148	0.0218267	0.0275289	0.0261206	0.0213038	0.0185947	0.0176126	0.0180107	0.0173074	0.0171595	0.0174395
cg00355656	ABCB10	0.95748	0.962529	0.824676	0.892444	0.911144	0.967125	0.95418	0.961575	0.969106	0.934972	0.95112	0.946978	0.936686	0.887522	0.917156	0.926152	0.918776	0.938693
cg02280855	ABCB10	0.0180447	0.0173614	0.0180672	0.0117253	0.0136535	0.0122512	0.0127705	0.013532	0.013993	0.0130342	0.0127242	0.0139385	0.011789	0.0136114	0.0139244	0.0147796	0.0125742	0.0104699
cg04975458	ABCB10	0.971211	0.956414	0.943963	0.957713	0.954351	0.953106	0.94517	0.943203	0.971279	0.970058	0.962781	0.940361	0.935822	0.941092	0.928204	0.950715	0.894056	0.946918
cg05552534	ABCB10	0.15682	0.164005	0.159644	0.0811685	0.055804	0.129245	0.107698	0.108153	0.106789	0.227424	0.237971	0.0957212	0.0869555	0.107085	0.0817355	0.0829687	0.147669	0.117399
cg07195660	ABCB10	0.134662	0.166032	0.162544	0.0405586	0.0337065	0.0441159	0.0811288	0.0539988	0.0654126	0.177519	0.21693	0.0401241	0.0485283	0.0394535	0.0384857	0.0395724	0.052573	0.0528341
cg11742688	ABCB10	0.986492	0.980917	0.975129	0.973706	0.974642	0.976058	0.969435	0.979098	0.984396	0.967647	0.984298	0.961935	0.966183	0.960843	0.964789	0.97187	0.952591	0.973945
cg11789864	ABCB10	0.0265679	0.0297142	0.0282889	0.0193301	0.0257212	0.0205157	0.022603	0.0192346	0.0229409	0.0245511	0.0222657	0.0210104	0.024105	0.0233759	0.0248036	0.0219722	0.0358102	0.022658
cg15632839	ABCB10	0.287681	0.35622	0.328539	0.062597	0.0661899	0.103854	0.0879685	0.112864	0.183979	0.334845	0.400459	0.0979393	0.0869822	0.0613999	0.0859722	0.0890225	0.0917499	0.102362
cg18313106	ABCB10	0.0161148	0.0132951	0.0128152	0.0465198	0.0281744	0.0671193	0.0560293	0.058447	0.0437226	0.010051	0.0130991	0.0680492	0.0698007	0.040785	0.0492086	0.0522197	0.0513712	0.0485156
cg21220147	ABCB10	0.0325693	0.0323802	0.0335788	0.0463739	0.0748897	0.0165431	0.019702	0.018686	0.0239485	0.0222116	0.0250888	0.0207719	0.0136264	0.0205184	0.0226962	0.0226206	0.0202755	0.0259954
cg00295325	ABCB11	0.328743	0.417526	0.290068	0.179726	0.0635881	0.939599	0.858604	0.908589	0.909119	0.902637	0.923452	0.86503	0.868525	0.794359	0.835418	0.892207	0.841325	0.84126
cg08997639	ABCB11	0.90864	0.959521	0.901039	0.923617	0.892845	0.955364	0.910044	0.950883	0.971104	0.975572	0.971222	0.954443	0.950689	0.924559	0.948993	0.949658	0.941812	0.941598
cg20118424	ABCB11	0.796937	0.943006	0.879087	0.950034	0.868346	0.94158	0.956255	0.959581	0.973551	0.966704	0.973059	0.970526	0.964165	0.961327	0.955061	0.969017	0.957765	0.977331
cg24334048	ABCB11	0.644855	0.780709	0.63764	0.588516	0.205293	0.841087	0.828127	0.85982	0.916251	0.921325	0.924553	0.92307	0.903893	0.906131	0.832759	0.890253	0.940535	0.946533
cg18912768	ABCB11;ABCB11	0.219585	0.413523	0.308021	0.365943	0.134127	0.947968	0.957529	0.954058	0.96945	0.965639	0.969312	0.948738	0.944366	0.912972	0.935108	0.946558	0.891062	0.924652
cg00919237	ABCB4;ABCB4;ABCB4	0.903001	0.851779	0.852223	0.939652	0.933284	0.852344	0.79801	0.840337	0.943739	0.915762	0.908955	0.924623	0.90235	0.920407	0.8017	0.873849	0.940322	0.932273
cg02000606	ABCB4;ABCB4;ABCB4	0.333771	0.423518	0.291679	0.154932	0.0783736	0.952144	0.946469	0.950373	0.977156	0.963926	0.976214	0.962151	0.967389	0.949945	0.942589	0.95628	0.942394	0.957972
cg04219946	ABCB4;ABCB4;ABCB4	0.303057	0.434842	0.246773	0.123504	0.0660912	0.17864	0.107562	0.168926	0.194729	0.400767	0.476391	0.141929	0.178653	0.118199	0.0726316	0.215348	0.121295	0.161049
cg04438814	ABCB4;ABCB4;ABCB4	0.0205942	0.0315169	0.0288934	0.0235759	0.0286359	0.0307339	0.0213561	0.0244744	0.0228419	0.0202604	0.0228387	0.0231085	0.0265318	0.0333922	0.0322874	0.0311822	0.0267938	0.0313726
cg04996195	ABCB4;ABCB4;ABCB4	0.0454442	0.0109585	0.0181743	0.117524	0.123017	0.0967414	0.0222825	0.0453381	0.155348	0.0175207	0.0412306	0.0892803	0.0818984	0.0260584	0.0269325	0.093218	0.0164603	0.0463358
cg06869512	ABCB4;ABCB4;ABCB4	0.925775	0.955362	0.938839	0.840307	0.738054	0.960151	0.936339	0.934534	0.965541	0.96633	0.97495	0.931705	0.911768	0.827702	0.920628	0.929948	0.873801	0.89357
cg13338827	ABCB4;ABCB4;ABCB4	0.0271742	0.0311698	0.0238217	0.0169152	0.0220499	0.0179385	0.0218028	0.0169842	0.0321803	0.0240197	0.0254413	0.0252241	0.0235731	0.0251311	0.0225295	0.0272982	0.0216446	0.0238079
cg23688817	ABCB4;ABCB4;ABCB4	0.260112	0.211689	0.210524	0.0973884	0.0738992	0.308142	0.233961	0.310202	0.312216	0.516084	0.55581	0.284316	0.257823	0.222966	0.230558	0.316482	0.219891	0.224895
cg25679366	ABCB4;ABCB4;ABCB4	0.0432192	0.0301302	0.0327543	0.0162352	0.0209168	0.0172226	0.0240524	0.0205871	0.0171592	0.0300754	0.0281634	0.0208644	0.019274	0.0183777	0.0230436	0.0246734	0.0164481	0.0217392
cg25823085	ABCB4;ABCB4;ABCB4	0.265588	0.0863952	0.0408294	0.254102	0.411353	0.231943	0.0532684	0.0886943	0.301552	0.0540232	0.0824795	0.156115	0.135504	0.0977029	0.0347666	0.130712	0.0403865	0.0788376
cg08888968	ABCB5	0.903835	0.843255	0.862108	0.903343	0.880603	0.894659	0.872157	0.922651	0.969394	0.959552	0.966754	0.948944	0.948818	0.959939	0.856974	0.930932	0.969843	0.951831
cg14878128	ABCB5	0.683406	0.785091	0.713474	0.713863	0.198549	0.851467	0.790043	0.840504	0.95215	0.919889	0.914885	0.872349	0.866684	0.875265	0.780919	0.869481	0.885227	0.8951
cg20966504	ABCB5	0.86233	0.944115	0.952633	0.81013	0.652276	0.964305	0.944283	0.966458	0.962021	0.980568	0.971305	0.941102	0.924716	0.841145	0.92931	0.948043	0.87013	0.908586
cg21202529	ABCB5	0.840727	0.826779	0.912482	0.828564	0.560719	0.940926	0.939241	0.953407	0.981711	0.970838	0.981342	0.964479	0.940426	0.952238	0.910314	0.937108	0.948054	0.959646
cg25826515	ABCB5;ABCB5	0.737182	0.62897	0.585814	0.590319	0.363492	0.905435	0.83434	0.898982	0.960715	0.957281	0.952525	0.951336	0.927133	0.933259	0.894529	0.91102	0.938507	0.945791
cg25840822	ABCB5;ABCB5;ABCB5	0.824438	0.81212	0.789087	0.890093	0.836207	0.868358	0.870185	0.90681	0.952847	0.957997	0.947028	0.940491	0.918001	0.930308	0.854158	0.917559	0.94892	0.956109
cg02470904	ABCB5;ABCB5;ABCB5;ABCB5	0.749812	0.716213	0.648486	0.50893	0.404077	0.831915	0.808415	0.813321	0.823503	0.819337	0.920236	0.853497	0.844371	0.825101	0.843416	0.866447	0.903603	0.866224
cg22426329	ABCB5;ABCB5;ABCB5;ABCB5	0.637188	0.892529	0.745946	0.788354	0.72947	0.960318	0.948961	0.956399	0.949746	0.939296	0.960567	0.933213	0.940645	0.864061	0.915732	0.919286	0.896165	0.902709
cg23605722	ABCB5;ABCB5;ABCB5;ABCB5	0.656941	0.812241	0.760425	0.903725	0.685914	0.880663	0.869424	0.851803	0.956398	0.915202	0.927126	0.94285	0.937838	0.914015	0.896727	0.924719	0.947003	0.954742
cg23626475	ABCB5;ABCB5;ABCB5;ABCB5	0.789046	0.875868	0.838605	0.895445	0.676902	0.939755	0.923164	0.93459	0.956683	0.94287	0.946623	0.958988	0.929742	0.919727	0.934439	0.940929	0.937131	0.959313
cg22066521	ABCB5;ABCB5;ABCB5;ABCB5;ABCB5;ABCB5;ABCB5	0.744756	0.785713	0.757718	0.894858	0.73797	0.896198	0.860676	0.89552	0.951203	0.961923	0.963751	0.936643	0.930455	0.93242	0.868803	0.900637	0.956372	0.953472
cg00719108	ABCB6	0.982776	0.97661	0.982153	0.98523	0.982576	0.977016	0.75311	0.839929	0.98487	0.894623	0.87627	0.956192	0.881605	0.756771	0.774692	0.606529	0.805134	0.764234
cg02776283	ABCB6	0.981606	0.983245	0.970135	0.900477	0.944342	0.951628	0.953205	0.938348	0.958568	0.984056	0.989068	0.944453	0.927026	0.839482	0.8477	0.921425	0.872373	0.911323
cg06716437	ABCB6	0.31127	0.273121	0.289276	0.132847	0.143836	0.129507	0.18311	0.100226	0.308338	0.324384	0.335517	0.161014	0.14456	0.129841	0.087692	0.131626	0.116078	0.091411
cg07100128	ABCB6	0.183506	0.229505	0.209242	0.0902041	0.0539418	0.0615092	0.139955	0.0862371	0.088642	0.200571	0.207421	0.060654	0.0765319	0.0625438	0.0763433	0.135917	0.0762988	0.0711472
cg07920064	ABCB6	0.0128488	0.0135299	0.0151494	0.0148342	0.0134138	0.0172067	0.0133718	0.0128482	0.0210987	0.0132586	0.0110089	0.0143134	0.0158348	0.0153056	0.0172395	0.0197566	0.0169973	0.0174943
cg08290072	ABCB6	0.013641	0.0133599	0.0126618	0.0143296	0.014495	0.0107849	0.0123072	0.0121633	0.0129928	0.0162072	0.011468	0.0117126	0.012187	0.0125085	0.0154525	0.0136388	0.0116262	0.0130312
cg18014247	ABCB6	0.169434	0.196322	0.151781	0.0751702	0.0473584	0.0715906	0.0841015	0.0573405	0.0925189	0.22399	0.217881	0.0567594	0.0587767	0.0593503	0.0530169	0.0670065	0.0821512	0.0614046
cg19412109	ABCB6	0.203421	0.193059	0.200952	0.0908697	0.0516343	0.342317	0.39474	0.335014	0.29631	0.398423	0.484116	0.295522	0.276184	0.325522	0.280687	0.260546	0.358976	0.328421
cg19964303	ABCB6	0.828024	0.931793	0.816799	0.825343	0.945147	0.949501	0.705317	0.721846	0.950147	0.856366	0.787623	0.881402	0.864831	0.691803	0.676134	0.53398	0.766052	0.677495
cg23547073	ABCB6	0.338332	0.330848	0.310238	0.172533	0.132351	0.257841	0.18476	0.199124	0.213861	0.302706	0.349745	0.138969	0.171826	0.12991	0.166745	0.16365	0.146898	0.137504
cg26544277	ABCB6	0.0176626	0.0176561	0.015613	0.0155983	0.0152222	0.0206217	0.014764	0.0171644	0.0258859	0.0125251	0.0140476	0.0187906	0.0170921	0.020054	0.0159538	0.020584	0.0139867	0.0138924
cg27486695	ABCB6;ABCB6	0.0154166	0.0174528	0.0166022	0.0122008	0.0177868	0.0103346	0.012914	0.0104459	0.0131336	0.0145966	0.0127019	0.0124081	0.0115747	0.0130924	0.0136407	0.0123981	0.0132076	0.0126978
cg02501120	ABCB8	0.155023	0.178409	0.188292	0.0567028	0.0405231	0.847595	0.901345	0.920748	0.843633	0.888082	0.926692	0.83643	0.851446	0.87213	0.856475	0.829384	0.871455	0.874491
cg00373422	ABCB8	0.977448	0.977802	0.974338	0.966846	0.940018	0.961689	0.93586	0.933725	0.926225	0.961991	0.975973	0.900941	0.926724	0.887949	0.868908	0.898059	0.899818	0.917914
cg01166674	ABCB8	0.226914	0.217635	0.236657	0.107613	0.098364	0.113672	0.121326	0.126189	0.145853	0.243495	0.280341	0.112322	0.114199	0.103046	0.109852	0.156196	0.138355	0.100301
cg02615599	ABCB8	0.293165	0.259743	0.257474	0.176581	0.142821	0.183785	0.169913	0.277363	0.24863	0.335849	0.344216	0.174644	0.150735	0.131765	0.128142	0.191353	0.181158	0.190063
cg05429359	ABCB8	0.181037	0.11446	0.135819	0.120813	0.104342	0.0830488	0.11626	0.115225	0.148108	0.236134	0.15457	0.083183	0.0890711	0.104715	0.110709	0.112787	0.0939614	0.0927515
cg07222181	ABCB8	0.203056	0.203434	0.221376	0.0705709	0.0629171	0.099668	0.0769548	0.0745356	0.0748471	0.240311	0.213433	0.0628414	0.0673953	0.0554305	0.0762308	0.0728432	0.0726392	0.0621445
cg09330923	ABCB8	0.8242	0.96134	0.953656	0.893326	0.928619	0.902344	0.902706	0.91214	0.859381	0.889619	0.923458	0.859688	0.84683	0.833151	0.825778	0.868918	0.863304	0.877605
cg09884940	ABCB8	0.963615	0.91557	0.935921	0.956719	0.920318	0.936949	0.925781	0.919989	0.954242	0.940012	0.952629	0.935408	0.925581	0.890101	0.885299	0.912099	0.92113	0.909155
cg11367539	ABCB8	0.973086	0.95867	0.972982	0.957823	0.939829	0.968008	0.914894	0.898516	0.960531	0.959861	0.954303	0.931537	0.915883	0.866845	0.884951	0.903754	0.906348	0.920361
cg12500498	ABCB8	0.246848	0.274428	0.236158	0.077252	0.0579856	0.0916695	0.104476	0.113911	0.0761573	0.234521	0.289129	0.0775056	0.0718593	0.0624203	0.0733219	0.0853733	0.0729959	0.0707065
cg13396382	ABCB8	0.137715	0.144852	0.173227	0.0654168	0.040549	0.105786	0.100316	0.0973081	0.114735	0.149877	0.225002	0.0968951	0.0653646	0.0934519	0.0760917	0.0929281	0.0960848	0.0877978
cg15447715	ABCB8	0.337121	0.317552	0.317002	0.101592	0.0645967	0.0878219	0.139255	0.121031	0.148491	0.457006	0.366964	0.0917539	0.0820539	0.0852011	0.0980394	0.109566	0.10471	0.107053
cg17112266	ABCB8	0.944152	0.964161	0.875679	0.73595	0.643478	0.846781	0.872714	0.841579	0.793893	0.934016	0.949714	0.782615	0.806529	0.799057	0.775134	0.80558	0.80446	0.829397
cg18541211	ABCB8	0.160728	0.210029	0.422975	0.0843383	0.0735044	0.0700901	0.102149	0.0840987	0.092417	0.217684	0.212281	0.0849285	0.0774919	0.0785556	0.0714909	0.0693368	0.0785538	0.0815235
cg19414780	ABCB8	0.969944	0.953974	0.952073	0.957361	0.926631	0.932502	0.910102	0.947605	0.961932	0.952706	0.970972	0.923056	0.911875	0.895179	0.84469	0.917992	0.898777	0.916477
cg20456055	ABCB8	0.220701	0.213585	0.230559	0.067374	0.0469628	0.0664409	0.100184	0.0667105	0.100661	0.182659	0.237326	0.0925396	0.0676813	0.0581831	0.0534261	0.0849884	0.0850948	0.0615897
cg20798412	ABCB8	0.170227	0.186816	0.171605	0.0478568	0.0442925	0.0567246	0.0778544	0.0654811	0.0676094	0.194078	0.210904	0.0610859	0.0519913	0.0415973	0.0524958	0.0425898	0.0661986	0.0567061
cg21964637	ABCB8	0.971378	0.97114	0.981747	0.96495	0.938526	0.961025	0.963589	0.947685	0.962986	0.970912	0.969008	0.940243	0.925828	0.912261	0.915628	0.908603	0.930517	0.923716
cg22134611	ABCB8	0.950461	0.937253	0.898193	0.900633	0.81864	0.943745	0.939205	0.929899	0.953812	0.956201	0.973305	0.943301	0.917614	0.908139	0.896722	0.910651	0.929534	0.950506
cg23160428	ABCB8	0.862305	0.943035	0.941748	0.850119	0.772149	0.877771	0.8571	0.857795	0.924912	0.946618	0.937804	0.872444	0.867597	0.82607	0.802617	0.871706	0.847399	0.860478
cg26175729	ABCB8	0.309556	0.0500948	0.0429231	0.0507353	0.0351097	0.699191	0.445009	0.495803	0.832468	0.406789	0.404834	0.546073	0.523533	0.429155	0.414924	0.230538	0.418208	0.351016
cg03428881	ABCB8;ABCB8	0.0287639	0.0297614	0.0307036	0.0241772	0.0438639	0.0283943	0.0232806	0.0289626	0.0329822	0.0311396	0.0309438	0.0279777	0.0317339	0.0312028	0.0367398	0.0316129	0.0320787	0.0355285
cg16314862	ABCB9	0.967432	0.970618	0.9749	0.955069	0.904854	0.962233	0.946832	0.957632	0.968122	0.980285	0.980167	0.960673	0.956929	0.943386	0.935807	0.948643	0.935232	0.948787
cg16427983	ABCB9	0.903983	0.867427	0.893531	0.781663	0.69248	0.957265	0.950217	0.951879	0.957055	0.949276	0.965334	0.946859	0.92182	0.894826	0.866525	0.930534	0.929107	0.946873
cg03131767	ABCB9;ABCB9;ABCB9	0.966693	0.976262	0.944552	0.928109	0.941313	0.953958	0.929208	0.953522	0.95819	0.963389	0.974426	0.917942	0.904174	0.881684	0.9055	0.932017	0.876567	0.913632
cg03212620	ABCB9;ABCB9;ABCB9	0.94413	0.902612	0.89421	0.667374	0.589765	0.952099	0.864783	0.913514	0.940631	0.955898	0.970192	0.934203	0.920108	0.912655	0.8892	0.941444	0.930794	0.941731
cg03328639	ABCB9;ABCB9;ABCB9	0.0432321	0.328314	0.0600586	0.133584	0.0540879	0.0706578	0.063579	0.0570793	0.0349262	0.0414386	0.0400697	0.083205	0.0692027	0.0980289	0.0688997	0.07109	0.0647175	0.0781044
cg03831648	ABCB9;ABCB9;ABCB9	0.95918	0.945274	0.960514	0.969815	0.951424	0.956169	0.944024	0.971228	0.960199	0.950838	0.946804	0.955914	0.932784	0.890435	0.941937	0.928533	0.91331	0.941416
cg05973401	ABCB9;ABCB9;ABCB9	0.028949	0.0297106	0.0251793	0.0268161	0.027153	0.0250406	0.0240576	0.0230287	0.0227242	0.0344086	0.0436344	0.0236198	0.024158	0.0259846	0.0303087	0.0322248	0.023825	0.0238667
cg06835581	ABCB9;ABCB9;ABCB9	0.966657	0.972694	0.955956	0.953673	0.935817	0.97316	0.972392	0.961396	0.962169	0.966881	0.988885	0.926541	0.931893	0.946066	0.941626	0.952791	0.945727	0.946996
cg07949141	ABCB9;ABCB9;ABCB9	0.781885	0.722218	0.677031	0.743538	0.494113	0.873363	0.858107	0.841383	0.861028	0.899137	0.898872	0.830954	0.827422	0.754037	0.725933	0.79201	0.781082	0.789289
cg08631328	ABCB9;ABCB9;ABCB9	0.91089	0.918657	0.920794	0.884465	0.754886	0.935521	0.826378	0.881475	0.919573	0.905353	0.926122	0.86659	0.82861	0.7764	0.83754	0.841555	0.825784	0.833262
cg09423599	ABCB9;ABCB9;ABCB9	0.978455	0.946669	0.977297	0.964894	0.945588	0.954756	0.925425	0.926506	0.95596	0.964743	0.949425	0.927083	0.907271	0.845672	0.847246	0.903534	0.917063	0.917219
cg11933232	ABCB9;ABCB9;ABCB9	0.219813	0.23905	0.216298	0.156642	0.128423	0.158558	0.15012	0.215748	0.149597	0.22003	0.30097	0.106362	0.128518	0.0939797	0.135928	0.124969	0.144255	0.134472
cg15656257	ABCB9;ABCB9;ABCB9	0.635257	0.920048	0.7205	0.903193	0.854214	0.849626	0.871725	0.857004	0.931347	0.910643	0.956542	0.867842	0.876895	0.828386	0.802512	0.792132	0.868083	0.886755
cg16139227	ABCB9;ABCB9;ABCB9	0.237583	0.320091	0.263304	0.162312	0.0940408	0.319647	0.395756	0.407621	0.256853	0.414284	0.499998	0.341038	0.339003	0.330919	0.335301	0.340564	0.353596	0.375212
cg18473642	ABCB9;ABCB9;ABCB9	0.926576	0.879092	0.839923	0.869671	0.806468	0.875532	0.866817	0.845443	0.923156	0.894697	0.917408	0.847487	0.856678	0.817026	0.800133	0.844706	0.837383	0.860726
cg19766033	ABCB9;ABCB9;ABCB9	0.952899	0.958338	0.942421	0.937533	0.925017	0.977257	0.95329	0.940169	0.953456	0.965438	0.957759	0.948462	0.941096	0.888137	0.927216	0.916386	0.90456	0.930053
cg22341471	ABCB9;ABCB9;ABCB9	0.596619	0.581562	0.711083	0.49048	0.137418	0.299044	0.352229	0.420234	0.328031	0.661115	0.686201	0.311594	0.35784	0.319607	0.252328	0.309771	0.291721	0.340724
cg23100375	ABCB9;ABCB9;ABCB9	0.223156	0.236857	0.20585	0.0456506	0.054838	0.0803901	0.0993809	0.0886097	0.079608	0.232694	0.236322	0.0740451	0.0935535	0.0556586	0.0705519	0.0710944	0.0672067	0.066071
cg23157618	ABCB9;ABCB9;ABCB9	0.939617	0.924046	0.945633	0.906056	0.901905	0.906342	0.81276	0.854713	0.944306	0.852452	0.794477	0.882772	0.792553	0.736973	0.76185	0.792908	0.75294	0.794889
cg26803670	ABCB9;ABCB9;ABCB9	0.864485	0.795031	0.873068	0.854476	0.858095	0.804142	0.791542	0.771857	0.852929	0.788355	0.799527	0.795144	0.795911	0.734774	0.803529	0.768847	0.785705	0.786826
cg27656398	ABCB9;ABCB9;ABCB9	0.0384349	0.0430945	0.0400222	0.0325133	0.0360977	0.0311229	0.0344366	0.0311872	0.0295527	0.0458442	0.0474467	0.0248908	0.0322204	0.0295849	0.042408	0.0347946	0.0294681	0.0358516
cg00376283	ABCB9;ABCB9;ABCB9;ABCB9;ABCB9	0.0257762	0.0357476	0.0372817	0.0350239	0.0265539	0.022475	0.0247005	0.0230833	0.0227846	0.0468972	0.0454358	0.031815	0.0305132	0.0342981	0.029469	0.0327678	0.0313114	0.0264621
cg03297007	ABCB9;ABCB9;ABCB9;ABCB9;ABCB9	0.152174	0.201012	0.169095	0.0496341	0.047378	0.0502619	0.0662218	0.0617931	0.0790759	0.186206	0.223748	0.0521321	0.0559012	0.0343417	0.0540035	0.0547653	0.0448	0.0671586
cg00795535	ABCB9;ABCB9;OGFOD2	0.348908	0.264719	0.298967	0.136528	0.0906706	0.140013	0.189597	0.18543	0.161937	0.33847	0.363438	0.139371	0.141228	0.124315	0.140789	0.146852	0.124324	0.127192
cg07003673	ABCB9;OGFOD2	0.171428	0.141656	0.158042	0.0798728	0.0435513	0.0480259	0.0630587	0.0659515	0.080124	0.201013	0.193906	0.0495951	0.0638923	0.0473931	0.0566571	0.0562758	0.0605742	0.0550858
cg08536481	ABCB9;OGFOD2	0.0401636	0.0434784	0.0432135	0.0509083	0.0742543	0.0370564	0.0356184	0.0389673	0.0459245	0.0266398	0.0325253	0.0348119	0.0488514	0.0647835	0.07195	0.0768725	0.0815067	0.0804135
cg11890080	ABCB9;OGFOD2	0.376618	0.339339	0.263271	0.0677176	0.0461604	0.0825207	0.0759781	0.0953165	0.0735987	0.397732	0.395004	0.0761017	0.0573436	0.063203	0.0822712	0.101006	0.0785674	0.077731
cg19189965	ABCB9;OGFOD2	0.256522	0.199759	0.240653	0.068738	0.0523775	0.0601331	0.092063	0.0693472	0.0871293	0.24038	0.332704	0.0593597	0.0702465	0.0524884	0.0500941	0.054325	0.0585145	0.0649598
cg24790589	ABCB9;OGFOD2	0.247904	0.227628	0.232212	0.067528	0.058293	0.0758712	0.0671194	0.0644318	0.079319	0.236031	0.236208	0.0781749	0.0623105	0.0528434	0.0672424	0.0665095	0.0680348	0.0783684
cg26401822	ABCB9;OGFOD2	0.0154489	0.0172786	0.0163616	0.0115079	0.0122103	0.0116783	0.0113572	0.0116779	0.0159521	0.0170935	0.0144022	0.0127644	0.0111584	0.0160067	0.0160485	0.0128285	0.0149376	0.0139614
cg00030682	ABCC1;ABCC1;ABCC1;ABCC1;ABCC1	0.943787	0.933064	0.938706	0.946018	0.917058	0.899786	0.903672	0.891285	0.955964	0.954377	0.958574	0.94823	0.939948	0.891481	0.897864	0.934981	0.956321	0.940746
cg00178030	ABCC1;ABCC1;ABCC1;ABCC1;ABCC1	0.966523	0.972603	0.965032	0.967499	0.944251	0.939494	0.919535	0.944228	0.960431	0.976117	0.984537	0.932709	0.927369	0.928293	0.950345	0.925537	0.906231	0.925551
cg00649632	ABCC1;ABCC1;ABCC1;ABCC1;ABCC1	0.738856	0.773438	0.817413	0.68099	0.583998	0.963136	0.917076	0.926397	0.949633	0.946614	0.955839	0.9323	0.900311	0.890836	0.913127	0.921193	0.870515	0.923965
cg01074001	ABCC1;ABCC1;ABCC1;ABCC1;ABCC1	0.962527	0.951989	0.963142	0.963056	0.945606	0.972343	0.94356	0.939761	0.972823	0.956205	0.975216	0.932817	0.946141	0.900616	0.956671	0.942195	0.927851	0.948441
cg01332683	ABCC1;ABCC1;ABCC1;ABCC1;ABCC1	0.806205	0.737635	0.862778	0.508259	0.561058	0.959689	0.949929	0.952088	0.955275	0.970952	0.982029	0.913112	0.91843	0.870519	0.946998	0.939049	0.888033	0.913852
cg01394781	ABCC1;ABCC1;ABCC1;ABCC1;ABCC1	0.951344	0.949269	0.94438	0.948054	0.928782	0.95424	0.918747	0.921002	0.954045	0.951499	0.95808	0.926374	0.909227	0.871241	0.890289	0.906963	0.900362	0.920225
cg01471604	ABCC1;ABCC1;ABCC1;ABCC1;ABCC1	0.981137	0.951225	0.947321	0.965243	0.949041	0.966469	0.926783	0.957432	0.972681	0.971079	0.969986	0.945297	0.953337	0.933561	0.936218	0.944144	0.956753	0.942285
cg01633149	ABCC1;ABCC1;ABCC1;ABCC1;ABCC1	0.968816	0.843269	0.976263	0.976771	0.966179	0.9238	0.838387	0.881975	0.962918	0.904537	0.879432	0.919093	0.907495	0.800373	0.828021	0.852721	0.811361	0.87351
cg02010829	ABCC1;ABCC1;ABCC1;ABCC1;ABCC1	0.58953	0.545775	0.566063	0.618609	0.472305	0.875759	0.892531	0.904323	0.913987	0.900838	0.91849	0.870038	0.862822	0.801965	0.851806	0.882482	0.840101	0.867326
cg02185727	ABCC1;ABCC1;ABCC1;ABCC1;ABCC1	0.270439	0.283924	0.292636	0.0860266	0.0583689	0.110337	0.0851287	0.0893268	0.0762323	0.303391	0.376413	0.0656616	0.0836191	0.0672303	0.0725819	0.0816575	0.0800548	0.0886117
cg02370953	ABCC1;ABCC1;ABCC1;ABCC1;ABCC1	0.972913	0.961859	0.921767	0.936888	0.978329	0.931489	0.842266	0.942912	0.943657	0.886682	0.865477	0.906656	0.866638	0.825094	0.877834	0.851072	0.801036	0.863087
cg02471954	ABCC1;ABCC1;ABCC1;ABCC1;ABCC1	0.924694	0.937121	0.939537	0.922775	0.724283	0.955458	0.915505	0.916859	0.948168	0.925617	0.936119	0.90035	0.914697	0.852611	0.885302	0.925539	0.887975	0.903691
cg03653601	ABCC1;ABCC1;ABCC1;ABCC1;ABCC1	0.807035	0.954119	0.727119	0.878759	0.797281	0.953936	0.938574	0.921059	0.962207	0.970773	0.966915	0.947505	0.943119	0.924576	0.918395	0.943343	0.929032	0.948744
cg04057219	ABCC1;ABCC1;ABCC1;ABCC1;ABCC1	0.899244	0.855223	0.843815	0.883644	0.85369	0.741428	0.861426	0.786174	0.904223	0.842297	0.870301	0.91605	0.855363	0.870807	0.814681	0.873006	0.90649	0.8994
cg04730825	ABCC1;ABCC1;ABCC1;ABCC1;ABCC1	0.226447	0.220066	0.242111	0.0620752	0.0423756	0.755084	0.841017	0.836283	0.843808	0.860233	0.910323	0.766985	0.795206	0.797694	0.767094	0.823987	0.792336	0.846109
cg04885396	ABCC1;ABCC1;ABCC1;ABCC1;ABCC1	0.980687	0.976455	0.971811	0.969191	0.906721	0.955022	0.965301	0.963976	0.974167	0.983947	0.977616	0.968872	0.965996	0.948151	0.947119	0.957559	0.959622	0.958101
cg04981696	ABCC1;ABCC1;ABCC1;ABCC1;ABCC1	0.587657	0.585181	0.536341	0.156377	0.144008	0.386493	0.266434	0.280747	0.180688	0.681851	0.649681	0.268017	0.266644	0.28128	0.179382	0.195187	0.230745	0.284803
cg05297692	ABCC1;ABCC1;ABCC1;ABCC1;ABCC1	0.9862	0.986361	0.988483	0.989076	0.98832	0.985856	0.979277	0.981891	0.984785	0.982345	0.973695	0.965008	0.977871	0.958517	0.979536	0.974725	0.955649	0.975946
cg05702725	ABCC1;ABCC1;ABCC1;ABCC1;ABCC1	0.936502	0.893338	0.968136	0.963452	0.962834	0.850627	0.801499	0.809958	0.954232	0.954824	0.917524	0.958796	0.933713	0.896062	0.899249	0.879665	0.794536	0.818074
cg05774166	ABCC1;ABCC1;ABCC1;ABCC1;ABCC1	0.901417	0.874115	0.87495	0.925783	0.934407	0.58059	0.930567	0.925783	0.936454	0.784492	0.889541	0.889268	0.900622	0.84617	0.753181	0.918714	0.820966	0.919132
cg05834353	ABCC1;ABCC1;ABCC1;ABCC1;ABCC1	0.977661	0.972524	0.971252	0.965634	0.927894	0.956541	0.914773	0.963728	0.960703	0.954955	0.969121	0.933927	0.927039	0.901768	0.875664	0.921972	0.908705	0.925901
cg06503456	ABCC1;ABCC1;ABCC1;ABCC1;ABCC1	0.971463	0.966442	0.961814	0.965033	0.949882	0.974484	0.967619	0.960093	0.97293	0.977942	0.972003	0.95336	0.968672	0.956508	0.940298	0.951075	0.955926	0.964558
cg06869445	ABCC1;ABCC1;ABCC1;ABCC1;ABCC1	0.0402392	0.0369158	0.0304396	0.0256097	0.0282548	0.0264664	0.0321272	0.0219991	0.0279593	0.0360893	0.0379397	0.0232611	0.0220594	0.0247611	0.0270813	0.0371538	0.028501	0.0264047
cg07818563	ABCC1;ABCC1;ABCC1;ABCC1;ABCC1	0.313619	0.231199	0.260204	0.103917	0.0941852	0.135953	0.114855	0.175999	0.150778	0.289639	0.338356	0.123992	0.10413	0.19838	0.0999546	0.15925	0.155242	0.137576
cg08363067	ABCC1;ABCC1;ABCC1;ABCC1;ABCC1	0.910841	0.787902	0.808635	0.816742	0.900482	0.939897	0.903194	0.914743	0.953897	0.948535	0.952687	0.895043	0.896167	0.847514	0.806891	0.876752	0.855892	0.891527
cg08863775	ABCC1;ABCC1;ABCC1;ABCC1;ABCC1	0.986413	0.98429	0.989546	0.978452	0.960859	0.973144	0.972294	0.96018	0.98578	0.983069	0.991235	0.972237	0.972419	0.947213	0.953497	0.971424	0.934914	0.967396
cg08996506	ABCC1;ABCC1;ABCC1;ABCC1;ABCC1	0.329877	0.418101	0.335871	0.296196	0.148643	0.969517	0.909049	0.935444	0.947225	0.916456	0.931644	0.894767	0.911723	0.875927	0.857184	0.891679	0.863207	0.904274
cg09109383	ABCC1;ABCC1;ABCC1;ABCC1;ABCC1	0.299591	0.325213	0.307191	0.466924	0.0491083	0.367892	0.703338	0.659664	0.290809	0.836592	0.917635	0.423414	0.432988	0.612387	0.566879	0.549279	0.586073	0.682704
cg09255514	ABCC1;ABCC1;ABCC1;ABCC1;ABCC1	0.97546	0.954565	0.969912	0.947841	0.959294	0.942009	0.919586	0.938902	0.963156	0.964933	0.961464	0.958317	0.95273	0.933782	0.945086	0.956264	0.945712	0.967331
cg09473249	ABCC1;ABCC1;ABCC1;ABCC1;ABCC1	0.962257	0.942241	0.970381	0.942098	0.927913	0.93245	0.924352	0.932732	0.950875	0.943842	0.958968	0.927153	0.936542	0.917709	0.893412	0.92823	0.91839	0.920793
cg09871133	ABCC1;ABCC1;ABCC1;ABCC1;ABCC1	0.976878	0.853052	0.965234	0.936958	0.921547	0.978765	0.93174	0.932796	0.960788	0.927096	0.957376	0.904557	0.894335	0.884261	0.865429	0.882863	0.889278	0.890171
cg10111352	ABCC1;ABCC1;ABCC1;ABCC1;ABCC1	0.893895	0.747753	0.878838	0.770787	0.57594	0.818954	0.839302	0.830334	0.82457	0.828437	0.860252	0.766661	0.775769	0.742757	0.722184	0.777663	0.769329	0.805514
cg10118456	ABCC1;ABCC1;ABCC1;ABCC1;ABCC1	0.981729	0.984922	0.981508	0.979376	0.960346	0.962878	0.862411	0.880439	0.935872	0.964587	0.961587	0.909198	0.86647	0.817585	0.911277	0.858611	0.877021	0.872567
cg16366739	ABCC1;ABCC1;ABCC1;ABCC1;ABCC1	0.960748	0.968458	0.930033	0.928451	0.646391	0.95297	0.924909	0.92865	0.95584	0.950593	0.962049	0.91718	0.920632	0.878397	0.919833	0.902694	0.89639	0.90893
cg16702014	ABCC1;ABCC1;ABCC1;ABCC1;ABCC1	0.893206	0.890816	0.862386	0.834612	0.728656	0.908868	0.911212	0.899671	0.888873	0.903138	0.906015	0.910668	0.903718	0.908341	0.843988	0.867631	0.897703	0.934288
cg17199483	ABCC1;ABCC1;ABCC1;ABCC1;ABCC1	0.958286	0.961005	0.817157	0.847504	0.661136	0.96035	0.952358	0.963515	0.958801	0.98005	0.965128	0.93116	0.944769	0.920827	0.941122	0.937454	0.941288	0.943314
cg20158248	ABCC1;ABCC1;ABCC1;ABCC1;ABCC1	0.440406	0.508613	0.599513	0.335664	0.179942	0.629033	0.438481	0.521503	0.645229	0.717192	0.716939	0.569437	0.498021	0.502431	0.507816	0.594442	0.607796	0.490625
cg24874689	ABCC1;ABCC1;ABCC1;ABCC1;ABCC1	0.169731	0.136352	0.173082	0.0864157	0.0480114	0.0899979	0.108058	0.0927722	0.110736	0.1879	0.212896	0.0731256	0.0898973	0.06231	0.0890411	0.0935161	0.0896421	0.104709
cg26675785	ABCC1;ABCC1;ABCC1;ABCC1;ABCC1	0.916166	0.938346	0.714586	0.927004	0.898287	0.951966	0.936205	0.939346	0.95353	0.919944	0.920831	0.919797	0.925361	0.829111	0.89829	0.908433	0.86728	0.896444
cg26907427	ABCC1;ABCC1;ABCC1;ABCC1;ABCC1	0.973783	0.952622	0.963301	0.966486	0.952809	0.958772	0.955953	0.948067	0.972246	0.957622	0.961601	0.963206	0.958714	0.938167	0.930503	0.957014	0.944665	0.958431
cg00050375	ABCC10	0.490883	0.70511	0.583461	0.241582	0.208681	0.949507	0.922153	0.932176	0.937723	0.971359	0.97608	0.915981	0.94302	0.849383	0.889002	0.924789	0.888543	0.917628
cg08073652	ABCC10	0.924379	0.845958	0.981151	0.908692	0.726326	0.926904	0.952003	0.934665	0.939244	0.835687	0.858554	0.591533	0.927933	0.886761	0.936827	0.931039	0.914345	0.927114
cg12572677	ABCC10	0.893424	0.964215	0.933079	0.915827	0.954452	0.956795	0.95802	0.947889	0.947929	0.936867	0.946114	0.949566	0.943526	0.922731	0.920342	0.959385	0.939809	0.935653
cg23781719	ABCC10	0.898739	0.857629	0.902295	0.910692	0.867549	0.857794	0.836824	0.808109	0.924039	0.920175	0.922512	0.905163	0.889031	0.876195	0.798242	0.818764	0.910988	0.921562
cg25545088	ABCC10	0.86815	0.838845	0.770398	0.76941	0.718467	0.938757	0.928875	0.924158	0.95227	0.955243	0.969685	0.899031	0.925298	0.871453	0.892125	0.902372	0.860548	0.89166
cg26511326	ABCC10	0.869471	0.837223	0.830525	0.862693	0.880523	0.931082	0.894049	0.91287	0.938921	0.907297	0.890699	0.933781	0.914166	0.898164	0.889609	0.924911	0.916005	0.928058
cg04388863	ABCC11;ABCC11	0.692266	0.886916	0.856283	0.773724	0.700477	0.955906	0.89758	0.930397	0.967156	0.967578	0.954658	0.929536	0.936452	0.867963	0.890765	0.929695	0.886797	0.916876
cg08404739	ABCC11;ABCC11	0.928445	0.930263	0.931068	0.929942	0.891518	0.8627	0.897268	0.751399	0.958294	0.925672	0.927744	0.940137	0.898349	0.871432	0.867937	0.941059	0.917999	0.932372
cg09147400	ABCC11;ABCC11	0.823436	0.761465	0.90681	0.86499	0.82542	0.960423	0.953209	0.967411	0.963731	0.93803	0.944592	0.940298	0.940204	0.906393	0.932239	0.935329	0.92194	0.93004
cg25274975	ABCC11;ABCC11	0.674283	0.569911	0.593851	0.635828	0.61263	0.923679	0.846673	0.855404	0.881446	0.930405	0.951228	0.812656	0.832075	0.804996	0.879613	0.830183	0.829928	0.824367
cg02938045	ABCC11;ABCC11;ABCC11	0.897807	0.789202	0.871102	0.827112	0.727874	0.968172	0.950391	0.954677	0.974937	0.966081	0.972843	0.954207	0.962465	0.946494	0.956972	0.958111	0.936681	0.96355
cg07032488	ABCC11;ABCC11;ABCC11	0.911203	0.914157	0.930578	0.824021	0.770488	0.949275	0.95501	0.946619	0.96737	0.97049	0.965761	0.946325	0.931632	0.904789	0.932654	0.927323	0.915562	0.938969
cg07383076	ABCC11;ABCC11;ABCC11	0.919384	0.903328	0.878549	0.798811	0.927745	0.943563	0.919943	0.934764	0.945483	0.969894	0.972361	0.92559	0.905618	0.873135	0.869469	0.881597	0.903998	0.889137
cg08536561	ABCC11;ABCC11;ABCC11	0.923902	0.799678	0.921164	0.911917	0.838646	0.965653	0.945439	0.947363	0.965391	0.938089	0.962886	0.915507	0.940297	0.903995	0.952844	0.952778	0.920609	0.934485
cg09228051	ABCC11;ABCC11;ABCC11	0.883463	0.923556	0.879651	0.94578	0.895746	0.901369	0.792393	0.749772	0.957996	0.869105	0.851791	0.920673	0.885673	0.87645	0.784828	0.842918	0.896509	0.868754
cg09827812	ABCC11;ABCC11;ABCC11	0.550504	0.604064	0.537433	0.705051	0.551856	0.962972	0.949329	0.933798	0.975222	0.96759	0.966008	0.956621	0.955411	0.945275	0.952023	0.950458	0.962131	0.954027
cg10382845	ABCC11;ABCC11;ABCC11	0.851812	0.907143	0.902058	0.860133	0.808511	0.979339	0.967477	0.972582	0.976788	0.966498	0.961859	0.93419	0.942551	0.912484	0.953472	0.954515	0.915448	0.927349
cg27060831	ABCC11;ABCC11;ABCC11	0.769384	0.818766	0.855352	0.845849	0.84918	0.948097	0.92049	0.938662	0.935333	0.924775	0.953197	0.898632	0.913963	0.866195	0.879084	0.8949	0.887944	0.902399
cg04098547	ABCC12	0.767012	0.527857	0.513649	0.311397	0.595917	0.896338	0.520232	0.475803	0.952808	0.755381	0.349799	0.888555	0.855335	0.713284	0.772029	0.689153	0.80837	0.609081
cg07878951	ABCC12	0.569656	0.804655	0.778525	0.698798	0.583305	0.938036	0.946518	0.941634	0.946	0.94883	0.963653	0.91594	0.891105	0.882945	0.918474	0.902418	0.914227	0.900757
cg08447910	ABCC12	0.902249	0.874057	0.915515	0.919485	0.897355	0.835833	0.819617	0.754586	0.922213	0.872688	0.920118	0.915065	0.886982	0.922454	0.788595	0.885445	0.933933	0.936385
cg09312996	ABCC12	0.416077	0.538106	0.569425	0.56821	0.58092	0.659737	0.541197	0.490855	0.657641	0.584521	0.784645	0.739952	0.700133	0.617698	0.599761	0.638066	0.676644	0.676656
cg09648454	ABCC12	0.754298	0.82458	0.89648	0.866762	0.711234	0.954085	0.94617	0.924396	0.929181	0.950067	0.938211	0.931689	0.914291	0.875177	0.916878	0.925719	0.898374	0.89207
cg14074641	ABCC12	0.811592	0.91618	0.795365	0.863945	0.816929	0.928303	0.927253	0.851932	0.94754	0.953539	0.942444	0.949446	0.943017	0.933738	0.903222	0.931198	0.939111	0.920294
cg26758427	ABCC12	0.930942	0.941121	0.894459	0.87867	0.899271	0.927272	0.857374	0.890627	0.925334	0.921297	0.927029	0.860221	0.86327	0.829609	0.824623	0.863032	0.833887	0.843993
cg02591442	ABCC12;ABCC12	0.928861	0.962844	0.945311	0.899881	0.857488	0.971824	0.946897	0.943015	0.971631	0.967859	0.966377	0.961421	0.964238	0.947648	0.958237	0.958055	0.953743	0.956622
cg07861968	ABCC12;ABCC12	0.853319	0.906285	0.958971	0.850588	0.787835	0.955441	0.946394	0.94351	0.963565	0.971442	0.964547	0.953467	0.937556	0.912787	0.853567	0.944787	0.922592	0.936207
cg12940073	ABCC12;ABCC12	0.934241	0.919715	0.946204	0.932907	0.909299	0.90297	0.923556	0.737732	0.963053	0.95717	0.934942	0.955682	0.934932	0.940345	0.891494	0.938391	0.949449	0.941402
cg01335663	ABCC13;ABCC13	0.806488	0.738415	0.834534	0.893019	0.87025	0.795337	0.809015	0.785892	0.948798	0.946475	0.931608	0.920433	0.901565	0.925109	0.786056	0.844262	0.939583	0.92826
cg04985582	ABCC13;ABCC13	0.735834	0.738287	0.754817	0.71159	0.842806	0.763113	0.595973	0.660811	0.87731	0.827926	0.887518	0.848925	0.688214	0.564092	0.552688	0.651927	0.670334	0.779666
cg05202042	ABCC13;ABCC13	0.369038	0.397193	0.345961	0.300472	0.240002	0.316257	0.137146	0.217823	0.654651	0.393359	0.466059	0.31955	0.260126	0.209578	0.298423	0.310349	0.20219	0.218165
cg11429658	ABCC13;ABCC13	0.641112	0.634851	0.845979	0.719026	0.561347	0.864072	0.706311	0.653302	0.925179	0.812616	0.839018	0.817398	0.784091	0.678388	0.746575	0.747082	0.688991	0.675938
cg12162424	ABCC13;ABCC13	0.030681	0.0348665	0.0231942	0.0284038	0.0353508	0.105782	0.0196288	0.0203274	0.465011	0.0418856	0.0340252	0.0412995	0.0604506	0.0946545	0.255273	0.154791	0.0285692	0.0279833
cg18631692	ABCC13;ABCC13	0.674577	0.728293	0.733719	0.881998	0.791284	0.826189	0.764266	0.816657	0.946569	0.945085	0.944309	0.91343	0.920118	0.917217	0.84589	0.882173	0.93977	0.923814
cg19211382	ABCC13;ABCC13	0.743797	0.717654	0.745782	0.791259	0.79824	0.857677	0.748519	0.757062	0.944109	0.907434	0.876506	0.912603	0.881107	0.865232	0.764322	0.82904	0.875485	0.893262
cg23322112	ABCC13;ABCC13	0.894166	0.856233	0.934493	0.954183	0.905225	0.943433	0.930362	0.942342	0.967813	0.965817	0.971529	0.956943	0.959712	0.923328	0.94126	0.947974	0.937227	0.959116
cg00706648	ABCC2	0.623666	0.66809	0.651252	0.717315	0.682228	0.867376	0.79445	0.839457	0.858063	0.821631	0.812216	0.782622	0.795429	0.764652	0.793402	0.805022	0.801786	0.784819
cg00826767	ABCC2	0.955306	0.959344	0.955129	0.964462	0.947668	0.962132	0.946056	0.95389	0.965991	0.973597	0.975331	0.958201	0.947867	0.935826	0.924073	0.950276	0.956309	0.950978
cg02672229	ABCC2	0.234631	0.319184	0.277701	0.330138	0.067742	0.946245	0.942721	0.942398	0.966339	0.962652	0.968223	0.941591	0.947399	0.933998	0.931212	0.954344	0.953103	0.9536
cg03381359	ABCC2	0.978249	0.948521	0.972607	0.971031	0.965479	0.960581	0.975047	0.968724	0.975839	0.978281	0.985491	0.95692	0.960415	0.969119	0.954149	0.967452	0.943535	0.966248
cg05403832	ABCC2	0.709306	0.823691	0.780536	0.669484	0.599972	0.76116	0.715267	0.733243	0.710446	0.835053	0.850576	0.692251	0.67357	0.561108	0.664503	0.641611	0.626731	0.679923
cg05914069	ABCC2	0.964312	0.973903	0.972174	0.899068	0.863328	0.95695	0.9197	0.917797	0.932828	0.945993	0.95308	0.894703	0.912742	0.844628	0.892317	0.904309	0.860059	0.905592
cg05916255	ABCC2	0.773824	0.851858	0.867871	0.888451	0.835906	0.908664	0.862746	0.856751	0.940289	0.885599	0.864133	0.918377	0.90538	0.805995	0.854693	0.850351	0.818479	0.803896
cg07520093	ABCC2	0.154958	0.276049	0.176736	0.0750379	0.0407064	0.786473	0.729854	0.81517	0.500424	0.811921	0.828846	0.603166	0.641004	0.58517	0.635556	0.656113	0.642695	0.641708
cg08720365	ABCC2	0.903777	0.930266	0.92571	0.809411	0.711615	0.940758	0.874473	0.876721	0.912867	0.944309	0.950347	0.83065	0.846632	0.783606	0.84374	0.856449	0.790898	0.819989
cg09448875	ABCC2	0.980841	0.960638	0.96931	0.976516	0.966513	0.964975	0.964775	0.969478	0.975221	0.948015	0.975032	0.962978	0.956408	0.950439	0.954733	0.954756	0.947224	0.949873
cg10841077	ABCC2	0.961663	0.973145	0.965395	0.953872	0.962496	0.964438	0.964295	0.963114	0.980664	0.966839	0.976776	0.978451	0.9708	0.959997	0.9567	0.962532	0.97411	0.974382
cg12673726	ABCC2	0.0310397	0.0287529	0.0294332	0.0289234	0.0203573	0.469659	0.358503	0.453117	0.200197	0.191403	0.316796	0.467123	0.429512	0.554741	0.45061	0.406746	0.503109	0.389452
cg13617376	ABCC2	0.24316	0.41399	0.551938	0.117001	0.0707326	0.955423	0.930824	0.95137	0.971521	0.928132	0.928455	0.936132	0.933936	0.855466	0.933796	0.952956	0.909499	0.923035
cg14303526	ABCC2	0.802674	0.680844	0.942402	0.863777	0.604409	0.420441	0.301168	0.354642	0.370208	0.607834	0.539958	0.452248	0.378109	0.325585	0.301712	0.333424	0.402365	0.392682
cg16377144	ABCC2	0.972447	0.955186	0.913402	0.901616	0.741287	0.922313	0.930122	0.930928	0.94184	0.942615	0.951889	0.916279	0.923538	0.861066	0.861789	0.902026	0.878126	0.908409
cg17044311	ABCC2	0.967806	0.948787	0.956576	0.968021	0.948387	0.943662	0.957722	0.957323	0.950807	0.959358	0.969133	0.925302	0.943767	0.901152	0.932333	0.953329	0.905401	0.93028
cg19604369	ABCC2	0.846009	0.944466	0.947804	0.938193	0.887218	0.966215	0.922272	0.955906	0.946159	0.933329	0.957513	0.927656	0.919594	0.860384	0.927703	0.91812	0.877519	0.898072
cg25290633	ABCC2	0.935335	0.942247	0.936959	0.956933	0.940885	0.876938	0.89878	0.900701	0.956113	0.957985	0.960413	0.934549	0.925967	0.93312	0.858158	0.917185	0.937439	0.938281
cg14947634	ABCC2;ABCC2	0.946234	0.943058	0.964116	0.957254	0.955341	0.945418	0.94608	0.935234	0.969775	0.937664	0.973132	0.958242	0.943769	0.939078	0.923612	0.950148	0.934873	0.94705
cg04433051	ABCC3	0.374102	0.501253	0.302587	0.328145	0.142913	0.726213	0.698021	0.687733	0.626122	0.857755	0.884594	0.679081	0.654302	0.661338	0.654412	0.711851	0.695608	0.697713
cg14592673	ABCC3	0.965853	0.880369	0.966766	0.955966	0.82588	0.931464	0.931502	0.931026	0.934132	0.942297	0.950429	0.90328	0.922786	0.862731	0.894057	0.931038	0.888687	0.922777
cg18312989	ABCC3	0.461481	0.448746	0.520379	0.553629	0.700654	0.681632	0.785182	0.769439	0.593254	0.755046	0.828667	0.710388	0.657135	0.726977	0.685139	0.777849	0.722258	0.76012
cg18426477	ABCC3	0.402894	0.434501	0.610594	0.480241	0.206017	0.867734	0.838546	0.851984	0.86681	0.869424	0.8948	0.812683	0.840345	0.774215	0.757633	0.844105	0.796673	0.813567
cg19734752	ABCC3	0.795317	0.933062	0.795628	0.785278	0.700664	0.713659	0.77975	0.815872	0.74786	0.873211	0.919267	0.73059	0.732039	0.731369	0.707432	0.784616	0.766326	0.759709
cg00081975	ABCC3;ABCC3	0.0248675	0.0237602	0.0246838	0.0223792	0.0352541	0.0226334	0.02501	0.0247153	0.022847	0.0174843	0.027145	0.0201784	0.0210676	0.0265484	0.0212807	0.0333758	0.0281127	0.0314722
cg00126959	ABCC3;ABCC3	0.0164628	0.0213313	0.0178615	0.012215	0.013084	0.0104626	0.0148378	0.0135695	0.015507	0.0167722	0.0165992	0.0121598	0.0108159	0.0158911	0.0136516	0.0149611	0.013147	0.0137096
cg01054938	ABCC3;ABCC3	0.838371	0.947552	0.910211	0.922319	0.93901	0.858662	0.793962	0.83392	0.851822	0.818842	0.83361	0.841274	0.839189	0.755447	0.711411	0.775033	0.773796	0.764704
cg01437450	ABCC3;ABCC3	0.508555	0.72121	0.707786	0.646674	0.639453	0.589855	0.60026	0.596688	0.619819	0.619275	0.635082	0.646008	0.668936	0.618034	0.629138	0.651464	0.625822	0.559812
cg05599550	ABCC3;ABCC3	0.217575	0.211203	0.258183	0.0677194	0.0474246	0.596065	0.503982	0.621979	0.590552	0.725072	0.860945	0.464965	0.529132	0.48793	0.506391	0.595616	0.528464	0.494595
cg08014994	ABCC3;ABCC3	0.0185955	0.0225489	0.0200364	0.0136387	0.0200429	0.0231262	0.0404025	0.0565093	0.0167047	0.020258	0.0295305	0.0239942	0.0327677	0.044194	0.0283861	0.0518801	0.0308151	0.0326026
cg19643390	ABCC3;ABCC3	0.00977041	0.0113905	0.0100728	0.0112517	0.0187449	0.0120966	0.013359	0.124579	0.0133574	0.0275105	0.00910996	0.0198895	0.0115231	0.0153678	0.0167076	0.0133433	0.0123498	0.0120706
cg20004659	ABCC3;ABCC3	0.940388	0.926322	0.909095	0.913405	0.931081	0.941737	0.931464	0.962357	0.960934	0.959045	0.959826	0.906249	0.936818	0.887776	0.895787	0.895778	0.909823	0.954959
cg20633883	ABCC3;ABCC3	0.202356	0.242737	0.186479	0.0724701	0.0496152	0.240612	0.246117	0.180742	0.200126	0.408469	0.539921	0.213894	0.254795	0.219094	0.107716	0.275466	0.202255	0.212389
cg23340875	ABCC3;ABCC3	0.261496	0.321594	0.302425	0.0655803	0.0485054	0.605922	0.586519	0.612686	0.500639	0.834547	0.895999	0.562122	0.565068	0.507624	0.541631	0.625491	0.567482	0.571515
cg25928474	ABCC3;ABCC3	0.274063	0.34647	0.309042	0.116583	0.0595014	0.906421	0.848425	0.9199	0.936729	0.965088	0.957855	0.864935	0.888111	0.845758	0.869038	0.893046	0.87026	0.888741
cg26623266	ABCC3;ABCC3	0.953522	0.932865	0.94499	0.927413	0.913591	0.919663	0.880483	0.88042	0.942326	0.92883	0.947705	0.882377	0.858737	0.829359	0.789134	0.867628	0.840325	0.861128
cg27222669	ABCC3;ABCC3	0.803735	0.914642	0.91542	0.842235	0.773084	0.920894	0.832844	0.862242	0.904999	0.858748	0.903072	0.851967	0.840834	0.789056	0.81075	0.850101	0.823547	0.816726
cg13725958	ABCC3;ABCC3;ABCC3;ABCC3	0.0343554	0.0324341	0.0292782	0.0358021	0.0574373	0.0543648	0.0380874	0.0405649	0.049141	0.025295	0.0214671	0.0450415	0.0285484	0.0487964	0.0469094	0.0303767	0.054163	0.0433945
cg10272922	ABCC4	0.93591	0.923287	0.955368	0.938191	0.943788	0.931332	0.917726	0.920714	0.969112	0.959287	0.966092	0.949268	0.952013	0.90943	0.907445	0.945293	0.948596	0.948104
cg14808360	ABCC4	0.98688	0.983256	0.977915	0.913366	0.898707	0.932509	0.820723	0.89752	0.862985	0.926478	0.949684	0.748952	0.738353	0.719329	0.783716	0.777968	0.738292	0.730292
cg00241432	ABCC4;ABCC4	0.967941	0.863761	0.960335	0.641529	0.818456	0.954436	0.947851	0.94521	0.959316	0.962734	0.96395	0.962227	0.949365	0.599209	0.533091	0.745501	0.622157	0.91133
cg02136622	ABCC4;ABCC4	0.959167	0.908997	0.924035	0.948728	0.952639	0.915595	0.893325	0.845131	0.965434	0.945733	0.942876	0.949025	0.939384	0.952248	0.819616	0.913592	0.953068	0.945877
cg05228196	ABCC4;ABCC4	0.953417	0.964631	0.972145	0.872302	0.955063	0.967699	0.951836	0.967483	0.956319	0.949816	0.948076	0.947476	0.951699	0.93131	0.939906	0.970951	0.916995	0.960599
cg05412028	ABCC4;ABCC4	0.0385668	0.0515658	0.0584182	0.0396301	0.0399584	0.475063	0.212769	0.446015	0.301426	0.155301	0.537375	0.481235	0.564845	0.570422	0.286699	0.25536	0.430587	0.431395
cg09138272	ABCC4;ABCC4	0.923381	0.902866	0.830458	0.923667	0.86366	0.915128	0.94067	0.920732	0.916713	0.963977	0.962606	0.94886	0.929652	0.949399	0.92002	0.916046	0.941398	0.948355
cg10304534	ABCC4;ABCC4	0.703338	0.898361	0.922831	0.850513	0.866365	0.451815	0.514527	0.54024	0.3268	0.624813	0.683185	0.481333	0.483043	0.495502	0.57489	0.530038	0.53704	0.554712
cg11744861	ABCC4;ABCC4	0.898246	0.935528	0.81109	0.912853	0.817669	0.87157	0.818991	0.833214	0.920788	0.901267	0.911451	0.918629	0.70811	0.87315	0.85487	0.87928	0.92447	0.838795
cg14189621	ABCC4;ABCC4	0.0132936	0.0143903	0.0126143	0.0230854	0.0241618	0.0189949	0.0199969	0.0168878	0.0192537	0.0154495	0.0151041	0.0177922	0.0204534	0.0207505	0.0254597	0.0242769	0.0253764	0.0208444
cg15158045	ABCC4;ABCC4	0.257391	0.413446	0.60325	0.693205	0.574289	0.8558	0.811799	0.83728	0.697273	0.740338	0.760317	0.825035	0.759013	0.812423	0.906565	0.895641	0.797253	0.783428
cg15388598	ABCC4;ABCC4	0.0239027	0.0267544	0.0217199	0.0173885	0.0193702	0.0159282	0.0194806	0.0233423	0.0182589	0.0235028	0.0210377	0.0149342	0.0186456	0.0204934	0.0204596	0.0187937	0.0204731	0.0211772
cg15868151	ABCC4;ABCC4	0.159066	0.177225	0.164002	0.0418393	0.0415543	0.0556416	0.0898163	0.0544616	0.0836344	0.181201	0.179662	0.0502274	0.0301814	0.0316519	0.0389351	0.0557224	0.0464688	0.0433221
cg16708465	ABCC4;ABCC4	0.299896	0.223834	0.231104	0.136495	0.0776774	0.919883	0.939971	0.944995	0.905288	0.931386	0.938423	0.934762	0.924851	0.91733	0.893573	0.905296	0.891044	0.936531
cg17370322	ABCC4;ABCC4	0.01504	0.0198467	0.0171258	0.0119549	0.014188	0.0115782	0.0131061	0.0119485	0.0147266	0.0131575	0.0175137	0.013045	0.012887	0.0143765	0.0150174	0.014236	0.0124656	0.0131463
cg18016288	ABCC4;ABCC4	0.970977	0.945722	0.96219	0.859879	0.84074	0.809903	0.795444	0.746019	0.810813	0.967349	0.966776	0.770589	0.721037	0.828235	0.708128	0.811361	0.835119	0.824648
cg24107165	ABCC4;ABCC4	0.487458	0.467246	0.588134	0.726806	0.682208	0.76717	0.732653	0.728531	0.843353	0.709593	0.786073	0.748916	0.764585	0.691096	0.680149	0.76894	0.661013	0.789938
cg24476569	ABCC4;ABCC4	0.228673	0.26217	0.263834	0.180179	0.124927	0.620016	0.497925	0.616946	0.507187	0.745935	0.729575	0.564581	0.559711	0.514006	0.424354	0.533017	0.513932	0.604575
cg24603573	ABCC4;ABCC4	0.862253	0.858387	0.84685	0.918428	0.873311	0.802218	0.746914	0.834753	0.93263	0.894158	0.907591	0.91658	0.895233	0.901482	0.747472	0.899649	0.919123	0.92574
cg26751094	ABCC4;ABCC4	0.335975	0.694721	0.535613	0.322538	0.216324	0.937517	0.886939	0.890707	0.876802	0.943869	0.967642	0.839191	0.867333	0.842339	0.848803	0.863587	0.851748	0.880236
cg02915290	ABCC5	0.967091	0.959432	0.96518	0.975437	0.973043	0.972833	0.957206	0.958935	0.973603	0.961012	0.942492	0.968117	0.957607	0.880998	0.937698	0.944042	0.931998	0.955395
cg03176305	ABCC5	0.895412	0.886372	0.892209	0.899372	0.845255	0.91643	0.911558	0.890835	0.918116	0.892306	0.916638	0.877708	0.881161	0.820027	0.812532	0.847064	0.845784	0.863475
cg13341498	ABCC5	0.977078	0.963268	0.970184	0.971724	0.965548	0.973337	0.939716	0.96246	0.978796	0.975207	0.970042	0.933008	0.950748	0.915522	0.912934	0.952487	0.914035	0.931792
cg13435758	ABCC5	0.960474	0.959524	0.947653	0.939238	0.92287	0.968905	0.942819	0.937369	0.961988	0.947812	0.962242	0.951102	0.931896	0.914591	0.926373	0.923402	0.91388	0.93138
cg14652434	ABCC5	0.976138	0.969578	0.974608	0.980979	0.978327	0.981559	0.95324	0.966899	0.977494	0.967695	0.951494	0.97299	0.973541	0.902979	0.939294	0.959268	0.91232	0.949331
cg15127656	ABCC5	0.897043	0.892552	0.860483	0.925247	0.927784	0.862541	0.786096	0.758091	0.936393	0.876928	0.900724	0.927561	0.907382	0.927739	0.779408	0.904087	0.932302	0.93559
cg18478891	ABCC5	0.953768	0.923146	0.93375	0.928686	0.880346	0.947233	0.924778	0.909345	0.932942	0.91779	0.938583	0.908031	0.914919	0.819823	0.87939	0.888656	0.89345	0.888928
cg18728109	ABCC5	0.969513	0.971283	0.973464	0.967826	0.934371	0.959661	0.969244	0.964085	0.967231	0.971806	0.972062	0.957652	0.950872	0.925716	0.931109	0.951188	0.928586	0.953405
cg22599229	ABCC5	0.968738	0.952686	0.967415	0.958355	0.963377	0.956376	0.898644	0.947266	0.945557	0.963189	0.945915	0.908074	0.914232	0.857809	0.86882	0.937509	0.904497	0.887365
cg24375736	ABCC5	0.941479	0.940109	0.937538	0.938124	0.936627	0.896768	0.924891	0.887761	0.953591	0.947081	0.947188	0.947764	0.946456	0.92586	0.822101	0.916854	0.942158	0.943631
cg00581783	ABCC5;ABCC5	0.927219	0.884407	0.905309	0.925158	0.901677	0.782526	0.785837	0.748806	0.926017	0.923799	0.909838	0.855188	0.880383	0.883762	0.801723	0.887801	0.866114	0.898952
cg01324343	ABCC5;ABCC5	0.0202918	0.0272725	0.0182645	0.0178456	0.0206718	0.654871	0.418806	0.572269	0.800894	0.339106	0.203246	0.49254	0.50748	0.397541	0.405248	0.0794985	0.444171	0.551387
cg05044414	ABCC5;ABCC5	0.641675	0.56328	0.471886	0.407107	0.401613	0.811166	0.740251	0.780564	0.864634	0.729464	0.763156	0.741159	0.687504	0.602533	0.640236	0.466286	0.690636	0.754368
cg09230938	ABCC5;ABCC5	0.921488	0.912145	0.926345	0.916165	0.86291	0.96173	0.952566	0.946416	0.920843	0.926887	0.941162	0.91089	0.927709	0.881446	0.907564	0.929221	0.915446	0.927465
cg10513161	ABCC5;ABCC5	0.935925	0.955277	0.956209	0.836101	0.621638	0.953754	0.924446	0.90607	0.943496	0.909082	0.938725	0.882063	0.880667	0.839472	0.86443	0.894241	0.859799	0.902532
cg10516336	ABCC5;ABCC5	0.0425094	0.0443338	0.0428399	0.0402614	0.0385364	0.0395674	0.0370383	0.0294316	0.0408193	0.0473036	0.0458262	0.054945	0.0438365	0.0555836	0.0393739	0.0387876	0.0480068	0.0425316
cg14480679	ABCC5;ABCC5	0.0238246	0.0244312	0.0215695	0.0169524	0.0213756	0.0163467	0.0187975	0.0182635	0.0186626	0.0216472	0.0209731	0.0172195	0.0156587	0.0166011	0.0194395	0.0184569	0.0195592	0.0186488
cg15988394	ABCC5;ABCC5	0.193786	0.242183	0.251754	0.0931121	0.0497949	0.131854	0.166306	0.172852	0.161377	0.266314	0.312518	0.234535	0.119982	0.141961	0.0961411	0.126152	0.180343	0.135677
cg16378421	ABCC5;ABCC5	0.391228	0.833576	0.359591	0.115923	0.0775909	0.408229	0.434528	0.491099	0.510612	0.609486	0.592577	0.443069	0.399545	0.309741	0.243268	0.326822	0.423276	0.349335
cg21929446	ABCC5;ABCC5	0.0243972	0.0312191	0.0285793	0.021293	0.0229973	0.0253497	0.0367747	0.0258154	0.0311887	0.0367638	0.0322942	0.0243738	0.0312907	0.0851515	0.0353966	0.0192189	0.0315862	0.0352794
cg26091908	ABCC5;ABCC5	0.226749	0.233669	0.257114	0.107058	0.0753686	0.131721	0.091615	0.114866	0.128512	0.285639	0.294186	0.103991	0.101852	0.111894	0.0867228	0.08887	0.097196	0.0975978
cg12783640	ABCC5;ABCC5;ABCC5;ABCC5	0.152276	0.14614	0.118266	0.0491081	0.0314689	0.0429391	0.0585414	0.0490646	0.065105	0.184651	0.184758	0.0380209	0.032731	0.0331098	0.0433052	0.0400614	0.0463825	0.0547531
cg01136471	ABCC6	0.802148	0.804502	0.822273	0.764159	0.649448	0.938405	0.914306	0.918081	0.928499	0.948585	0.946115	0.903771	0.88383	0.846542	0.871826	0.909895	0.854316	0.915067
cg07965331	ABCC6	0.557484	0.69672	0.581122	0.626178	0.591663	0.878535	0.834923	0.867917	0.912867	0.894231	0.895667	0.854349	0.822488	0.74987	0.817633	0.811143	0.777622	0.805268
cg10024478	ABCC6	0.718072	0.684641	0.839764	0.585652	0.793664	0.894312	0.872383	0.894273	0.898588	0.911855	0.925696	0.860943	0.850447	0.813698	0.7919	0.836856	0.843591	0.835936
cg16474952	ABCC6;ABCC6	0.710475	0.764247	0.805934	0.825236	0.836999	0.933403	0.915557	0.938037	0.914109	0.906254	0.933796	0.90931	0.893799	0.877118	0.862008	0.895263	0.87056	0.884868
cg03933520	ABCC6P1	0.802201	0.82008	0.838126	0.749471	0.620679	0.94564	0.916349	0.910593	0.951349	0.949104	0.956671	0.911241	0.905878	0.858485	0.884523	0.897393	0.880797	0.899801
cg06289735	ABCC6P1	0.956847	0.946404	0.907378	0.872037	0.932615	0.93323	0.926184	0.929632	0.948393	0.940289	0.849035	0.943764	0.929025	0.801946	0.87349	0.933523	0.866727	0.848526
cg26944449	ABCC6P1	0.896416	0.943994	0.890862	0.898361	0.879381	0.931851	0.920413	0.914915	0.950544	0.907953	0.944748	0.878122	0.887406	0.795471	0.816144	0.883462	0.8272	0.850637
cg14211015	ABCC6P2	0.838811	0.851677	0.822379	0.753972	0.618903	0.753638	0.611537	0.679794	0.815614	0.840711	0.855058	0.738848	0.690987	0.602155	0.571847	0.706653	0.651045	0.616919
cg19511817	ABCC6P2	0.26155	0.253132	0.29715	0.109793	0.109472	0.137848	0.175795	0.211462	0.216881	0.345494	0.415939	0.136066	0.130717	0.118664	0.116149	0.131831	0.136737	0.114247
cg00289429	ABCC8	0.290387	0.311864	0.279971	0.136685	0.167134	0.232092	0.193895	0.166776	0.202646	0.343354	0.383381	0.157169	0.175601	0.139014	0.161566	0.207492	0.163997	0.168575
cg03790908	ABCC8	0.0216499	0.0199614	0.0199902	0.0161829	0.0161923	0.0129702	0.0148319	0.0137967	0.0165284	0.016693	0.0187135	0.0154707	0.0147182	0.0153013	0.0169161	0.0188302	0.0168456	0.0162397
cg06342870	ABCC8	0.836068	0.906796	0.926812	0.947339	0.931415	0.962096	0.972394	0.96687	0.969534	0.965477	0.985102	0.956716	0.964312	0.933216	0.952975	0.949721	0.947079	0.938151
cg06535308	ABCC8	0.271056	0.341671	0.201878	0.173873	0.121698	0.126264	0.236165	0.179371	0.172311	0.295323	0.400982	0.175195	0.163643	0.133796	0.186838	0.129248	0.174568	0.144644
cg09575421	ABCC8	0.931426	0.934699	0.95654	0.89248	0.873217	0.909819	0.905066	0.935042	0.952746	0.955904	0.978356	0.928656	0.915021	0.895294	0.868395	0.911379	0.910265	0.898455
cg10469152	ABCC8	0.0720047	0.0581402	0.0795917	0.119105	0.116978	0.0830829	0.0776898	0.0810084	0.062608	0.0615889	0.0764581	0.0851725	0.0583633	0.0871924	0.0879314	0.0742941	0.0922065	0.0934508
cg11886949	ABCC8	0.762095	0.783532	0.834204	0.753668	0.572378	0.889792	0.847173	0.892593	0.895086	0.931212	0.94548	0.844967	0.860751	0.784474	0.769787	0.8317	0.804556	0.818758
cg11981631	ABCC8	0.209086	0.174415	0.180346	0.0521721	0.0396413	0.0439038	0.0686107	0.0565422	0.0692753	0.180135	0.212186	0.0480856	0.0508273	0.0428709	0.0486488	0.0448825	0.0455725	0.0627272
cg13185308	ABCC8	0.476959	0.710059	0.731513	0.444683	0.496088	0.609981	0.466607	0.553556	0.616595	0.753944	0.816009	0.600812	0.664305	0.491499	0.496179	0.606318	0.531302	0.553446
cg13295314	ABCC8	0.234206	0.277011	0.38356	0.441178	0.272475	0.805011	0.747949	0.752776	0.782299	0.810736	0.849622	0.749275	0.724465	0.653607	0.733969	0.730055	0.736895	0.705422
cg13594863	ABCC8	0.714637	0.713417	0.797148	0.776731	0.723735	0.894384	0.927511	0.897182	0.936549	0.916019	0.93649	0.898227	0.865907	0.823506	0.823567	0.857234	0.861169	0.882117
cg14051368	ABCC8	0.323279	0.266693	0.353889	0.515122	0.149745	0.846902	0.732256	0.758772	0.778809	0.821113	0.855071	0.732763	0.714317	0.671837	0.635064	0.772475	0.697719	0.702127
cg14469826	ABCC8	0.600267	0.464022	0.69454	0.531743	0.117424	0.912579	0.853544	0.897435	0.89316	0.903242	0.944778	0.84406	0.894335	0.786098	0.770955	0.914302	0.865551	0.851838
cg15683950	ABCC8	0.324132	0.742109	0.350318	0.510595	0.576615	0.767004	0.561536	0.752238	0.673146	0.814031	0.820017	0.680639	0.633364	0.650277	0.490297	0.701437	0.576002	0.590751
cg17381377	ABCC8	0.175215	0.355321	0.23541	0.0629602	0.0544446	0.081988	0.0549824	0.0641602	0.0668878	0.235387	0.291496	0.0690255	0.0961098	0.0590112	0.0628943	0.169207	0.0580079	0.0958713
cg20222568	ABCC8	0.745327	0.680721	0.701171	0.704475	0.626201	0.916919	0.87204	0.878105	0.899408	0.894193	0.914026	0.860997	0.846082	0.783514	0.859945	0.835629	0.834078	0.840571
cg22240472	ABCC8	0.0233433	0.030097	0.0222158	0.0225362	0.0222684	0.0206968	0.020246	0.0196108	0.023249	0.0228997	0.0220084	0.0203496	0.022074	0.0191101	0.0227176	0.0204901	0.0210951	0.020998
cg24260135	ABCC8	0.412386	0.544456	0.543746	0.679535	0.383624	0.835656	0.791292	0.82751	0.777651	0.829093	0.874877	0.76274	0.798772	0.724536	0.761898	0.789323	0.751564	0.759369
cg24740587	ABCC8	0.157746	0.173771	0.180977	0.0601475	0.0774754	0.0690393	0.0970689	0.0969627	0.101968	0.193791	0.314078	0.079561	0.0894957	0.065155	0.0609455	0.0924329	0.0688812	0.0782878
cg25308976	ABCC8	0.820199	0.789854	0.799407	0.798667	0.505181	0.955392	0.931967	0.945478	0.965745	0.925666	0.944023	0.869747	0.891403	0.831247	0.785568	0.866228	0.855386	0.883801
cg26105227	ABCC8	0.199682	0.319553	0.207028	0.344373	0.0673715	0.124255	0.158045	0.10822	0.129575	0.381658	0.611559	0.0879271	0.107382	0.148652	0.108062	0.119933	0.13389	0.11752
cg04674590	ABCC8;ABCC8	0.0186459	0.01746	0.0153247	0.0164535	0.0177652	0.0281577	0.0155074	0.0155499	0.017227	0.0174255	0.0188435	0.0145541	0.0141199	0.0166068	0.01638	0.015744	0.0202526	0.0150026
cg13851843	ABCC8;ABCC8	0.0965608	0.0461456	0.0477656	0.0497582	0.0535445	0.0449768	0.0351051	0.0437	0.0412998	0.0374248	0.0319153	0.0504263	0.0720155	0.064574	0.0396533	0.048749	0.0462654	0.0586344
cg09185990	ABCC9;ABCC9;ABCC9	0.742747	0.751415	0.618727	0.821905	0.928166	0.843546	0.796792	0.842514	0.953803	0.92765	0.924896	0.925466	0.902893	0.918358	0.780343	0.869012	0.930005	0.937068
cg09711028	ABCC9;ABCC9;ABCC9	0.970289	0.93103	0.913074	0.90326	0.884283	0.923079	0.939352	0.904164	0.968204	0.975475	0.970863	0.965999	0.951758	0.942511	0.915266	0.959995	0.961895	0.948676
cg20025970	ABCC9;ABCC9;ABCC9	0.783535	0.739564	0.596517	0.916424	0.935108	0.873742	0.830678	0.846882	0.953741	0.949455	0.946413	0.91457	0.912576	0.924326	0.779654	0.871127	0.94535	0.951519
cg22213622	ABCC9;ABCC9;ABCC9	0.940602	0.856972	0.852072	0.950139	0.932001	0.893651	0.83231	0.863455	0.962624	0.956124	0.943476	0.935569	0.917624	0.918104	0.869111	0.894669	0.942825	0.935117
cg25747468	ABCC9;ABCC9;ABCC9	0.882984	0.786045	0.722669	0.918674	0.90379	0.715552	0.74609	0.790924	0.905602	0.898643	0.902146	0.877987	0.880283	0.880601	0.73887	0.868011	0.896799	0.918874
cg08424219	ABCD2	0.398114	0.509465	0.433992	0.167685	0.0832739	0.437994	0.345296	0.378091	0.59562	0.582412	0.601809	0.320437	0.28251	0.314012	0.483393	0.374841	0.406235	0.350613
cg26980789	ABCD2	0.252271	0.325478	0.296162	0.128846	0.0565932	0.816112	0.657902	0.710168	0.730428	0.646289	0.670286	0.733618	0.689515	0.62486	0.568773	0.690379	0.699548	0.619695
cg11790681	ABCD2;ABCD2	0.265661	0.342921	0.285433	0.105212	0.0579172	0.315488	0.191898	0.324876	0.549236	0.394818	0.379673	0.300639	0.359593	0.278794	0.151186	0.242488	0.313992	0.319435
cg25116882	ABCD2;ABCD2	0.588172	0.566022	0.466849	0.153234	0.0990422	0.46153	0.377599	0.540193	0.349368	0.385025	0.481543	0.404838	0.242748	0.187901	0.415729	0.502363	0.273795	0.397825
cg26908356	ABCD3;ABCD3	0.144738	0.394887	0.180436	0.805652	0.0833461	0.214456	0.223251	0.170541	0.134567	0.620951	0.686186	0.733369	0.112921	0.842781	0.897673	0.883031	0.882491	0.143474
cg02756545	ABCD3;ABCD3	0.21107	0.213063	0.197363	0.0728635	0.0483007	0.0657632	0.0753657	0.0842518	0.0911939	0.194801	0.248309	0.0558627	0.0577098	0.0502685	0.0467049	0.0626346	0.0690955	0.0646373
cg03064968	ABCD3;ABCD3	0.181243	0.183741	0.185907	0.0568952	0.0659846	0.105043	0.079173	0.0841562	0.123403	0.179954	0.197099	0.113255	0.0808066	0.0827538	0.0815496	0.0801043	0.0893841	0.0676999
cg09000830	ABCD3;ABCD3	0.231957	0.246374	0.261425	0.132363	0.106536	0.16487	0.157008	0.162282	0.207381	0.214886	0.274314	0.133022	0.155795	0.119558	0.127238	0.185891	0.134977	0.126376
cg09357580	ABCD3;ABCD3	0.0183314	0.021003	0.0171224	0.0127246	0.0161054	0.0127805	0.014439	0.012478	0.0169229	0.0163661	0.0164088	0.0153267	0.012651	0.0173447	0.0160638	0.014581	0.0161071	0.0158789
cg09869791	ABCD3;ABCD3	0.198698	0.190209	0.178064	0.123369	0.0651419	0.0896023	0.0836664	0.120673	0.204448	0.337685	0.20681	0.0849713	0.0931705	0.0901994	0.0921798	0.124736	0.0913941	0.100595
cg11202785	ABCD3;ABCD3	0.0235121	0.0243807	0.0245201	0.01583	0.0224763	0.01618	0.017104	0.0147863	0.017714	0.0185669	0.0209376	0.0198727	0.016064	0.0179356	0.0203038	0.0198063	0.0169093	0.0183778
cg11237362	ABCD3;ABCD3	0.787352	0.928096	0.864842	0.887926	0.767336	0.951883	0.953351	0.949398	0.966095	0.938248	0.978479	0.952437	0.951121	0.902205	0.93509	0.951613	0.925643	0.94835
cg12578791	ABCD3;ABCD3	0.0219899	0.023311	0.0197911	0.0150784	0.018891	0.0141168	0.0169153	0.0143369	0.0193653	0.0188805	0.0192529	0.014192	0.0145792	0.0157476	0.0156776	0.01667	0.0166119	0.0163729
cg15562706	ABCD3;ABCD3	0.0202246	0.0196883	0.0240018	0.0142472	0.017317	0.0186119	0.0148681	0.0176608	0.018712	0.0213784	0.019897	0.0166563	0.020081	0.0163505	0.021243	0.0152112	0.013431	0.014296
cg17906523	ABCD3;ABCD3	0.168842	0.277779	0.212556	0.0700863	0.0431856	0.104224	0.0927395	0.166972	0.167638	0.28863	0.298878	0.0976625	0.128197	0.0970369	0.0631038	0.08795	0.0704835	0.0822333
cg18019088	ABCD3;ABCD3	0.975633	0.972349	0.963005	0.955887	0.865615	0.956488	0.95819	0.948266	0.964275	0.939054	0.967868	0.950428	0.955239	0.896729	0.89349	0.947177	0.902918	0.934282
cg21930399	ABCD3;ABCD3	0.0174912	0.0183432	0.0173303	0.0134998	0.0165296	0.0123729	0.0134098	0.0154158	0.020424	0.0168788	0.014404	0.0142385	0.0151259	0.0125836	0.0141266	0.0180292	0.0134296	0.0115216
cg23250288	ABCD3;ABCD3	0.02186	0.0271807	0.022253	0.0135717	0.0177399	0.0191262	0.0199077	0.0228194	0.0216721	0.023536	0.0234859	0.0174534	0.0221763	0.0181865	0.0221962	0.0196599	0.0176281	0.0165177
cg24215727	ABCD3;ABCD3	0.227136	0.232154	0.202163	0.143571	0.0706709	0.135962	0.129054	0.123102	0.217083	0.184574	0.251242	0.189344	0.145181	0.113819	0.0753119	0.190063	0.103978	0.0944001
cg01507833	ABCD4;ABCD4	0.936477	0.949364	0.968514	0.955591	0.938839	0.950143	0.942712	0.93645	0.96561	0.963652	0.962145	0.953125	0.955431	0.940869	0.929406	0.933468	0.959699	0.947486
cg05878073	ABCD4;ABCD4	0.89459	0.467824	0.562072	0.606707	0.41132	0.870259	0.942044	0.925165	0.846802	0.960119	0.97401	0.856125	0.848752	0.833593	0.874212	0.846176	0.859099	0.874538
cg05927268	ABCD4;ABCD4	0.174227	0.183355	0.14834	0.0901412	0.0562901	0.0910572	0.116166	0.102985	0.0888249	0.214369	0.223326	0.0576669	0.0555692	0.0604432	0.0903905	0.0793625	0.0892322	0.0823114
cg10504545	ABCD4;ABCD4	0.0280239	0.0244933	0.0209665	0.0250574	0.0239591	0.0396823	0.0273412	0.0311195	0.0255481	0.030838	0.0302162	0.0198656	0.0218081	0.0225881	0.0272939	0.02874	0.0278094	0.0237732
cg15912427	ABCD4;ABCD4	0.207451	0.177139	0.224771	0.0642692	0.037891	0.0554277	0.0805876	0.0645113	0.088954	0.225802	0.291323	0.061753	0.0582068	0.0549717	0.0636219	0.0692074	0.0694207	0.0650458
cg21520131	ABCD4;ABCD4	0.183887	0.211919	0.254465	0.0753062	0.0512992	0.682734	0.777545	0.811928	0.573106	0.785944	0.866637	0.646669	0.710321	0.656829	0.724832	0.708018	0.704365	0.76428
cg26346441	ABCD4;ABCD4	0.945615	0.943672	0.949363	0.958808	0.936263	0.919049	0.951591	0.929642	0.956685	0.966	0.952195	0.95101	0.932297	0.947201	0.92099	0.940919	0.96454	0.956196
cg01537391	ABCD4;ABCD4;ABCD4	0.25041	0.300538	0.248596	0.0851612	0.0677693	0.0688452	0.0934956	0.0633615	0.0892866	0.298926	0.376566	0.0893841	0.0564739	0.0638229	0.0724951	0.0727854	0.099062	0.0795808
cg07049929	ABCD4;ABCD4;ABCD4	0.180821	0.125728	0.160492	0.0478147	0.0359778	0.0562278	0.0639337	0.0744728	0.0918885	0.198406	0.248859	0.0462575	0.0674459	0.0468787	0.0478021	0.053426	0.0517458	0.0573233
cg01306662	ABCE1;ABCE1	0.959321	0.960889	0.964118	0.955747	0.955515	0.961455	0.957881	0.961164	0.967643	0.92999	0.977477	0.960798	0.945166	0.91825	0.950449	0.958664	0.915012	0.919408
cg01713095	ABCE1;ABCE1	0.826334	0.77756	0.792676	0.897347	0.899399	0.780784	0.715101	0.822845	0.94253	0.939771	0.92878	0.917181	0.920087	0.934607	0.734832	0.857001	0.921808	0.92739
cg15393234	ABCE1;ABCE1;ABCE1;ANAPC10;ABCE1	0.212059	0.202846	0.202912	0.0758497	0.0661582	0.0876633	0.0836534	0.0925281	0.0764581	0.239718	0.257073	0.073681	0.0736399	0.0508516	0.0553558	0.080147	0.0843107	0.0719235
cg19065314	ABCE1;ABCE1;ABCE1;ANAPC10;ABCE1	0.00778248	0.0102973	0.0100568	0.011357	0.0150472	0.0116581	0.0136232	0.0121131	0.0109487	0.0251125	0.00718755	0.0142847	0.0124371	0.0129045	0.0158111	0.0138233	0.0117628	0.0115288
cg24540120	ABCE1;ABCE1;ABCE1;ANAPC10;ABCE1	0.236842	0.18781	0.192316	0.0315945	0.024962	0.034199	0.0454131	0.0409935	0.0397512	0.184933	0.219673	0.0345232	0.0328542	0.0318144	0.0307818	0.0373104	0.0332648	0.037528
cg00375964	ABCE1;ANAPC10;ABCE1	0.184816	0.188878	0.153659	0.0785111	0.0515232	0.0834582	0.124926	0.0807634	0.101936	0.217037	0.222039	0.0938149	0.0625217	0.0506086	0.420409	0.0691856	0.0652108	0.0700818
cg07702259	ABCE1;ANAPC10;ABCE1	0.302833	0.30962	0.549986	0.160911	0.0727155	0.328719	0.368528	0.379016	0.229882	0.415394	0.447744	0.233156	0.170849	0.157645	0.249853	0.217366	0.201028	0.176856
cg07822143	ABCE1;ANAPC10;ABCE1	0.19193	0.193523	0.168185	0.0626895	0.0355304	0.0671418	0.102719	0.130529	0.103659	0.247497	0.287866	0.0743177	0.0628056	0.0673184	0.0610114	0.0780353	0.0772598	0.0999776
cg09504398	ABCE1;ANAPC10;ABCE1	0.194205	0.235041	0.281431	0.072909	0.0497953	0.0686532	0.0870378	0.102508	0.0934747	0.317108	0.389426	0.0887226	0.0587808	0.0410025	0.0739673	0.0771053	0.0626358	0.154433
cg15595551	ABCE1;ANAPC10;ABCE1	0.151611	0.352804	0.157048	0.0694273	0.0457281	0.078453	0.163178	0.131531	0.0812123	0.196444	0.211604	0.0997144	0.0863172	0.0834881	0.0781792	0.122125	0.114146	0.12241
cg19952095	ABCE1;ANAPC10;ABCE1	0.0206152	0.0194516	0.0191126	0.0181896	0.0206453	0.0191585	0.0167705	0.0158774	0.0170306	0.0149165	0.0229156	0.0190867	0.0139042	0.0188333	0.026462	0.0162687	0.0162283	0.0196734
cg21253282	ABCE1;ANAPC10;ABCE1	0.263184	0.697229	0.293442	0.104102	0.0456628	0.0839897	0.167121	0.151462	0.107194	0.287043	0.318583	0.0971027	0.0785868	0.0734244	0.104786	0.12094	0.0596798	0.0815215
cg24258191	ABCE1;ANAPC10;ABCE1	0.275942	0.237072	0.20067	0.0726644	0.0556981	0.0994015	0.143021	0.0795422	0.158733	0.315748	0.266195	0.114953	0.123878	0.0689018	0.0667667	0.0708079	0.0872766	0.0722583
cg26283371	ABCE1;ANAPC10;ABCE1	0.213176	0.243442	0.209028	0.0913306	0.0456971	0.106826	0.142536	0.110489	0.112882	0.362968	0.387234	0.100203	0.105887	0.157243	0.105428	0.127133	0.165507	0.207383
cg19628694	ABCE1;ANAPC10;ANAPC10;ABCE1;ABCE1;ABCE1	0.0180344	0.0214929	0.0196308	0.0170629	0.0177827	0.0151546	0.0151877	0.0152384	0.0165737	0.0180149	0.0187628	0.0138952	0.0231034	0.0208745	0.0178022	0.0166049	0.0192131	0.015723
cg00522328	ABCF1;ABCF1	0.0560544	0.0547181	0.0530593	0.0361469	0.0493241	0.0501649	0.0551877	0.0471386	0.0547466	0.0704034	0.0710533	0.042021	0.0430382	0.0594319	0.0511869	0.0533136	0.0394623	0.0474239
cg00599401	ABCF1;ABCF1	0.149679	0.153107	0.136714	0.0662862	0.0365886	0.0582583	0.080298	0.0664892	0.0936238	0.193583	0.231631	0.0552659	0.0588951	0.0447804	0.0468955	0.0693728	0.071512	0.0665358
cg02086286	ABCF1;ABCF1	0.911224	0.908705	0.712085	0.830729	0.921238	0.966249	0.963106	0.953026	0.958872	0.942801	0.966645	0.941485	0.958494	0.934129	0.923755	0.945757	0.947081	0.934179
cg02197677	ABCF1;ABCF1	0.00900727	0.0104886	0.0113864	0.0118575	0.0158428	0.011764	0.0142763	0.0135418	0.012181	0.00965321	0.00675019	0.0130775	0.0133898	0.013894	0.0138831	0.0132427	0.0142302	0.0148075
cg03020891	ABCF1;ABCF1	0.948609	0.895337	0.944284	0.812875	0.916873	0.916991	0.810583	0.85234	0.892698	0.891552	0.88555	0.828733	0.814388	0.760072	0.776991	0.732404	0.775036	0.792391
cg03239591	ABCF1;ABCF1	0.194443	0.376875	0.184217	0.0462764	0.0451215	0.0529439	0.0685846	0.0675424	0.055105	0.217946	0.222332	0.069325	0.0504946	0.0506668	0.0573828	0.0731781	0.0428406	0.0404854
cg04714201	ABCF1;ABCF1	0.142988	0.113642	0.130888	0.0383832	0.0337925	0.0519742	0.0746219	0.0655494	0.0920067	0.210844	0.189644	0.0595953	0.0512649	0.0524821	0.0323729	0.0610116	0.0585949	0.050894
cg05177685	ABCF1;ABCF1	0.951197	0.921003	0.77418	0.860289	0.632582	0.975085	0.975749	0.966709	0.972531	0.963069	0.955522	0.941334	0.962793	0.935335	0.965247	0.961461	0.939699	0.941262
cg05385119	ABCF1;ABCF1	0.0105758	0.0103149	0.0109188	0.0178428	0.0160868	0.0156234	0.0158776	0.0132836	0.014769	0.0113287	0.00924198	0.0159405	0.0137637	0.0161245	0.0164314	0.0201243	0.0157607	0.0185768
cg06241803	ABCF1;ABCF1	0.121368	0.124658	0.165258	0.0478422	0.0306481	0.0674711	0.0642438	0.108562	0.0631592	0.192359	0.182936	0.0511815	0.0495212	0.0530277	0.0623662	0.0822531	0.0593092	0.0690163
cg06251929	ABCF1;ABCF1	0.015471	0.0157849	0.0145875	0.0248542	0.0207801	0.0184413	0.0208495	0.020581	0.0188935	0.0185386	0.018444	0.0203507	0.0224981	0.0252058	0.036876	0.0258861	0.0188354	0.0173486
cg07657521	ABCF1;ABCF1	0.0153438	0.0185391	0.0189451	0.0148319	0.0160711	0.0115859	0.0144785	0.011466	0.0145759	0.0191185	0.013964	0.0139921	0.012311	0.0157287	0.0126824	0.0133647	0.014939	0.013179
cg07983888	ABCF1;ABCF1	0.907744	0.766513	0.810463	0.830517	0.685806	0.953749	0.905072	0.926803	0.943973	0.933215	0.93165	0.908482	0.912606	0.852667	0.884124	0.890548	0.883827	0.889905
cg08652722	ABCF1;ABCF1	0.868437	0.935227	0.951126	0.857133	0.761529	0.926258	0.882356	0.905653	0.927469	0.946953	0.947164	0.857986	0.863737	0.834736	0.845308	0.858515	0.852151	0.86256
cg08805748	ABCF1;ABCF1	0.322816	0.497958	0.309089	0.141068	0.0696797	0.954651	0.937299	0.935288	0.967248	0.947628	0.967952	0.865947	0.881706	0.813971	0.85169	0.910864	0.870602	0.833088
cg10982113	ABCF1;ABCF1	0.848449	0.883591	0.75691	0.90761	0.952265	0.95798	0.942583	0.939531	0.965444	0.806125	0.841131	0.957941	0.949046	0.956344	0.930031	0.951917	0.914743	0.947678
cg11606826	ABCF1;ABCF1	0.92744	0.906102	0.874071	0.842101	0.858911	0.939413	0.938459	0.917819	0.94143	0.936895	0.943489	0.900157	0.909369	0.841785	0.848388	0.886136	0.886337	0.894912
cg12716083	ABCF1;ABCF1	0.881282	0.881188	0.791928	0.584786	0.735878	0.971621	0.945174	0.953185	0.964153	0.958902	0.976196	0.929297	0.932397	0.917465	0.890155	0.951955	0.912223	0.943512
cg13099117	ABCF1;ABCF1	0.0539954	0.0453821	0.0415462	0.0638276	0.0617748	0.631721	0.302071	0.252169	0.657337	0.209334	0.172381	0.450441	0.197824	0.250018	0.309614	0.296606	0.225757	0.208723
cg14141448	ABCF1;ABCF1	0.3351	0.303869	0.284322	0.114999	0.0643383	0.399393	0.340992	0.414178	0.446703	0.609987	0.559002	0.343426	0.330826	0.263177	0.20927	0.262994	0.332494	0.298265
cg14793544	ABCF1;ABCF1	0.304156	0.208708	0.219523	0.117627	0.0813465	0.137709	0.188158	0.173521	0.146348	0.361854	0.380568	0.113069	0.116741	0.0957064	0.171764	0.12714	0.184196	0.1103
cg16317730	ABCF1;ABCF1	0.024788	0.0243518	0.0259045	0.0246088	0.026694	0.0336076	0.0341907	0.0330066	0.025294	0.0369248	0.0390719	0.0233512	0.0244153	0.0259611	0.045773	0.0271437	0.0228702	0.027464
cg16792604	ABCF1;ABCF1	0.0170805	0.0194743	0.0178981	0.0126104	0.0139638	0.0115548	0.0147138	0.0130835	0.0182617	0.0144896	0.0170216	0.0127207	0.0171968	0.0156936	0.0147356	0.0155193	0.013352	0.0146839
cg17365962	ABCF1;ABCF1	0.278035	0.256785	0.238112	0.0724158	0.0397806	0.146792	0.235134	0.178387	0.196767	0.358458	0.390633	0.140908	0.133042	0.10505	0.08188	0.178205	0.116357	0.134104
cg18015044	ABCF1;ABCF1	0.200802	0.170591	0.15881	0.106039	0.081086	0.0830088	0.150517	0.147712	0.156765	0.227035	0.277705	0.103592	0.0886822	0.0919759	0.159749	0.0945515	0.120209	0.116729
cg18762252	ABCF1;ABCF1	0.986022	0.972662	0.969022	0.9327	0.944392	0.965692	0.957955	0.940829	0.969503	0.969965	0.985333	0.945021	0.948579	0.884146	0.927896	0.915003	0.908579	0.916202
cg20738959	ABCF1;ABCF1	0.124785	0.13639	0.127834	0.0569341	0.0837639	0.117039	0.157414	0.124611	0.0935562	0.289707	0.26163	0.0836638	0.119198	0.075694	0.140358	0.0920249	0.0818164	0.119485
cg21227785	ABCF1;ABCF1	0.218007	0.198168	0.223082	0.0526921	0.0621134	0.0776666	0.0965949	0.0807353	0.102439	0.226874	0.258884	0.0869516	0.0693461	0.0645146	0.0660172	0.0740302	0.0689418	0.0639165
cg22409504	ABCF1;ABCF1	0.862552	0.867885	0.958782	0.838036	0.781822	0.972731	0.974248	0.971533	0.979175	0.97362	0.988855	0.973934	0.971122	0.954893	0.969211	0.973446	0.954025	0.96602
cg22851514	ABCF1;ABCF1	0.954042	0.797468	0.914139	0.779197	0.530042	0.930116	0.930373	0.890721	0.940542	0.972342	0.972702	0.924271	0.934923	0.914837	0.905378	0.919704	0.936097	0.942685
cg22953267	ABCF1;ABCF1	0.850505	0.888994	0.967411	0.735438	0.754768	0.959036	0.938674	0.934703	0.944313	0.965708	0.975766	0.921412	0.913118	0.869505	0.861751	0.876363	0.890907	0.910633
cg23657870	ABCF1;ABCF1	0.00781741	0.00852231	0.00767298	0.010588	0.0119433	0.0145109	0.0105478	0.01009	0.0112116	0.00761866	0.00890204	0.010106	0.00939716	0.0115846	0.0114803	0.0110328	0.0113118	0.010297
cg24297727	ABCF1;ABCF1	0.284062	0.402612	0.242306	0.109076	0.055142	0.304317	0.235602	0.301442	0.425045	0.495456	0.422828	0.178538	0.212553	0.132485	0.135839	0.196553	0.191367	0.183002
cg24448840	ABCF1;ABCF1	0.461754	0.546968	0.433714	0.191077	0.145746	0.549641	0.610079	0.583961	0.623817	0.49834	0.577646	0.410569	0.336487	0.332088	0.400018	0.346784	0.352615	0.555868
cg24529500	ABCF1;ABCF1	0.942907	0.928018	0.818365	0.907251	0.757429	0.941445	0.925391	0.911969	0.939796	0.932478	0.950153	0.897329	0.896135	0.855099	0.848024	0.840991	0.870704	0.881978
cg24946044	ABCF1;ABCF1	0.173667	0.231079	0.191296	0.0704168	0.0588471	0.386836	0.348308	0.424248	0.479332	0.506815	0.531933	0.350255	0.322281	0.298727	0.278684	0.311542	0.422488	0.40353
cg25315493	ABCF1;ABCF1	0.910126	0.921632	0.662492	0.49591	0.701024	0.933767	0.884659	0.885158	0.939702	0.910325	0.925696	0.870556	0.864741	0.524761	0.510308	0.570209	0.575877	0.843665
cg25632840	ABCF1;ABCF1	0.857075	0.812618	0.5175	0.560166	0.659993	0.959661	0.96792	0.948493	0.979521	0.967806	0.968577	0.959663	0.961649	0.960005	0.949176	0.935418	0.95555	0.948296
cg26484464	ABCF1;ABCF1	0.761205	0.7292	0.816301	0.724935	0.775947	0.858759	0.788207	0.863757	0.830955	0.768454	0.825558	0.789206	0.771355	0.681635	0.739576	0.801628	0.725461	0.694722
cg26884376	ABCF1;ABCF1	0.225764	0.231836	0.213045	0.0963838	0.0525015	0.0853759	0.108535	0.0763222	0.104684	0.315951	0.304145	0.093762	0.0788385	0.0696391	0.112187	0.0899672	0.0845857	0.0671297
cg06140764	ABCF1;ABCF1;ABCF1;ABCF1	0.0179854	0.0202719	0.0186941	0.0164963	0.0163563	0.0127492	0.0133097	0.0132545	0.0164307	0.0173201	0.0181463	0.0136869	0.0138484	0.0177708	0.0164023	0.0167217	0.0167463	0.0175008
cg09502511	ABCF1;ABCF1;ABCF1;ABCF1	0.0133843	0.0158679	0.0120507	0.0113827	0.0119371	0.0101493	0.0103168	0.0108988	0.0104983	0.0140124	0.0116428	0.012619	0.00996589	0.0151297	0.0140158	0.0128554	0.0128539	0.0130762
cg04292889	ABCF1;ABCF1;MIR877	0.756403	0.913874	0.781097	0.91477	0.885905	0.945319	0.936548	0.94897	0.951812	0.923694	0.950964	0.926934	0.925279	0.927425	0.888087	0.910291	0.920396	0.926521
cg17327665	ABCF1;ABCF1;MIR877	0.958936	0.9447	0.908205	0.928221	0.888808	0.924564	0.895574	0.93449	0.948674	0.954085	0.939116	0.900116	0.898992	0.813492	0.851331	0.872059	0.867154	0.892684
cg20635067	ABCF1;ABCF1;MIR877	0.971522	0.925135	0.976654	0.954277	0.97208	0.974162	0.929378	0.950347	0.969634	0.969237	0.967971	0.931868	0.943907	0.881058	0.924204	0.934532	0.924577	0.920684
cg23104816	ABCF1;ABCF1;MIR877	0.934909	0.982081	0.980663	0.926488	0.962778	0.968968	0.95506	0.942626	0.976154	0.978945	0.985833	0.968399	0.958888	0.945914	0.946549	0.958913	0.950817	0.954539
cg11799480	ABCF2	0.761692	0.864229	0.7802	0.596077	0.330908	0.856432	0.817801	0.811757	0.854393	0.889743	0.90037	0.779222	0.765214	0.678397	0.682472	0.765735	0.728851	0.764972
cg13080927	ABCF2	0.621081	0.648341	0.448031	0.568901	0.334131	0.93879	0.886454	0.885241	0.911483	0.90161	0.919966	0.886919	0.8828	0.775518	0.786326	0.836866	0.818038	0.845011
cg02148324	ABCF2;ABCF2	0.935034	0.869993	0.911717	0.637289	0.735212	0.908452	0.870219	0.906578	0.920527	0.929877	0.936122	0.912255	0.921607	0.88346	0.858393	0.890964	0.883243	0.886073
cg03040746	ABCF2;ABCF2	0.0146794	0.0134028	0.0136445	0.0145318	0.0165187	0.0143994	0.0135323	0.0158956	0.0139381	0.0160758	0.0137597	0.015041	0.0146189	0.0148749	0.0163362	0.0179956	0.0155123	0.0116394
cg03413475	ABCF2;ABCF2	0.243079	0.302666	0.260726	0.0895527	0.0704863	0.539525	0.447367	0.524485	0.599027	0.493466	0.479231	0.436656	0.292425	0.375129	0.384477	0.451466	0.406887	0.377202
cg06097977	ABCF2;ABCF2	0.270954	0.253606	0.264114	0.0934631	0.0808014	0.127429	0.111099	0.126756	0.12919	0.25723	0.299387	0.114501	0.105936	0.0773131	0.0854076	0.10383	0.0969499	0.0944441
cg06386408	ABCF2;ABCF2	0.0242051	0.0262571	0.0205082	0.0210991	0.0218576	0.0182788	0.0214697	0.0193836	0.0187957	0.0249582	0.0242085	0.0188908	0.0184603	0.0208592	0.0238771	0.0257156	0.0239014	0.0233168
cg07038617	ABCF2;ABCF2	0.180612	0.198297	0.178866	0.097379	0.0854815	0.137318	0.144383	0.137324	0.111111	0.181228	0.245607	0.0867997	0.13064	0.093355	0.0911357	0.103501	0.109677	0.0991946
cg07824710	ABCF2;ABCF2	0.427548	0.720805	0.600862	0.404389	0.266297	0.647501	0.663947	0.714071	0.56285	0.710866	0.723064	0.615103	0.537827	0.487291	0.551308	0.455933	0.560084	0.5791
cg08499057	ABCF2;ABCF2	0.791557	0.788781	0.817384	0.742719	0.766555	0.749469	0.777523	0.705635	0.82808	0.736437	0.778802	0.841278	0.793235	0.70197	0.686287	0.721968	0.726691	0.72896
cg09727531	ABCF2;ABCF2	0.0545088	0.0511048	0.051403	0.0354181	0.0395059	0.039115	0.0367513	0.0426718	0.0370447	0.0546434	0.0490454	0.0309253	0.0317727	0.0357675	0.0461907	0.036599	0.0344607	0.031923
cg10436877	ABCF2;ABCF2	0.241094	0.163729	0.155428	0.243037	0.220591	0.15485	0.189307	0.180746	0.296265	0.222719	0.194872	0.192297	0.243621	0.260249	0.222714	0.161361	0.245339	0.200227
cg11451230	ABCF2;ABCF2	0.202718	0.205909	0.193838	0.0631693	0.0441583	0.0533255	0.0995003	0.0742341	0.0893273	0.197857	0.245286	0.057037	0.0654244	0.0600284	0.0546894	0.0737677	0.0685475	0.0768323
cg17825100	ABCF2;ABCF2	0.169826	0.1537	0.155867	0.0672651	0.0460487	0.108446	0.0787581	0.114942	0.0781666	0.177419	0.208647	0.0598232	0.0677994	0.0521419	0.0601949	0.0794628	0.0626627	0.06897
cg19529696	ABCF2;ABCF2	0.010941	0.0102797	0.0109788	0.00994972	0.0104205	0.00793751	0.0101449	0.00782589	0.00739783	0.00994079	0.00707486	0.0100565	0.00813089	0.00912444	0.0095821	0.0109664	0.00891271	0.0119145
cg25404069	ABCF2;ABCF2	0.0127126	0.01482	0.0131015	0.00956152	0.0123524	0.00908495	0.0106724	0.00920316	0.0120876	0.01264	0.0137377	0.00978543	0.0101109	0.0113198	0.011009	0.0103502	0.0103548	0.0114923
cg27147545	ABCF2;ABCF2	0.923114	0.472267	0.938054	0.967356	0.943355	0.888692	0.881817	0.865465	0.949852	0.906771	0.895251	0.924426	0.879226	0.901428	0.844479	0.896976	0.870062	0.864688
cg25981124	ABCF2;ABCF2;ABCF2;ABCF2	0.0214753	0.0204227	0.0182398	0.0227329	0.017947	0.0150575	0.0147652	0.0179464	0.0156166	0.0329858	0.0264425	0.0130579	0.0167016	0.0150266	0.019798	0.0185114	0.015042	0.0144559
cg05629195	ABCF3	0.921299	0.867371	0.962849	0.740355	0.569598	0.789083	0.66313	0.757914	0.707544	0.872549	0.910984	0.611337	0.654149	0.511347	0.565132	0.65352	0.549434	0.524284
cg06686306	ABCF3	0.0136463	0.01657	0.0172158	0.0103888	0.0135335	0.0103193	0.0113435	0.00940502	0.0132694	0.0171371	0.0154238	0.0108576	0.0124691	0.0128723	0.0127749	0.0120425	0.0124151	0.0118788
cg08447922	ABCF3	0.961421	0.949271	0.967689	0.939261	0.933581	0.936671	0.880477	0.873718	0.932589	0.943215	0.928011	0.883001	0.888793	0.813685	0.824482	0.87086	0.865609	0.896043
cg08503002	ABCF3	0.21881	0.236958	0.20614	0.113853	0.0704357	0.103246	0.0997038	0.10511	0.115761	0.234752	0.27999	0.0866143	0.0968944	0.0746325	0.067202	0.091071	0.110808	0.0850048
cg09866366	ABCF3	0.848247	0.54315	0.65391	0.3538	0.583413	0.331601	0.323364	0.392462	0.262964	0.478015	0.529576	0.185613	0.17992	0.191447	0.179338	0.276687	0.201703	0.212571
cg10877294	ABCF3	0.156628	0.151253	0.155917	0.0564495	0.0498365	0.255255	0.287999	0.369051	0.107207	0.382184	0.455852	0.143945	0.159216	0.212075	0.21972	0.199673	0.270249	0.281226
cg13436085	ABCF3	0.0321805	0.0241255	0.0695343	0.0769352	0.0292337	0.048531	0.0501395	0.0390007	0.0348722	0.0329377	0.0272706	0.0372465	0.0266118	0.0691996	0.0360839	0.0514328	0.0601442	0.0346099
cg13461600	ABCF3	0.307635	0.314296	0.331778	0.080303	0.0658377	0.0886585	0.123267	0.09719	0.117693	0.267208	0.371695	0.125449	0.104096	0.100278	0.0720616	0.0920265	0.100159	0.0990197
cg13465462	ABCF3	0.214239	0.255484	0.319447	0.0768098	0.049436	0.0966732	0.114786	0.0982828	0.120993	0.311908	0.301964	0.0822977	0.0850209	0.0594269	0.0718618	0.090274	0.0921942	0.0952581
cg22469836	ABCF3	0.160275	0.155725	0.180358	0.0465854	0.0363231	0.0672012	0.0582918	0.047577	0.0645029	0.191446	0.191161	0.0470297	0.0399419	0.0362717	0.034386	0.0438479	0.0504976	0.0485332
cg22574986	ABCF3	0.232841	0.202081	0.348324	0.0506974	0.0426293	0.314566	0.394097	0.441707	0.22142	0.468908	0.579611	0.339512	0.2457	0.368136	0.367532	0.183298	0.443777	0.386995
cg24632865	ABCF3	0.951136	0.777187	0.931189	0.886216	0.733225	0.949877	0.914119	0.92216	0.931748	0.904809	0.89347	0.870144	0.895382	0.826452	0.777615	0.893749	0.870077	0.871901
cg27220130	ABCF3	0.0198303	0.0201581	0.0189273	0.0145054	0.0177658	0.0170283	0.0126666	0.0141188	0.0160329	0.019275	0.0168792	0.0147645	0.0138746	0.0162493	0.0199719	0.0160649	0.0163328	0.0172381
cg02316713	ABCG1;ABCG1	0.940978	0.904326	0.939364	0.932145	0.90737	0.945516	0.922099	0.929256	0.943351	0.946143	0.966945	0.946988	0.928633	0.893008	0.919647	0.946118	0.917854	0.93079
cg08663969	ABCG1;ABCG1	0.978657	0.972441	0.974624	0.973965	0.956742	0.975582	0.965557	0.961012	0.964452	0.96417	0.971643	0.966281	0.95204	0.939328	0.936971	0.948279	0.946103	0.964682
cg17526396	ABCG1;ABCG1	0.953597	0.961269	0.957561	0.924711	0.900712	0.964943	0.968798	0.95675	0.964821	0.946431	0.96072	0.943502	0.959645	0.922215	0.943148	0.96363	0.935699	0.931514
cg20214535	ABCG1;ABCG1	0.655777	0.74429	0.685488	0.631977	0.420629	0.931055	0.913436	0.935163	0.863063	0.967498	0.975821	0.857869	0.852903	0.773993	0.897372	0.890892	0.820359	0.861404
cg23245768	ABCG1;ABCG1;ABCG1	0.85737	0.911977	0.852331	0.834947	0.733338	0.942364	0.933019	0.929908	0.942293	0.977273	0.972298	0.92618	0.930905	0.909102	0.894958	0.925644	0.90481	0.926412
cg00177237	ABCG1;ABCG1;ABCG1;ABCG1;ABCG1;ABCG1	0.895912	0.893348	0.944566	0.922841	0.899885	0.949348	0.943502	0.937185	0.960877	0.957876	0.962637	0.955733	0.948291	0.901727	0.929506	0.952035	0.941881	0.940744
cg00222799	ABCG1;ABCG1;ABCG1;ABCG1;ABCG1;ABCG1	0.801416	0.816237	0.632884	0.604922	0.834824	0.815233	0.764492	0.784285	0.764606	0.853761	0.914631	0.741333	0.711126	0.673221	0.63499	0.767404	0.708256	0.729368
cg01176028	ABCG1;ABCG1;ABCG1;ABCG1;ABCG1;ABCG1	0.697966	0.472287	0.371169	0.710026	0.339807	0.911019	0.885606	0.92493	0.941416	0.882361	0.905992	0.888111	0.875692	0.833578	0.855358	0.922868	0.891725	0.900374
cg01289965	ABCG1;ABCG1;ABCG1;ABCG1;ABCG1;ABCG1	0.0125843	0.0149686	0.013865	0.01362	0.0158637	0.0219328	0.015361	0.0321079	0.0166349	0.0165767	0.0131029	0.0267581	0.0226116	0.0237585	0.020651	0.0408626	0.0136767	0.0210687
cg01881899	ABCG1;ABCG1;ABCG1;ABCG1;ABCG1;ABCG1	0.543442	0.589465	0.651212	0.738199	0.435875	0.933461	0.868204	0.92042	0.879336	0.908802	0.924557	0.888995	0.897872	0.848153	0.868676	0.929977	0.85792	0.881378
cg02241241	ABCG1;ABCG1;ABCG1;ABCG1;ABCG1;ABCG1	0.197469	0.230827	0.271331	0.0807545	0.0837437	0.0940904	0.0966414	0.0971765	0.0770473	0.254572	0.300567	0.069757	0.0694567	0.062017	0.0758266	0.0800313	0.0633695	0.0672621
cg02370100	ABCG1;ABCG1;ABCG1;ABCG1;ABCG1;ABCG1	0.508562	0.520985	0.506374	0.377196	0.255532	0.265058	0.309662	0.295235	0.219441	0.443518	0.548145	0.245922	0.26203	0.227875	0.230886	0.321889	0.26188	0.28517
cg05441651	ABCG1;ABCG1;ABCG1;ABCG1;ABCG1;ABCG1	0.028653	0.0270021	0.0299933	0.0272563	0.0421185	0.0289542	0.0162987	0.0243586	0.0218717	0.0218813	0.0235474	0.0257423	0.0318112	0.0678149	0.0258002	0.0514082	0.0255274	0.024941
cg05639842	ABCG1;ABCG1;ABCG1;ABCG1;ABCG1;ABCG1	0.219309	0.209562	0.2605	0.116137	0.104808	0.110165	0.0838128	0.141396	0.133518	0.232313	0.274135	0.123384	0.105296	0.105126	0.0916259	0.11123	0.129224	0.134144
cg06500161	ABCG1;ABCG1;ABCG1;ABCG1;ABCG1;ABCG1	0.698149	0.658664	0.727789	0.715064	0.485043	0.931372	0.964145	0.961579	0.94186	0.933874	0.946395	0.911583	0.906264	0.869545	0.926191	0.908494	0.876773	0.885863
cg08841829	ABCG1;ABCG1;ABCG1;ABCG1;ABCG1;ABCG1	0.0252702	0.026673	0.0226881	0.039595	0.025117	0.0242017	0.0213706	0.0248401	0.0188287	0.0180912	0.013406	0.0286877	0.0195531	0.026656	0.026315	0.0312829	0.0282927	0.0243116
cg10192877	ABCG1;ABCG1;ABCG1;ABCG1;ABCG1;ABCG1	0.712767	0.858006	0.878491	0.893249	0.822062	0.908968	0.849588	0.871828	0.918414	0.908381	0.92921	0.865593	0.854806	0.79946	0.779326	0.857981	0.847098	0.839258
cg11662315	ABCG1;ABCG1;ABCG1;ABCG1;ABCG1;ABCG1	0.640556	0.700622	0.749101	0.811193	0.616361	0.938336	0.959553	0.954605	0.952904	0.975625	0.949999	0.948317	0.948014	0.921535	0.963901	0.954058	0.935853	0.919322
cg15319517	ABCG1;ABCG1;ABCG1;ABCG1;ABCG1;ABCG1	0.020216	0.029569	0.0256707	0.0230957	0.0180649	0.187034	0.171308	0.238808	0.136635	0.115397	0.0831613	0.181629	0.162066	0.215367	0.183536	0.306127	0.169023	0.203228
cg16068063	ABCG1;ABCG1;ABCG1;ABCG1;ABCG1;ABCG1	0.167862	0.197418	0.244415	0.0771377	0.0412315	0.0539857	0.0734734	0.0878851	0.0809988	0.217761	0.221282	0.0620575	0.0663233	0.070242	0.0619238	0.107337	0.061938	0.061972
cg21410080	ABCG1;ABCG1;ABCG1;ABCG1;ABCG1;ABCG1	0.015753	0.0266395	0.0393911	0.0264416	0.0188415	0.0162876	0.0185709	0.0170658	0.0192672	0.0121446	0.0132287	0.0177527	0.0167253	0.0195901	0.0173311	0.0164723	0.0161172	0.0167052
cg25615529	ABCG1;ABCG1;ABCG1;ABCG1;ABCG1;ABCG1	0.262562	0.327146	0.237706	0.124826	0.105877	0.160583	0.235341	0.261643	0.213992	0.353914	0.425126	0.207975	0.203809	0.172356	0.209024	0.278957	0.206839	0.274917
cg26519745	ABCG1;ABCG1;ABCG1;ABCG1;ABCG1;ABCG1	0.293196	0.321104	0.372498	0.0964129	0.0996296	0.13038	0.150069	0.123614	0.0967879	0.330929	0.377148	0.0968957	0.129211	0.0939256	0.107311	0.137399	0.121197	0.1031
cg27243685	ABCG1;ABCG1;ABCG1;ABCG1;ABCG1;ABCG1	0.795414	0.869434	0.876351	0.810834	0.825636	0.961865	0.926284	0.95013	0.939781	0.925752	0.948796	0.923673	0.888338	0.871306	0.871883	0.903345	0.868354	0.891597
cg01263075	ABCG2	0.230629	0.188654	0.202703	0.0917874	0.0850208	0.0919328	0.0747452	0.0865688	0.113798	0.208456	0.234462	0.0576698	0.0646093	0.0557533	0.0622824	0.060932	0.077281	0.0549576
cg02016771	ABCG2	0.875363	0.930267	0.904677	0.864685	0.692294	0.943062	0.934278	0.944945	0.965936	0.965365	0.972112	0.963786	0.96009	0.941419	0.913355	0.933372	0.935217	0.957475
cg02196227	ABCG2	0.252589	0.219914	0.282173	0.0769257	0.0690221	0.0884847	0.0750518	0.0837672	0.0965604	0.288647	0.349954	0.0842098	0.0789867	0.074406	0.0928434	0.0828193	0.0885004	0.0843947
cg04064583	ABCG2	0.626263	0.839118	0.548571	0.374858	0.439837	0.900938	0.903365	0.882264	0.941336	0.90757	0.93992	0.913603	0.915134	0.825599	0.832856	0.908659	0.8543	0.923801
cg05919690	ABCG2	0.872857	0.905945	0.913631	0.836993	0.780927	0.899622	0.889915	0.888626	0.937889	0.939238	0.963791	0.903605	0.887851	0.818466	0.845532	0.871911	0.87098	0.853732
cg11000292	ABCG2	0.142741	0.148311	0.222214	0.046541	0.0320954	0.120911	0.0623241	0.152417	0.0912821	0.290382	0.364812	0.08704	0.111877	0.136104	0.077187	0.125644	0.106937	0.114352
cg15443907	ABCG2	0.942449	0.878234	0.897687	0.945567	0.865956	0.883404	0.87766	0.881193	0.962508	0.955304	0.954325	0.942044	0.935026	0.925955	0.882622	0.921518	0.935575	0.920418
cg24352530	ABCG2	0.480926	0.65503	0.288201	0.251383	0.0929859	0.159194	0.10355	0.0824212	0.11277	0.325312	0.332823	0.083681	0.102721	0.0773067	0.0798055	0.103964	0.120944	0.084344
cg26489994	ABCG2	0.0211891	0.0225106	0.0262638	0.0251876	0.0183833	0.0124423	0.0126082	0.0132415	0.0133753	0.0180043	0.0151255	0.0137066	0.012822	0.0136473	0.014408	0.0155002	0.0140774	0.0142899
cg22031336	ABCG2;ABCG2	0.0173659	0.0175036	0.0220347	0.013144	0.0132553	0.0112079	0.0135468	0.0115734	0.0145279	0.0144541	0.0133811	0.0128661	0.0119924	0.0136539	0.0166674	0.0122482	0.0144816	0.0135441
cg24207176	ABCG2;ABCG2	0.278138	0.278931	0.284312	0.0997703	0.0557253	0.125856	0.0921436	0.0767894	0.116738	0.257178	0.343255	0.0572057	0.103671	0.0716703	0.0513829	0.0735139	0.0719598	0.062659
cg03222066	ABCG4;ABCG4	0.817437	0.377134	0.745444	0.568821	0.172851	0.383901	0.379352	0.405144	0.347514	0.481186	0.477432	0.327799	0.371542	0.285402	0.324932	0.295842	0.311691	0.325151
cg03904291	ABCG4;ABCG4	0.587096	0.680158	0.805423	0.75784	0.649674	0.211725	0.214845	0.184547	0.251516	0.381803	0.36469	0.227533	0.181832	0.175275	0.180296	0.201588	0.185965	0.14786
cg04793272	ABCG4;ABCG4	0.536613	0.55086	0.705868	0.692748	0.525196	0.395506	0.397389	0.425723	0.405901	0.481408	0.547185	0.377516	0.363351	0.33209	0.314307	0.383082	0.349111	0.35431
cg06622994	ABCG4;ABCG4	0.364074	0.372529	0.401493	0.45854	0.373005	0.840408	0.747837	0.78662	0.834286	0.766522	0.779054	0.767194	0.776359	0.672199	0.681816	0.785735	0.751782	0.76351
cg10024063	ABCG4;ABCG4	0.244856	0.216866	0.204562	0.1054	0.0891685	0.140507	0.171829	0.146296	0.16566	0.239611	0.234284	0.119526	0.11163	0.102971	0.0957774	0.152146	0.113371	0.122831
cg12587386	ABCG4;ABCG4	0.0235121	0.0250712	0.0238009	0.0169815	0.0222501	0.0144335	0.0191467	0.0155366	0.0165472	0.0241369	0.0219509	0.018493	0.0155695	0.0182799	0.0188537	0.0193511	0.0191883	0.0183853
cg13063614	ABCG4;ABCG4	0.441146	0.480443	0.597973	0.539222	0.221696	0.191762	0.276739	0.291653	0.22695	0.354192	0.39681	0.215888	0.251669	0.195805	0.167295	0.270304	0.20259	0.207564
cg17168875	ABCG4;ABCG4	0.895824	0.906127	0.929035	0.895935	0.668447	0.880909	0.822311	0.834605	0.837654	0.891528	0.924654	0.808298	0.767405	0.731906	0.80324	0.768501	0.760914	0.806873
cg19844581	ABCG4;ABCG4	0.017591	0.019404	0.0166518	0.0118077	0.0145943	0.0127089	0.0134769	0.0126913	0.0128681	0.0160667	0.0179062	0.0123641	0.0116172	0.0141707	0.0130405	0.013968	0.0131247	0.0133288
cg22138302	ABCG4;ABCG4	0.432664	0.738475	0.457997	0.518125	0.523254	0.646159	0.457083	0.563084	0.575096	0.698446	0.703819	0.567019	0.535123	0.481495	0.422532	0.57526	0.507907	0.477152
cg25033139	ABCG4;ABCG4	0.0226991	0.0214938	0.0199039	0.0176775	0.0200359	0.0135674	0.0156688	0.0134447	0.0175761	0.01754	0.0208356	0.0160955	0.0158721	0.0177191	0.0174095	0.017001	0.0203864	0.0170019
cg25462896	ABCG4;ABCG4	0.842466	0.848914	0.807823	0.815112	0.738619	0.952272	0.919497	0.938188	0.952485	0.942742	0.953816	0.931595	0.900421	0.87841	0.824315	0.879265	0.900127	0.911889
cg04410834	ABCG4;ABCG4;ABCG4	0.240073	0.212481	0.20588	0.0600106	0.0406088	0.0854923	0.0986662	0.0878759	0.0877958	0.245248	0.277811	0.0636628	0.0729048	0.0674303	0.0847102	0.0698187	0.0721986	0.0540299
cg01930503	ABCG5	0.920302	0.97206	0.87979	0.950341	0.935092	0.965442	0.967539	0.96325	0.972603	0.974761	0.98251	0.958979	0.970012	0.957974	0.950446	0.963547	0.932917	0.95506
cg04973837	ABCG5	0.856801	0.92655	0.915007	0.949964	0.784127	0.887804	0.906459	0.908938	0.959711	0.957625	0.963529	0.955082	0.945131	0.957515	0.934054	0.926558	0.967003	0.940274
cg13591352	ABCG5	0.399678	0.468796	0.447714	0.202681	0.178066	0.321143	0.15555	0.173794	0.273538	0.297303	0.428307	0.204737	0.276654	0.144073	0.12061	0.283772	0.221529	0.162368
cg14583675	ABCG5	0.684061	0.798506	0.784209	0.45337	0.35723	0.377752	0.413948	0.344692	0.354252	0.678807	0.708394	0.307802	0.365236	0.203187	0.235878	0.386472	0.238441	0.241482
cg15009328	ABCG5	0.92149	0.949919	0.925665	0.857387	0.607199	0.931833	0.945508	0.926498	0.952871	0.965964	0.971418	0.936818	0.936988	0.937772	0.925106	0.948868	0.961325	0.920094
cg15889012	ABCG5	0.0184861	0.0183144	0.0200238	0.0792113	0.0672165	0.144492	0.0731211	0.187881	0.139316	0.0412382	0.0219243	0.154711	0.153155	0.140142	0.109179	0.16552	0.11314	0.118367
cg18303215	ABCG5	0.0879648	0.0233048	0.0214609	0.0190463	0.0197031	0.011263	0.0138918	0.014648	0.0529181	0.0149104	0.0159624	0.0182019	0.0205464	0.0155844	0.0144655	0.0179476	0.0129067	0.0129295
cg21827955	ABCG5	0.91419	0.876123	0.925166	0.933341	0.934445	0.867997	0.880584	0.899561	0.957303	0.922511	0.935127	0.935513	0.911915	0.918242	0.902534	0.921054	0.930384	0.948375
cg00009421	ABCG5;ABCG8	0.824829	0.819957	0.832171	0.751565	0.73857	0.913242	0.881467	0.881918	0.925436	0.928584	0.926366	0.874532	0.847345	0.769169	0.846918	0.834202	0.844584	0.831233
cg00705576	ABCG5;ABCG8	0.863158	0.898488	0.874666	0.757018	0.42653	0.882911	0.722371	0.823241	0.893843	0.900937	0.900048	0.814201	0.784457	0.699942	0.76582	0.7174	0.736659	0.753947
cg00760272	ABCG5;ABCG8	0.728873	0.866253	0.878056	0.928214	0.915259	0.946349	0.963002	0.949324	0.971037	0.969058	0.968974	0.96809	0.956503	0.942746	0.947696	0.944195	0.9724	0.966901
cg01186613	ABCG5;ABCG8	0.949186	0.974585	0.968567	0.96161	0.910868	0.949276	0.933716	0.937719	0.960346	0.971607	0.961803	0.918827	0.945129	0.933328	0.939088	0.927832	0.943595	0.937879
cg04680150	ABCG5;ABCG8	0.687346	0.874952	0.87445	0.785194	0.630428	0.926567	0.891665	0.903981	0.925937	0.93193	0.947621	0.908287	0.912634	0.877914	0.883093	0.901791	0.888108	0.900193
cg11113753	ABCG5;ABCG8	0.767317	0.767929	0.806828	0.770952	0.693032	0.9276	0.833753	0.849921	0.871484	0.8971	0.927319	0.81291	0.805226	0.773026	0.751247	0.803426	0.756884	0.777081
cg11467440	ABCG5;ABCG8	0.582373	0.654332	0.632336	0.615018	0.434536	0.848719	0.674829	0.756668	0.86601	0.758297	0.749607	0.792364	0.782192	0.745619	0.778165	0.809926	0.733297	0.769739
cg13341470	ABCG5;ABCG8	0.641434	0.562735	0.574754	0.688779	0.470187	0.851769	0.801935	0.799393	0.903195	0.83484	0.842487	0.824805	0.817515	0.727825	0.724407	0.773326	0.735735	0.761126
cg16451365	ABCG5;ABCG8	0.869657	0.91768	0.890388	0.802208	0.707312	0.916516	0.908777	0.914684	0.905313	0.934471	0.947818	0.885022	0.881312	0.858737	0.837536	0.908451	0.874906	0.88687
cg18281102	ABCG5;ABCG8	0.825173	0.766953	0.817542	0.781795	0.818348	0.959122	0.910516	0.908141	0.937626	0.936906	0.952939	0.91819	0.896684	0.853005	0.88244	0.870556	0.865553	0.894188
cg19123339	ABCG5;ABCG8	0.506755	0.587905	0.669082	0.780473	0.704823	0.963323	0.906422	0.928574	0.957456	0.943228	0.954584	0.948792	0.941043	0.926676	0.883824	0.940367	0.89057	0.928042
cg21783355	ABCG5;ABCG8	0.866781	0.837161	0.746617	0.846018	0.803414	0.932596	0.879626	0.886341	0.917839	0.904785	0.92536	0.879659	0.877292	0.857957	0.834377	0.887889	0.88278	0.922717
cg26706238	ABCG5;ABCG8	0.921761	0.890244	0.849201	0.899727	0.776455	0.924729	0.893496	0.886268	0.939865	0.926038	0.937491	0.880779	0.891595	0.86789	0.837334	0.871665	0.86779	0.921167
cg07681696	ABCG5;ABCG8;ABCG5	0.817961	0.820973	0.780032	0.801161	0.802586	0.936387	0.920189	0.897148	0.948123	0.931867	0.953793	0.919324	0.89326	0.889846	0.862447	0.905007	0.916323	0.899305
cg08453096	ABCG5;ABCG8;ABCG5	0.803881	0.715785	0.754827	0.74786	0.683389	0.953371	0.938556	0.956465	0.971142	0.927899	0.953791	0.941389	0.948917	0.903267	0.913981	0.943833	0.915226	0.924946
cg13724820	ABCG8	0.63991	0.65997	0.775178	0.755169	0.746277	0.946234	0.934357	0.942496	0.954751	0.925523	0.922607	0.919559	0.914667	0.863661	0.91407	0.916595	0.88388	0.896591
cg21532061	ABCG8	0.89251	0.898927	0.917499	0.880282	0.906245	0.8307	0.899874	0.807855	0.94033	0.93233	0.897565	0.917275	0.891703	0.89765	0.849699	0.8728	0.922988	0.907419
cg25029903	ABCG8	0.299612	0.341902	0.564037	0.19828	0.172639	0.256778	0.198057	0.243841	0.208719	0.505935	0.486654	0.247855	0.31151	0.222384	0.198219	0.2324	0.261862	0.221482
cg00459909	ABCG8;ABCG5	0.799065	0.769466	0.84156	0.839998	0.812436	0.94347	0.896549	0.90443	0.934916	0.916491	0.937881	0.889785	0.890245	0.868177	0.830934	0.902655	0.893191	0.890797
cg03157395	ABCG8;ABCG5	0.800105	0.706459	0.708775	0.559	0.539687	0.918611	0.817225	0.873433	0.914743	0.908898	0.904631	0.872457	0.850153	0.782263	0.790317	0.812067	0.833172	0.829145
cg05864261	ABCG8;ABCG5	0.519468	0.516903	0.607975	0.355116	0.451115	0.848908	0.820905	0.752252	0.849268	0.799567	0.842468	0.757641	0.793303	0.714477	0.659692	0.761119	0.744307	0.760369
cg10317145	ABCG8;ABCG5	0.597944	0.636707	0.581244	0.645278	0.701111	0.770068	0.720281	0.772562	0.809894	0.765972	0.755204	0.75226	0.747946	0.732255	0.723207	0.75135	0.692343	0.724916
cg20926720	ABCG8;ABCG5	0.807724	0.870926	0.903291	0.911743	0.943701	0.973812	0.890748	0.900662	0.970702	0.940407	0.942324	0.953825	0.951659	0.918198	0.921202	0.947621	0.879082	0.923211
cg22207732	ABCG8;ABCG5	0.632275	0.596904	0.640788	0.70072	0.550322	0.906781	0.889396	0.907432	0.901568	0.887789	0.903583	0.854933	0.843839	0.796528	0.827266	0.856265	0.825572	0.847724
cg25781162	ABCG8;ABCG5	0.883777	0.903227	0.855846	0.74487	0.86234	0.908888	0.899062	0.88047	0.930579	0.923577	0.94297	0.897775	0.889137	0.836623	0.805223	0.88277	0.875792	0.880569
cg03315230	ABHD1	0.781075	0.738542	0.814232	0.567729	0.376349	0.718083	0.680473	0.731459	0.710814	0.813082	0.839046	0.667267	0.671364	0.614355	0.57142	0.706445	0.660736	0.688737
cg06829893	ABHD1	0.0196678	0.0205453	0.0203674	0.0135513	0.02829	0.0121312	0.0146247	0.011109	0.0133081	0.0190226	0.0145561	0.0131615	0.0127136	0.0218791	0.0175009	0.020283	0.0163435	0.0192876
cg11845159	ABHD1	0.0145702	0.0160273	0.0153781	0.0111132	0.0145548	0.00926281	0.0107717	0.0104895	0.0121497	0.011375	0.0133737	0.0111739	0.00991526	0.0145251	0.0111633	0.0118441	0.0124855	0.0126714
cg17345276	ABHD1	0.90929	0.635842	0.765628	0.550332	0.497188	0.903084	0.938851	0.928091	0.962154	0.952509	0.963638	0.922961	0.946352	0.898699	0.900453	0.936204	0.936712	0.945297
cg20353465	ABHD1	0.162533	0.120439	0.269766	0.0498209	0.0528194	0.219267	0.0992129	0.159326	0.110191	0.173622	0.279376	0.0961954	0.16354	0.119099	0.104813	0.189605	0.132342	0.127219
cg21468035	ABHD1	0.656789	0.775919	0.838091	0.769956	0.69099	0.939416	0.843624	0.87061	0.934966	0.929268	0.934093	0.881052	0.852995	0.816312	0.840883	0.891702	0.835872	0.854951
cg25101396	ABHD1	0.286898	0.39432	0.549998	0.586342	0.54512	0.897064	0.885479	0.896616	0.861857	0.885795	0.914852	0.843302	0.869887	0.839427	0.8452	0.896314	0.811368	0.880483
cg26945050	ABHD1	0.0238204	0.0262553	0.0248335	0.0442596	0.044945	0.115151	0.106698	0.182875	0.102024	0.0676658	0.111866	0.129998	0.265626	0.203041	0.175997	0.168035	0.116205	0.200415
cg21560413	ABHD1;ABHD1	0.25342	0.246944	0.214885	0.106693	0.149329	0.186203	0.227534	0.266792	0.17656	0.281494	0.351564	0.186709	0.208148	0.212174	0.174911	0.224126	0.204629	0.221228
cg00569620	ABHD10	0.201418	0.156189	0.154184	0.123495	0.065042	0.138598	0.120994	0.106299	0.105335	0.167256	0.173647	0.0949656	0.112163	0.0615921	0.100272	0.133321	0.0830138	0.100414
cg08109969	ABHD10	0.0141797	0.0163173	0.021399	0.0167594	0.0208872	0.0199266	0.0291748	0.0227735	0.014607	0.0138178	0.0142305	0.0226346	0.02158	0.0148253	0.0253621	0.0218993	0.0174248	0.0205053
cg08979515	ABHD10	0.0521475	0.0784903	0.0571019	0.068519	0.0524356	0.113234	0.0713288	0.0571164	0.0688217	0.0931737	0.085379	0.0516642	0.0770336	0.121628	0.105038	0.0836327	0.0683451	0.055183
cg10672681	ABHD10	0.333112	0.344328	0.309783	0.162618	0.121164	0.443936	0.319068	0.368085	0.284725	0.494235	0.503813	0.305753	0.33191	0.211327	0.329717	0.3919	0.217461	0.238948
cg13422008	ABHD10	0.0356919	0.0326491	0.0345381	0.0282604	0.029955	0.024389	0.0343877	0.0258457	0.0328988	0.0265305	0.0401506	0.0354247	0.0302762	0.0450621	0.0354084	0.0267046	0.034012	0.0333175
cg15684481	ABHD10	0.165489	0.218304	0.283504	0.0690081	0.067809	0.118302	0.169648	0.147103	0.0531361	0.125366	0.12342	0.0845399	0.0700753	0.0654623	0.0785923	0.0817205	0.0478157	0.0773865
cg19947061	ABHD10	0.140481	0.136177	0.131207	0.0604326	0.0455351	0.097314	0.0757607	0.063594	0.116363	0.152977	0.247786	0.0710145	0.119558	0.0636133	0.0669618	0.091848	0.0868697	0.0813876
cg21675030	ABHD10	0.195476	0.215864	0.176769	0.0899898	0.0412697	0.0978496	0.0880771	0.0934139	0.0967171	0.193977	0.24207	0.0632701	0.0715831	0.0778261	0.0626559	0.0887163	0.0875366	0.0756312
cg22488352	ABHD10	0.205419	0.267592	0.205008	0.0785248	0.0448988	0.223032	0.157191	0.216724	0.426907	0.32053	0.27888	0.15573	0.223106	0.112571	0.164358	0.152737	0.152725	0.081809
cg23490715	ABHD10	0.23506	0.228064	0.228674	0.0510796	0.0491516	0.0578032	0.104445	0.0625019	0.0929214	0.274467	0.256554	0.0564627	0.0551967	0.0508207	0.0535258	0.0648382	0.0693848	0.0678789
cg24631360	ABHD10	0.0258001	0.0290594	0.0295873	0.0160633	0.0189031	0.018388	0.0229021	0.0182433	0.0293823	0.0329441	0.0363314	0.019147	0.02241	0.0205387	0.0205042	0.0235033	0.0150199	0.024504
cg05221465	ABHD11;ABHD11;ABHD11;ABHD11;ABHD11	0.937422	0.940608	0.949486	0.876754	0.858017	0.93408	0.913016	0.89608	0.94026	0.928883	0.947558	0.896082	0.893933	0.836304	0.834876	0.912603	0.869905	0.890883
cg07174085	ABHD11;ABHD11;ABHD11;ABHD11;ABHD11	0.95268	0.944965	0.932966	0.962689	0.84409	0.961203	0.944229	0.949838	0.963332	0.940962	0.944255	0.930909	0.931928	0.877991	0.899996	0.908773	0.912259	0.902773
cg20033401	ABHD11;ABHD11;ABHD11;ABHD11;ABHD11	0.960413	0.948793	0.951464	0.983884	0.979802	0.980601	0.974568	0.972284	0.983394	0.959198	0.90666	0.977061	0.976488	0.916193	0.963648	0.973441	0.936024	0.954719
cg24614218	ABHD11;ABHD11;ABHD11;ABHD11;ABHD11	0.969159	0.961206	0.810728	0.938945	0.919224	0.968566	0.934532	0.934544	0.974722	0.965519	0.969339	0.97032	0.90959	0.896215	0.874964	0.962261	0.919393	0.940699
cg00185336	ABHD11;ABHD11;ABHD11;ABHD11;ABHD11;ABHD11;ABHD11	0.394578	0.405525	0.312583	0.126999	0.251486	0.0753703	0.132302	0.0728034	0.107704	0.34999	0.373335	0.0788623	0.0775642	0.0639306	0.0526497	0.0621115	0.102324	0.0733305
cg00966780	ABHD11;ABHD11;ABHD11;ABHD11;ABHD11;ABHD11;ABHD11	0.400523	0.507699	0.499235	0.66602	0.702889	0.817481	0.602945	0.582498	0.913798	0.501716	0.445226	0.762905	0.705457	0.607914	0.534193	0.549784	0.595002	0.600629
cg03938320	ABHD11;ABHD11;ABHD11;ABHD11;ABHD11;ABHD11;ABHD11	0.00858383	0.00969515	0.00865272	0.0103833	0.0160229	0.0120422	0.0106637	0.0118466	0.0130563	0.00666198	0.00704101	0.0144492	0.0120356	0.0128165	0.0116115	0.0157615	0.012447	0.0132622
cg18274279	ABHD11;ABHD11;ABHD11;ABHD11;ABHD11;ABHD11;ABHD11	0.0156198	0.0177244	0.0157486	0.0136491	0.0155451	0.011193	0.0136398	0.0113743	0.0158034	0.0140452	0.013613	0.0124238	0.0115275	0.0133531	0.0135208	0.0139191	0.0134111	0.0149057
cg18330727	ABHD11;ABHD11;ABHD11;ABHD11;ABHD11;ABHD11;ABHD11	0.196044	0.231106	0.192405	0.0864875	0.0442444	0.153727	0.144999	0.12018	0.132995	0.245801	0.286267	0.120479	0.145327	0.122096	0.130327	0.10834	0.118498	0.111392
cg21942546	ABHD11;ABHD11;ABHD11;ABHD11;ABHD11;ABHD11;ABHD11	0.973405	0.97974	0.97647	0.977199	0.958654	0.961423	0.958567	0.965076	0.981224	0.983915	0.979285	0.969968	0.971511	0.952407	0.907812	0.967501	0.942591	0.956246
cg23795429	ABHD11;ABHD11;ABHD11;ABHD11;ABHD11;ABHD11;ABHD11	0.963521	0.955537	0.923182	0.93767	0.927349	0.959653	0.914344	0.94507	0.96467	0.959601	0.953302	0.950753	0.926302	0.891839	0.865965	0.898926	0.898795	0.915592
cg14534967	ABHD11;ABHD11;ABHD11;ABHD11;ABHD11;ABHD11;ABHD11;ABHD11;ABHD11;ABHD11;ABHD11;ABHD11	0.278685	0.297839	0.267075	0.0625854	0.0465296	0.080902	0.0955843	0.0797785	0.0757618	0.290727	0.334933	0.0661048	0.0630448	0.0610382	0.0671545	0.0703527	0.0629086	0.0617859
cg19714762	ABHD11;ABHD11;ABHD11;ABHD11;ABHD11;ABHD11;ABHD11;ABHD11;ABHD11;ABHD11;ABHD11;ABHD11	0.0405643	0.0354438	0.0468638	0.0345278	0.0353525	0.0328452	0.0332409	0.0412835	0.0424955	0.0562383	0.0435457	0.0257605	0.0284128	0.0277428	0.0375497	0.0281725	0.0321503	0.0297307
cg01877301	ABHD12;ABHD12	0.0379853	0.0426891	0.0317249	0.0476055	0.0600671	0.0346187	0.0360484	0.0350892	0.0383865	0.0410302	0.037642	0.0434289	0.032549	0.0675194	0.0413499	0.0466803	0.0400814	0.0428674
cg02216879	ABHD12;ABHD12	0.975476	0.961263	0.970191	0.965823	0.958225	0.95439	0.957836	0.949513	0.974135	0.971285	0.979403	0.967468	0.965172	0.958059	0.955817	0.953994	0.963399	0.963746
cg05320259	ABHD12;ABHD12	0.154409	0.142619	0.14891	0.0458732	0.0332431	0.0406413	0.0832049	0.0501325	0.0522174	0.173491	0.169607	0.0451891	0.0424173	0.036986	0.0436817	0.0464596	0.0465752	0.0482231
cg05324368	ABHD12;ABHD12	0.598048	0.261081	0.15775	0.154056	0.0368384	0.192374	0.21736	0.280132	0.252116	0.373594	0.373471	0.208924	0.156701	0.184733	0.147999	0.157503	0.16383	0.211991
cg12533599	ABHD12;ABHD12	0.023357	0.022534	0.022272	0.0156406	0.021589	0.0158859	0.0160699	0.0165336	0.0210372	0.0219207	0.0259665	0.0161243	0.0166145	0.0209375	0.0201641	0.0199599	0.0226099	0.0182968
cg17351116	ABHD12;ABHD12	0.273887	0.271979	0.291656	0.114333	0.0778875	0.158205	0.174873	0.16603	0.137984	0.296206	0.319592	0.114657	0.130646	0.0959474	0.122997	0.114076	0.124477	0.106488
cg19434221	ABHD12;ABHD12	0.260635	0.252329	0.239276	0.0574715	0.0446107	0.0553074	0.0968809	0.0718708	0.105458	0.32151	0.302608	0.0614459	0.0667295	0.0496468	0.0558946	0.058147	0.063326	0.0692523
cg21325232	ABHD12;ABHD12	0.303249	0.290518	0.340523	0.0903211	0.0683429	0.140798	0.14142	0.0975743	0.121276	0.330472	0.367945	0.103183	0.103358	0.0699896	0.0966189	0.102252	0.0739936	0.076967
cg21602768	ABHD12;ABHD12	0.199521	0.208522	0.194931	0.0991294	0.0788035	0.150322	0.113499	0.151419	0.151253	0.332296	0.343463	0.0888645	0.0903948	0.101211	0.118643	0.094819	0.0843795	0.109887
cg26013260	ABHD12;ABHD12	0.978861	0.965145	0.967458	0.973717	0.951695	0.943511	0.966222	0.967785	0.976263	0.972323	0.980948	0.967719	0.967211	0.962762	0.95506	0.971306	0.977842	0.969359
cg13407422	ABHD12;ABHD12;ABHD12;ABHD12	0.0221625	0.0196639	0.0189082	0.016749	0.0194242	0.0159183	0.0173581	0.0168774	0.0163651	0.0220237	0.023626	0.0168267	0.017954	0.0179013	0.0186464	0.0178774	0.0174111	0.0166379
cg06082906	ABHD12;PYGB	0.896477	0.709446	0.754055	0.773386	0.71931	0.934304	0.913646	0.90518	0.930424	0.898199	0.943698	0.921086	0.907986	0.866862	0.836748	0.892983	0.864217	0.889941
cg24007254	ABHD12;PYGB	0.852682	0.614131	0.904064	0.81344	0.444605	0.956592	0.934362	0.959499	0.949675	0.945092	0.959479	0.935581	0.909814	0.931063	0.914707	0.928446	0.920916	0.926194
cg24626310	ABHD12;PYGB	0.809466	0.706989	0.758522	0.577061	0.496963	0.841491	0.827731	0.826992	0.871263	0.922064	0.921586	0.778682	0.768484	0.741281	0.741246	0.784122	0.778538	0.770745
cg01270593	ABHD12B;ABHD12B	0.0469117	0.0302335	0.0211333	0.0171528	0.020263	0.0261546	0.016932	0.0293222	0.0404265	0.0223519	0.0192039	0.0240876	0.0235357	0.0223683	0.0209575	0.027246	0.0196102	0.0188815
cg04824818	ABHD12B;ABHD12B	0.75735	0.785246	0.693325	0.850621	0.861417	0.855147	0.657758	0.694485	0.922616	0.786118	0.667712	0.875306	0.824367	0.759729	0.793085	0.753836	0.84453	0.78275
cg07628705	ABHD12B;ABHD12B	0.503709	0.685042	0.310055	0.256912	0.122507	0.396406	0.360936	0.347308	0.437148	0.51845	0.530383	0.39269	0.376765	0.29568	0.287858	0.345297	0.316598	0.335072
cg09324304	ABHD12B;ABHD12B	0.926349	0.968982	0.945417	0.850324	0.800425	0.754627	0.194384	0.303911	0.800157	0.841339	0.714891	0.771319	0.562967	0.395388	0.453414	0.386008	0.599447	0.369429
cg13046688	ABHD12B;ABHD12B	0.829742	0.742179	0.656936	0.717144	0.537794	0.918109	0.855663	0.868701	0.821704	0.885051	0.88945	0.817711	0.797244	0.729717	0.799898	0.83454	0.765251	0.815433
cg13335112	ABHD12B;ABHD12B	0.883204	0.965949	0.975615	0.961662	0.839334	0.876365	0.832192	0.91	0.923246	0.945123	0.944752	0.885654	0.833571	0.802418	0.798404	0.870465	0.807713	0.814521
cg13574499	ABHD12B;ABHD12B	0.826671	0.979881	0.919673	0.980554	0.966742	0.893879	0.702862	0.774078	0.955013	0.828991	0.738394	0.906758	0.895185	0.783003	0.757428	0.780976	0.890461	0.980181
cg17352004	ABHD12B;ABHD12B	0.957986	0.933459	0.949864	0.952035	0.937129	0.925048	0.882629	0.921892	0.953758	0.903368	0.911634	0.93343	0.939769	0.905284	0.884687	0.907489	0.898392	0.877977
cg21052932	ABHD12B;ABHD12B	0.536803	0.754843	0.761849	0.82784	0.550005	0.929967	0.920531	0.928962	0.87941	0.959373	0.96442	0.931729	0.915557	0.92183	0.954834	0.937126	0.931228	0.929988
cg26239297	ABHD12B;ABHD12B	0.638308	0.953473	0.872906	0.661708	0.558304	0.940254	0.94234	0.925754	0.948339	0.952197	0.945559	0.942304	0.907323	0.863341	0.902506	0.885877	0.880652	0.916463
cg26993848	ABHD12B;ABHD12B	0.829837	0.598012	0.776461	0.625085	0.573823	0.53115	0.417935	0.484358	0.689611	0.609862	0.661111	0.467755	0.416521	0.346133	0.283993	0.478074	0.424338	0.394117
cg25018673	ABHD13	0.898585	0.796259	0.849647	0.920794	0.905214	0.859453	0.767183	0.853282	0.952331	0.89903	0.937335	0.921672	0.90756	0.910049	0.768721	0.856582	0.949243	0.940875
cg16258721	ABHD13;ABHD13;LIG4	0.028979	0.0285322	0.0256678	0.0190953	0.0152459	0.0147501	0.0164915	0.0154268	0.0169405	0.0277865	0.0273435	0.0152879	0.0123694	0.0156281	0.0178179	0.0187695	0.0149046	0.0147024
cg26574754	ABHD13;ABHD13;LIG4	0.0188123	0.0234467	0.0201933	0.0120516	0.0121733	0.0159373	0.0133185	0.0138195	0.015682	0.0268396	0.0180466	0.0145476	0.0127285	0.0135143	0.018262	0.0180711	0.0174391	0.0151971
cg04461947	ABHD13;LIG4	0.177006	0.151727	0.159537	0.0585042	0.0384676	0.0633032	0.0967185	0.0648716	0.0868842	0.184055	0.207976	0.071138	0.0580645	0.0698219	0.0555617	0.0710711	0.0636146	0.0627049
cg05627390	ABHD13;LIG4	0.293554	0.342951	0.317307	0.0554555	0.0504838	0.0625753	0.0707204	0.0788209	0.115484	0.301828	0.311767	0.0722211	0.0484325	0.051112	0.0627972	0.0650771	0.0719384	0.0816446
cg25647234	ABHD13;LIG4	0.26359	0.28619	0.314113	0.0767862	0.0584935	0.138478	0.166471	0.142122	0.179151	0.263219	0.296809	0.0926307	0.103037	0.0680312	0.109375	0.0970217	0.0839472	0.103377
cg27040463	ABHD13;LIG4	0.0238988	0.0251332	0.0261402	0.0157444	0.0163144	0.0160667	0.0222909	0.0198402	0.0189831	0.017125	0.0325349	0.0192536	0.018441	0.0187401	0.018077	0.0217865	0.0188866	0.0237304
cg04210566	ABHD14A	0.32419	0.205994	0.448554	0.35261	0.602136	0.92947	0.613744	0.71135	0.908031	0.673919	0.673989	0.727247	0.70299	0.592272	0.544039	0.680391	0.579792	0.618061
cg21075845	ABHD14A	0.858872	0.780936	0.809653	0.831849	0.798589	0.965066	0.952995	0.946096	0.964862	0.952517	0.950242	0.947458	0.954142	0.891908	0.855238	0.939377	0.893069	0.911451
cg23527366	ABHD14A	0.562324	0.848713	0.686095	0.650723	0.553593	0.907852	0.870136	0.884961	0.927824	0.897131	0.913628	0.920278	0.875323	0.834192	0.767405	0.859013	0.880414	0.862064
cg11491074	ABHD14A;ABHD14B;ABHD14B;ABHD14B	0.28075	0.294386	0.320838	0.114465	0.120993	0.612365	0.515539	0.610232	0.632694	0.641071	0.706881	0.564334	0.568527	0.480347	0.454825	0.610995	0.517697	0.51893
cg19440233	ABHD14A;ABHD14B;ABHD14B;ABHD14B	0.240235	0.194407	0.180189	0.0457203	0.0365999	0.0665788	0.0619213	0.0536411	0.0699476	0.279477	0.308083	0.0603574	0.0464831	0.0466856	0.0559816	0.0786695	0.0562702	0.0641583
cg26791985	ABHD14A;ABHD14B;ABHD14B;ABHD14B	0.0174731	0.0278747	0.0201423	0.0157125	0.034615	0.171794	0.160514	0.152269	0.117478	0.0508988	0.0482444	0.124396	0.149458	0.188889	0.141984	0.19356	0.140257	0.162566
cg01966966	ABHD14B;ABHD14B;ABHD14A;ABHD14B	0.0638316	0.110334	0.0752912	0.0597357	0.0752753	0.759123	0.668986	0.748574	0.856787	0.509925	0.488043	0.697212	0.655777	0.669478	0.651838	0.765109	0.630386	0.613214
cg03638479	ABHD14B;ABHD14B;ABHD14A;ABHD14B	0.311592	0.36581	0.415072	0.173283	0.169723	0.576707	0.536903	0.381021	0.544226	0.604316	0.696519	0.430877	0.314855	0.351981	0.453175	0.552128	0.392523	0.491352
cg05541640	ABHD14B;ABHD14B;ABHD14A;ABHD14B	0.296668	0.241527	0.289084	0.0963318	0.0990198	0.728874	0.797311	0.786465	0.798527	0.804379	0.895884	0.733954	0.712045	0.682156	0.644638	0.741119	0.723236	0.728077
cg10247798	ABHD14B;ABHD14B;ABHD14A;ABHD14B	0.229488	0.202952	0.253405	0.0779845	0.0496668	0.3875	0.361047	0.400823	0.493412	0.466522	0.563397	0.333229	0.355888	0.363683	0.310284	0.442205	0.344039	0.360971
cg10630880	ABHD14B;ABHD14B;ABHD14A;ABHD14B	0.0191062	0.0589318	0.0564628	0.0161744	0.0180635	0.463373	0.419379	0.48031	0.598989	0.379348	0.423842	0.417422	0.425479	0.469841	0.495114	0.460802	0.414753	0.425318
cg10938441	ABHD14B;ABHD14B;ABHD14A;ABHD14B	0.0500919	0.0430499	0.04049	0.0349599	0.0419649	0.0367147	0.0396235	0.041934	0.0499817	0.06054	0.0618104	0.0353578	0.0372621	0.0386416	0.0379477	0.0364982	0.0370058	0.0341013
cg11830695	ABHD14B;ABHD14B;ABHD14A;ABHD14B	0.0382654	0.0323708	0.0430102	0.0217197	0.0279597	0.410273	0.315379	0.31627	0.667494	0.204819	0.309356	0.377781	0.395342	0.281731	0.200212	0.210289	0.287767	0.277286
cg12623930	ABHD14B;ABHD14B;ABHD14A;ABHD14B	0.264682	0.260643	0.272577	0.158992	0.11551	0.614211	0.603585	0.588125	0.638431	0.624761	0.701709	0.547907	0.531405	0.537849	0.538356	0.580153	0.567812	0.553091
cg27563048	ABHD14B;ABHD14B;ABHD14A;ABHD14B	0.165362	0.183716	0.378411	0.042779	0.0409536	0.377788	0.592081	0.513975	0.458724	0.637574	0.699797	0.462057	0.462654	0.502511	0.453092	0.556283	0.489168	0.498904
cg04488153	ABHD14B;ABHD14B;ABHD14B	0.655796	0.807502	0.726391	0.761533	0.724864	0.702188	0.640464	0.646463	0.722043	0.608461	0.621573	0.661239	0.653947	0.591831	0.598311	0.648252	0.613349	0.663195
cg11941428	ABHD14B;ABHD14B;ABHD14B	0.715808	0.8666	0.7962	0.788107	0.598321	0.874203	0.799331	0.815696	0.899269	0.839411	0.849858	0.836183	0.793484	0.727276	0.717189	0.828716	0.76737	0.78865
cg04474832	ABHD14B;ABHD14B;ABHD14B;ABHD14A;ABHD14B;ABHD14B	0.307528	0.401148	0.340614	0.347189	0.115633	0.713295	0.598478	0.642982	0.855502	0.644059	0.691101	0.641506	0.612626	0.513306	0.491067	0.626225	0.552069	0.556697
cg09254361	ABHD14B;ABHD14B;ABHD14B;ABHD14A;ABHD14B;ABHD14B	0.0139182	0.0118	0.0114249	0.0135446	0.0151895	0.0149382	0.0144301	0.0149174	0.0148472	0.0148679	0.0116385	0.0130781	0.0139574	0.0134374	0.0189879	0.0165447	0.0121747	0.0161651
cg10252695	ABHD14B;ABHD14B;ABHD14B;ABHD14A;ABHD14B;ABHD14B	0.0127994	0.0122626	0.0148357	0.0186416	0.0206399	0.0198838	0.0188991	0.0191956	0.0200767	0.017238	0.0146885	0.0174812	0.0176406	0.0202951	0.0209365	0.0209	0.0163734	0.0186271
cg18328933	ABHD14B;ABHD14B;ABHD14B;ABHD14A;ABHD14B;ABHD14B	0.896986	0.726527	0.702745	0.566855	0.485341	0.878157	0.835531	0.870411	0.941719	0.914642	0.904935	0.858586	0.858343	0.801807	0.794488	0.861914	0.851053	0.839435
cg04528771	ABHD15	0.854973	0.852511	0.677699	0.733913	0.705875	0.220781	0.227402	0.289635	0.243245	0.513023	0.530937	0.205747	0.219266	0.203571	0.192138	0.295212	0.230775	0.195886
cg00574412	ABHD15	0.939277	0.90993	0.810635	0.827362	0.787255	0.615793	0.571725	0.630377	0.723844	0.769908	0.838036	0.640873	0.626379	0.586825	0.600731	0.689474	0.624578	0.621495
cg12729307	ABHD15	0.561059	0.409961	0.453606	0.19087	0.156226	0.20295	0.184073	0.200303	0.262016	0.393605	0.43971	0.202245	0.22556	0.167942	0.209317	0.218217	0.159899	0.163483
cg12800734	ABHD15	0.916401	0.92826	0.932987	0.925381	0.925027	0.916591	0.880219	0.891317	0.944347	0.949921	0.951187	0.91732	0.771822	0.878064	0.868362	0.909187	0.901765	0.908968
cg15040720	ABHD15	0.831731	0.909933	0.762587	0.857621	0.819648	0.931128	0.877178	0.868371	0.914424	0.913439	0.934384	0.888177	0.838931	0.743874	0.809474	0.781877	0.817954	0.815481
cg23112192	ABHD15	0.413287	0.239835	0.665269	0.379268	0.23451	0.208979	0.190074	0.246661	0.321596	0.321363	0.406907	0.214286	0.210193	0.165719	0.176447	0.300518	0.18562	0.203733
cg23473955	ABHD15	0.228849	0.0159819	0.0122559	0.153004	0.0789494	0.015372	0.0133691	0.0144543	0.0176614	0.0114195	0.0150529	0.0188549	0.0137858	0.0163333	0.0126632	0.023992	0.0254363	0.0168017
cg27511558	ABHD15	0.224616	0.20072	0.194742	0.0533865	0.0521207	0.0984192	0.0802369	0.0848027	0.0735834	0.211341	0.233509	0.0780655	0.0758392	0.0570909	0.0641466	0.069107	0.0603329	0.0732623
cg05265447	ABHD15;TP53I13	0.161793	0.206948	0.241822	0.0494841	0.0581741	0.0911804	0.0658758	0.120973	0.0908843	0.231607	0.312398	0.0537979	0.0555814	0.0771004	0.0721068	0.125383	0.0795364	0.0751955
cg06727412	ABHD15;TP53I13	0.244686	0.245253	0.230758	0.0882315	0.0763793	0.110538	0.109871	0.123369	0.1221	0.242	0.257261	0.0991221	0.115768	0.0750302	0.124135	0.117024	0.0955108	0.116349
cg13110711	ABHD15;TP53I13	0.0167019	0.0187194	0.0209945	0.0131487	0.0159965	0.0142715	0.0142515	0.0115715	0.0144069	0.0144127	0.0166828	0.0132608	0.0129014	0.0149139	0.0162306	0.0129421	0.0144518	0.0132442
ch.15.1525362R	ABHD2;ABHD2	0.157287	0.172148	0.190846	0.0895369	0.0737226	0.871245	0.939005	0.940105	0.644214	0.817802	0.907308	0.812683	0.837075	0.833665	0.863156	0.853987	0.86918	0.869624
cg02281577	ABHD2;ABHD2	0.851873	0.792286	0.890678	0.911121	0.932264	0.809566	0.63076	0.771127	0.907624	0.756775	0.546007	0.797554	0.872627	0.75859	0.831381	0.793053	0.704444	0.567982
cg02557652	ABHD2;ABHD2	0.656884	0.767833	0.702292	0.849543	0.858312	0.619172	0.756419	0.760917	0.590417	0.86907	0.946815	0.607286	0.64759	0.727236	0.756972	0.723034	0.695524	0.712508
cg03025135	ABHD2;ABHD2	0.251874	0.244973	0.21619	0.0985892	0.0499887	0.616165	0.491844	0.576888	0.708649	0.577274	0.615598	0.580148	0.539249	0.509653	0.446334	0.467074	0.569551	0.544429
cg03346410	ABHD2;ABHD2	0.192953	0.220533	0.212084	0.115551	0.0934008	0.164022	0.266781	0.258369	0.191571	0.291605	0.339353	0.20138	0.219855	0.231339	0.21541	0.215982	0.225819	0.186843
cg03432151	ABHD2;ABHD2	0.338906	0.325622	0.378018	0.236295	0.18105	0.174247	0.234277	0.186783	0.362454	0.40705	0.436516	0.297459	0.268581	0.249723	0.185367	0.270529	0.289011	0.246622
cg03938482	ABHD2;ABHD2	0.980172	0.971286	0.96927	0.921496	0.889324	0.947514	0.946308	0.952452	0.959925	0.976709	0.958463	0.923186	0.942444	0.921742	0.941971	0.951964	0.907069	0.936502
cg04788288	ABHD2;ABHD2	0.0369783	0.0353525	0.0408674	0.0289853	0.0400213	0.0572613	0.0629064	0.0573	0.142773	0.0593032	0.0594518	0.0377109	0.0450247	0.0689339	0.0583564	0.0651842	0.0460793	0.0407232
cg10173620	ABHD2;ABHD2	0.972803	0.969975	0.976488	0.921668	0.955502	0.854979	0.889958	0.904524	0.892865	0.958339	0.979226	0.848756	0.764866	0.80393	0.802505	0.941142	0.81835	0.888714
cg12850396	ABHD2;ABHD2	0.880259	0.829061	0.7929	0.928207	0.905111	0.793728	0.83541	0.746118	0.916945	0.881555	0.906666	0.893934	0.849153	0.893945	0.83149	0.879698	0.930874	0.921995
cg13460556	ABHD2;ABHD2	0.978788	0.965424	0.967782	0.960785	0.949065	0.745759	0.842635	0.817533	0.640836	0.897728	0.899617	0.695028	0.703191	0.768292	0.786308	0.780679	0.735632	0.762426
cg16651732	ABHD2;ABHD2	0.0256672	0.0152172	0.0161502	0.0288781	0.0327386	0.0902641	0.138603	0.29964	0.262088	0.0991883	0.0780249	0.0642078	0.169498	0.131925	0.0678695	0.135962	0.120835	0.066009
cg19178642	ABHD2;ABHD2	0.913972	0.876913	0.908459	0.937953	0.901674	0.870733	0.900858	0.860213	0.954263	0.886446	0.910971	0.927856	0.926916	0.904794	0.870518	0.918932	0.936468	0.926243
cg21841583	ABHD2;ABHD2	0.980599	0.975377	0.973258	0.974125	0.960626	0.959376	0.952992	0.943183	0.976495	0.971684	0.97759	0.964212	0.953619	0.958278	0.94402	0.963264	0.950256	0.960794
cg23124613	ABHD2;ABHD2	0.973517	0.939051	0.967094	0.915834	0.945944	0.961903	0.941287	0.948669	0.948327	0.969866	0.968403	0.940582	0.946063	0.915129	0.874936	0.941421	0.917652	0.924498
cg24109852	ABHD2;ABHD2	0.150498	0.141568	0.135757	0.0426349	0.0261916	0.0851029	0.109405	0.139239	0.0939819	0.212078	0.213504	0.0654262	0.0885353	0.0925497	0.0602749	0.0841513	0.0946409	0.0796098
cg24589444	ABHD2;ABHD2	0.228132	0.217744	0.17401	0.060969	0.0400818	0.130684	0.125045	0.127142	0.0792019	0.354747	0.448033	0.066244	0.0989517	0.105996	0.155585	0.106929	0.0886306	0.0879156
cg25523753	ABHD2;ABHD2	0.17821	0.204809	0.176608	0.0527076	0.0393581	0.0950016	0.0873122	0.0832838	0.0960468	0.293707	0.365468	0.0512289	0.0563572	0.0408441	0.0688862	0.0820709	0.0709365	0.0486448
cg27351321	ABHD2;ABHD2	0.0208926	0.0263841	0.0235392	0.0159012	0.0209129	0.0212679	0.0264372	0.029973	0.0308575	0.0263564	0.0292129	0.0299556	0.0216918	0.0278329	0.0320328	0.0205879	0.02421	0.0265225
cg16663533	ABHD2;ABHD2;ABHD2;ABHD2	0.0226083	0.0164715	0.0136637	0.0111606	0.0119837	0.0105569	0.0112194	0.011832	0.00897201	0.0217076	0.0199898	0.0112216	0.00946807	0.0103705	0.0147901	0.0106794	0.0107179	0.0126441
cg21273125	ABHD2;ABHD2;ABHD2;ABHD2	0.254547	0.257573	0.294629	0.170576	0.0936072	0.108765	0.147018	0.400337	0.186932	0.279175	0.271713	0.157806	0.126389	0.136207	0.0848143	0.151391	0.144676	0.125604
cg05948372	ABHD3	0.69799	0.824959	0.395494	0.619227	0.388417	0.83482	0.750465	0.765994	0.849687	0.835774	0.854981	0.778544	0.773497	0.718513	0.739253	0.751378	0.7485	0.722693
cg06967703	ABHD3	0.210218	0.175266	0.171498	0.053551	0.0453715	0.0883412	0.202929	0.139404	0.0843896	0.251599	0.255062	0.117001	0.14247	0.124831	0.15073	0.100758	0.155546	0.145363
cg10690887	ABHD3	0.809622	0.584149	0.276175	0.40575	0.132688	0.510994	0.555071	0.52121	0.583239	0.628966	0.644588	0.579735	0.590125	0.496743	0.470836	0.530321	0.483945	0.492137
cg15533222	ABHD3	0.0243286	0.0275536	0.0210492	0.0222601	0.019548	0.024629	0.0339373	0.0286878	0.0243481	0.036799	0.0338736	0.0442697	0.0508506	0.0480167	0.0347826	0.0382135	0.0345116	0.0310053
cg25680245	ABHD3	0.0193002	0.0158195	0.0168087	0.0132683	0.0170286	0.0157629	0.0116124	0.0194732	0.0158824	0.019169	0.0130061	0.0155297	0.0146394	0.0150989	0.0162874	0.0183807	0.0175081	0.0173635
cg26538468	ABHD3	0.176012	0.144631	0.155945	0.0530293	0.0328394	0.0775344	0.0638267	0.0643186	0.0767041	0.210096	0.220828	0.0585734	0.0472636	0.0512976	0.0700894	0.0617678	0.0625342	0.0583318
cg27109614	ABHD3	0.0202979	0.0215182	0.0190815	0.0148926	0.0169765	0.0123214	0.0146398	0.0142641	0.0162449	0.0164446	0.0187316	0.0133134	0.0128356	0.0158898	0.0150103	0.016005	0.0133667	0.0142214
cg26203055	ABHD3;ABHD3	0.0204838	0.0200513	0.0168869	0.0167472	0.0199264	0.0143525	0.0157552	0.0171719	0.018818	0.0229513	0.022442	0.01991	0.0162115	0.0194362	0.0186608	0.0205597	0.0209273	0.018794
cg05766064	ABHD3;MIR320C1	0.215761	0.252043	0.212273	0.390533	0.104428	0.889704	0.872197	0.855015	0.833432	0.836679	0.908295	0.786224	0.799892	0.767629	0.858542	0.867098	0.772758	0.791415
cg01806590	ABHD4	0.972708	0.970621	0.961754	0.97141	0.956934	0.93743	0.852143	0.849171	0.950232	0.92633	0.879795	0.891023	0.858361	0.778411	0.775247	0.870559	0.81421	0.847124
cg01906197	ABHD4	0.170752	0.171696	0.166186	0.069219	0.0476655	0.153712	0.129737	0.115535	0.111538	0.218528	0.285086	0.0880215	0.0835539	0.0896691	0.0619092	0.108622	0.0850029	0.0817855
cg06813554	ABHD4	0.389514	0.250915	0.772193	0.468353	0.813375	0.858541	0.591003	0.787166	0.846297	0.86467	0.819791	0.721992	0.601669	0.513278	0.478961	0.590429	0.535847	0.544003
cg09878415	ABHD4	0.191831	0.20549	0.188811	0.110528	0.0707613	0.0845508	0.0992802	0.109762	0.129263	0.227647	0.28723	0.105415	0.0738825	0.0757155	0.0873629	0.0940459	0.122222	0.10963
cg12153785	ABHD4	0.0317525	0.0313568	0.0290014	0.0254375	0.027366	0.0247482	0.0249167	0.0237867	0.0327761	0.0358538	0.0366507	0.0267689	0.0294333	0.0261303	0.0258223	0.0314907	0.0262214	0.0270078
cg13692765	ABHD4	0.246323	0.221969	0.26164	0.0502886	0.0395405	0.504357	0.513458	0.544672	0.357239	0.711186	0.881101	0.334501	0.307758	0.387162	0.333843	0.201095	0.40821	0.420838
cg16014422	ABHD4	0.338941	0.261793	0.298612	0.148455	0.107128	0.26545	0.253289	0.209748	0.222253	0.389816	0.431408	0.238116	0.256661	0.197812	0.165082	0.203783	0.235723	0.21624
cg18131870	ABHD4	0.979073	0.980113	0.980645	0.974093	0.96467	0.967611	0.964973	0.966164	0.976813	0.962057	0.978083	0.962054	0.964516	0.94609	0.909312	0.965835	0.965665	0.958883
cg19482581	ABHD4	0.154114	0.127153	0.15676	0.0793319	0.043736	0.0601387	0.0785742	0.0632593	0.0919237	0.15868	0.192499	0.0458391	0.0470445	0.0479918	0.0491027	0.0618947	0.0645476	0.0417742
cg20000047	ABHD4	0.456693	0.484196	0.504734	0.102178	0.0727382	0.18381	0.192799	0.259021	0.149372	0.590679	0.637395	0.11681	0.118314	0.116	0.194762	0.133982	0.163175	0.170302
cg21027148	ABHD4	0.19191	0.148259	0.160315	0.0663762	0.0521645	0.112057	0.0703659	0.0710452	0.147784	0.232643	0.204452	0.0495019	0.0677172	0.0628743	0.059997	0.0946343	0.0551834	0.0576668
cg22785750	ABHD4	0.00979769	0.0137498	0.0133235	0.0164447	0.0176011	0.0203031	0.0188009	0.0184592	0.0188161	0.0123875	0.0122065	0.0157561	0.016183	0.0154539	0.017669	0.0173074	0.0189	0.0211977
cg23123972	ABHD4	0.945615	0.903685	0.922754	0.908526	0.890166	0.912345	0.894696	0.899493	0.935912	0.923889	0.93054	0.891199	0.877494	0.837956	0.861877	0.881476	0.870164	0.852791
cg26394737	ABHD4	0.189685	0.158589	0.148343	0.0743561	0.0931282	0.0786663	0.0931664	0.0855045	0.100983	0.199377	0.207077	0.0906313	0.104686	0.094688	0.0672167	0.102983	0.0854453	0.11583
cg00679716	ABHD4;ABHD4	0.195312	0.200254	0.172012	0.0689159	0.0388843	0.0880958	0.0939095	0.0652316	0.0549551	0.228374	0.274853	0.0709359	0.0648955	0.0738463	0.0508458	0.0575268	0.0679818	0.0591601
cg00486604	ABHD5	0.9386	0.879939	0.896374	0.957824	0.932356	0.843441	0.881203	0.872867	0.947026	0.951605	0.941669	0.938088	0.931665	0.920633	0.85904	0.928754	0.945256	0.953838
cg00554070	ABHD5	0.952722	0.961113	0.772391	0.958369	0.954154	0.955123	0.952376	0.945493	0.965703	0.95512	0.940821	0.962018	0.958382	0.928606	0.921206	0.958582	0.911667	0.949216
cg02059996	ABHD5	0.0208096	0.0242451	0.0232814	0.0169812	0.0190459	0.0159167	0.0182101	0.0147115	0.0207128	0.0237615	0.0232288	0.0181369	0.0157496	0.0218171	0.0207137	0.0215449	0.0201369	0.0167897
cg07675262	ABHD5	0.960462	0.564097	0.906725	0.892695	0.781779	0.957032	0.945712	0.943426	0.972871	0.954387	0.971111	0.933174	0.953179	0.956813	0.919011	0.955114	0.955533	0.965391
cg08996790	ABHD5	0.0174655	0.0193612	0.0178471	0.0129626	0.015495	0.0123915	0.0128681	0.012588	0.0132246	0.01778	0.016375	0.0135208	0.0124604	0.0171176	0.0131162	0.0128985	0.0145342	0.015765
cg09668564	ABHD5	0.185378	0.204035	0.192671	0.0774639	0.0713434	0.122787	0.139461	0.145919	0.246931	0.256339	0.264572	0.128147	0.100376	0.0489369	0.0645232	0.0605055	0.0747978	0.0792936
cg12059012	ABHD5	0.143777	0.109999	0.107262	0.0383004	0.0316074	0.0403988	0.0499703	0.0590397	0.0638476	0.152152	0.158357	0.0487597	0.0524444	0.0371395	0.0407206	0.0500705	0.0414305	0.0647273
cg12832630	ABHD5	0.0225052	0.0227874	0.0210657	0.0157884	0.0206896	0.0140281	0.018664	0.0149111	0.0214222	0.0233366	0.0232314	0.0171335	0.0158525	0.0169154	0.0154348	0.0175311	0.0157576	0.0161564
cg13606015	ABHD5	0.0383335	0.0431029	0.0309303	0.0227147	0.0257971	0.0260023	0.0271245	0.0280412	0.035366	0.0533063	0.040765	0.0252797	0.0249971	0.0247015	0.0388171	0.0269738	0.0266825	0.0286415
cg14121103	ABHD5	0.583977	0.669427	0.40534	0.158545	0.126865	0.0770209	0.107051	0.0726033	0.0892406	0.307836	0.514715	0.0684981	0.0624327	0.0463778	0.0531406	0.067783	0.0681369	0.0551469
cg17200204	ABHD5	0.168934	0.195072	0.222153	0.105213	0.065268	0.125683	0.1592	0.155823	0.158749	0.22638	0.297626	0.113047	0.100778	0.122302	0.109219	0.123454	0.104902	0.1161
cg17528003	ABHD5	0.909611	0.82009	0.844444	0.896659	0.834549	0.84532	0.850812	0.865991	0.931923	0.934516	0.92237	0.927484	0.918197	0.932037	0.817673	0.906217	0.92304	0.922991
cg18908981	ABHD5	0.27922	0.29635	0.284046	0.103456	0.061188	0.103541	0.0922051	0.105647	0.132736	0.302375	0.351662	0.101089	0.0871678	0.0879295	0.065287	0.0954853	0.0854622	0.0559248
cg19150852	ABHD5	0.273294	0.347698	0.352918	0.0686455	0.0697917	0.0640287	0.115292	0.0689579	0.101195	0.23151	0.249412	0.0696149	0.0614515	0.0534403	0.0611811	0.0631732	0.0593956	0.0840806
cg19251345	ABHD5	0.266066	0.252269	0.23961	0.092289	0.0795338	0.141153	0.106923	0.131308	0.112402	0.288802	0.368393	0.115959	0.111224	0.104363	0.103872	0.108136	0.0905037	0.0935173
cg21475256	ABHD5	0.24241	0.226104	0.192137	0.114814	0.0472475	0.0724643	0.110938	0.110028	0.148079	0.372993	0.323722	0.101013	0.113598	0.123099	0.068459	0.109541	0.11237	0.182061
cg21753630	ABHD5	0.0307896	0.0290086	0.0242991	0.022715	0.026633	0.0198372	0.0228698	0.0294357	0.0289644	0.0269288	0.0193884	0.0251721	0.0181838	0.0253389	0.0217767	0.0260269	0.0206027	0.0264828
cg24595152	ABHD5	0.934322	0.925607	0.926748	0.916497	0.881261	0.941867	0.852898	0.896648	0.913848	0.902872	0.916642	0.866689	0.824628	0.765333	0.818778	0.806827	0.818471	0.854483
cg24770703	ABHD5	0.172494	0.185406	0.19552	0.0432871	0.0310127	0.0589048	0.0558763	0.0464177	0.0741474	0.186392	0.243686	0.0433107	0.0458058	0.030083	0.0341727	0.0477357	0.0407385	0.0449297
cg24822001	ABHD5	0.0201821	0.0204382	0.0202686	0.015506	0.0213953	0.0163156	0.0164043	0.0175925	0.020141	0.0206173	0.0193905	0.0168397	0.0152626	0.0190924	0.0177776	0.0163442	0.0181167	0.0184831
cg27260148	ABHD5	0.210418	0.209626	0.244509	0.078508	0.0497549	0.0845313	0.0831953	0.0936901	0.074308	0.276865	0.293274	0.0728393	0.0814925	0.0565215	0.0670599	0.0947228	0.0616515	0.0749852
cg00206999	ABHD6	0.310589	0.379913	0.297587	0.236692	0.0944033	0.434322	0.479639	0.463656	0.481012	0.534151	0.57885	0.393258	0.423752	0.353155	0.346281	0.452447	0.370543	0.38625
cg01953156	ABHD6	0.47548	0.68153	0.710734	0.560111	0.517857	0.897546	0.885945	0.884266	0.91867	0.8945	0.914207	0.873876	0.863199	0.811388	0.803052	0.851185	0.875995	0.876392
cg04800682	ABHD6	0.304394	0.271487	0.308461	0.115293	0.0871664	0.0977094	0.139388	0.108623	0.153003	0.298854	0.398372	0.105699	0.0967709	0.0870698	0.106376	0.117563	0.119033	0.136985
cg05438508	ABHD6	0.0474524	0.0530708	0.0494534	0.0399869	0.052283	0.0352927	0.0412219	0.0356128	0.046392	0.053817	0.0488355	0.0365797	0.0329427	0.0407767	0.0485951	0.04816	0.0455411	0.0377688
cg07575867	ABHD6	0.0303443	0.026094	0.0289118	0.0240137	0.0222026	0.0187042	0.0199873	0.0215231	0.0236356	0.0322025	0.040629	0.020437	0.0223082	0.0227484	0.0221982	0.0233713	0.0198111	0.020615
cg07671174	ABHD6	0.257408	0.266437	0.23725	0.0892211	0.0706105	0.106265	0.0935615	0.109529	0.117704	0.337331	0.293422	0.0824399	0.116009	0.0829691	0.0928604	0.0919124	0.0885846	0.0579584
cg07704718	ABHD6	0.448141	0.419834	0.62686	0.708199	0.433928	0.844948	0.810736	0.852031	0.861038	0.83313	0.868499	0.80154	0.770495	0.723394	0.749687	0.794143	0.780428	0.795605
cg09700602	ABHD6	0.247212	0.239337	0.237386	0.0855285	0.0610146	0.106142	0.11108	0.112012	0.094939	0.267955	0.292644	0.0820199	0.0974648	0.0734589	0.0901479	0.0829885	0.0787236	0.0810027
cg13423394	ABHD6	0.170305	0.129864	0.155747	0.072445	0.0494468	0.0964393	0.103174	0.0954663	0.0962316	0.179641	0.240737	0.0955908	0.0688432	0.0744016	0.0751822	0.0786864	0.0910526	0.0833356
cg16569813	ABHD6	0.892883	0.932674	0.831303	0.807804	0.447695	0.836057	0.874516	0.914591	0.806776	0.928227	0.948539	0.866956	0.860962	0.825903	0.868475	0.885091	0.845815	0.869
cg17574812	ABHD6	0.143603	0.176038	0.324815	0.141985	0.0508895	0.95395	0.954603	0.952789	0.965229	0.943602	0.952771	0.938231	0.930843	0.893358	0.939946	0.908456	0.906455	0.944698
cg19005763	ABHD6	0.971736	0.962889	0.968204	0.955626	0.953414	0.957711	0.917819	0.930632	0.961286	0.94041	0.96382	0.953621	0.920436	0.907152	0.918525	0.907129	0.904841	0.913027
cg19178320	ABHD6	0.198357	0.164176	0.21119	0.0400736	0.0346577	0.0522482	0.0936136	0.0845011	0.0572948	0.225634	0.274844	0.0511884	0.0561438	0.0393269	0.0482938	0.0528682	0.056188	0.0710453
cg23196919	ABHD6	0.567836	0.558801	0.585007	0.670007	0.318008	0.878353	0.914496	0.845664	0.948251	0.927077	0.942349	0.935397	0.911484	0.909688	0.816106	0.914886	0.939083	0.947151
cg27143326	ABHD6	0.932723	0.957666	0.925456	0.92643	0.933378	0.954923	0.916288	0.882989	0.939041	0.953704	0.960353	0.899175	0.902241	0.795805	0.852634	0.895498	0.84788	0.890571
cg05421946	ABHD6;ABHD6	0.0180551	0.0196405	0.0193366	0.0134015	0.0175711	0.0146048	0.0142159	0.0122394	0.0170803	0.016385	0.0140921	0.013148	0.014253	0.0155706	0.0148128	0.0166235	0.0161376	0.0148079
cg10572794	ABHD6;ABHD6	0.0426403	0.0391117	0.0418156	0.0657665	0.0573514	0.0356454	0.0319179	0.0401579	0.0369817	0.035766	0.0365926	0.0455813	0.0359787	0.0506458	0.0492273	0.0535053	0.0385042	0.0306387
cg01853216	ABHD8	0.285093	0.67526	0.343318	0.23864	0.337937	0.266087	0.115558	0.0935344	0.609414	0.285038	0.230901	0.09859	0.211646	0.0507864	0.0819485	0.0653849	0.101942	0.0999402
cg02307597	ABHD8	0.946403	0.929273	0.950903	0.929209	0.894742	0.93017	0.905537	0.898013	0.933375	0.96655	0.958058	0.914398	0.900659	0.899043	0.885153	0.901208	0.906184	0.904648
cg02455703	ABHD8	0.978072	0.975338	0.973575	0.982642	0.964254	0.982929	0.903006	0.95687	0.979231	0.947332	0.885397	0.965468	0.923944	0.883963	0.880007	0.943901	0.876894	0.905413
cg03565584	ABHD8	0.940989	0.941196	0.875233	0.913032	0.888291	0.905572	0.922892	0.906299	0.965384	0.951239	0.967531	0.936544	0.937341	0.955519	0.9206	0.920951	0.932743	0.940653
cg04614656	ABHD8	0.770877	0.852391	0.651416	0.686918	0.617458	0.9398	0.903626	0.89089	0.928702	0.932869	0.934605	0.915008	0.851467	0.807745	0.825926	0.903626	0.810835	0.859565
cg08145177	ABHD8	0.451153	0.51721	0.425781	0.197481	0.192853	0.369944	0.352305	0.416865	0.514766	0.501093	0.481779	0.355247	0.323907	0.261259	0.23477	0.377082	0.277162	0.337569
cg11906827	ABHD8	0.196915	0.149439	0.178437	0.0520177	0.045794	0.0564988	0.0773225	0.0688268	0.0724262	0.214646	0.230343	0.0377235	0.0537866	0.0445468	0.049549	0.0580645	0.0510642	0.049182
cg13352717	ABHD8	0.973633	0.956461	0.961766	0.973358	0.978263	0.92197	0.58073	0.47972	0.975759	0.466682	0.270951	0.763347	0.819878	0.552125	0.449579	0.26408	0.59281	0.541043
cg13427283	ABHD8	0.919033	0.771061	0.893738	0.834196	0.849757	0.951831	0.906245	0.915359	0.922193	0.889716	0.914994	0.87989	0.879588	0.84564	0.841899	0.855007	0.87127	0.893151
cg14536467	ABHD8	0.98411	0.978948	0.980813	0.972575	0.839546	0.98556	0.864814	0.960292	0.983319	0.932924	0.903395	0.943636	0.944537	0.902414	0.912178	0.930958	0.882288	0.921606
cg14935078	ABHD8	0.0218101	0.0212427	0.026384	0.0526192	0.0403369	0.0651736	0.0530914	0.0678386	0.0623948	0.0316699	0.034978	0.0569296	0.0645726	0.0448488	0.0420105	0.0385588	0.0538582	0.0404883
cg15066100	ABHD8	0.0116261	0.0149358	0.0146118	0.0173367	0.016009	0.0453724	0.0471438	0.0710708	0.0437362	0.0157248	0.0271646	0.0307754	0.0307766	0.0317844	0.0344731	0.0286513	0.0210996	0.0357166
cg17941109	ABHD8	0.962298	0.961015	0.669954	0.852769	0.600527	0.967505	0.945566	0.951399	0.967983	0.954398	0.96208	0.939427	0.951315	0.899891	0.939532	0.942102	0.924432	0.923338
cg20952901	ABHD8	0.0199675	0.0228969	0.0166092	0.0132249	0.0214732	0.0189418	0.0135592	0.0180619	0.0176907	0.0150553	0.0182656	0.0147256	0.0213392	0.0162021	0.0204813	0.0151619	0.0158654	0.017161
cg22310229	ABHD8	0.886314	0.901329	0.941054	0.943277	0.936031	0.979027	0.892876	0.935692	0.942506	0.924306	0.896086	0.941759	0.92604	0.845846	0.852007	0.878807	0.883601	0.874033
cg22734480	ABHD8	0.201883	0.203609	0.171499	0.06082	0.0592349	0.0842507	0.0765426	0.0872925	0.11839	0.190071	0.248959	0.0698428	0.0598936	0.0513572	0.0910337	0.0827337	0.0597778	0.0840554
cg25412575	ABHD8	0.0319745	0.0291901	0.0275312	0.0174208	0.0228026	0.0224592	0.0232001	0.0213977	0.0235033	0.0307383	0.0332169	0.0208343	0.0226045	0.0222789	0.022061	0.020806	0.0243301	0.0248879
cg26450010	ABHD8	0.975956	0.945043	0.964097	0.976637	0.983598	0.92144	0.855496	0.923228	0.985031	0.904868	0.922364	0.92863	0.926798	0.880316	0.895558	0.929481	0.86704	0.873665
cg27152443	ABHD8	0.240871	0.241602	0.234348	0.120894	0.0891662	0.126036	0.13895	0.141936	0.157082	0.246389	0.288672	0.117486	0.12956	0.0998417	0.103633	0.120017	0.118923	0.109885
cg06952291	ABHD8;ABHD8	0.0159501	0.0158227	0.0142994	0.0116296	0.0134179	0.0120469	0.0127403	0.0104346	0.0128302	0.0136144	0.0138515	0.0124531	0.0125968	0.0164163	0.0140932	0.0125606	0.0141639	0.0135057
cg03625292	ABI1;ABI1;ABI1;ABI1	0.893616	0.87087	0.878324	0.923461	0.848649	0.860339	0.824336	0.781989	0.93074	0.912462	0.884046	0.894798	0.854275	0.817755	0.805786	0.846312	0.886976	0.845954
cg03808459	ABI1;ABI1;ABI1;ABI1	0.308071	0.287887	0.29846	0.0998584	0.0878781	0.108056	0.121495	0.0995756	0.102309	0.292135	0.35008	0.118255	0.107228	0.111726	0.0763119	0.0874358	0.111584	0.122101
cg06020978	ABI1;ABI1;ABI1;ABI1	0.827203	0.952138	0.73208	0.825057	0.452463	0.391573	0.511949	0.548806	0.3599	0.486197	0.555834	0.31671	0.438995	0.359777	0.396221	0.46486	0.371413	0.453592
cg06960024	ABI1;ABI1;ABI1;ABI1	0.49616	0.670155	0.683716	0.71956	0.507319	0.825256	0.760773	0.867996	0.930921	0.839733	0.891657	0.899713	0.879639	0.807551	0.804163	0.898994	0.873927	0.822356
cg10311020	ABI1;ABI1;ABI1;ABI1	0.933812	0.952243	0.932193	0.962765	0.955718	0.950359	0.947873	0.947422	0.978523	0.977089	0.979091	0.973462	0.958925	0.952766	0.947804	0.95737	0.962933	0.973448
cg13023397	ABI1;ABI1;ABI1;ABI1	0.256449	0.298113	0.272571	0.0930812	0.0629226	0.102246	0.133083	0.115604	0.138297	0.434566	0.391009	0.0792844	0.0828659	0.064296	0.129663	0.117022	0.0792198	0.0840277
cg16698551	ABI1;ABI1;ABI1;ABI1	0.0555768	0.192827	0.089223	0.0761504	0.082543	0.077471	0.064486	0.0605438	0.0634209	0.238556	0.244782	0.0831027	0.0738165	0.0485401	0.0481128	0.0823781	0.0613216	0.0716937
cg17850367	ABI1;ABI1;ABI1;ABI1	0.380161	0.475367	0.75076	0.598377	0.164014	0.953167	0.946608	0.948424	0.975103	0.96265	0.975216	0.965708	0.958731	0.951527	0.947813	0.958164	0.947406	0.963844
cg17918201	ABI1;ABI1;ABI1;ABI1	0.253243	0.216875	0.202264	0.06104	0.0478902	0.0741848	0.0768348	0.0932891	0.102606	0.283218	0.279576	0.0615781	0.0663444	0.0645184	0.0650555	0.0662745	0.0839694	0.0956033
cg18825419	ABI1;ABI1;ABI1;ABI1	0.412444	0.504475	0.331635	0.147197	0.064791	0.772404	0.370889	0.578579	0.72012	0.599826	0.667108	0.286569	0.31832	0.125885	0.252386	0.329987	0.183578	0.231659
cg19945092	ABI1;ABI1;ABI1;ABI1	0.0178323	0.0202211	0.0172155	0.0145727	0.0167669	0.0122746	0.0142931	0.0125149	0.0154514	0.0159773	0.0145636	0.0147554	0.011747	0.0148245	0.0152452	0.0145375	0.0148367	0.0152704
cg20151668	ABI1;ABI1;ABI1;ABI1	0.0273678	0.0260742	0.0293162	0.0531387	0.0303698	0.0437869	0.0571238	0.0728658	0.0465774	0.0305798	0.0282498	0.0348774	0.0409604	0.033068	0.0600847	0.0474007	0.0550751	0.0261736
cg23087130	ABI1;ABI1;ABI1;ABI1	0.224523	0.266498	0.247533	0.0902144	0.0580979	0.0731452	0.0855767	0.0889871	0.0944352	0.358805	0.320946	0.0632377	0.0596439	0.0674442	0.0760731	0.0679091	0.0716467	0.0883356
cg24329141	ABI1;ABI1;ABI1;ABI1	0.972255	0.950513	0.966156	0.959275	0.96133	0.951435	0.953045	0.929406	0.972348	0.957778	0.967685	0.960587	0.947901	0.930527	0.922178	0.947537	0.937338	0.962862
cg26142490	ABI1;ABI1;ABI1;ABI1	0.221633	0.215797	0.281785	0.0775596	0.0603737	0.933924	0.868452	0.831384	0.950011	0.874484	0.907133	0.818706	0.796137	0.870075	0.842332	0.872688	0.876088	0.666638
cg26695125	ABI1;ABI1;ABI1;ABI1	0.190021	0.186498	0.178077	0.0677493	0.0484415	0.0699697	0.0770127	0.0739259	0.111151	0.248253	0.206698	0.0644869	0.0434967	0.0477814	0.0580834	0.0692385	0.0590975	0.0726923
cg15317221	ABI1;ABI1;ABI1;ABI1;ABI1;ABI1;ABI1;ABI1	0.0484823	0.0601905	0.0696906	0.0391069	0.0406227	0.046546	0.0465399	0.0565239	0.0484862	0.112665	0.0770105	0.0313693	0.0350696	0.035972	0.0585809	0.050893	0.0351035	0.0420945
cg00035812	ABI2	0.124867	0.150164	0.122244	0.0741041	0.0448133	0.0773782	0.0749781	0.0691003	0.084573	0.150168	0.173815	0.0539467	0.0594616	0.0416453	0.0772303	0.0626421	0.0558566	0.0676001
cg02767164	ABI2	0.0366105	0.0413724	0.0455901	0.0222882	0.0280057	0.0253656	0.0278205	0.022149	0.0240217	0.0468411	0.0589112	0.0264423	0.0189927	0.023435	0.0298872	0.0238525	0.0200188	0.0212087
cg02795432	ABI2	0.0207313	0.0220993	0.0286282	0.0293206	0.0221407	0.0211307	0.0180933	0.0208368	0.0176252	0.0204825	0.0210284	0.0246121	0.0198937	0.0255831	0.0268694	0.0215771	0.0248857	0.0281982
cg05462826	ABI2	0.249545	0.228001	0.249928	0.112138	0.0507611	0.0988516	0.0867958	0.0967062	0.122457	0.350022	0.413641	0.0761889	0.0819248	0.0929173	0.0776602	0.0675036	0.0910124	0.0812736
cg05983229	ABI2	0.0259755	0.0288439	0.0263415	0.018467	0.020331	0.0148524	0.0190578	0.0167122	0.0233165	0.0228575	0.0231283	0.0184592	0.0165955	0.0193028	0.0214088	0.0202449	0.0193059	0.0196974
cg09845946	ABI2	0.149342	0.140932	0.131207	0.0554866	0.0436806	0.0602771	0.0650542	0.0506547	0.0703129	0.146271	0.200269	0.0403579	0.0389224	0.0368412	0.0425625	0.0489345	0.0425697	0.0462886
cg10340038	ABI2	0.347726	0.338831	0.327822	0.15284	0.0967396	0.160327	0.232012	0.202451	0.219168	0.341036	0.508423	0.122302	0.135467	0.0963007	0.168114	0.131861	0.114644	0.231729
cg12625293	ABI2	0.013717	0.012021	0.0145573	0.0152526	0.0176504	0.0148815	0.0136865	0.0164622	0.017224	0.013486	0.0118942	0.0188169	0.0157614	0.0131143	0.0155358	0.0163799	0.0212372	0.0132217
cg15077643	ABI2	0.927947	0.885955	0.871097	0.919868	0.917348	0.905518	0.870748	0.922866	0.95143	0.951596	0.954668	0.928099	0.938683	0.91748	0.877739	0.915858	0.937362	0.941318
cg15797608	ABI2	0.02225	0.0288391	0.0260767	0.0143683	0.0194355	0.0163222	0.0179226	0.0163807	0.0201757	0.0203008	0.0216485	0.0171392	0.0172255	0.0192597	0.0168492	0.0173581	0.0164173	0.0161947
cg24530660	ABI2	0.432017	0.491852	0.329567	0.325392	0.17704	0.16651	0.257467	0.227722	0.215422	0.43235	0.466831	0.201861	0.234313	0.175808	0.126367	0.16459	0.200619	0.190114
cg24747427	ABI2	0.970852	0.89435	0.947216	0.927535	0.944522	0.969407	0.94099	0.965439	0.975743	0.966969	0.983592	0.934004	0.912628	0.892307	0.914567	0.957621	0.878428	0.897722
cg25004737	ABI2	0.967836	0.953255	0.933416	0.879136	0.854358	0.912417	0.925274	0.890236	0.949752	0.969688	0.977109	0.920081	0.914532	0.890102	0.905921	0.866883	0.858308	0.90912
cg03419646	ABI3;ABI3	0.664092	0.562161	0.369616	0.271697	0.140329	0.934062	0.698786	0.779778	0.968324	0.848404	0.852664	0.928825	0.925927	0.776478	0.711012	0.85785	0.758677	0.825666
cg10504892	ABI3;ABI3	0.889197	0.840254	0.893674	0.885174	0.572713	0.954295	0.912601	0.912456	0.962287	0.934839	0.955341	0.936015	0.919413	0.881289	0.889044	0.925097	0.916835	0.92217
cg11133963	ABI3;ABI3	0.982428	0.951038	0.935112	0.680922	0.729844	0.936543	0.797143	0.866136	0.950664	0.942953	0.966966	0.917295	0.884932	0.809626	0.8736	0.863616	0.823496	0.845658
cg11164649	ABI3;ABI3	0.4059	0.249975	0.160129	0.101174	0.191657	0.887281	0.589679	0.696691	0.931333	0.68258	0.632476	0.856132	0.829679	0.683452	0.709811	0.807317	0.574183	0.766547
cg14009013	ABI3;ABI3	0.711026	0.519934	0.594428	0.591091	0.530408	0.906934	0.82158	0.870628	0.860068	0.852895	0.884854	0.821592	0.805968	0.810379	0.760672	0.842475	0.797628	0.806278
cg14235273	ABI3;ABI3	0.898269	0.869049	0.908569	0.899707	0.96509	0.962655	0.970426	0.964848	0.973021	0.950296	0.927542	0.956242	0.966739	0.956295	0.950658	0.9535	0.948202	0.955577
cg21400896	ABI3;ABI3	0.901041	0.723749	0.852732	0.679236	0.678912	0.818091	0.832541	0.844172	0.854129	0.890795	0.909501	0.827856	0.807042	0.77968	0.755762	0.832217	0.785984	0.826332
cg24521869	ABI3;ABI3	0.718559	0.821555	0.596369	0.627715	0.284744	0.879488	0.763186	0.795022	0.94562	0.866019	0.890326	0.883629	0.84964	0.724551	0.692647	0.81429	0.761134	0.814829
cg25839227	ABI3;ABI3	0.635075	0.649987	0.65121	0.486266	0.168885	0.768497	0.71317	0.787809	0.754702	0.79049	0.84502	0.733075	0.698259	0.685486	0.667576	0.79414	0.69857	0.752093
cg17839611	ABI3;ABI3;GNGT2	0.93707	0.801257	0.949909	0.832866	0.811313	0.912261	0.842642	0.872889	0.903977	0.944574	0.944364	0.844029	0.833391	0.731992	0.748988	0.822087	0.783497	0.802293
cg24456340	ABI3;ABI3;GNGT2	0.9539	0.92852	0.940314	0.931349	0.916585	0.867171	0.916794	0.891347	0.952159	0.943709	0.956401	0.949318	0.920583	0.931096	0.897842	0.925723	0.936792	0.934003
cg00980784	ABI3;GNGT2;ABI3	0.36278	0.347702	0.352172	0.295299	0.123895	0.762147	0.741144	0.734447	0.775655	0.806784	0.864285	0.73763	0.745986	0.699572	0.629593	0.742432	0.730091	0.735535
cg05716556	ABI3;GNGT2;ABI3	0.816842	0.792662	0.894472	0.736246	0.604943	0.939374	0.89711	0.833195	0.918901	0.939819	0.95484	0.869811	0.885541	0.793115	0.774091	0.874694	0.803264	0.84837
cg06874426	ABI3;GNGT2;ABI3	0.259895	0.238961	0.250883	0.605528	0.763363	0.956231	0.939529	0.942685	0.964801	0.948487	0.981742	0.919707	0.941745	0.93773	0.93905	0.949034	0.950617	0.942686
cg25451120	ABI3;GNGT2;ABI3	0.8218	0.79259	0.916065	0.779	0.711331	0.91012	0.850991	0.868336	0.926326	0.939089	0.938423	0.860486	0.856238	0.782235	0.811679	0.840824	0.817404	0.832653
cg26334023	ABI3;GNGT2;ABI3	0.774888	0.167985	0.25782	0.646385	0.950482	0.94771	0.891389	0.91925	0.941574	0.908666	0.876645	0.937551	0.900589	0.940736	0.918952	0.940648	0.898133	0.919408
cg06952307	ABI3;GNGT2;ABI3;ABI3;ABI3	0.430604	0.442165	0.350287	0.236692	0.141273	0.324876	0.364561	0.336913	0.300038	0.428367	0.493627	0.320765	0.28978	0.310799	0.26953	0.381321	0.264049	0.349141
cg00709652	ABI3BP	0.166511	0.159825	0.160024	0.059259	0.0435171	0.920818	0.857774	0.872769	0.933097	0.859071	0.874931	0.864149	0.860311	0.746902	0.76372	0.863864	0.840191	0.793676
cg21968765	ABI3BP	0.138413	0.20217	0.207953	0.059488	0.0456219	0.879007	0.944697	0.920716	0.818418	0.903266	0.923945	0.870612	0.861291	0.875109	0.915832	0.884531	0.869103	0.84334
cg00569747	ABI3BP	0.940546	0.936438	0.949641	0.961203	0.952753	0.919742	0.915384	0.9208	0.968034	0.957155	0.972238	0.94763	0.945007	0.947555	0.907274	0.942358	0.957492	0.959025
cg02493205	ABI3BP	0.905205	0.775853	0.809697	0.91358	0.855794	0.790936	0.773913	0.796196	0.913722	0.896499	0.918462	0.893662	0.894297	0.88494	0.67746	0.869133	0.917538	0.906516
cg03443427	ABI3BP	0.956065	0.903362	0.931993	0.924298	0.930487	0.871696	0.922285	0.904503	0.928029	0.93238	0.949322	0.944035	0.934224	0.919091	0.895409	0.910002	0.919259	0.943412
cg05763609	ABI3BP	0.971867	0.975437	0.954376	0.973674	0.95648	0.959144	0.940637	0.937301	0.954127	0.963757	0.959221	0.953098	0.914217	0.855422	0.875513	0.943571	0.881766	0.884636
cg06675705	ABI3BP	0.871051	0.897425	0.777005	0.908807	0.759035	0.929284	0.923611	0.943115	0.929371	0.893567	0.919433	0.915302	0.906488	0.873754	0.906208	0.918096	0.886828	0.895612
cg10678718	ABI3BP	0.955678	0.94364	0.925982	0.956675	0.92823	0.908956	0.908692	0.919066	0.966281	0.962844	0.958805	0.937165	0.946199	0.954313	0.921754	0.926328	0.965369	0.953214
cg14571619	ABI3BP	0.928676	0.89475	0.893025	0.930408	0.933671	0.852938	0.838288	0.831175	0.948305	0.91768	0.917861	0.918745	0.88467	0.913614	0.810922	0.917164	0.929329	0.913383
cg14969542	ABI3BP	0.513511	0.615505	0.578252	0.390336	0.385855	0.951362	0.933312	0.943966	0.975055	0.966441	0.959777	0.95638	0.958149	0.910404	0.940025	0.944786	0.941635	0.939592
cg15626105	ABI3BP	0.40607	0.366052	0.502569	0.548467	0.462305	0.893278	0.745469	0.861621	0.820893	0.917735	0.92481	0.771365	0.790373	0.72932	0.755794	0.779014	0.787148	0.74518
cg16873343	ABI3BP	0.943441	0.936992	0.950614	0.922427	0.893218	0.937483	0.89338	0.929116	0.936116	0.883964	0.902323	0.907949	0.87097	0.820653	0.886368	0.899187	0.84698	0.86311
cg22532079	ABI3BP	0.201092	0.338005	0.265253	0.0912399	0.0497222	0.94807	0.941727	0.943189	0.961191	0.949111	0.951464	0.956419	0.952124	0.940984	0.927085	0.953325	0.961264	0.942354
cg26149645	ABI3BP	0.918098	0.786334	0.796564	0.924609	0.935656	0.853654	0.820154	0.817567	0.955111	0.920041	0.956552	0.923536	0.895548	0.929649	0.793672	0.881531	0.965186	0.940304
cg27402766	ABI3BP	0.89919	0.730934	0.740087	0.927004	0.921048	0.806362	0.743367	0.837684	0.956488	0.939288	0.949136	0.908301	0.871887	0.931609	0.794392	0.849984	0.920677	0.947577
cg15028548	ABI3BP;ABI3BP	0.171136	0.239167	0.242899	0.0624379	0.0438879	0.931246	0.922208	0.92672	0.90984	0.921604	0.919946	0.874175	0.867008	0.836197	0.905995	0.862315	0.867427	0.822828
cg16163419	ABI3BP;ABI3BP	0.223915	0.312655	0.313447	0.070142	0.0457794	0.929256	0.941113	0.921851	0.929158	0.950641	0.943495	0.92056	0.890428	0.859988	0.925497	0.918912	0.870438	0.843751
cg00168082	ABL1	0.190852	0.15561	0.163696	0.0696271	0.055398	0.119549	0.268934	0.157973	0.129638	0.19641	0.24873	0.108893	0.110353	0.100788	0.0970307	0.114402	0.116036	0.109273
cg01493658	ABL1	0.215773	0.201691	0.20451	0.0624886	0.0527683	0.0900431	0.068256	0.068472	0.0747133	0.261829	0.303741	0.0618758	0.0661774	0.0524286	0.0417655	0.064802	0.0743482	0.0586474
cg08417804	ABL1	0.115188	0.104508	0.0997891	0.0798862	0.0589406	0.0767475	0.110758	0.0761934	0.104258	0.126968	0.143851	0.0833585	0.0637561	0.0624714	0.0655639	0.0665886	0.076911	0.0880717
cg09952701	ABL1	0.281011	0.307113	0.248498	0.0871554	0.0740686	0.0956671	0.0954611	0.0930079	0.0747318	0.269671	0.325386	0.0987268	0.0907639	0.0715062	0.0938176	0.102486	0.0947685	0.0741214
cg13449356	ABL1	0.975454	0.957708	0.971645	0.966457	0.969107	0.963506	0.956218	0.95395	0.971402	0.97192	0.976166	0.952068	0.957711	0.951857	0.945044	0.961882	0.962304	0.965919
cg13467399	ABL1	0.143112	0.180646	0.131127	0.0891511	0.0668091	0.0753746	0.0967369	0.0914195	0.0887221	0.131462	0.214913	0.0947177	0.0823282	0.0843412	0.0604728	0.0804803	0.0803208	0.0733946
cg13822231	ABL1	0.00688842	0.00648611	0.0055206	0.00850271	0.00829746	0.00709738	0.00668923	0.0075822	0.00960399	0.00436154	0.00471974	0.00788439	0.00802826	0.00874333	0.00785631	0.00866732	0.00762253	0.00775345
cg14205952	ABL1	0.00713298	0.00812374	0.00713282	0.00688033	0.00894394	0.00705214	0.00785664	0.00730349	0.00908699	0.0081485	0.011779	0.00892123	0.00846956	0.0104296	0.00948929	0.00771078	0.00830922	0.00785729
cg14483856	ABL1	0.959966	0.924092	0.93431	0.953903	0.919494	0.934829	0.902794	0.918462	0.959678	0.947313	0.95116	0.943269	0.931811	0.939735	0.890083	0.918808	0.942054	0.949948
cg21195763	ABL1	0.434166	0.524002	0.44535	0.215203	0.181051	0.838177	0.867896	0.849839	0.875337	0.922524	0.929178	0.875489	0.853066	0.923948	0.86561	0.853132	0.89711	0.911049
cg02915920	ABL1;ABL1	0.1656	0.17653	0.174046	0.0634474	0.0461114	0.974334	0.935894	0.952449	0.953793	0.964547	0.960638	0.920251	0.943026	0.867102	0.895878	0.937042	0.886106	0.891256
cg13440206	ABL1;ABL1	0.214433	0.196745	0.182188	0.113383	0.0688855	0.955921	0.949951	0.929393	0.970062	0.960001	0.958787	0.944758	0.956925	0.917611	0.921672	0.941019	0.918846	0.932997
cg03494795	ABL1;ABL1	0.266064	0.311284	0.268709	0.156895	0.098143	0.179876	0.162336	0.184374	0.182787	0.321588	0.306352	0.138443	0.142191	0.0980758	0.134149	0.170607	0.13596	0.105416
cg08951958	ABL1;ABL1	0.976779	0.922304	0.917577	0.811369	0.732559	0.961631	0.934171	0.950427	0.945105	0.965672	0.964682	0.945366	0.924664	0.918979	0.89918	0.933152	0.920669	0.895602
cg10803013	ABL1;ABL1	0.975786	0.948836	0.931054	0.942918	0.891217	0.973858	0.960866	0.966937	0.972204	0.973745	0.984369	0.932282	0.952203	0.947346	0.92821	0.957417	0.941741	0.947257
cg11464064	ABL1;ABL1	0.13923	0.206306	0.135629	0.0659903	0.0401034	0.0655821	0.0819954	0.0810867	0.0833191	0.161374	0.191812	0.0968009	0.0664701	0.101272	0.0845301	0.106503	0.0986209	0.0740226
cg13509765	ABL1;ABL1	0.967013	0.982479	0.971745	0.910263	0.958275	0.974101	0.966552	0.964756	0.973035	0.981605	0.975701	0.960663	0.961569	0.953299	0.964344	0.958661	0.930986	0.962668
cg13611989	ABL1;ABL1	0.310511	0.330617	0.339733	0.133175	0.0731518	0.362398	0.475074	0.443529	0.407324	0.572719	0.644243	0.407315	0.352801	0.409736	0.384013	0.410799	0.433633	0.402169
cg13670057	ABL1;ABL1	0.275809	0.29272	0.250468	0.0845913	0.0641535	0.92116	0.886315	0.91167	0.911077	0.919546	0.937625	0.898364	0.866028	0.838573	0.853578	0.887529	0.864023	0.885534
cg13672863	ABL1;ABL1	0.967508	0.856787	0.932783	0.900802	0.804724	0.955411	0.964691	0.95964	0.957961	0.944512	0.969958	0.94341	0.928771	0.919486	0.929492	0.949989	0.939183	0.938681
cg13803765	ABL1;ABL1	0.961397	0.953933	0.975506	0.91439	0.870734	0.950661	0.884221	0.874834	0.968547	0.961642	0.968066	0.931327	0.892865	0.857446	0.823369	0.91266	0.888492	0.887571
cg13847987	ABL1;ABL1	0.955343	0.919258	0.958061	0.937513	0.97313	0.967304	0.95418	0.956001	0.972009	0.925186	0.92548	0.942395	0.94551	0.937392	0.93338	0.94674	0.921663	0.958204
cg13938702	ABL1;ABL1	0.972896	0.961163	0.973294	0.966694	0.865938	0.979162	0.977865	0.972924	0.980998	0.985999	0.985679	0.972603	0.968133	0.953156	0.961524	0.972375	0.966532	0.975393
cg14102055	ABL1;ABL1	0.798262	0.636288	0.872223	0.806796	0.583612	0.912973	0.937859	0.918613	0.954388	0.96998	0.965182	0.943865	0.944411	0.903993	0.920941	0.945704	0.947817	0.936776
cg14119680	ABL1;ABL1	0.974154	0.973432	0.979484	0.978822	0.970581	0.978765	0.959073	0.962883	0.976815	0.975405	0.984345	0.968436	0.967345	0.961791	0.969437	0.968532	0.966979	0.973295
cg14142977	ABL1;ABL1	0.958219	0.846267	0.848823	0.807251	0.780695	0.914043	0.858697	0.861602	0.908453	0.912038	0.935563	0.856971	0.833856	0.784709	0.759043	0.824891	0.804259	0.831177
cg14270612	ABL1;ABL1	0.967773	0.977615	0.976232	0.962833	0.965029	0.959744	0.953756	0.947285	0.976572	0.979245	0.976301	0.960966	0.948223	0.908759	0.946857	0.952547	0.955953	0.953378
cg14270890	ABL1;ABL1	0.964725	0.979146	0.918662	0.952139	0.899955	0.96914	0.955074	0.962772	0.974459	0.984182	0.980218	0.959744	0.963564	0.939622	0.957105	0.960473	0.942237	0.959633
cg14362370	ABL1;ABL1	0.880371	0.819413	0.843787	0.579052	0.534528	0.670096	0.626828	0.786373	0.592755	0.749163	0.826579	0.709193	0.618561	0.667307	0.602424	0.511539	0.733673	0.686121
cg14483161	ABL1;ABL1	0.983924	0.979675	0.979266	0.972484	0.967155	0.972945	0.970185	0.967773	0.981191	0.972731	0.977991	0.958331	0.963085	0.927705	0.956897	0.968148	0.922521	0.965668
cg14578355	ABL1;ABL1	0.263667	0.245565	0.283526	0.132319	0.0918747	0.13267	0.173908	0.157487	0.175903	0.285195	0.301396	0.111413	0.15502	0.109553	0.107902	0.134656	0.130139	0.116999
cg18986964	ABL1;ABL1	0.327322	0.480644	0.397338	0.132018	0.0810506	0.332976	0.221186	0.375659	0.198876	0.564781	0.653091	0.163204	0.133946	0.211401	0.215469	0.188581	0.228703	0.223523
cg20174000	ABL1;ABL1	0.17375	0.296413	0.200193	0.108176	0.0598888	0.2348	0.316654	0.277919	0.302773	0.368703	0.430625	0.282331	0.260171	0.332682	0.288452	0.342614	0.324654	0.259476
cg20511797	ABL1;ABL1	0.973114	0.943311	0.885195	0.827276	0.859548	0.966097	0.875135	0.942062	0.964963	0.955615	0.950701	0.936929	0.923737	0.837731	0.819089	0.901778	0.895584	0.865448
cg02303538	ABL2;ABL2;ABL2;ABL2;ABL2	0.0314434	0.034384	0.0365432	0.0223149	0.0290086	0.022259	0.0264928	0.0269282	0.0222451	0.0323844	0.0325648	0.0223324	0.0228075	0.0251156	0.0274921	0.0254779	0.0237779	0.0256799
cg04574732	ABL2;ABL2;ABL2;ABL2;ABL2	0.971123	0.821704	0.942232	0.846362	0.748418	0.931546	0.918051	0.937109	0.94247	0.950177	0.951119	0.924096	0.919047	0.877195	0.922029	0.939607	0.929444	0.926307
cg04691540	ABL2;ABL2;ABL2;ABL2;ABL2	0.333367	0.527544	0.374737	0.131398	0.0798895	0.141243	0.128403	0.107678	0.129408	0.415672	0.462054	0.0940791	0.119136	0.0893235	0.110909	0.118809	0.0951903	0.0954455
cg05009066	ABL2;ABL2;ABL2;ABL2;ABL2	0.219686	0.217643	0.21882	0.0650871	0.0497024	0.0686075	0.0823181	0.0647904	0.0917365	0.226045	0.257578	0.0471541	0.050075	0.053711	0.0610067	0.0663527	0.0692352	0.0732659
cg09129563	ABL2;ABL2;ABL2;ABL2;ABL2	0.0762074	0.0739264	0.0645471	0.0525169	0.0639043	0.0497334	0.0586815	0.0497396	0.0455847	0.0996245	0.141904	0.0372091	0.0545225	0.0560549	0.0806338	0.0563293	0.0531255	0.0594631
cg10805082	ABL2;ABL2;ABL2;ABL2;ABL2	0.221827	0.253465	0.230026	0.121701	0.071469	0.190711	0.146315	0.188303	0.148979	0.337542	0.472128	0.121196	0.119159	0.14717	0.11891	0.205957	0.172608	0.189426
cg10832007	ABL2;ABL2;ABL2;ABL2;ABL2	0.183606	0.160272	0.132766	0.0542086	0.0403987	0.0536214	0.0613032	0.0707572	0.0680957	0.177873	0.220064	0.0605896	0.0443993	0.0406424	0.046809	0.0548177	0.0611275	0.0525733
cg11578385	ABL2;ABL2;ABL2;ABL2;ABL2	0.215275	0.200071	0.186051	0.088338	0.0740006	0.0990469	0.100451	0.13333	0.062758	0.222034	0.232952	0.0813952	0.0941358	0.0622841	0.0726738	0.084269	0.0811283	0.0824038
cg11664956	ABL2;ABL2;ABL2;ABL2;ABL2	0.251545	0.218006	0.25135	0.0677694	0.0469721	0.105766	0.120657	0.0969018	0.125532	0.311931	0.306861	0.0906753	0.0798347	0.0581316	0.0782889	0.0758121	0.0785656	0.0727327
cg12639574	ABL2;ABL2;ABL2;ABL2;ABL2	0.800946	0.790357	0.852547	0.857449	0.87872	0.821206	0.803785	0.81248	0.923673	0.931403	0.914996	0.898593	0.897202	0.875438	0.857554	0.84573	0.913873	0.911409
cg13550751	ABL2;ABL2;ABL2;ABL2;ABL2	0.915104	0.856164	0.848788	0.890856	0.918655	0.785239	0.829146	0.801301	0.934992	0.921751	0.90342	0.907751	0.885824	0.910604	0.807349	0.87145	0.926613	0.924874
cg15895268	ABL2;ABL2;ABL2;ABL2;ABL2	0.942245	0.919311	0.887547	0.950385	0.922584	0.890877	0.888506	0.859565	0.947756	0.956335	0.951865	0.935051	0.926152	0.921818	0.872504	0.904573	0.936602	0.939908
cg11243304	ABL2;ABL2;ABL2;ABL2;ABL2;ABL2;ABL2;ABL2	0.986436	0.982833	0.977844	0.968155	0.955527	0.958261	0.952205	0.949834	0.955269	0.961881	0.984502	0.933615	0.941917	0.927019	0.949401	0.929589	0.923363	0.931668
cg00833364	ABL2;ABL2;ABL2;ABL2;ABL2;ABL2;ABL2;ABL2;ABL2	0.968956	0.966915	0.975848	0.961925	0.960405	0.958129	0.939317	0.937416	0.966753	0.959594	0.966637	0.958999	0.958292	0.936129	0.934478	0.95304	0.957674	0.950066
cg03471346	ABL2;ABL2;ABL2;ABL2;ABL2;ABL2;ABL2;ABL2;ABL2	0.279832	0.553874	0.391223	0.069751	0.044773	0.957655	0.939899	0.952233	0.973263	0.964455	0.982025	0.96093	0.944013	0.933833	0.923164	0.947201	0.938697	0.940036
cg07172339	ABL2;ABL2;ABL2;ABL2;ABL2;ABL2;ABL2;ABL2;ABL2	0.974928	0.968088	0.973978	0.971173	0.95082	0.973037	0.953414	0.971662	0.975554	0.981843	0.965176	0.957837	0.958367	0.941468	0.963066	0.95468	0.936618	0.950248
cg17974575	ABL2;ABL2;ABL2;ABL2;ABL2;ABL2;ABL2;ABL2;ABL2	0.870594	0.829433	0.807186	0.840945	0.873816	0.901588	0.820892	0.769803	0.929358	0.91099	0.897114	0.900286	0.871907	0.798396	0.799594	0.80967	0.827503	0.877098
cg22335155	ABL2;ABL2;ABL2;ABL2;ABL2;ABL2;ABL2;ABL2;ABL2	0.974593	0.973975	0.974929	0.964584	0.88358	0.969207	0.963176	0.967054	0.96438	0.96784	0.97481	0.950516	0.958976	0.92848	0.95354	0.968266	0.948076	0.937343
cg00997917	ABLIM1;ABLIM1	0.936788	0.944669	0.93648	0.894493	0.89192	0.916017	0.904248	0.911424	0.95472	0.956249	0.951144	0.943556	0.945985	0.936132	0.933109	0.943893	0.955315	0.95347
cg01185921	ABLIM1;ABLIM1	0.290942	0.340771	0.290256	0.136657	0.075344	0.883082	0.878417	0.869971	0.915544	0.940372	0.959678	0.874027	0.856418	0.793906	0.835286	0.847073	0.840582	0.85515
cg01658815	ABLIM1;ABLIM1	0.407654	0.497184	0.381536	0.282797	0.114309	0.956337	0.963699	0.96253	0.959668	0.970891	0.97846	0.957088	0.956127	0.933538	0.941188	0.950376	0.937824	0.951095
cg04508114	ABLIM1;ABLIM1	0.283818	0.290147	0.254492	0.108007	0.111686	0.956669	0.896063	0.906577	0.96204	0.966495	0.954363	0.928057	0.900403	0.848767	0.881781	0.910323	0.852624	0.911636
cg05064181	ABLIM1;ABLIM1	0.975378	0.956054	0.941778	0.920973	0.885657	0.93828	0.87025	0.908266	0.951516	0.926183	0.947096	0.892006	0.879183	0.865634	0.837168	0.883079	0.856097	0.875978
cg24760869	ABLIM1;ABLIM1	0.843403	0.820067	0.666729	0.713348	0.474996	0.831978	0.839839	0.849975	0.849759	0.841335	0.881937	0.806897	0.793151	0.771607	0.734025	0.81324	0.787846	0.837567
cg27290215	ABLIM1;ABLIM1;ABLIM1	0.331836	0.209493	0.15404	0.0661492	0.0451804	0.959878	0.94561	0.970314	0.968217	0.975828	0.975716	0.9488	0.939085	0.937887	0.948705	0.949411	0.91961	0.934461
cg00950497	ABLIM1;ABLIM1;ABLIM1	0.339558	0.367231	0.322535	0.108895	0.0564245	0.966328	0.957138	0.942146	0.943488	0.965223	0.969269	0.951773	0.94141	0.932515	0.93571	0.937278	0.923337	0.925235
cg01212848	ABLIM1;ABLIM1;ABLIM1	0.983545	0.97896	0.980883	0.977049	0.968268	0.968941	0.97708	0.971698	0.985172	0.976136	0.984587	0.969669	0.969466	0.94196	0.964631	0.957302	0.961087	0.961692
cg01315572	ABLIM1;ABLIM1;ABLIM1	0.276199	0.325501	0.306887	0.166644	0.0925168	0.442351	0.337348	0.517322	0.302213	0.47256	0.521779	0.351252	0.308819	0.395119	0.388231	0.449269	0.408662	0.347295
cg02068171	ABLIM1;ABLIM1;ABLIM1	0.243379	0.773606	0.253826	0.406897	0.307452	0.861208	0.930664	0.938008	0.950201	0.947099	0.954791	0.936412	0.936362	0.914813	0.899858	0.939832	0.943697	0.951037
cg03223072	ABLIM1;ABLIM1;ABLIM1	0.295205	0.391176	0.354642	0.147918	0.108078	0.957387	0.92592	0.92137	0.942858	0.935967	0.928576	0.895535	0.909518	0.838105	0.888307	0.939345	0.849453	0.882883
cg03850986	ABLIM1;ABLIM1;ABLIM1	0.898592	0.91925	0.895854	0.869936	0.700751	0.940518	0.889154	0.926285	0.962538	0.950151	0.932796	0.943853	0.9404	0.881997	0.901342	0.934364	0.922779	0.957889
cg04821042	ABLIM1;ABLIM1;ABLIM1	0.959256	0.96263	0.953514	0.955747	0.9313	0.930307	0.944686	0.935171	0.95899	0.953848	0.966421	0.949525	0.95156	0.931553	0.89957	0.947121	0.951947	0.955119
cg06145508	ABLIM1;ABLIM1;ABLIM1	0.876408	0.934882	0.770304	0.921382	0.774154	0.953614	0.956629	0.948316	0.978034	0.96602	0.972756	0.96368	0.960808	0.947541	0.947662	0.946112	0.964536	0.969508
cg06539091	ABLIM1;ABLIM1;ABLIM1	0.970506	0.95452	0.89843	0.910401	0.935888	0.959514	0.915662	0.936301	0.965377	0.950895	0.963686	0.950313	0.923705	0.914936	0.924866	0.942381	0.910413	0.8967
cg06848487	ABLIM1;ABLIM1;ABLIM1	0.381797	0.509598	0.435793	0.272938	0.091926	0.90316	0.913166	0.917027	0.9572	0.943211	0.961787	0.913624	0.935641	0.941386	0.887495	0.935429	0.955963	0.948434
cg07317843	ABLIM1;ABLIM1;ABLIM1	0.965649	0.961193	0.923695	0.924122	0.906782	0.925059	0.897542	0.917308	0.953797	0.929721	0.95084	0.920327	0.915387	0.843364	0.851226	0.902845	0.893519	0.906842
cg07978738	ABLIM1;ABLIM1;ABLIM1	0.735022	0.804494	0.709849	0.702343	0.620919	0.631707	0.646779	0.720856	0.731477	0.753478	0.774946	0.666801	0.625982	0.570338	0.626116	0.722207	0.666749	0.637947
cg08797444	ABLIM1;ABLIM1;ABLIM1	0.958758	0.971829	0.96746	0.971395	0.94482	0.962632	0.889009	0.939504	0.939362	0.935735	0.943535	0.879774	0.886632	0.824001	0.907798	0.901158	0.871934	0.90468
cg09649347	ABLIM1;ABLIM1;ABLIM1	0.78217	0.92472	0.890595	0.84491	0.894825	0.851208	0.779757	0.7898	0.908516	0.842713	0.824947	0.841978	0.817669	0.732286	0.738585	0.758469	0.720796	0.753955
cg10680376	ABLIM1;ABLIM1;ABLIM1	0.0201384	0.0216506	0.0142231	0.0557175	0.0580164	0.0730265	0.0472721	0.0613552	0.050654	0.0397549	0.0287491	0.061448	0.0886112	0.145064	0.100067	0.0809938	0.0977228	0.0739659
cg10832998	ABLIM1;ABLIM1;ABLIM1	0.119636	0.114957	0.115226	0.0654847	0.0422444	0.106093	0.120443	0.0980619	0.0900761	0.218336	0.218539	0.0797633	0.0995329	0.100784	0.088065	0.0902734	0.0995631	0.0883717
cg12403162	ABLIM1;ABLIM1;ABLIM1	0.385601	0.542248	0.466033	0.180765	0.114906	0.931735	0.914837	0.910319	0.943711	0.94609	0.96588	0.917084	0.869486	0.877375	0.902102	0.876073	0.890923	0.874069
cg12736146	ABLIM1;ABLIM1;ABLIM1	0.194197	0.154712	0.437585	0.0988951	0.0683267	0.169484	0.199957	0.279364	0.18937	0.305583	0.314474	0.141899	0.158281	0.173168	0.143839	0.262453	0.23842	0.169745
cg13587915	ABLIM1;ABLIM1;ABLIM1	0.956227	0.95194	0.940934	0.933493	0.902719	0.927858	0.88298	0.888456	0.951016	0.952912	0.95748	0.895787	0.888239	0.827458	0.849244	0.862456	0.86528	0.864215
cg13782937	ABLIM1;ABLIM1;ABLIM1	0.745987	0.67938	0.680562	0.541799	0.321973	0.915203	0.907326	0.871446	0.918179	0.956311	0.967965	0.912413	0.862351	0.828172	0.851306	0.904139	0.879587	0.854643
cg15294435	ABLIM1;ABLIM1;ABLIM1	0.218339	0.18992	0.169977	0.146156	0.0873442	0.644681	0.48217	0.635381	0.485042	0.535356	0.596176	0.508326	0.484739	0.52566	0.524841	0.564809	0.539925	0.45137
cg16726772	ABLIM1;ABLIM1;ABLIM1	0.825784	0.904858	0.801476	0.875117	0.746357	0.955079	0.956835	0.943489	0.971802	0.970677	0.974128	0.96498	0.962422	0.954422	0.932084	0.964111	0.964208	0.955619
cg16903589	ABLIM1;ABLIM1;ABLIM1	0.871064	0.849673	0.842089	0.860025	0.638066	0.957682	0.96324	0.957601	0.970799	0.977064	0.965394	0.966257	0.960501	0.941793	0.948365	0.946294	0.944595	0.953767
cg17056676	ABLIM1;ABLIM1;ABLIM1	0.361334	0.349908	0.326028	0.239886	0.10037	0.883779	0.80539	0.814001	0.842404	0.8761	0.882972	0.795521	0.748036	0.688688	0.666061	0.768941	0.74648	0.776354
cg19226626	ABLIM1;ABLIM1;ABLIM1	0.958643	0.939831	0.942584	0.924904	0.93785	0.902099	0.931041	0.888397	0.960595	0.942427	0.937723	0.942658	0.935831	0.94045	0.902775	0.934895	0.949229	0.96188
cg20335152	ABLIM1;ABLIM1;ABLIM1	0.750529	0.868624	0.841286	0.788223	0.767068	0.942337	0.922007	0.938041	0.959073	0.94037	0.947289	0.955682	0.934762	0.906794	0.932432	0.941355	0.963879	0.94868
cg00454770	ABLIM1;ABLIM1;ABLIM1;ABLIM1	0.491197	0.521851	0.635665	0.22456	0.140093	0.73389	0.76393	0.761356	0.691379	0.729663	0.835313	0.624688	0.612874	0.741484	0.651917	0.711129	0.693482	0.70178
cg03419475	ABLIM1;ABLIM1;ABLIM1;ABLIM1	0.464345	0.56938	0.440991	0.329803	0.199734	0.886567	0.852133	0.887369	0.912529	0.919052	0.942039	0.856573	0.829063	0.822219	0.835764	0.900073	0.845417	0.860081
cg04055345	ABLIM1;ABLIM1;ABLIM1;ABLIM1	0.842706	0.783886	0.40924	0.205625	0.072126	0.94078	0.947851	0.947974	0.962526	0.967641	0.960429	0.945873	0.917858	0.861897	0.917942	0.920723	0.921537	0.928474
cg06076610	ABLIM1;ABLIM1;ABLIM1;ABLIM1	0.690629	0.64211	0.680068	0.675502	0.497065	0.850626	0.892816	0.92317	0.798798	0.915981	0.944349	0.862126	0.827683	0.819342	0.837004	0.875151	0.830039	0.881499
cg10792915	ABLIM1;ABLIM1;ABLIM1;ABLIM1	0.337445	0.236338	0.29341	0.177676	0.0731585	0.88612	0.910135	0.880268	0.91235	0.953584	0.950734	0.874583	0.87606	0.819909	0.859136	0.82964	0.832435	0.876123
cg11010551	ABLIM1;ABLIM1;ABLIM1;ABLIM1	0.901477	0.918745	0.920551	0.90402	0.930965	0.863767	0.900195	0.864196	0.945611	0.96014	0.925882	0.936478	0.934218	0.93287	0.898188	0.92064	0.932389	0.946967
cg11936643	ABLIM1;ABLIM1;ABLIM1;ABLIM1	0.936069	0.547752	0.609988	0.260895	0.291234	0.34964	0.455165	0.47913	0.399913	0.39231	0.529976	0.234983	0.329739	0.29972	0.248672	0.289719	0.34577	0.330244
cg12614090	ABLIM1;ABLIM1;ABLIM1;ABLIM1	0.229686	0.206014	0.222354	0.134662	0.0817813	0.917531	0.923175	0.905944	0.921679	0.903855	0.900999	0.860772	0.888582	0.833629	0.877431	0.924068	0.859863	0.887986
cg12649038	ABLIM1;ABLIM1;ABLIM1;ABLIM1	0.949197	0.901125	0.779828	0.843547	0.855923	0.577314	0.702318	0.587612	0.491376	0.80435	0.893007	0.565231	0.590412	0.636336	0.537576	0.647913	0.613465	0.627874
cg14608903	ABLIM1;ABLIM1;ABLIM1;ABLIM1	0.885473	0.503884	0.585388	0.407436	0.71398	0.92202	0.923701	0.916603	0.869255	0.968155	0.965429	0.895863	0.911389	0.913651	0.895189	0.906904	0.891664	0.907447
cg16327338	ABLIM1;ABLIM1;ABLIM1;ABLIM1	0.8554	0.890555	0.776895	0.882026	0.764973	0.888464	0.902934	0.878351	0.944748	0.93032	0.908326	0.930359	0.887073	0.909744	0.854078	0.918871	0.924166	0.940906
cg17680696	ABLIM1;ABLIM1;ABLIM1;ABLIM1	0.94781	0.953465	0.887473	0.937261	0.911768	0.969667	0.959714	0.954966	0.976523	0.958736	0.977414	0.966771	0.959063	0.925478	0.934922	0.946329	0.943415	0.954648
cg23786209	ABLIM1;ABLIM1;ABLIM1;ABLIM1	0.959806	0.880274	0.869553	0.753254	0.742604	0.8096	0.867182	0.851265	0.82225	0.90058	0.956068	0.817261	0.799308	0.847035	0.780991	0.736	0.880954	0.864112
cg26312366	ABLIM1;ABLIM1;ABLIM1;ABLIM1	0.224197	0.226855	0.218013	0.0831542	0.0868664	0.790444	0.80644	0.803813	0.594167	0.829992	0.874552	0.719649	0.693593	0.691834	0.705545	0.72027	0.727542	0.770961
cg01449818	ABLIM1;ABLIM1;ABLIM1;ABLIM1;ABLIM1	0.267483	0.24776	0.252347	0.0660671	0.0861617	0.108262	0.11795	0.140358	0.100378	0.233474	0.296944	0.0895944	0.0765073	0.0965431	0.0872244	0.092219	0.128082	0.0778933
cg10078639	ABLIM1;ABLIM1;ABLIM1;ABLIM1;ABLIM1	0.125757	0.0858478	0.06547	0.188303	0.181543	0.128884	0.116763	0.146482	0.0862495	0.150831	0.160338	0.109024	0.119873	0.217723	0.193183	0.224307	0.19506	0.17487
cg22698604	ABLIM1;ABLIM1;ABLIM1;ABLIM1;ABLIM1	0.590163	0.131585	0.433839	0.0883111	0.0923017	0.307514	0.534856	0.519522	0.214003	0.370292	0.557495	0.181227	0.243668	0.358066	0.396188	0.303273	0.320977	0.378163
cg23661183	ABLIM1;ABLIM1;ABLIM1;ABLIM1;ABLIM1	0.208476	0.196691	0.18197	0.0799273	0.0693333	0.121282	0.296469	0.220749	0.134415	0.238718	0.296514	0.127487	0.105448	0.194713	0.214561	0.177736	0.191096	0.260888
cg27008230	ABLIM1;ABLIM1;ABLIM1;ABLIM1;ABLIM1	0.0558544	0.0554981	0.0478105	0.03239	0.0529982	0.0268671	0.0309068	0.0314174	0.0279154	0.0335065	0.0514816	0.0360357	0.0321275	0.0601903	0.0388008	0.049266	0.0592734	0.0344719
cg02778826	ABLIM2;ABLIM2;ABLIM2;ABLIM2;ABLIM2;ABLIM2	0.921663	0.899868	0.933817	0.910036	0.893341	0.932346	0.919144	0.924241	0.943755	0.939685	0.948696	0.909502	0.925585	0.876369	0.876767	0.893354	0.886506	0.905689
cg04226952	ABLIM2;ABLIM2;ABLIM2;ABLIM2;ABLIM2;ABLIM2	0.928199	0.92809	0.918554	0.898606	0.865109	0.935003	0.890814	0.893561	0.930299	0.938283	0.926075	0.884227	0.870017	0.809167	0.798967	0.86343	0.856126	0.873435
cg05984092	ABLIM2;ABLIM2;ABLIM2;ABLIM2;ABLIM2;ABLIM2	0.907786	0.904214	0.850335	0.895921	0.875936	0.940382	0.920989	0.946798	0.953488	0.961516	0.968809	0.920904	0.910527	0.87635	0.85236	0.918167	0.884987	0.919055
cg06161099	ABLIM2;ABLIM2;ABLIM2;ABLIM2;ABLIM2;ABLIM2	0.951088	0.956413	0.881877	0.858066	0.779809	0.942509	0.927385	0.930516	0.942509	0.958585	0.970545	0.920123	0.90314	0.848829	0.869599	0.899881	0.872628	0.924867
cg09123615	ABLIM2;ABLIM2;ABLIM2;ABLIM2;ABLIM2;ABLIM2	0.877955	0.893517	0.852039	0.819072	0.669469	0.862317	0.757513	0.798028	0.891894	0.84827	0.896418	0.851426	0.801683	0.756661	0.696036	0.775074	0.803639	0.813385
cg10019083	ABLIM2;ABLIM2;ABLIM2;ABLIM2;ABLIM2;ABLIM2	0.863208	0.904378	0.892827	0.86397	0.779995	0.917404	0.92779	0.939108	0.944417	0.931325	0.93401	0.889864	0.888815	0.847212	0.891191	0.900588	0.872162	0.888131
cg10363284	ABLIM2;ABLIM2;ABLIM2;ABLIM2;ABLIM2;ABLIM2	0.866729	0.839421	0.889041	0.873853	0.822753	0.929003	0.936613	0.93206	0.952814	0.925189	0.941316	0.880825	0.894364	0.855992	0.865113	0.915819	0.867128	0.899692
cg13133492	ABLIM2;ABLIM2;ABLIM2;ABLIM2;ABLIM2;ABLIM2	0.918605	0.962563	0.964543	0.940184	0.926837	0.94931	0.885411	0.915615	0.951913	0.963962	0.981344	0.899469	0.897308	0.855612	0.882687	0.891239	0.897575	0.86845
cg13531988	ABLIM2;ABLIM2;ABLIM2;ABLIM2;ABLIM2;ABLIM2	0.93522	0.950955	0.96756	0.951967	0.933987	0.958519	0.948008	0.971685	0.975593	0.976487	0.972398	0.947821	0.948556	0.937806	0.903048	0.898247	0.938227	0.935588
cg13871187	ABLIM2;ABLIM2;ABLIM2;ABLIM2;ABLIM2;ABLIM2	0.900859	0.95057	0.939431	0.973466	0.973602	0.948012	0.948017	0.959845	0.967809	0.936346	0.910593	0.963158	0.962088	0.960848	0.94396	0.958388	0.959919	0.961676
cg14037937	ABLIM2;ABLIM2;ABLIM2;ABLIM2;ABLIM2;ABLIM2	0.977829	0.967052	0.976783	0.948135	0.948012	0.972703	0.941227	0.940162	0.959477	0.969122	0.976736	0.918444	0.936368	0.895279	0.885605	0.919819	0.867686	0.909365
cg15214694	ABLIM2;ABLIM2;ABLIM2;ABLIM2;ABLIM2;ABLIM2	0.930177	0.935713	0.941311	0.972565	0.974863	0.963098	0.929885	0.956212	0.972615	0.923646	0.89859	0.967696	0.966493	0.967087	0.962301	0.943471	0.953042	0.970696
cg15948795	ABLIM2;ABLIM2;ABLIM2;ABLIM2;ABLIM2;ABLIM2	0.979973	0.975648	0.961182	0.979706	0.982446	0.961688	0.956492	0.926053	0.980623	0.941126	0.898149	0.93539	0.915815	0.855208	0.823043	0.920362	0.889614	0.925254
cg17630294	ABLIM2;ABLIM2;ABLIM2;ABLIM2;ABLIM2;ABLIM2	0.973894	0.970198	0.973657	0.981673	0.977339	0.9787	0.878085	0.972807	0.972733	0.956629	0.936441	0.928285	0.927987	0.862314	0.925881	0.938276	0.88019	0.917787
cg17853089	ABLIM2;ABLIM2;ABLIM2;ABLIM2;ABLIM2;ABLIM2	0.949094	0.889621	0.930637	0.930308	0.89443	0.898443	0.855699	0.851191	0.946499	0.915472	0.918282	0.871853	0.837927	0.815661	0.73612	0.843447	0.831926	0.846714
cg19676285	ABLIM2;ABLIM2;ABLIM2;ABLIM2;ABLIM2;ABLIM2	0.614918	0.91957	0.918688	0.807819	0.861737	0.960724	0.869069	0.905291	0.933246	0.972351	0.973669	0.891811	0.856977	0.839102	0.800625	0.907609	0.84611	0.868422
cg22688802	ABLIM2;ABLIM2;ABLIM2;ABLIM2;ABLIM2;ABLIM2	0.933625	0.918566	0.918488	0.957336	0.944049	0.901915	0.656304	0.745985	0.922035	0.80236	0.766318	0.838124	0.748762	0.741254	0.7448	0.785222	0.738156	0.732133
cg17949969	ABLIM2;ABLIM2;ABLIM2;ABLIM2;ABLIM2;ABLIM2;ABLIM2	0.0612064	0.0400104	0.050618	0.0251028	0.0287266	0.756201	0.927383	0.918511	0.352026	0.842543	0.814819	0.841484	0.852192	0.933024	0.846687	0.930563	0.911545	0.931708
cg00130393	ABLIM2;ABLIM2;ABLIM2;ABLIM2;ABLIM2;ABLIM2;ABLIM2	0.702822	0.717098	0.854458	0.837482	0.628567	0.892531	0.832127	0.909663	0.93175	0.933021	0.930835	0.908018	0.826533	0.812542	0.795359	0.872003	0.846929	0.826347
cg00245896	ABLIM2;ABLIM2;ABLIM2;ABLIM2;ABLIM2;ABLIM2;ABLIM2	0.544044	0.77049	0.742402	0.852625	0.75285	0.983362	0.983535	0.983152	0.988939	0.983408	0.983191	0.980558	0.984002	0.978049	0.97521	0.982942	0.970925	0.981982
cg00262159	ABLIM2;ABLIM2;ABLIM2;ABLIM2;ABLIM2;ABLIM2;ABLIM2	0.358695	0.560964	0.398305	0.523548	0.282248	0.963269	0.890292	0.899331	0.944096	0.930471	0.941946	0.90347	0.878475	0.831894	0.754464	0.869925	0.81266	0.929309
cg00322262	ABLIM2;ABLIM2;ABLIM2;ABLIM2;ABLIM2;ABLIM2;ABLIM2	0.791161	0.911571	0.927544	0.527126	0.469056	0.971732	0.911804	0.969704	0.963217	0.982656	0.982352	0.928355	0.941998	0.916427	0.916909	0.927679	0.898089	0.918316
cg00338519	ABLIM2;ABLIM2;ABLIM2;ABLIM2;ABLIM2;ABLIM2;ABLIM2	0.960765	0.944949	0.949082	0.846486	0.749221	0.954143	0.946387	0.971249	0.967855	0.984082	0.98442	0.932345	0.925564	0.941774	0.915727	0.945985	0.923864	0.941522
cg00548467	ABLIM2;ABLIM2;ABLIM2;ABLIM2;ABLIM2;ABLIM2;ABLIM2	0.908408	0.904639	0.915233	0.868583	0.864071	0.947431	0.877309	0.921466	0.938763	0.929329	0.922411	0.904151	0.89545	0.847443	0.81496	0.888722	0.878243	0.88205
cg00861207	ABLIM2;ABLIM2;ABLIM2;ABLIM2;ABLIM2;ABLIM2;ABLIM2	0.943973	0.938813	0.967805	0.905025	0.77879	0.96671	0.942267	0.970391	0.976788	0.971352	0.975306	0.946243	0.9669	0.964553	0.947708	0.957348	0.948925	0.959561
cg01081775	ABLIM2;ABLIM2;ABLIM2;ABLIM2;ABLIM2;ABLIM2;ABLIM2	0.772715	0.647992	0.675084	0.662859	0.667087	0.849096	0.840504	0.874283	0.860674	0.878768	0.902701	0.832927	0.817369	0.787002	0.722108	0.820095	0.805573	0.83586
cg01200651	ABLIM2;ABLIM2;ABLIM2;ABLIM2;ABLIM2;ABLIM2;ABLIM2	0.801659	0.794963	0.841453	0.807566	0.755303	0.957168	0.910412	0.913738	0.935071	0.915098	0.924809	0.91217	0.899731	0.810905	0.885356	0.910022	0.819225	0.887664
cg01683270	ABLIM2;ABLIM2;ABLIM2;ABLIM2;ABLIM2;ABLIM2;ABLIM2	0.794884	0.863675	0.864658	0.870545	0.700682	0.976457	0.950911	0.962773	0.975365	0.973575	0.967672	0.975224	0.97099	0.908806	0.935228	0.955572	0.907565	0.940561
cg01936091	ABLIM2;ABLIM2;ABLIM2;ABLIM2;ABLIM2;ABLIM2;ABLIM2	0.981385	0.979527	0.972689	0.9429	0.937286	0.941167	0.965949	0.961758	0.975458	0.989193	0.985706	0.970192	0.978352	0.949171	0.959895	0.96396	0.93686	0.960551
cg02251799	ABLIM2;ABLIM2;ABLIM2;ABLIM2;ABLIM2;ABLIM2;ABLIM2	0.935048	0.974695	0.971555	0.968534	0.953698	0.959109	0.971666	0.968917	0.977602	0.978576	0.980902	0.971157	0.972482	0.971145	0.964792	0.966609	0.972411	0.966296
cg02366519	ABLIM2;ABLIM2;ABLIM2;ABLIM2;ABLIM2;ABLIM2;ABLIM2	0.632223	0.777713	0.732665	0.687657	0.492957	0.916366	0.894125	0.908501	0.948283	0.937365	0.937527	0.881823	0.886234	0.83746	0.836687	0.926715	0.865891	0.860432
cg02500960	ABLIM2;ABLIM2;ABLIM2;ABLIM2;ABLIM2;ABLIM2;ABLIM2	0.676603	0.572328	0.522881	0.701824	0.691096	0.929636	0.851203	0.933343	0.926585	0.8693	0.837774	0.856376	0.824851	0.805192	0.86139	0.818014	0.79446	0.804422
cg02737399	ABLIM2;ABLIM2;ABLIM2;ABLIM2;ABLIM2;ABLIM2;ABLIM2	0.732228	0.875446	0.813559	0.781933	0.561954	0.97188	0.93155	0.961377	0.97153	0.93433	0.953323	0.940477	0.956357	0.916019	0.942693	0.961017	0.909865	0.933032
cg03033996	ABLIM2;ABLIM2;ABLIM2;ABLIM2;ABLIM2;ABLIM2;ABLIM2	0.798588	0.783998	0.832142	0.862224	0.79342	0.906203	0.887048	0.888305	0.934629	0.923028	0.923044	0.888336	0.895184	0.869767	0.829571	0.897955	0.867577	0.903923
cg03552342	ABLIM2;ABLIM2;ABLIM2;ABLIM2;ABLIM2;ABLIM2;ABLIM2	0.877865	0.952898	0.929859	0.905676	0.951793	0.975995	0.967163	0.963321	0.970181	0.976686	0.985227	0.963361	0.961304	0.926747	0.933656	0.956261	0.9202	0.964519
cg03984866	ABLIM2;ABLIM2;ABLIM2;ABLIM2;ABLIM2;ABLIM2;ABLIM2	0.757676	0.853193	0.699629	0.731447	0.682187	0.872649	0.769917	0.810092	0.862395	0.902234	0.916437	0.811405	0.787296	0.70932	0.723591	0.816118	0.774183	0.778106
cg04442017	ABLIM2;ABLIM2;ABLIM2;ABLIM2;ABLIM2;ABLIM2;ABLIM2	0.852384	0.853674	0.793815	0.835013	0.798745	0.961721	0.929089	0.942292	0.949335	0.956249	0.971046	0.944789	0.926662	0.909264	0.86232	0.950741	0.91654	0.913189
cg04492193	ABLIM2;ABLIM2;ABLIM2;ABLIM2;ABLIM2;ABLIM2;ABLIM2	0.761889	0.717187	0.691494	0.616413	0.408975	0.785806	0.827684	0.822273	0.830732	0.9069	0.930444	0.769312	0.791257	0.730248	0.747895	0.796429	0.767511	0.81331
cg04718733	ABLIM2;ABLIM2;ABLIM2;ABLIM2;ABLIM2;ABLIM2;ABLIM2	0.916752	0.909501	0.862576	0.887272	0.654071	0.944573	0.958584	0.903887	0.939169	0.975748	0.972475	0.929361	0.899578	0.874871	0.917525	0.939946	0.895044	0.9128
cg04770370	ABLIM2;ABLIM2;ABLIM2;ABLIM2;ABLIM2;ABLIM2;ABLIM2	0.6682	0.4573	0.383505	0.431098	0.166778	0.800416	0.837968	0.823936	0.77804	0.894319	0.914714	0.803141	0.800819	0.81525	0.769184	0.82485	0.811622	0.815295
cg05116694	ABLIM2;ABLIM2;ABLIM2;ABLIM2;ABLIM2;ABLIM2;ABLIM2	0.769643	0.846249	0.886054	0.928234	0.890842	0.976393	0.951829	0.952364	0.985195	0.962365	0.94504	0.966572	0.973836	0.929828	0.969901	0.966721	0.913777	0.964791
cg05206762	ABLIM2;ABLIM2;ABLIM2;ABLIM2;ABLIM2;ABLIM2;ABLIM2	0.247559	0.197322	0.174906	0.0652278	0.0675114	0.0880721	0.109164	0.089812	0.0896555	0.254628	0.283376	0.0762807	0.0642159	0.0600593	0.0726367	0.0907389	0.0697036	0.0704766
cg05719818	ABLIM2;ABLIM2;ABLIM2;ABLIM2;ABLIM2;ABLIM2;ABLIM2	0.189831	0.272823	0.189533	0.136046	0.103821	0.890878	0.909248	0.902519	0.890776	0.913273	0.89217	0.898732	0.89612	0.843738	0.822415	0.906603	0.840792	0.879458
cg06153498	ABLIM2;ABLIM2;ABLIM2;ABLIM2;ABLIM2;ABLIM2;ABLIM2	0.0150861	0.021729	0.0129821	0.0248704	0.0262569	0.0153292	0.0172236	0.0177242	0.0205174	0.0206109	0.0143803	0.0211083	0.0205714	0.0195384	0.0198039	0.0231181	0.0263985	0.018737
cg06214831	ABLIM2;ABLIM2;ABLIM2;ABLIM2;ABLIM2;ABLIM2;ABLIM2	0.877415	0.961488	0.953011	0.922971	0.77778	0.974228	0.955991	0.963738	0.982505	0.95668	0.965354	0.962514	0.950228	0.924074	0.929807	0.931705	0.910141	0.940668
cg07136035	ABLIM2;ABLIM2;ABLIM2;ABLIM2;ABLIM2;ABLIM2;ABLIM2	0.950034	0.945618	0.929085	0.782587	0.908043	0.931932	0.909472	0.933362	0.96755	0.966983	0.965321	0.950454	0.947394	0.938371	0.936538	0.961168	0.938589	0.909566
cg07296849	ABLIM2;ABLIM2;ABLIM2;ABLIM2;ABLIM2;ABLIM2;ABLIM2	0.137367	0.106487	0.6777	0.807954	0.699959	0.727833	0.66032	0.733327	0.854947	0.824159	0.83933	0.849948	0.827369	0.790702	0.757879	0.677736	0.861662	0.849444
cg08049745	ABLIM2;ABLIM2;ABLIM2;ABLIM2;ABLIM2;ABLIM2;ABLIM2	0.67286	0.899114	0.825912	0.921153	0.909289	0.973798	0.924119	0.949359	0.966159	0.980952	0.981018	0.937031	0.95988	0.903215	0.961177	0.946867	0.935274	0.949882
cg08068007	ABLIM2;ABLIM2;ABLIM2;ABLIM2;ABLIM2;ABLIM2;ABLIM2	0.664435	0.698916	0.766199	0.799995	0.572955	0.961392	0.937013	0.948469	0.956901	0.961819	0.955775	0.91495	0.942938	0.889563	0.922986	0.93875	0.909684	0.913469
cg08376020	ABLIM2;ABLIM2;ABLIM2;ABLIM2;ABLIM2;ABLIM2;ABLIM2	0.666633	0.660456	0.732325	0.760419	0.629505	0.944893	0.960819	0.952034	0.970271	0.932544	0.944282	0.909644	0.932829	0.891167	0.877004	0.922456	0.906822	0.916531
cg08557246	ABLIM2;ABLIM2;ABLIM2;ABLIM2;ABLIM2;ABLIM2;ABLIM2	0.276571	0.710223	0.429052	0.298107	0.0963926	0.961538	0.921604	0.923538	0.935881	0.93625	0.969243	0.897316	0.906691	0.842901	0.864536	0.879944	0.864935	0.877447
cg08579038	ABLIM2;ABLIM2;ABLIM2;ABLIM2;ABLIM2;ABLIM2;ABLIM2	0.851451	0.839559	0.830905	0.838614	0.892291	0.930377	0.930879	0.935588	0.940718	0.941447	0.948817	0.93371	0.907092	0.863881	0.878652	0.906806	0.90302	0.926523
cg08886494	ABLIM2;ABLIM2;ABLIM2;ABLIM2;ABLIM2;ABLIM2;ABLIM2	0.619691	0.731467	0.603837	0.648916	0.426721	0.915434	0.925297	0.924161	0.895696	0.930259	0.936444	0.89199	0.880286	0.866346	0.864886	0.880678	0.871282	0.890673
cg08901704	ABLIM2;ABLIM2;ABLIM2;ABLIM2;ABLIM2;ABLIM2;ABLIM2	0.930126	0.949089	0.776731	0.968549	0.972368	0.973548	0.955864	0.957914	0.976945	0.929135	0.893081	0.968919	0.96755	0.948038	0.95803	0.955829	0.910382	0.970219
cg09940872	ABLIM2;ABLIM2;ABLIM2;ABLIM2;ABLIM2;ABLIM2;ABLIM2	0.0266392	0.0281912	0.0253309	0.0193949	0.0241612	0.0161506	0.0199978	0.0220077	0.0201099	0.0330671	0.0235415	0.0190846	0.0169843	0.0252788	0.025343	0.01989	0.0314012	0.0231811
cg10531263	ABLIM2;ABLIM2;ABLIM2;ABLIM2;ABLIM2;ABLIM2;ABLIM2	0.914097	0.848456	0.886357	0.768961	0.834873	0.95559	0.928073	0.944018	0.933896	0.938633	0.971636	0.912786	0.915549	0.880101	0.918797	0.925353	0.887578	0.91998
cg10837111	ABLIM2;ABLIM2;ABLIM2;ABLIM2;ABLIM2;ABLIM2;ABLIM2	0.886094	0.888921	0.882166	0.894624	0.895	0.966256	0.941606	0.951187	0.964538	0.960377	0.962931	0.930008	0.927675	0.915346	0.887275	0.933412	0.921272	0.927586
cg11003309	ABLIM2;ABLIM2;ABLIM2;ABLIM2;ABLIM2;ABLIM2;ABLIM2	0.649338	0.448957	0.662633	0.582391	0.374662	0.907134	0.849777	0.923184	0.913653	0.946195	0.937126	0.903654	0.838531	0.812242	0.868011	0.883085	0.833216	0.862203
cg11353748	ABLIM2;ABLIM2;ABLIM2;ABLIM2;ABLIM2;ABLIM2;ABLIM2	0.322657	0.340915	0.239944	0.249598	0.071238	0.402503	0.277545	0.315867	0.348285	0.544629	0.549088	0.332137	0.322619	0.256662	0.272844	0.361618	0.293227	0.244109
cg12616531	ABLIM2;ABLIM2;ABLIM2;ABLIM2;ABLIM2;ABLIM2;ABLIM2	0.211522	0.211454	0.213328	0.0435716	0.0549359	0.0829191	0.0713346	0.0574984	0.0532237	0.211036	0.308626	0.0663996	0.043368	0.0635203	0.077051	0.0512698	0.067447	0.0482317
cg12639279	ABLIM2;ABLIM2;ABLIM2;ABLIM2;ABLIM2;ABLIM2;ABLIM2	0.92662	0.833367	0.883358	0.870078	0.853625	0.950491	0.928229	0.924287	0.949188	0.952158	0.963059	0.921326	0.920603	0.887837	0.907101	0.919904	0.899362	0.897128
cg12963356	ABLIM2;ABLIM2;ABLIM2;ABLIM2;ABLIM2;ABLIM2;ABLIM2	0.836943	0.848987	0.895903	0.784384	0.648636	0.862272	0.874243	0.868677	0.904883	0.915353	0.944723	0.85764	0.836736	0.834715	0.79716	0.86702	0.86547	0.880905
cg13130338	ABLIM2;ABLIM2;ABLIM2;ABLIM2;ABLIM2;ABLIM2;ABLIM2	0.677008	0.652678	0.827338	0.721233	0.463413	0.918536	0.854728	0.861115	0.887839	0.911266	0.939272	0.859521	0.846354	0.834849	0.836995	0.87604	0.860309	0.879768
cg13893358	ABLIM2;ABLIM2;ABLIM2;ABLIM2;ABLIM2;ABLIM2;ABLIM2	0.745883	0.851363	0.884441	0.690044	0.587022	0.931	0.948307	0.897611	0.951993	0.9694	0.968881	0.921601	0.874881	0.850593	0.918922	0.87782	0.814365	0.878251
cg14021021	ABLIM2;ABLIM2;ABLIM2;ABLIM2;ABLIM2;ABLIM2;ABLIM2	0.46768	0.354904	0.959846	0.878509	0.657514	0.957955	0.951666	0.944473	0.972709	0.961128	0.947117	0.969077	0.965865	0.966833	0.95887	0.961916	0.964951	0.961657
cg14333520	ABLIM2;ABLIM2;ABLIM2;ABLIM2;ABLIM2;ABLIM2;ABLIM2	0.833235	0.829075	0.858148	0.845279	0.829899	0.933882	0.944132	0.917106	0.945669	0.931937	0.952883	0.936371	0.92924	0.897201	0.864758	0.895725	0.909945	0.933597
cg14513778	ABLIM2;ABLIM2;ABLIM2;ABLIM2;ABLIM2;ABLIM2;ABLIM2	0.526316	0.600291	0.604674	0.723782	0.435476	0.928382	0.947415	0.929043	0.94142	0.952971	0.95862	0.948401	0.940343	0.925719	0.915825	0.941592	0.920302	0.951756
cg14647845	ABLIM2;ABLIM2;ABLIM2;ABLIM2;ABLIM2;ABLIM2;ABLIM2	0.7386	0.81657	0.761473	0.718209	0.721189	0.945165	0.906162	0.971301	0.939584	0.942516	0.96928	0.907963	0.903362	0.88374	0.891362	0.902883	0.877862	0.897665
cg14742802	ABLIM2;ABLIM2;ABLIM2;ABLIM2;ABLIM2;ABLIM2;ABLIM2	0.686148	0.5369	0.631249	0.739637	0.767758	0.92358	0.84097	0.840729	0.908257	0.883203	0.837476	0.841429	0.831825	0.783037	0.776216	0.804737	0.804531	0.784985
cg14872707	ABLIM2;ABLIM2;ABLIM2;ABLIM2;ABLIM2;ABLIM2;ABLIM2	0.927471	0.799678	0.889496	0.758014	0.545151	0.954044	0.962911	0.946848	0.970113	0.960616	0.977835	0.91175	0.923229	0.913739	0.919278	0.950435	0.929663	0.946435
cg15287126	ABLIM2;ABLIM2;ABLIM2;ABLIM2;ABLIM2;ABLIM2;ABLIM2	0.129826	0.141083	0.145368	0.0574592	0.0424475	0.0671788	0.0900023	0.0891699	0.0694729	0.181216	0.200501	0.0693724	0.0595848	0.0555043	0.0564794	0.0584013	0.0801108	0.0544009
cg15688324	ABLIM2;ABLIM2;ABLIM2;ABLIM2;ABLIM2;ABLIM2;ABLIM2	0.273548	0.266762	0.282121	0.36428	0.383714	0.941656	0.926303	0.917416	0.924601	0.966954	0.976952	0.922903	0.916352	0.907168	0.86197	0.914657	0.904922	0.929774
cg16009407	ABLIM2;ABLIM2;ABLIM2;ABLIM2;ABLIM2;ABLIM2;ABLIM2	0.523105	0.217619	0.277574	0.283327	0.0804446	0.716917	0.772503	0.808928	0.71057	0.914267	0.927463	0.769186	0.789379	0.758766	0.779057	0.839439	0.82121	0.836587
cg16106431	ABLIM2;ABLIM2;ABLIM2;ABLIM2;ABLIM2;ABLIM2;ABLIM2	0.812658	0.885799	0.843377	0.874923	0.780977	0.949981	0.942933	0.922834	0.971352	0.936428	0.954695	0.933554	0.924865	0.882536	0.897097	0.924875	0.921834	0.953274
cg16114831	ABLIM2;ABLIM2;ABLIM2;ABLIM2;ABLIM2;ABLIM2;ABLIM2	0.497927	0.415031	0.565448	0.5724	0.518139	0.739325	0.663388	0.673904	0.742989	0.617528	0.622431	0.633048	0.671403	0.634232	0.647883	0.649306	0.637241	0.673662
cg16267920	ABLIM2;ABLIM2;ABLIM2;ABLIM2;ABLIM2;ABLIM2;ABLIM2	0.912173	0.845487	0.867994	0.876823	0.843025	0.920569	0.925912	0.897077	0.906865	0.822145	0.900935	0.802035	0.881189	0.868465	0.7703	0.843556	0.868297	0.89333
cg17665830	ABLIM2;ABLIM2;ABLIM2;ABLIM2;ABLIM2;ABLIM2;ABLIM2	0.505445	0.71003	0.623463	0.640502	0.502022	0.90015	0.853886	0.838464	0.89943	0.881323	0.9125	0.845945	0.840205	0.740326	0.751408	0.818646	0.816116	0.837447
cg17972100	ABLIM2;ABLIM2;ABLIM2;ABLIM2;ABLIM2;ABLIM2;ABLIM2	0.174818	0.203456	0.231672	0.675613	0.397665	0.935181	0.927943	0.905043	0.969473	0.949196	0.958261	0.945061	0.923713	0.923888	0.875191	0.931218	0.912882	0.938987
cg18007268	ABLIM2;ABLIM2;ABLIM2;ABLIM2;ABLIM2;ABLIM2;ABLIM2	0.287797	0.347353	0.398591	0.456215	0.465643	0.870903	0.885022	0.876909	0.863986	0.911087	0.921026	0.877312	0.822695	0.824628	0.794011	0.875232	0.8322	0.835643
cg18270285	ABLIM2;ABLIM2;ABLIM2;ABLIM2;ABLIM2;ABLIM2;ABLIM2	0.705225	0.678519	0.726698	0.810625	0.736019	0.930016	0.880848	0.941279	0.952712	0.938373	0.936233	0.913355	0.896818	0.861982	0.872153	0.908385	0.868404	0.866574
cg18665513	ABLIM2;ABLIM2;ABLIM2;ABLIM2;ABLIM2;ABLIM2;ABLIM2	0.854798	0.735476	0.886905	0.873612	0.819886	0.9449	0.915431	0.933886	0.966288	0.952783	0.965755	0.948401	0.907519	0.896528	0.901701	0.926645	0.959387	0.938685
cg19027787	ABLIM2;ABLIM2;ABLIM2;ABLIM2;ABLIM2;ABLIM2;ABLIM2	0.534178	0.52523	0.610379	0.715147	0.455418	0.907601	0.770998	0.782169	0.940626	0.854196	0.818065	0.810928	0.805955	0.751796	0.658715	0.811306	0.749938	0.82849
cg19083774	ABLIM2;ABLIM2;ABLIM2;ABLIM2;ABLIM2;ABLIM2;ABLIM2	0.836617	0.858743	0.901027	0.866664	0.876002	0.96789	0.919573	0.93527	0.952296	0.946645	0.96012	0.914023	0.900926	0.861021	0.882419	0.914768	0.851223	0.925819
cg19588649	ABLIM2;ABLIM2;ABLIM2;ABLIM2;ABLIM2;ABLIM2;ABLIM2	0.594073	0.706027	0.724334	0.66207	0.447154	0.945835	0.939035	0.926097	0.948964	0.955477	0.964272	0.956061	0.922536	0.921298	0.921051	0.931612	0.926368	0.934089
cg19635501	ABLIM2;ABLIM2;ABLIM2;ABLIM2;ABLIM2;ABLIM2;ABLIM2	0.9287	0.925514	0.870623	0.895987	0.819978	0.976558	0.958451	0.931538	0.980879	0.96485	0.96414	0.965214	0.948721	0.923227	0.911938	0.924664	0.933012	0.952514
cg19651341	ABLIM2;ABLIM2;ABLIM2;ABLIM2;ABLIM2;ABLIM2;ABLIM2	0.443233	0.546576	0.674896	0.472094	0.382863	0.945116	0.930958	0.928053	0.923596	0.956073	0.972633	0.898553	0.884763	0.862895	0.869372	0.920486	0.886039	0.92209
cg20453845	ABLIM2;ABLIM2;ABLIM2;ABLIM2;ABLIM2;ABLIM2;ABLIM2	0.718391	0.610011	0.527113	0.579018	0.484561	0.89022	0.924979	0.884516	0.930571	0.934454	0.944795	0.893455	0.879148	0.822057	0.838434	0.906936	0.842962	0.911592
cg20716915	ABLIM2;ABLIM2;ABLIM2;ABLIM2;ABLIM2;ABLIM2;ABLIM2	0.959621	0.951574	0.958337	0.957735	0.944462	0.908135	0.874004	0.835613	0.959872	0.955448	0.967867	0.954736	0.933684	0.937648	0.907052	0.925841	0.946319	0.953446
cg20738689	ABLIM2;ABLIM2;ABLIM2;ABLIM2;ABLIM2;ABLIM2;ABLIM2	0.160143	0.173194	0.229011	0.0632378	0.0414219	0.0874625	0.0852492	0.0810564	0.0828388	0.241024	0.241552	0.0592082	0.0583137	0.0627438	0.0759849	0.0698164	0.0664459	0.0804344
cg21318019	ABLIM2;ABLIM2;ABLIM2;ABLIM2;ABLIM2;ABLIM2;ABLIM2	0.750317	0.701212	0.689219	0.740162	0.551664	0.901482	0.858938	0.914806	0.917255	0.914969	0.934047	0.858654	0.84343	0.801833	0.811379	0.825922	0.848912	0.880131
cg21854560	ABLIM2;ABLIM2;ABLIM2;ABLIM2;ABLIM2;ABLIM2;ABLIM2	0.45192	0.431907	0.39943	0.256369	0.123496	0.776239	0.932721	0.91232	0.700602	0.893792	0.967678	0.809118	0.802999	0.866996	0.745639	0.848911	0.879889	0.878998
cg21924273	ABLIM2;ABLIM2;ABLIM2;ABLIM2;ABLIM2;ABLIM2;ABLIM2	0.0210443	0.0214169	0.0198295	0.0136159	0.0168753	0.0134148	0.0156367	0.013053	0.0178743	0.0171756	0.0186941	0.0150785	0.0142907	0.0188752	0.0151915	0.0146345	0.0185439	0.0168266
cg22036248	ABLIM2;ABLIM2;ABLIM2;ABLIM2;ABLIM2;ABLIM2;ABLIM2	0.700286	0.819154	0.826703	0.802382	0.628285	0.938571	0.911898	0.924187	0.946754	0.945568	0.946746	0.937146	0.907042	0.843447	0.909091	0.913283	0.885409	0.92172
cg22301854	ABLIM2;ABLIM2;ABLIM2;ABLIM2;ABLIM2;ABLIM2;ABLIM2	0.328129	0.569026	0.447615	0.345514	0.101198	0.933593	0.88376	0.939324	0.942765	0.907076	0.933702	0.919808	0.92466	0.854609	0.843053	0.944226	0.855115	0.878293
cg22386757	ABLIM2;ABLIM2;ABLIM2;ABLIM2;ABLIM2;ABLIM2;ABLIM2	0.878426	0.863485	0.814024	0.925059	0.948817	0.948435	0.82345	0.90952	0.931893	0.872349	0.893682	0.854062	0.819707	0.798171	0.866247	0.857406	0.805616	0.882252
cg22654055	ABLIM2;ABLIM2;ABLIM2;ABLIM2;ABLIM2;ABLIM2;ABLIM2	0.606538	0.76066	0.729174	0.621253	0.388393	0.965063	0.943963	0.945866	0.943569	0.969073	0.989845	0.923402	0.912295	0.869019	0.909566	0.88495	0.874699	0.935718
cg22736383	ABLIM2;ABLIM2;ABLIM2;ABLIM2;ABLIM2;ABLIM2;ABLIM2	0.149575	0.285571	0.226616	0.549591	0.470645	0.93869	0.885318	0.914871	0.91653	0.892722	0.898036	0.908878	0.912928	0.887935	0.891126	0.895005	0.888436	0.893988
cg22915534	ABLIM2;ABLIM2;ABLIM2;ABLIM2;ABLIM2;ABLIM2;ABLIM2	0.0173688	0.0188059	0.0190373	0.0124146	0.0149029	0.0119873	0.0113306	0.0125546	0.015647	0.0180262	0.0160115	0.0130054	0.0115955	0.0130258	0.013396	0.0141639	0.0132076	0.0117732
cg23257141	ABLIM2;ABLIM2;ABLIM2;ABLIM2;ABLIM2;ABLIM2;ABLIM2	0.0118121	0.0137972	0.0127849	0.0189155	0.0231561	0.0172108	0.0175242	0.0171358	0.0176033	0.0129075	0.0137764	0.0163151	0.017137	0.01935	0.0212338	0.0252569	0.0213609	0.0193481
cg23670814	ABLIM2;ABLIM2;ABLIM2;ABLIM2;ABLIM2;ABLIM2;ABLIM2	0.8453	0.904482	0.930053	0.953432	0.878821	0.891412	0.940141	0.921505	0.951967	0.957284	0.962055	0.955158	0.937965	0.947857	0.905242	0.94183	0.950394	0.958746
cg23857700	ABLIM2;ABLIM2;ABLIM2;ABLIM2;ABLIM2;ABLIM2;ABLIM2	0.425199	0.641722	0.533477	0.635416	0.557516	0.932159	0.893311	0.879698	0.964563	0.884185	0.942213	0.893707	0.859645	0.883661	0.838319	0.912572	0.818997	0.877231
cg23928713	ABLIM2;ABLIM2;ABLIM2;ABLIM2;ABLIM2;ABLIM2;ABLIM2	0.433632	0.578106	0.239109	0.492868	0.335558	0.958589	0.953849	0.950011	0.940401	0.956248	0.965207	0.876357	0.895709	0.846836	0.931758	0.937344	0.877926	0.891449
cg24054700	ABLIM2;ABLIM2;ABLIM2;ABLIM2;ABLIM2;ABLIM2;ABLIM2	0.542148	0.619861	0.570195	0.703452	0.551699	0.902188	0.924037	0.875349	0.911219	0.886611	0.873725	0.883066	0.839219	0.864397	0.897492	0.851055	0.831827	0.862223
cg25046274	ABLIM2;ABLIM2;ABLIM2;ABLIM2;ABLIM2;ABLIM2;ABLIM2	0.772614	0.949407	0.820764	0.862513	0.81419	0.957673	0.940581	0.957742	0.971144	0.966862	0.963024	0.966565	0.950049	0.936046	0.931066	0.95232	0.922817	0.955164
cg25310559	ABLIM2;ABLIM2;ABLIM2;ABLIM2;ABLIM2;ABLIM2;ABLIM2	0.653281	0.781436	0.725651	0.862151	0.826135	0.960417	0.911673	0.924609	0.95063	0.901737	0.871598	0.946778	0.942237	0.891717	0.890929	0.914406	0.874753	0.907308
cg25636182	ABLIM2;ABLIM2;ABLIM2;ABLIM2;ABLIM2;ABLIM2;ABLIM2	0.790121	0.794022	0.820547	0.830286	0.702523	0.889975	0.869402	0.836001	0.949014	0.906152	0.83658	0.919231	0.910517	0.885713	0.884945	0.915866	0.915787	0.913898
cg25795606	ABLIM2;ABLIM2;ABLIM2;ABLIM2;ABLIM2;ABLIM2;ABLIM2	0.927006	0.934795	0.955988	0.941403	0.886546	0.963559	0.956812	0.942729	0.976987	0.966257	0.976752	0.966101	0.966217	0.947621	0.947408	0.962151	0.964871	0.960145
cg26671958	ABLIM2;ABLIM2;ABLIM2;ABLIM2;ABLIM2;ABLIM2;ABLIM2	0.96558	0.952967	0.970911	0.976762	0.950866	0.972894	0.96436	0.967545	0.977765	0.980949	0.97417	0.967932	0.962692	0.967535	0.964282	0.954975	0.96333	0.961415
cg26805150	ABLIM2;ABLIM2;ABLIM2;ABLIM2;ABLIM2;ABLIM2;ABLIM2	0.810874	0.874632	0.90089	0.870814	0.852545	0.965372	0.881965	0.884159	0.946046	0.916233	0.929798	0.892561	0.869911	0.810737	0.852943	0.875716	0.82199	0.871751
cg26979974	ABLIM2;ABLIM2;ABLIM2;ABLIM2;ABLIM2;ABLIM2;ABLIM2	0.568153	0.638184	0.54352	0.724844	0.609389	0.948744	0.950806	0.911832	0.975671	0.97214	0.98236	0.95219	0.936397	0.949942	0.944352	0.961412	0.9499	0.961202
cg27169846	ABLIM2;ABLIM2;ABLIM2;ABLIM2;ABLIM2;ABLIM2;ABLIM2	0.611589	0.632819	0.812359	0.851752	0.837734	0.734199	0.771348	0.774859	0.882772	0.747913	0.776672	0.850743	0.85143	0.846097	0.722182	0.811904	0.824629	0.854112
cg27220999	ABLIM2;ABLIM2;ABLIM2;ABLIM2;ABLIM2;ABLIM2;ABLIM2	0.475196	0.577435	0.520619	0.599087	0.389424	0.940905	0.956678	0.94923	0.970547	0.968171	0.97393	0.950594	0.951063	0.935985	0.936149	0.952766	0.927587	0.949029
cg13653328	ABLIM3	0.810599	0.209947	0.180485	0.96533	0.553146	0.697812	0.614981	0.649687	0.690473	0.23587	0.24059	0.0517516	0.0640103	0.851824	0.858164	0.943188	0.870649	0.591853
cg00245502	ABLIM3	0.186021	0.184807	0.176556	0.26903	0.191394	0.830237	0.874803	0.87001	0.764815	0.818945	0.857526	0.799863	0.805067	0.776751	0.820511	0.808287	0.77868	0.803573
cg02306139	ABLIM3	0.833014	0.964974	0.955951	0.885284	0.643321	0.954327	0.942956	0.946706	0.944374	0.941264	0.946675	0.928562	0.948733	0.900708	0.91478	0.947716	0.921775	0.951187
cg03997398	ABLIM3	0.254269	0.13981	0.138226	0.132191	0.0535029	0.344117	0.248502	0.227945	0.305133	0.3388	0.471666	0.23338	0.233579	0.177094	0.177076	0.259123	0.234828	0.213977
cg04669407	ABLIM3	0.6329	0.137666	0.185253	0.256523	0.0493572	0.455395	0.274504	0.354591	0.393507	0.483073	0.515894	0.375735	0.347227	0.32324	0.289418	0.447545	0.356784	0.307916
cg05026186	ABLIM3	0.429578	0.441229	0.456847	0.412899	0.196516	0.646914	0.608803	0.630931	0.663532	0.720462	0.691935	0.552993	0.541313	0.48819	0.551721	0.596692	0.562441	0.497178
cg05459971	ABLIM3	0.756529	0.409017	0.496006	0.609248	0.67029	0.776973	0.578544	0.632091	0.788106	0.666645	0.588321	0.622019	0.607614	0.493823	0.478153	0.641856	0.583588	0.510181
cg06539116	ABLIM3	0.689299	0.668012	0.647657	0.693067	0.691647	0.797707	0.768013	0.766686	0.787966	0.760103	0.787026	0.764033	0.732408	0.664998	0.660609	0.732484	0.698139	0.731588
cg10574431	ABLIM3	0.727197	0.706991	0.75164	0.67244	0.474471	0.932396	0.875121	0.878643	0.911676	0.894281	0.923118	0.848909	0.850395	0.817599	0.871302	0.82603	0.828551	0.843496
cg10879397	ABLIM3	0.486018	0.704852	0.714981	0.600134	0.188928	0.955321	0.919745	0.944192	0.962645	0.948835	0.960545	0.925052	0.904529	0.882306	0.935225	0.936828	0.897178	0.914633
cg11438560	ABLIM3	0.332353	0.310513	0.384923	0.441386	0.102672	0.478761	0.247912	0.327963	0.515033	0.559264	0.596279	0.401317	0.342771	0.284541	0.375161	0.355718	0.328288	0.307537
cg12140854	ABLIM3	0.944083	0.928627	0.938261	0.814678	0.902517	0.842793	0.766198	0.756898	0.893521	0.895192	0.899251	0.843928	0.837795	0.718783	0.727483	0.803702	0.750326	0.736076
cg12302647	ABLIM3	0.88072	0.546448	0.699346	0.804683	0.619277	0.953369	0.88437	0.965791	0.960655	0.969369	0.984212	0.908723	0.945351	0.871304	0.924006	0.934318	0.918869	0.921775
cg17680092	ABLIM3	0.960661	0.813414	0.881431	0.804268	0.773253	0.954035	0.945367	0.934723	0.841939	0.946168	0.962968	0.90107	0.888308	0.9046	0.904847	0.936185	0.888087	0.894392
cg18129178	ABLIM3	0.496746	0.530908	0.491256	0.548613	0.603558	0.633474	0.586835	0.651543	0.692029	0.783433	0.737737	0.599764	0.630889	0.538274	0.553965	0.640014	0.585089	0.560549
cg18891210	ABLIM3	0.95613	0.919304	0.922257	0.940196	0.901958	0.891097	0.878957	0.885385	0.948272	0.939287	0.940837	0.926911	0.913074	0.920368	0.915801	0.911526	0.936952	0.947302
cg21614682	ABLIM3	0.911015	0.929949	0.930894	0.887032	0.921871	0.871422	0.90381	0.902097	0.942754	0.901344	0.944016	0.954605	0.918948	0.92006	0.904467	0.912977	0.948332	0.94034
cg23229984	ABLIM3	0.982035	0.956111	0.973565	0.904509	0.794722	0.963304	0.952899	0.951683	0.960776	0.97526	0.977947	0.940081	0.939817	0.889797	0.932765	0.947803	0.912561	0.930771
cg23305768	ABLIM3	0.174332	0.2037	0.17881	0.129442	0.067282	0.336821	0.285648	0.281032	0.313207	0.522545	0.627396	0.312896	0.326123	0.255252	0.258078	0.287808	0.300142	0.296204
cg23518039	ABLIM3	0.803973	0.89271	0.897963	0.804928	0.863773	0.942808	0.859227	0.926184	0.850649	0.925744	0.918943	0.884219	0.85121	0.798853	0.853863	0.870418	0.846561	0.86072
cg27130993	ABLIM3	0.327259	0.5424	0.379728	0.562235	0.429797	0.841457	0.821964	0.817094	0.840218	0.874247	0.876438	0.866359	0.884858	0.814778	0.748455	0.879448	0.816854	0.888092
cg17259656	ABLIM3;ABLIM3	0.349078	0.345567	0.339126	0.127089	0.0927506	0.17241	0.207776	0.178646	0.197278	0.396898	0.443192	0.176804	0.172045	0.12138	0.197646	0.185228	0.171983	0.181399
cg25821963	ABLIM3;ABLIM3	0.209302	0.22207	0.208895	0.0550741	0.0505843	0.0700331	0.094043	0.0862605	0.0780472	0.265541	0.271157	0.0731789	0.0563561	0.0643077	0.0488726	0.0613631	0.0582365	0.0655442
cg00017475	ABO	0.874262	0.905596	0.91018	0.913012	0.891974	0.890807	0.868108	0.890732	0.953676	0.916605	0.938666	0.920319	0.902871	0.82835	0.866186	0.862411	0.889483	0.916037
cg06818865	ABO	0.477705	0.628921	0.730501	0.644697	0.55908	0.916119	0.929912	0.918731	0.95523	0.932066	0.950616	0.94801	0.9492	0.935905	0.92026	0.929183	0.944088	0.931952
cg07241568	ABO	0.304183	0.258527	0.244624	0.0846578	0.0652598	0.0983946	0.0860386	0.0932245	0.123688	0.230222	0.249821	0.0661252	0.0891644	0.0474891	0.0783779	0.076399	0.0834806	0.0722898
cg11879188	ABO	0.669985	0.627647	0.832021	0.679268	0.656041	0.889959	0.725338	0.805244	0.951546	0.853663	0.890398	0.829683	0.772364	0.652618	0.680943	0.739695	0.711187	0.715839
cg12020464	ABO	0.977593	0.983905	0.982457	0.966374	0.961636	0.978676	0.965372	0.932245	0.98239	0.958648	0.979192	0.959127	0.964663	0.92856	0.963322	0.972244	0.938542	0.937229
cg13506600	ABO	0.0196631	0.0659137	0.0211701	0.0145231	0.145516	0.116494	0.0171283	0.030743	0.309818	0.0208234	0.0329443	0.0604566	0.0647629	0.0379272	0.0461407	0.0651083	0.0227442	0.0447836
cg14294971	ABO	0.864996	0.883889	0.908532	0.810199	0.707428	0.869389	0.836475	0.848591	0.872481	0.953108	0.965859	0.829371	0.838118	0.778706	0.822188	0.816482	0.811831	0.83764
cg14440550	ABO	0.795912	0.67781	0.862453	0.859159	0.786524	0.922125	0.881717	0.882091	0.936357	0.953849	0.922482	0.912322	0.894296	0.858113	0.856672	0.898538	0.903956	0.891647
cg14636261	ABO	0.59679	0.772196	0.676813	0.755941	0.674982	0.894904	0.888694	0.899054	0.924936	0.92692	0.925517	0.858397	0.875461	0.832525	0.823763	0.875665	0.841192	0.84619
cg14639822	ABO	0.976371	0.985709	0.983165	0.980297	0.976665	0.978193	0.951149	0.975835	0.981828	0.981466	0.968164	0.977077	0.980325	0.956057	0.975985	0.981766	0.969245	0.968903
cg22535403	ABO	0.647452	0.425831	0.696212	0.494961	0.507253	0.856928	0.769916	0.819403	0.909033	0.841097	0.883521	0.797554	0.800911	0.683448	0.694141	0.776831	0.73483	0.776144
cg24267699	ABO	0.457837	0.402567	0.345297	0.12624	0.152909	0.101543	0.183877	0.186553	0.16839	0.301617	0.365759	0.202786	0.188893	0.164214	0.139286	0.196518	0.179652	0.168252
cg00668852	ABP1	0.812483	0.714541	0.730345	0.700923	0.615121	0.857506	0.845356	0.892161	0.880544	0.884627	0.923284	0.86381	0.845942	0.803931	0.796747	0.837168	0.858422	0.866869
cg01104073	ABP1	0.669581	0.773875	0.624308	0.6747	0.660311	0.87819	0.899378	0.885734	0.927105	0.921637	0.92675	0.870327	0.872747	0.833868	0.77813	0.835904	0.863176	0.882437
cg04514683	ABP1	0.583283	0.536255	0.596982	0.484874	0.409812	0.912544	0.901458	0.906134	0.872127	0.927553	0.925351	0.872541	0.888863	0.847005	0.853068	0.879675	0.863959	0.873219
cg05289678	ABP1	0.535945	0.327158	0.319953	0.362355	0.307323	0.7775	0.715121	0.703837	0.763822	0.742347	0.814387	0.689571	0.681373	0.614669	0.646161	0.690059	0.641463	0.690949
cg06221570	ABP1	0.809527	0.648014	0.79771	0.639992	0.532273	0.899686	0.878616	0.865643	0.895949	0.908946	0.919007	0.851161	0.842458	0.758389	0.789401	0.808774	0.818301	0.837424
cg07897701	ABP1	0.757552	0.768813	0.611504	0.542738	0.430095	0.927567	0.925968	0.912533	0.916865	0.955866	0.971353	0.89929	0.926598	0.878766	0.828808	0.911585	0.877952	0.916231
cg08540215	ABP1	0.658532	0.637534	0.532851	0.617239	0.504652	0.972028	0.959849	0.96199	0.964245	0.91292	0.941075	0.942187	0.920682	0.859387	0.933373	0.947563	0.873402	0.914475
cg12474460	ABP1	0.888288	0.913794	0.931251	0.855132	0.782042	0.953739	0.903121	0.915119	0.970763	0.973276	0.953944	0.926354	0.915261	0.908986	0.854303	0.90296	0.916157	0.925314
cg13603551	ABP1	0.817711	0.795779	0.745925	0.692796	0.51417	0.935131	0.92878	0.945527	0.93993	0.960059	0.984038	0.915411	0.920832	0.876843	0.925241	0.9287	0.895943	0.921055
cg14909495	ABP1	0.656817	0.601209	0.485047	0.357803	0.272864	0.691445	0.684516	0.707512	0.676159	0.834653	0.858784	0.641068	0.663859	0.595016	0.59703	0.647205	0.643517	0.667814
cg17694719	ABP1	0.745194	0.861022	0.801754	0.786942	0.678604	0.963905	0.925417	0.922601	0.932748	0.935305	0.945652	0.908588	0.916563	0.86285	0.844974	0.869349	0.871577	0.909722
cg22874188	ABP1	0.831437	0.826138	0.876522	0.761673	0.625402	0.949378	0.906296	0.930028	0.951873	0.948447	0.968592	0.932301	0.924489	0.87396	0.902577	0.903906	0.899973	0.923977
cg23533927	ABP1	0.80824	0.748671	0.780807	0.720427	0.631987	0.898845	0.905602	0.891449	0.913571	0.88827	0.912088	0.859347	0.864016	0.782546	0.83734	0.845114	0.831388	0.862263
cg26475742	ABP1	0.645221	0.677061	0.563454	0.562593	0.374692	0.889346	0.830925	0.844698	0.858086	0.877339	0.921243	0.82926	0.838505	0.749616	0.770799	0.848828	0.812676	0.824805
cg06767314	ABR	0.975662	0.975233	0.972147	0.927035	0.917875	0.8995	0.885382	0.899304	0.922679	0.947201	0.945051	0.866525	0.85462	0.816013	0.824741	0.840352	0.834726	0.850684
cg07135478	ABR	0.0212801	0.0181527	0.0212967	0.0177633	0.0216508	0.021754	0.0332302	0.028387	0.0239857	0.0284732	0.0407667	0.0202183	0.0293737	0.0351721	0.0272898	0.0248276	0.0206659	0.0230143
cg09909478	ABR	0.835234	0.890188	0.934069	0.800119	0.682527	0.959578	0.918879	0.948542	0.956917	0.938143	0.965444	0.932252	0.908963	0.909825	0.920784	0.91984	0.930313	0.91646
cg09927651	ABR	0.193188	0.189203	0.0468029	0.370346	0.39285	0.633006	0.530648	0.569932	0.559338	0.240308	0.265895	0.549061	0.470083	0.445423	0.534694	0.505233	0.462156	0.434101
cg10687217	ABR	0.949721	0.929728	0.943837	0.909473	0.872538	0.572351	0.486641	0.546528	0.605956	0.708032	0.742787	0.598717	0.470532	0.53422	0.47791	0.611584	0.573441	0.546951
cg18638251	ABR	0.672129	0.556897	0.641137	0.789264	0.761178	0.882979	0.914645	0.933604	0.921259	0.941361	0.969058	0.892213	0.866716	0.90575	0.87397	0.912601	0.883122	0.921724
cg18831134	ABR	0.978821	0.9735	0.961431	0.92495	0.934679	0.457046	0.317302	0.448509	0.433939	0.671012	0.767994	0.460413	0.358775	0.427171	0.318558	0.455251	0.432673	0.422907
cg00025496	ABR;ABR	0.0336772	0.0396883	0.0265082	0.0348899	0.0360993	0.777217	0.848949	0.74684	0.661737	0.630484	0.646731	0.608495	0.701305	0.613588	0.544561	0.638509	0.542398	0.686099
cg01884917	ABR;ABR	0.13854	0.302809	0.147723	0.0776446	0.0709835	0.964649	0.949733	0.949797	0.978629	0.960683	0.958216	0.959383	0.965219	0.930574	0.932924	0.97373	0.899257	0.954924
cg27659796	ABR;ABR	0.748448	0.879874	0.941349	0.0705193	0.565038	0.636031	0.729939	0.683604	0.69225	0.940061	0.963962	0.928886	0.92617	0.0508118	0.0481954	0.0714655	0.0669881	0.667281
cg00354884	ABR;ABR	0.527796	0.4913	0.361683	0.201103	0.0927179	0.875715	0.85767	0.866103	0.866	0.928968	0.938738	0.815071	0.846799	0.805778	0.777777	0.797956	0.789966	0.83616
[truncated: 78,000 more rows]
