# Supplementary material for: The gene expression profiles of induced pluripotent stem cells from individuals with childhood cerebral adrenoleukodystrophy are consistent with proposed mechanisms of pathogenesis
Source: Stem Cell Res Ther. 2012 Oct 4;3(5):39. doi: 10.1186/scrt130 (PMC3580430; doi:10.1186/scrt130)
Supplement: Additional file 6 — Differential gene expression between childhood cerebral adrenoleukodystrophy (CCALD) patient and healthy donor control fibroblasts. A complete list of all gene expression scores and differentially expressed genes (DEGs) between CCALD patient and healthy donor control fibroblasts is provided. [file scrt130-S6.XLSX]

## Sheet: Additional_File_6
Additional File 6. Gene expression profiles of CCALD patient and healthy donor control fibroblasts.
Probe ID	Chr	Entrez GeneID	Symbol*	Control4 Fibroblast, Passage 8	Control1 Fibroblast, Passage 9	Control5 Fibroblast, Passage 7.5	Control6 Fibroblast, Passage 10	Control7 Fibroblast, Passage 8	CCALD1 Fibroblast, Passage 7	CCALD2 Fibroblast, Passage 7	CCALD3 Fibroblast, Passage 8	CCALD4 Fibroblast, Passage 6	CCALD5 Fibroblast, Passage 7	Geometric Mean Control Fibroblasts	Geometric Mean CCALD Fibroblasts	Fold Change (CCALD/Control)	FDR
219179_at	chr14q23.1	51339	DACT1*	3.26132	3.69176	4.75846	3.90912	4.48186	7.05724	8.76302	6.40913	9.15418	9.19742	17.3891	361.887	20.8111	0.00453313		Note: Data in red represent more highly expressed transcripts in fibroblasts from CCALD patient relative to control donors. Data in green represent more highly expressed transcripts in control relative to CCALD donor fibroblasts.
205523_at	chr5q14.3	1404	HAPLN1*	2.68035	3.65415	4.26756	3.5354	3.51723	8.10793	7.25199	8.35521	8.51658	5.69178	12.2609	234.739	19.1454	0.00209707
226930_at	chr6q25	84624	FNDC1*	4.09487	3.68514	3.30246	3.62045	3.80901	7.83843	8.68128	6.36033	7.52779	7.78552	13.2262	225.345	17.0377	8.10466e-05
206026_s_at	chr2q23.3	7130	TNFAIP6*	3.03552	3.33925	4.28308	4.12088	4.26113	6.44173	6.88768	6.75424	7.49397	9.38644	14.8724	232.564	15.6373	0.00704774
230204_at	chr5q14.3	1404	HAPLN1*	3.39325	3.31364	4.6361	3.27004	3.79294	7.05131	6.34966	8.20295	7.92586	5.06981	13.7646	157.124	11.4151	0.0268897
206025_s_at	chr2q23.3	7130	TNFAIP6*	3.4411	3.4713	4.30198	4.6962	4.77226	6.21865	7.44008	6.48456	6.92622	8.86905	18.9856	185.373	9.76388	0.0162256
205475_at	chr4q34.1	11341	SCRG1	3.19745	3.26037	3.90354	2.77001	4.02276	7.28931	5.92973	5.37542	7.5437	5.47329	11.3593	97.9806	8.62558	0.0144952
209016_s_at	chr12q12-q13	3855	KRT7*	3.20261	3.70002	4.75711	3.33678	3.80429	6.68096	4.6874	6.53477	7.57517	7.3733	14.6636	115.518	7.87789	0.0477579
205524_s_at	chr5q14.3	1404	HAPLN1*	4.47994	4.29331	5.45004	4.36697	5.31119	7.76497	6.94213	8.50453	8.08166	5.64279	29.1949	204.906	7.01857	0.0695479
227140_at	chr7p15-p13	3624	INHBA*	7.06893	6.49696	7.4409	4.21091	6.00763	8.99483	9.17059	8.63652	9.96906	9.65482	96.2391	658.556	6.84291	0.0394869
222668_at	chr19q13.11	79047	KCTD15*	2.82652	4.40624	5.23291	4.09592	3.06333	6.14008	6.65868	6.72231	7.40138	7.27402	18.2725	120.196	6.57796	0.0103312
209496_at	chr7q36.1	5919	RARRES2*	4.51699	4.09267	4.69113	4.30251	4.65353	6.62213	6.5008	7.02255	7.61745	7.55972	22.1381	140.825	6.3612	7.6128e-05
210511_s_at	chr7p15-p13	3624	INHBA*	6.0416	6.26255	6.87683	4.8578	6.50889	8.4869	8.93666	8.33393	9.12471	9.08347	76.0476	454.434	5.97566	0.00197848
202935_s_at	chr17q23	6662	SOX9	3.73845	3.25449	3.20209	3.31328	3.37061	5.78891	6.92367	4.52448	5.648	5.5384	10.4753	59.2653	5.65761	0.0104477
229802_at	---	---	---	5.3978	6.47147	6.0078	4.76299	6.49565	8.00829	8.39403	8.20615	8.9856	8.51852	62.5267	352.566	5.63864	0.00226815
228497_at	chr1p13.1	55356	SLC22A15*	4.42819	5.15392	4.67682	4.69033	4.17335	6.37306	6.51214	6.2946	7.19923	6.95412	25.3141	104.722	4.13689	0.000421865
213790_at	chr10q26.3	8038	ADAM12*	6.23609	6.46132	7.47072	6.31494	5.86759	7.69334	8.10955	8.76425	8.94303	9.1217	95.7754	393.446	4.108	0.0211081
221541_at	chr16q24.1	83716	CRISPLD2	5.60262	5.48004	6.9763	6.18725	6.69179	8.00019	8.38506	7.50511	8.66273	8.78341	79.0773	323.58	4.09195	0.0169467
204998_s_at	chr19q13.3	22809	ATF5*	5.26422	5.40943	5.72489	6.8723	5.72895	8.02094	7.93263	7.27152	8.13343	8.23475	60.8033	248.122	4.08074	0.00497012
202936_s_at	chr17q23	6662	SOX9	3.49174	3.93662	3.58331	3.77083	3.5624	6.07231	6.21845	4.51868	5.92692	5.07523	12.8023	51.8453	4.04969	0.0159894
204999_s_at	chr19q13.3	22809	ATF5*	3.94385	3.64197	4.04016	5.62369	4.71241	6.62634	7.27069	5.81539	6.49825	6.3491	23.9694	96.2888	4.01715	0.0396834
212314_at	chr4p15.2	23231	SEL1L3	4.11768	4.97602	5.37802	4.9539	5.48033	6.67479	6.55286	6.73128	7.34105	7.48127	33.2107	128.624	3.87297	0.00483868
201170_s_at	chr3p26	8553	BHLHE40	4.90869	5.0379	6.16573	6.29793	4.77766	7.72945	8.02499	6.64929	7.41801	7.44471	48.158	183.662	3.81373	0.0368942
222664_at	chr19q13.11	79047	KCTD15*	3.9231	4.74049	5.52588	5.6196	3.68968	6.11572	6.65567	6.62622	7.21717	7.21247	30.009	113.211	3.77257	0.0733324
227051_at	---	---	---	4.3895	3.0978	3.55596	3.9598	3.62601	5.65599	6.09651	5.41172	5.39488	5.73318	13.8376	51.3374	3.71	0.00106238
217966_s_at	chr1q25	116496	FAM129A	5.80379	5.22057	6.24048	6.97788	6.48175	7.40541	8.29464	8.39167	7.6425	7.99974	76.8363	255.03	3.31914	0.0343915
224826_at	chr20p12.3	56261	GPCPD1	5.19531	5.69226	5.79339	4.98973	5.6471	6.72456	7.00114	6.3708	7.53688	7.77296	45.1382	144.208	3.19481	0.0236496
235821_at	---	---	---	4.47353	5.08621	4.38736	3.75711	4.53234	5.92071	6.12557	5.6317	6.5679	6.35551	22.7551	71.3467	3.13541	0.00674331
226899_at	chr10q22.1	219699	UNC5B*	4.79359	5.55758	5.72864	6.51079	5.61236	6.9488	7.69757	6.82912	7.81619	7.35425	53.5935	166.766	3.11168	0.0393461
214595_at	chr20q13	3755	KCNG1	4.28651	5.12329	4.63391	4.63465	4.31638	5.58161	6.15924	5.6775	6.49997	6.63519	24.7925	72.0892	2.9077	0.0127893
228703_at	chr11q13.4	283208	P4HA3	5.46781	5.35015	5.66364	5.55936	5.21742	6.98355	6.92691	6.72569	7.09729	6.58202	44.0195	117.359	2.66607	4.56799e-05
214453_s_at	chr1p31.1	10561	IFI44	4.49464	5.2212	4.1087	4.48409	4.07035	5.40828	6.18765	5.64166	5.42217	6.41232	23.2554	58.6664	2.5227	0.0834042
222446_s_at	chr21q22.3	25825	BACE2	7.8321	7.20653	7.2214	6.72376	7.00408	8.42726	8.48954	8.54243	8.28173	8.98179	151.773	378.659	2.4949	0.0080465
229553_at	chr11q13.4	283209	PGM2L1	4.33113	3.47583	3.56962	4.08929	4.05422	4.98127	5.51231	4.89843	5.04192	5.54102	15.3522	37.3116	2.43037	0.0101816
209205_s_at	chr1p22.3	8543	LMO4*	5.35771	5.27634	5.97209	6.03751	6.7456	6.94112	7.2864	7.10442	7.3103	7.53688	63.1055	152.204	2.4119	0.0626611
217967_s_at	chr1q25	116496	FAM129A	8.28403	8.49371	8.33595	8.33431	8.27304	9.31267	9.32604	9.71434	9.71991	9.88047	325.478	780.736	2.39874	0.000154438
226035_at	chr16p12.2	57478	USP31*	4.52673	3.22257	4.42069	4.16211	4.67995	5.44196	5.71728	5.07124	5.49281	5.76003	19.4676	45.7848	2.35184	0.0954619
201631_s_at	chr6p21.3	8870	IER3*	7.51504	7.74036	7.71077	8.01716	7.45609	8.25506	9.18332	8.40696	9.15078	9.32491	208.18	487.208	2.34032	0.0574494
213100_at	chr10q22.1	219699	UNC5B*	3.89883	4.61112	4.78799	4.69374	4.18632	5.26444	6.15049	5.50078	6.0695	5.24101	22.2135	51.9459	2.33849	0.0750663
212311_at	chr4p15.2	23231	SEL1L3	3.75425	4.54883	4.25388	3.97072	4.69249	5.22153	5.68645	5.04335	5.53595	5.61584	19.5029	43.4441	2.22757	0.0223377
225399_at	chr1q25	116461	TSEN15	7.22696	7.56722	7.69222	6.88784	7.15764	7.98195	8.57943	8.38454	8.62646	8.74537	161.497	358.781	2.2216	0.0138749
203651_at	chr5q14	9765	ZFYVE16*	5.918	5.79902	6.23707	5.58185	6.07668	7.12152	7.18526	6.40799	7.02371	7.31202	61.3923	131.746	2.14597	0.0203877
208763_s_at	chrXq22.3	1831	TSC22D3	6.43488	6.41167	7.1478	6.86625	6.30604	8.0716	7.79961	7.09329	7.9756	7.62283	101.85	215.438	2.11525	0.0925164
212321_at	chr10q21	8879	SGPL1	4.13416	4.0221	4.70896	4.1885	3.70419	5.16569	5.48982	4.78103	5.24972	5.42752	18.2455	37.8819	2.07624	0.0354452
221729_at	chr2q14-q32	1290	COL5A2*	10.2286	10.0985	10.8405	9.52886	10.0158	11.1077	11.2641	11.0708	11.4254	11.3758	1180.77	2444.98	2.07067	0.0496937
209682_at	chr3q13.11	868	CBLB	6.80389	6.14148	7.14371	6.52961	6.16204	7.65459	7.82378	7.36067	7.99057	7.28376	97.5453	200.514	2.05559	0.0958782
227696_at	chr16q22.1	118460	EXOSC6	5.99314	6.81915	6.94328	6.47372	5.90101	7.53336	7.3052	7.34029	7.56935	7.80068	89.6625	183.671	2.04848	0.0721055
241473_at	---	---	---	2.65627	3.07279	2.49766	2.54492	2.67225	3.67675	4.27605	3.14217	3.68477	3.64749	6.51514	13.2764	2.03777	0.0656156
226038_at	chr8p23.1	91694	LONRF1	5.58442	5.92222	5.75978	6.07961	5.49166	6.81176	7.03091	6.49736	6.34629	7.16023	55.0862	111.571	2.0254	0.0319738
226963_at	chr1p32.3	91408	BTF3L4	7.453	7.76912	7.9196	7.34987	7.36087	8.02857	8.76074	8.44766	8.74442	8.88671	192.598	389.246	2.02103	0.0379573
203971_at	chr9q31-q32	1317	SLC31A1*	6.22393	6.68204	6.3129	6.5863	6.14875	6.9459	7.19308	7.23751	7.72182	7.79997	84.7938	170.898	2.01545	0.0446113
200692_s_at	chr5q31.1	3313	HSPA9	7.81777	7.94217	8.02575	8.04201	7.62971	8.35434	9.03248	8.76003	9.12211	9.13854	238.757	481.06	2.01485	0.0144957
203344_s_at	chr18q11.2	5932	RBBP8*	6.54117	7.26779	6.31429	6.26139	6.10282	7.39543	7.676	7.38086	7.77485	7.57709	94.4509	189.901	2.01058	0.0609058
225633_at	chr19q13.11	147991	DPY19L3	6.22886	6.16025	5.81825	5.51837	5.75442	6.74625	6.74312	6.65618	7.28166	7.01838	60.5526	120.114	1.98364	0.0206286
218750_at	chr11q21	79101	TAF1D	5.13012	5.44677	5.54715	5.07052	5.08616	5.95913	6.44093	5.73426	6.17921	6.66257	38.5933	75.219	1.94902	0.065522
223271_s_at	chr15q15.3-q21.1	51496	CTDSPL2	5.47579	5.75103	5.59851	5.26432	5.4048	6.39056	6.45241	6.24982	6.68233	6.54367	45.5219	88.7128	1.94879	0.00085112
204285_s_at	chr18q21.32	5366	PMAIP1	4.24372	4.40974	3.96135	4.20385	4.56369	5.08337	5.41224	5.26476	5.40847	4.99145	19.5708	37.8434	1.93367	0.00351417
235766_x_at	chr15q15-q21.1	5873	RAB27A*	5.58888	5.60296	5.8962	5.71632	5.00994	6.56636	6.31722	6.10045	6.66664	6.90983	48.2174	92.9922	1.9286	0.0892511
235615_at	chr5q22.3	5229	PGGT1B	4.03015	3.97599	4.31233	4.25413	4.23953	4.94845	5.23313	4.51404	5.55993	5.01863	17.9825	34.1856	1.90104	0.0701217
203007_x_at	chr8q11.23	10434	LYPLA1	6.66534	6.24833	5.96766	5.66974	6.11042	6.6698	7.40093	7.22822	6.99709	7.05338	72.0197	136.265	1.89205	0.0998508
217867_x_at	chr21q22.3	25825	BACE2	7.47945	6.71001	7.12054	7.37943	7.71909	8.17058	8.41229	8.36591	7.83333	8.29464	159.904	300.159	1.87712	0.0903905
210371_s_at	chr1p35.1	5928	RBBP4*	6.49639	6.19525	6.25767	6.21633	6.57932	6.91038	7.52726	7.38298	7.27192	7.12504	82.0104	153.163	1.86761	0.00626589
219130_at	chr1p21.2	54482	CCDC76	5.2101	5.22321	5.40545	5.31607	5.27898	6.05033	6.4361	5.83348	6.29239	6.18881	39.0839	72.2423	1.84839	0.00196537
228786_at	chr10p11.23	387647	LOC387647	4.55962	4.59289	4.16176	4.80727	4.65793	5.16081	5.28025	5.53958	5.49903	5.73237	23.7712	43.9072	1.84707	0.0145741
213348_at	chr11p15.5	1028	CDKN1C	4.69432	4.4426	4.85224	4.75574	5.30304	5.73195	6.01314	5.53807	5.6036	5.61423	28.6031	52.3613	1.83062	0.0308302
235109_at	chr5q13.3	84327	ZBED3	3.74071	3.89994	3.67999	4.23226	4.28196	4.85689	5.23617	4.61401	4.71216	4.7506	15.8722	28.858	1.81814	0.0388313
216241_s_at	chr8q11.2	6917	TCEA1*	9.59477	9.79891	10.4826	10.3236	10.1495	10.8401	11.1073	10.7814	10.9408	11.0986	1102.43	1991.54	1.8065	0.0567453
226208_at	chr5q12.1	57688	ZSWIM6	5.73471	5.29657	5.92342	5.45915	5.38266	6.46355	6.69121	6.21456	6.00385	6.59107	47.7912	85.2858	1.78455	0.0722441
226275_at	chr2p13-p12	4084	MXD1	4.15375	4.07419	4.12702	4.28172	4.09842	4.84657	5.0914	4.39328	5.3818	4.9908	17.7392	31.4739	1.77426	0.0852215
233090_at	---	---	---	3.65148	3.60138	3.47958	2.91017	3.72016	4.37279	4.429	4.00458	4.46283	4.23206	11.3109	19.8307	1.75324	0.0663316
224959_at	chr5q31-q34	1836	SLC26A2*	6.04147	5.72092	5.5817	5.51235	5.7107	6.60426	6.76011	6.03679	6.43889	6.63821	52.9033	91.5406	1.73034	0.0589136
204945_at	chr2q35-q36.1	5798	PTPRN	3.84792	3.72743	3.7398	3.65324	3.88841	4.37196	4.45053	4.7575	4.47392	4.54468	13.679	23.0361	1.68405	0.000954229
212132_at	chr19q13.11	26065	LSM14A	7.21969	7.35769	7.04755	7.42468	7.16407	8.17635	8.21385	7.78029	7.81028	7.89355	152.117	253.654	1.66749	0.0125925
205401_at	chr2q31.2	8540	AGPS	3.94858	4.4537	4.03729	4.32732	3.69554	4.78641	4.97154	4.54687	4.9694	4.91315	17.3605	28.761	1.6567	0.0945338
218184_at	chr6q25-q26	56995	TULP4*	5.23211	5.44573	5.2894	5.7906	5.50876	6.36643	6.03408	5.86056	6.11565	6.47403	44.2324	72.8754	1.64756	0.0864618
224578_at	chr1p36.13	55920	RCC2	6.89074	7.40094	7.47307	7.38579	7.1778	8.05832	7.716	7.79446	8.04712	8.28905	155.475	255.223	1.64157	0.0836257
225107_at	chr7p15	3181	HNRNPA2B1	5.63309	6.14663	6.18898	5.90975	5.85816	6.61798	6.65676	6.49512	6.4108	6.97959	62.3117	100.122	1.60679	0.086152
222700_at	chr2p22.3	64225	ATL2	5.73195	5.83661	5.43919	5.58292	5.93331	6.12749	6.4825	6.10433	6.59423	6.54973	52.5447	83.6867	1.59268	0.0929701
212160_at	chr12q14.2	11260	XPOT*	9.3921	9.75641	9.84534	9.39308	9.25348	10.278	10.3105	9.98013	10.2665	10.1842	747.883	1183.33	1.58224	0.0563071
204274_at	chr8q23	9166	EBAG9	7.11097	6.89855	7.20127	6.71156	6.63587	7.60673	7.50831	7.44842	7.53227	7.74516	121.792	190.261	1.56218	0.0449374
210092_at	chr1p32.3	4116	MAGOH	5.53715	5.63652	5.87431	5.79839	5.45286	6.29896	6.60689	6.05378	6.34266	6.17856	50.8589	79.2455	1.55814	0.059481
211952_at	chr13q32.2	3843	IPO5	5.7227	6.06444	5.80812	6.19394	5.65838	6.65989	6.54814	6.36642	6.57959	6.47532	59.8952	92.3643	1.5421	0.0402001
225456_at	chr17q12	5469	MED1	4.73211	4.80482	4.68452	5.12675	4.83156	5.33784	5.6449	5.52943	5.35311	5.4186	28.731	44.0628	1.53363	0.0174859
203428_s_at	chr6q22.31	25842	ASF1A*	6.02937	6.34447	6.05426	5.66933	6.03871	6.68516	6.54681	6.57663	6.59148	6.79922	65.932	99.93	1.51565	0.062231
218379_at	chr11q23.1-q23.2	10179	RBM7	8.12166	8.11261	8.24391	7.83257	7.96405	8.52632	8.60123	8.46125	8.9494	8.68337	267.222	402.993	1.50808	0.0612557
226942_at	chr8q24.22	51105	PHF20L1	5.7328	5.8137	5.78453	5.89634	5.35963	6.23256	6.42594	6.10396	6.33697	6.46875	53.0339	79.8732	1.50608	0.0683533
201852_x_at	chr2q31	1281	COL3A1*	11.9922	11.6886	12.3247	12.0036	11.8318	12.4566	12.5478	12.5578	12.536	12.7548	4051.15	6097.74	1.50519	0.0728826
202405_at	chr10q	7073	TIAL1	5.16743	5.06606	5.22457	4.8664	4.81712	5.51879	5.7683	5.50487	5.5376	5.76085	32.8373	49.2868	1.50094	0.0341542
224761_at	chr17q24.3	10672	GNA13	9.30968	9.08762	9.23391	9.05183	9.12224	9.86263	9.77929	9.35376	9.66932	9.89062	573.754	845.499	1.47363	0.0927644
227155_at	chr1p22.3	8543	LMO4*	3.09638	3.25097	3.1978	3.13093	3.08707	3.68491	3.59456	3.62414	3.75999	3.85595	8.9012	13.0598	1.46719	0.00310568
207001_x_at	chrXq22.3	1831	TSC22D3	4.58234	4.85816	4.82621	5.1035	4.82476	5.37153	5.33608	5.39054	5.32118	5.46508	28.8097	41.5787	1.44322	0.0302529
201503_at	chr5q33.1	10146	G3BP1	8.22892	8.09357	7.98018	8.08856	8.12428	8.40172	8.56202	8.75022	8.63334	8.72802	275.384	393.574	1.42918	0.020974
209862_s_at	chr11q21	9702	CEP57	5.88493	6.38694	6.13192	6.15463	5.91723	6.4444	6.69553	6.6317	6.63509	6.68095	68.9162	98.3788	1.42751	0.0942344
209152_s_at	chr19p13.3	6929	TCF3	4.45305	4.77976	4.56831	4.43773	4.30239	4.88161	5.10216	5.07902	4.94357	5.0227	22.8999	32.1818	1.40532	0.0701897
239151_at	chr10q11.22	399753	LOC399753	4.13682	4.22659	3.87573	3.92748	4.04394	4.50264	4.53824	4.42569	4.39124	4.47793	16.5405	22.1327	1.33809	0.0687681
219595_at	chr12q24.33	100287515 /// 7574	LOC100287515 /// ZNF26	4.83728	4.81077	4.92848	4.78799	4.95524	5.12957	5.32271	5.32995	5.17134	5.26257	29.1509	37.9349	1.30133	0.0525193
1568683_at	chr16q24.3	197187	MGC23284	3.87037	3.77897	4.02219	3.99948	4.11322	3.5728	3.55956	3.61257	3.57969	3.51825	15.5801	11.8671	-1.31288	0.0781342
231847_at	chr22q13.1	129138	ANKRD54	5.68142	5.91969	5.75024	5.89677	5.95336	5.48217	5.43841	5.4944	5.34401	5.38785	57.4449	43.1258	-1.33203	0.0466667
213265_at	chr11q12.2 /// chr11q13	5222 /// 643834 /// 643847	PGA3 /// PGA4 /// PGA5	4.1465	4.23589	3.98857	4.36353	4.4039	3.91794	3.53843	3.73517	3.70105	3.55152	18.8361	12.9563	-1.45381	0.0775378
212627_s_at	chr3p21.31	23016	EXOSC7	7.93491	8.06543	7.93051	7.87685	7.84704	7.26067	7.34984	7.67971	7.28171	7.34949	244.369	168.039	-1.45424	0.0237647
209370_s_at	chr4p16.3	6452	SH3BP2	5.47756	5.57547	5.53888	5.61185	5.57685	4.91609	4.95915	5.21919	4.9724	4.97447	47.0733	32.2763	-1.45845	0.00368779
200675_at	chr11p15.5	975	CD81*	10.9736	10.7685	10.8497	10.8695	10.9799	10.3923	10.3886	10.5946	10.1074	10.0665	1898.21	1281.24	-1.48154	0.0557652
209179_s_at	chr19q13.4	79143	MBOAT7	7.32507	7.58696	7.09617	7.31571	7.14298	6.70134	6.6173	6.90157	6.56297	6.66664	158.017	103.588	-1.52544	0.0346352
213658_at	---	---	---	4.24435	4.28765	4.18643	4.16543	4.784	3.62741	3.60717	3.58802	3.80785	3.89285	20.437	13.0859	-1.56176	0.0999327
202598_at	chr1q21	6284	S100A13	10.0152	10.3347	10.1372	10.3196	9.99241	9.92408	9.47101	9.50579	9.36774	9.21973	1149.77	733.01	-1.56856	0.0997776
218927_s_at	chr7p22	55501	CHST12	7.59097	7.56229	7.56046	7.60163	7.21173	6.87867	6.55228	6.95193	6.94037	6.94248	182.608	116.229	-1.5711	0.0208986
209244_s_at	chr17p13.2	10749	KIF1C*	6.19089	6.3065	6.36324	6.83134	6.54776	5.87947	5.70817	6.03128	5.59988	5.60571	88.392	54.7493	-1.61449	0.0839499
200872_at	chr1q21	6281	S100A10*	12.7807	12.3344	12.5485	12.4673	12.6291	12.0197	11.8023	12.0627	11.6763	11.6754	6037.97	3709.08	-1.62789	0.0151513
214270_s_at	chr2p23.3-p23.1	22924	MAPRE3*	3.93164	3.71095	4.23297	4.231	4.13092	3.08261	3.24638	3.52701	3.6035	3.22534	16.6914	10.1993	-1.63653	0.0640126
202080_s_at	chr3p22.1	22906	TRAK1	8.11845	7.79266	7.96773	7.95311	7.92927	7.39095	7.26447	7.25794	7.00388	7.13444	248.308	148.7	-1.66986	0.00154249
212647_at	chr19q13.3-qter	6237	RRAS*	9.49764	9.37961	9.25105	9.34737	9.02272	8.51231	8.74509	8.70044	8.29465	8.44639	633.966	374.611	-1.69233	0.00964448
218284_at	chr15q22.33	4088	SMAD3*	6.82415	6.7424	6.71438	6.7838	7.24185	6.30264	5.87466	6.32758	5.77011	6.17121	117.388	68.9127	-1.70343	0.04993
242657_at	---	---	---	6.99788	6.88449	6.90464	6.97055	7.17305	6.17286	6.50847	6.10927	5.9721	6.27025	127.1	74.4368	-1.7075	0.00374045
223159_s_at	chr9q33.3-q34.11	10783	NEK6	6.84461	7.21438	6.9129	6.85444	6.56011	5.75401	6.02202	6.33276	6.23129	6.0396	118.803	68.0928	-1.74472	0.0291212
214014_at	chr11q13	10435	CDC42EP2*	6.07645	6.3755	6.2516	6.05835	6.45538	5.40136	5.50982	5.6118	5.03	5.50216	76.2196	42.9448	-1.77483	0.00928217
242957_at	chr11q12.2	220001	VWCE	6.13278	5.27005	5.33127	5.57582	5.67798	4.53228	4.79168	4.87957	4.82014	4.79168	49.5821	27.2442	-1.81991	0.0537644
211013_x_at	chr15q22	5371	PML	6.41418	6.9036	6.19889	6.96484	6.85215	5.8715	5.89289	5.92829	5.86967	5.56876	103.784	56.9598	-1.82205	0.052053
209420_s_at	chr11p15.4-p15.1	6609	SMPD1*	8.1003	8.11588	7.51354	7.59734	7.97535	7.36863	6.57371	7.07066	7.0634	6.86574	235.977	129.064	-1.82837	0.0789727
211730_s_at	chr11p15	5441	POLR2L*	12.0304	11.9292	11.5008	11.8827	11.7773	11.2519	10.8333	11.1194	10.6135	10.5371	3653.46	1908.1	-1.91471	0.0190481
209283_at	chr11q22.3-q23.1	1410	CRYAB*	10.3422	10.3672	9.80648	10.2183	10.2053	9.84593	8.97864	9.40002	8.95464	8.87926	1177.24	613.48	-1.91896	0.083653
209488_s_at	chr8p12	11030	RBPMS*	8.56621	8.89459	8.43745	8.99622	9.08058	8.01719	8.0401	7.74067	7.6843	7.66444	450.744	228.945	-1.96878	0.00796721
213279_at	chr14q12	115817	DHRS1	7.66989	7.96293	7.05517	7.22407	7.5752	6.76356	6.81356	6.64252	6.23839	6.19353	185.27	93.9459	-1.97209	0.0888983
210990_s_at	chr6q21	3910	LAMA4*	6.16501	5.91628	6.13741	6.31083	6.93083	5.4378	5.68575	4.90515	5.0627	5.3487	80.7873	39.7906	-2.03031	0.0991456
210106_at	chr12q13-q14	5959	RDH5*	6.31896	5.51748	6.14483	5.65685	5.65029	4.99419	4.59236	4.94636	4.5385	4.98213	59.4152	28.3345	-2.09692	0.0211589
211273_s_at	chr22q11.21	6899	TBX1	3.46203	4.19599	3.32973	4.35882	3.5113	2.62763	2.70692	2.92482	2.82532	2.55071	14.2646	6.65001	-2.14505	0.0739372
210089_s_at	chr6q21	3910	LAMA4*	7.05413	7.2392	6.96872	7.22268	7.37308	6.07081	6.08969	6.39606	5.08272	6.12829	144.874	64.6765	-2.23998	0.036708
213749_at	chr3q27-q28	5648	MASP1*	5.2163	4.76182	5.65515	5.80645	5.26795	4.31211	4.20807	4.51165	3.96803	3.78438	41.839	18.1172	-2.30936	0.0297776
204396_s_at	chr10q26.11	2869	GRK5*	7.3985	6.9528	7.61219	7.02597	7.18237	6.25589	6.26056	5.96414	5.80438	5.80221	152.767	65.4406	-2.33443	0.0016248
212135_s_at	chr1q32.1	493	ATP2B4*	9.85777	9.57436	9.33764	9.37577	9.17024	8.63016	7.98195	8.7623	7.75616	7.8183	715.541	305.032	-2.34579	0.0300901
204436_at	chr15q22.1	80301	PLEKHO2	7.32171	7.36035	7.3366	8.39753	7.90857	6.55554	6.33192	7.02323	6.12802	6.21275	212.685	89.7606	-2.36947	0.092638
233547_x_at	chr2q32.1	5136	PDE1A*	4.75367	3.44842	3.47411	4.00147	3.51864	2.58744	2.62918	2.87198	2.74429	2.55748	15.2966	6.42103	-2.38227	0.0977839
203186_s_at	chr1q21	6275	S100A4	12.8735	11.9869	12.0597	12.3035	11.9829	11.4281	10.467	11.408	10.4522	10.2449	4987.02	1900.56	-2.62398	0.0673321
226989_at	chr5q15	285704	RGMB	10.4187	10.568	9.93064	10.2128	9.78775	8.63478	8.21289	9.62134	8.155	8.88885	1186.7	448.176	-2.64784	0.0517136
236926_at	chr22q11.21	6899	TBX1	6.42094	6.2576	6.34894	5.74201	5.74511	4.58549	4.07073	5.26483	4.72785	4.65159	70.1724	26.1787	-2.68051	0.0105422
209398_at	chr6p21.3	3006	HIST1H1C*	6.74843	6.63014	6.52178	5.90027	6.06097	4.79599	3.91982	4.87738	5.08382	5.59546	84.9892	30.9146	-2.74916	0.0608419
213338_at	chr3p21.3	25907	TMEM158	8.43794	8.13468	7.3691	8.05325	7.62712	6.24917	6.25139	7.26866	6.15146	5.33793	251.296	83.5957	-3.00609	0.0728387
227340_s_at	chr5q15	285704	RGMB	8.97936	9.18165	8.33833	8.83922	8.45793	6.41835	6.78309	8.04791	6.37541	7.5361	443.745	145.787	-3.0438	0.0615716
232224_at	chr3q27-q28	5648	MASP1*	8.76683	8.44291	9.42357	9.28305	9.75293	7.15112	6.00319	6.94462	7.19666	7.18652	591.223	124.363	-4.754	0.00285636
203139_at	chr9q34.1	1612	DAPK1*	6.84146	5.37265	6.70832	5.6616	6.88523	4.79761	3.37956	3.18086	4.0793	3.24641	85.9021	14.7363	-5.82928	0.0126333
205200_at	chr3p22-p21.3	7123	CLEC3B	10.1724	7.31379	10.6557	7.59551	10.7817	5.22797	4.50874	6.2173	5.63564	3.6358	976.026	39.3586	-24.7983	0.0500716
227526_at	chr11q23-q24	50937	CDON	7.28096	6.16329	6.22208	7.50053	7.98576	5.39044	5.22566	5.87334	4.44946	4.52538	147.282	36.5723	-4.02716	0.1241
226625_at	chr1p33-p32	7049	TGFBR3	9.42663	8.65113	9.16291	8.56945	10.0708	8.11016	7.27031	8.0949	6.52445	6.86957	623.761	182.618	-3.41567	0.131891
225325_at	chr2q32.2	54842	MFSD6	6.16217	5.76712	5.32853	6.02063	6.80143	5.30242	4.33293	4.64107	5.14698	4.23581	68.544	27.7681	-2.46844	0.213349
37996_s_at	chr19q13.3	1760	DMPK	5.94881	6.1795	5.59455	6.80527	6.08553	5.52	5.22783	5.30371	4.90311	4.58357	72.4631	35.3514	-2.04979	0.213867
200884_at	chr14q32	1152	CKB	5.98016	5.65957	5.75656	5.45881	5.47257	5.00862	4.24934	5.1186	4.87755	4.14976	51.224	26.6197	-1.92429	0.12412
204442_x_at	chr19q13.1-q13.2	8425	LTBP4	5.22857	5.72709	5.67296	6.12904	5.89336	4.40058	4.67503	5.44542	4.67765	4.72322	54.1819	28.4496	-1.90449	0.203118
228773_at	---	100506100	LOC100506100	5.46269	4.77223	4.51364	4.46343	4.83156	4.09698	3.83655	4.16929	3.92173	3.52875	28.9606	15.2175	-1.90312	0.167584
1558680_s_at	chr2q32.1	5136	PDE1A	5.10105	4.82633	4.23317	4.46845	4.3977	3.72697	3.10094	3.75064	4.07547	3.78015	24.9431	13.1758	-1.8931	0.212898
206377_at	chr6p25.3	2295	FOXF2	6.91265	6.57068	6.50064	7.03684	6.46477	5.36296	5.49792	5.88121	5.53206	6.44276	105.144	55.7092	-1.88737	0.177019
227727_at	chr11q13.3	116535	MRGPRF	8.3272	8.88743	8.60056	8.61448	8.98995	8.27449	7.79403	8.01917	7.47521	7.35204	416.66	226.465	-1.83984	0.141741
205499_at	chrXq21.33-q23	27286	SRPX2	7.35287	7.11831	7.6982	7.11238	6.81017	6.8159	6.11683	6.24108	6.46561	6.1876	152.134	83.7939	-1.81558	0.142906
201189_s_at	chr6p21	3710	ITPR3	7.96596	7.77092	7.24027	8.26047	7.88204	7.38559	7.02687	6.83203	6.96825	6.74309	232.439	128.778	-1.80495	0.205273
204458_at	chr16q22.1	23659	PLA2G15	6.37939	6.20035	5.70035	5.9689	5.77915	5.60505	4.91068	5.28303	4.93299	5.40677	65.2666	38.1317	-1.71161	0.203203
205117_at	chr5q31	2246	FGF1	5.27946	5.30998	5.43341	4.81362	5.19724	4.89456	4.60996	4.26639	4.23404	4.1679	37.3067	22.0403	-1.69266	0.139616
204283_at	chr6p25.1	10667	FARS2	6.88905	7.47428	7.41573	7.29687	7.32615	7.05611	6.65631	6.35809	6.3165	6.18733	156.962	93.7095	-1.67498	0.213382
212046_x_at	chr16p11.2	5595	MAPK3	7.64924	7.67705	7.64146	7.99699	8.31696	7.36694	7.05475	7.23797	6.83245	7.1747	235.887	141.484	-1.66724	0.136673
211043_s_at	chr4q2-q3|5q35	1212	CLTB	8.10438	8.11449	7.56076	8	8.14583	7.41679	7.37857	7.5022	7.41093	6.95982	256.078	162.648	-1.57443	0.151961
219025_at	chr11q13	57124	CD248	9.75823	10.1737	10.0447	10.4179	9.90558	9.56331	9.20007	9.70449	9.36358	9.35272	1080.88	698.324	-1.54783	0.19798
204119_s_at	chr10q22|10q11-q24	132	ADK	8.73596	8.7979	8.10226	8.57047	8.55346	7.92849	7.8183	8.1654	8.06038	7.72259	380.423	246.917	-1.54069	0.213531
221870_at	chr19q13.3	30846	EHD2	9.48446	9.92347	9.58518	9.85594	9.73207	9.10019	9.14756	9.47596	8.8381	8.87214	846.533	550.859	-1.53675	0.163689
230700_at	chr17p13.3	146760	RTN4RL1	4.24819	4.32778	3.97298	3.89664	3.85528	3.4932	3.21599	3.74997	3.3864	3.39192	16.8309	10.9922	-1.53117	0.120912
45297_at	chr19q13.3	30846	EHD2	8.85243	9.32896	9.00329	9.26002	9.18153	8.50328	8.62827	8.84273	8.39451	8.16254	562.456	368.145	-1.52781	0.205653
210126_at	chr19q13.2	5678	PSG9	4.77448	5.05859	4.79373	5.11164	4.54626	4.46474	3.97829	4.34341	4.17934	4.3711	29.2743	19.3907	-1.50971	0.195102
223645_s_at	chrYq11.222	84663	CYorf15B	3.33998	3.18462	3.70009	3.49803	3.29771	4.10791	4.05958	3.70009	3.91622	4.18956	10.6693	16.0516	1.50446	0.12056
212204_at	chr15q15.1	25963	TMEM87A	7.88626	7.89918	8.21386	7.90187	7.47925	8.4292	8.17546	8.4254	8.67146	8.66753	237.964	358.389	1.50607	0.214754
201326_at	chr7p11.2	908	CCT6A	7.99868	7.92666	7.58275	7.54805	7.39149	8.08675	8.30011	8.04458	8.58528	8.41492	209.167	315.297	1.50739	0.215458
208985_s_at	chr15q21.1	8669	EIF3J	7.59761	8.06119	7.71929	7.74958	7.5901	7.93624	8.35079	8.25762	8.53081	8.57745	215.882	325.862	1.50944	0.21434
211115_x_at	chr14q13	8487	SIP1	4.89009	5.40663	4.98007	4.8785	5.21682	5.83691	5.75668	5.391	5.57878	5.83436	34.0474	51.6082	1.51577	0.161868
201305_x_at	chr9q22.32	10541	ANP32B	8.69161	9.01678	9.23196	9.2437	8.99882	9.68472	9.95949	9.6918	9.43742	9.4166	530.112	804.482	1.51757	0.213307
229210_at	chr13q14.3	79621	RNASEH2B	4.00778	4.3447	4.29452	4.41601	4.05194	5.07356	4.90351	4.60816	4.94666	4.58067	18.7925	28.552	1.51933	0.1236
221827_at	chr20p13	10616	RBCK1	7.3064	7.60586	7.53377	7.92581	7.62859	8.09985	8.59416	8.16297	8.05911	8.1089	195.892	298.039	1.52145	0.21086
217823_s_at	chr6q15	51465	UBE2J1	7.16673	7.4562	7.12942	7.47536	7.10567	8.02078	8.01327	7.484	7.93847	7.94899	154.997	237.904	1.5349	0.117817
244103_at	chr1q42.12	163859	C1orf55	5.50645	5.06	5.69583	5.42837	5.32025	5.77207	5.97549	5.79622	6.35152	6.25928	42.7334	66.2793	1.551	0.214837
224206_x_at	chr3q26.2	55892	MYNN	5.83081	5.87351	5.49675	5.61533	5.14619	6.0808	6.47659	5.99678	6.24844	6.43061	49.0265	76.5767	1.56195	0.214259
226363_at	chr3q27	10057	ABCC5	4.75456	4.47549	4.85503	4.71452	4.32657	5.21384	5.31886	5.18148	5.04042	5.59812	24.9	38.9332	1.56358	0.102758
231853_at	chr17q23.1	51174	TUBD1	3.06369	3.28575	3.56456	3.0727	3.11479	3.78827	3.76055	3.52448	4.02579	4.22249	9.4042	14.7666	1.57021	0.213239
225976_at	chr1p32.3	91408	BTF3L4	7.42716	7.50298	7.68422	7.98312	7.44935	7.99087	8.23729	8.07256	8.42036	8.58757	197.395	310.53	1.57314	0.194972
1553979_at	---	---	---	6.89565	6.75238	6.97867	6.44733	6.27658	7.42616	7.39977	7.01767	7.51101	7.37143	103.558	163.685	1.58061	0.205524
227157_at	chr4q35.1	201973	CCDC111	6.10284	6.23964	5.93656	5.73355	6.16015	6.40288	6.66001	6.5727	6.85336	7.01046	66.0522	105.098	1.59114	0.101416
212850_s_at	chr11p11.2	4038	LRP4	4.27188	4.04896	3.91807	4.15048	4.43773	4.8821	4.91155	4.39328	5.0236	4.99078	18.0835	28.9848	1.60283	0.119758
223296_at	chr1p36.22	84275	SLC25A33	5.9527	6.24661	5.84618	5.96492	5.66087	6.47265	6.82238	6.17884	6.97014	6.60081	61.69	99.3734	1.61085	0.214297
221730_at	chr2q14-q32	1290	COL5A2	9.56303	9.37944	10.2168	9.7268	9.55383	10.4342	10.6877	10.4624	10.0412	10.3668	842.278	1363.6	1.61894	0.214251
200731_s_at	chr6q12	7803	PTP4A1	6.93157	6.49205	6.77733	6.4603	6.73576	7.12823	7.20503	7.11491	7.62517	7.73415	103.281	167.28	1.61965	0.197112
227605_at	chr4q24	9255	AIMP1	4.95392	5.64896	4.98312	5.01084	5.17718	6.24329	5.99468	5.53254	5.67701	5.83799	36.2443	58.8343	1.62327	0.214798
212345_s_at	chr7q34	64764	CREB3L2	7.72384	8.02138	7.6156	7.98701	8.395	8.40419	8.84152	8.58322	8.44097	9.00323	251.535	408.344	1.62341	0.214598
227373_at	chr16q22.2	342371	ATXN1L	6.05299	6.33442	6.05065	5.77011	6.22252	7.00999	7.13142	6.35474	6.70399	6.73685	68.5245	112.37	1.63985	0.20472
202007_at	chr1q43	4811	NID1	7.74405	7.74209	8.53752	7.79455	7.87974	8.88781	8.5102	8.42964	8.8138	8.76732	251.52	413.77	1.64508	0.202757
225291_at	chr2p15	87178	PNPT1	6.08187	6.51184	6.61987	6.38185	6.21981	6.95886	6.84561	6.96853	7.59617	6.98044	83.0538	136.885	1.64814	0.191965
227109_at	chr11p15.2	120227	CYP2R1	4.26813	4.46092	4.1964	3.91576	4.0593	4.53573	4.73928	4.78644	5.25694	5.12723	18.2776	30.1379	1.6489	0.161886
201129_at	chr2p22.1	6432	SRSF7	6.88113	7.33246	6.99745	6.89079	7.16809	7.42865	8.08517	7.47166	7.96524	7.90771	133.861	222.279	1.66052	0.139908
235089_at	chr17q12	84961	FBXL20	4.08082	4.30178	4.20726	4.28274	3.50156	4.68861	4.96375	4.54066	4.82579	5.13041	17.1813	28.7311	1.67223	0.21212
222620_s_at	chr10p12.31	64215	DNAJC1	8.47446	8.29067	8.69775	7.9212	8.29848	9.15278	9.41273	8.58346	9.13499	9.11892	328.257	550.517	1.67709	0.214202
223650_s_at	chr10q21.3	29982	NRBF2	6.68153	6.25638	6.83035	6.71628	7.1211	7.1999	7.75955	7.19688	7.59183	7.63496	107.45	180.425	1.67916	0.213077
202413_s_at	chr1p31.3	7398	USP1	7.43826	8.05825	7.40399	7.42328	7.83731	8.12087	8.17286	8.19515	8.82608	8.61459	201.939	341.172	1.68948	0.214872
222428_s_at	chr5q32	51520	LARS	7.59859	8.13232	7.45996	7.27153	7.31657	8.25443	8.51454	8.17404	8.50418	8.27732	192.878	326.65	1.69356	0.102219
221826_at	chr1q32.3	90806	ANGEL2	4.28694	4.36278	3.94766	3.64848	3.97587	4.39422	4.89829	4.73845	5.00792	5.05598	16.76	28.5972	1.70628	0.14566
203497_at	chr17q12	5469	MED1	7.70633	7.04886	7.49021	7.80259	7.30573	8.18424	8.68227	8.13549	7.97301	8.27554	180.506	308.8	1.71075	0.168661
238057_at	chr6q16.2	85015	USP45	3.53597	3.64363	3.55543	3.12456	3.26637	4.05574	4.26555	3.74089	4.48764	4.54189	10.8396	18.9924	1.75213	0.129179
215913_s_at	chr2q32.3-q33	51454	GULP1	4.65101	4.61354	4.41873	4.78091	4.14493	5.85788	5.07005	4.96129	5.47803	5.23461	23.2349	40.9925	1.76426	0.213266
203164_at	chr3q25.31	9197	SLC33A1	6.79183	6.53181	6.42296	6.56707	5.74258	7.15528	7.35763	6.90447	7.47422	7.48242	87.4979	156.599	1.78974	0.208755
1558044_s_at	chr16q22.1	118460	EXOSC6	5.24737	5.48209	6.10966	6.08872	5.67931	6.65107	6.46205	6.38198	6.51266	6.94052	54.2079	97.2398	1.79383	0.127297
235197_s_at	chr6q21	28962	OSTM1	4.25408	3.91554	3.68142	3.38317	4.24498	4.91314	4.88321	4.3733	4.83942	4.83612	15.2792	27.5119	1.80062	0.120699
218849_s_at	chr19q13.32	10848	PPP1R13L	3.85491	4.42643	4.71226	4.35785	4.13133	4.9817	5.54423	4.78141	5.32134	5.1223	20.0429	36.1152	1.8019	0.146854
225517_at	chr15q14	54989	ZNF770	5.76938	5.49444	6.21806	5.56494	5.79975	6.87714	6.84639	6.09773	6.44997	6.88367	55.4225	101.323	1.8282	0.164158
203346_s_at	chr1p22.1	22823	MTF2	4.25955	3.88342	4.31666	4.36411	3.7953	4.61973	5.58787	4.70744	5.13687	4.87701	17.6631	32.6757	1.84994	0.213138
214151_s_at	chr15q21.1	9236	CCPG1	7.59624	6.48596	6.95519	7.14164	6.92451	8.19197	7.97241	7.5454	8.00184	8.09299	133.981	251.953	1.88051	0.120148
215380_s_at	chr7p15-p14	79017	GGCT	7.83672	8.16634	8.00225	8.07827	7.43413	8.89659	9.1202	8.27414	9.06441	8.67686	243.101	457.456	1.88175	0.115976
226227_x_at	chr20q13.13	441951	NCRNA00275	9.91463	10.5378	10.8269	11.0024	10.438	11.6577	11.9615	11.2949	11.1663	11.2844	1541.37	2904.79	1.88455	0.214334
242856_at	---	---	---	4.76338	3.69517	4.53701	4.42749	4.1065	5.04357	5.26843	5.5101	4.87057	5.61423	20.4143	39.0671	1.91371	0.20427
234863_x_at	chr6q25.2	26271	FBXO5	4.89665	5.65034	5.18001	5.187	5.37954	5.78835	6.22698	5.84974	6.49714	6.59497	38.8647	74.968	1.92895	0.107253
203395_s_at	chr3q28-q29	3280	HES1	3.50066	3.15794	3.63012	3.64208	4.00539	4.43773	4.58359	4.11766	4.38752	5.102	12.2341	23.6566	1.93366	0.126457
218428_s_at	chr2q11.1-q11.2	51455	REV1	5.7339	5.77811	6.02041	5.4947	5.08494	6.24895	7.10737	6.17559	6.4328	6.84819	50.4075	97.5667	1.93556	0.21414
218553_s_at	chr19q13.11	79047	KCTD15	4.62953	5.11468	5.67015	5.11952	4.67682	5.61399	5.84775	6.0084	6.3983	6.3658	34.1324	67.5517	1.97911	0.184554
219479_at	chr13q33	79070	KDELC1	5.73366	5.36062	6.06469	5.29206	6.35372	6.7223	6.66261	6.31472	7.26795	6.98256	56.4393	113.417	2.00953	0.213636
222266_at	chr19q12	8725	C19orf2	4.73754	4.04165	5.04073	4.71303	4.9812	6.2942	6.05652	5.22923	5.68255	5.88983	26.7752	58.6397	2.19008	0.110763
228242_at	chr4p14	55728	N4BP2	3.2857	4.17643	4.17922	3.63218	3.53258	4.65182	5.13577	4.16111	5.35402	5.26549	13.9842	31.5104	2.25329	0.213142
212946_at	chr13q14.11	23078	KIAA0564	5.10595	5.80489	6.47902	6.04129	6.14514	7.29151	7.70409	6.41794	7.33322	7.22387	63.2356	152.287	2.40826	0.190179
206245_s_at	chr1q25.1-q31.1	10625	IVNS1ABP	6.0703	6.41921	6.31944	6.46091	5.88447	7.01628	7.49427	6.97078	8.31762	7.35382	75.9607	183.562	2.41654	0.100218
234951_s_at	chr6q12-q13	1303	COL12A1	5.28972	4.73228	5.17043	5.20977	4.37311	5.39561	6.89432	6.15355	6.33325	6.42559	31.888	79.7664	2.50146	0.140094
239286_at	chr16q22.1	1009	CDH11	5.03906	5.61912	6.29037	5.25099	4.74045	7.29468	7.20807	6.36577	6.83869	6.24965	45.0219	115.577	2.56712	0.182715
219773_at	chr11q14.2-q21	50507	NOX4	2.98775	3.08375	3.19029	2.74618	3.90809	5.1035	5.23969	3.87536	4.43265	4.08639	9.45207	25.0844	2.65385	0.19192
226876_at	chr17p13	359845	FAM101B	7.66336	8.03209	8.21903	8.30077	6.86563	8.55544	9.80671	9.40561	9.2999	9.31585	238.882	643.531	2.69393	0.108727
204410_at	chrYq11.223	9086	EIF1AY	3.0978	2.97611	4.20907	3.19445	2.80088	4.64307	4.57879	3.83502	5.26586	5.18115	10.2096	27.5823	2.70161	0.199843
230492_s_at	chr20p12.3	56261	GPCPD1	3.66975	4.48228	4.56048	3.97599	4.60704	5.25259	5.7121	4.9199	6.22227	6.5309	19.7559	57.5893	2.91504	0.158171
229334_at	chr4q13.3	22902	RUFY3	4.21351	4.59129	5.479	4.06531	3.79966	6.87033	6.33369	5.25846	5.68437	5.90508	23.585	69.4559	2.94493	0.21353
202952_s_at	chr10q26.3	8038	ADAM12	7.55211	8.34156	8.62939	6.83747	7.35542	8.89689	9.15026	9.40133	9.88467	10.1057	237.238	753.654	3.17678	0.109278
206796_at	chr8q24.22	8840	WISP1	3.88396	5.26324	3.77674	3.20202	4.73571	5.36141	6.03532	5.44933	6.67687	6.24264	20.5442	65.6852	3.19726	0.201988
226777_at	chr10q26.3	8038	ADAM12	7.52078	7.82815	8.65626	6.75219	7.594	8.69473	8.9936	9.37627	10.01	10.2273	223.071	763.702	3.42358	0.140699
207302_at	chr13q12	6445	SGCG	4.99793	5.22762	5.4525	5.39293	6.45023	6.75099	8.0233	6.48918	7.60256	8.71462	48.5341	214.435	4.41823	0.14715
238623_at	---	---	---	6.06922	5.94563	5.83063	4.82575	6.83015	8.06754	8.65944	6.75117	9.59732	9.77447	65.5664	486.151	7.41463	0.147334
224588_at	chrXq13.2	7503	XIST	9.10458	9.9187	3.29216	3.43286	9.57759	3.06356	3.26872	3.13011	2.96286	3.39062	460.612	9.00752	-51.1364	0.250745
238398_s_at	---	---	---	2.65053	2.73636	9.72503	2.93916	2.63155	2.68218	2.69072	2.56833	2.71486	2.73214	174.623	6.4031	-27.2716	0.44414
209612_s_at	chr4q23	125	ADH1B	4.73374	4.11035	7.95756	9.64163	8.99555	4.16333	4.62582	4.16027	3.37926	3.10929	320.329	15.9045	-20.1408	0.240777
238399_x_at	---	---	---	2.66001	2.60934	8.77415	2.68494	2.90258	2.51981	2.90545	2.58735	2.66622	2.69882	92.8274	6.41558	-14.4691	0.447098
221728_x_at	chrXq13.2	7503	XIST	6.94124	7.4405	2.79831	2.9609	7.53058	3.01338	2.97573	2.81864	2.82135	3.07393	99.2473	7.69699	-12.8943	0.262808
209613_s_at	chr4q23	125	ADH1B	3.7816	2.76455	7.0647	7.95613	6.25226	2.82492	3.43622	2.94895	2.62672	2.45332	95.7961	7.45699	-12.8465	0.243581
204595_s_at	chr8p21-p11.2	6781	STC1	6.28954	4.72362	5.60405	10.0993	6.3399	4.44727	4.78805	4.38793	3.98534	4.37352	266.251	21.3891	-12.4479	0.262519
214218_s_at	chrXq13.2	7503	XIST	6.80892	6.8889	2.59686	2.76921	6.24919	2.79236	2.6545	2.63925	2.58956	2.64082	63.9135	6.342	-10.0778	0.258053
204597_x_at	chr8p21-p11.2	6781	STC1	5.09829	3.42494	3.82812	8.64283	5.17365	3.57525	3.652	3.19821	2.89383	3.23893	99.0013	10.1083	-9.79403	0.288498
227671_at	chrXq13.2	7503	XIST	7.47313	4.4537	2.96269	2.63991	6.92795	2.66102	2.82179	2.82383	2.7996	2.96269	67.077	7.04677	-9.51883	0.286749
1562736_at	chr1q31.1	56956	LHX9	2.68128	6.26717	7.29203	2.78391	7.25556	3.57029	2.64914	2.71261	3.83237	3.09032	79.9693	9.49366	-8.42345	0.300953
216339_s_at	chr6p21.3	7146 /// 7148	TNXA /// TNXB	5.2384	3.42615	3.91826	8.08013	7.66949	3.78827	4.04745	3.66167	3.56706	3.57448	107.565	13.3543	-8.05468	0.292291
230746_s_at	chr8p21.2	100288985	LOC100288985	7.71635	5.65078	6.22436	9.45177	7.19531	4.21807	5.65525	3.96035	4.01343	5.70582	236.429	30.5835	-7.7306	0.221835
206093_x_at	chr6p21.3	7146 /// 7148	TNXA /// TNXB	9.06534	5.9752	6.47882	10.3712	10.0255	6.48753	6.45295	6.24378	6.45346	5.94121	610.906	80.4397	-7.59459	0.271851
216333_x_at	chr6p21.3	7146 /// 7148	TNXA /// TNXB	9.12813	6.0406	6.51746	10.6036	9.88647	6.60182	6.62726	6.47965	6.17715	6.05426	643.894	84.8081	-7.59236	0.274775
203571_s_at	chr10q23.2	10974	C10orf116	10.2427	9.90902	5.96966	8.48732	9.72915	6.16439	6.18708	7.8017	5.73699	5.42277	688.654	92.7879	-7.42181	0.232849
204014_at	chr8p12-p11	1846	DUSP4	7.33565	3.13399	3.04898	7.69284	3.89532	3.91907	3.3723	3.14314	3.58035	2.96184	80.0741	10.814	-7.40471	0.350711
219295_s_at	chr3q21-q24	26577	PCOLCE2	8.59283	6.88684	4.39563	6.16491	9.15367	5.32919	3.80943	3.93385	5.67319	5.21203	233.358	31.5197	-7.40355	0.261823
213451_x_at	chr6p21.3	7146 /// 7148	TNXA /// TNXB	8.92637	5.93028	6.41865	10.4255	10.3036	6.79754	6.46065	6.50053	6.57287	5.9678	654.438	89.5289	-7.30979	0.292835
227899_at	chr2p22.2	5212	VIT	6.38051	4.63169	8.56251	5.03676	6.44202	4.01559	3.98076	4.2818	3.98422	4.05312	121.189	16.7678	-7.22748	0.227229
204596_s_at	chr8p21-p11.2	6781	STC1	4.3663	3.77279	3.97867	8.68238	4.30133	3.58008	3.92246	3.87233	3.9416	3.79995	96.12	14.2122	-6.76322	0.394678
208609_s_at	chr6p21.3	7148	TNXB	7.02907	4.60483	4.8427	9.4313	6.38086	5.02775	4.96234	4.97238	4.6436	4.44387	191.475	28.39	-6.74446	0.309012
208134_x_at	chr19q13.1-q13.2	5670	PSG2	6.35937	5.5029	8.06776	4.20654	3.60844	3.76123	3.25975	4.18586	4.11116	3.59518	85.2839	14.1409	-6.03102	0.278619
237372_at	---	---	---	7.54749	8.06127	8.76155	6.40115	4.29024	4.95814	4.53803	4.74671	5.46661	5.57501	198.453	34.6107	-5.73386	0.260164
236175_at	chr8q13.1	84675	TRIM55	7.11949	2.61224	2.49844	2.66684	2.73769	2.43277	2.53502	2.613	2.60392	2.67225	32.7677	5.9533	-5.50413	0.440514
237737_at	---	100289026	LOC100289026	7.09388	4.34493	3.30623	4.87876	3.09692	2.67861	3.2211	2.75015	3.1093	2.87501	40.9592	7.68419	-5.33032	0.274204
213568_at	chr8q22.2	116039	OSR2	7.45666	7.50164	8.34068	8.0545	9.59488	7.9384	3.50738	4.65926	5.05624	3.4701	344.046	65.2588	-5.27202	0.215451
209990_s_at	chr9q22.1-q22.3	9568	GABBR2	7.92377	8.76248	6.22446	5.42044	3.1564	5.69403	3.21804	4.5896	5.60773	4.27313	160.724	30.6501	-5.24384	0.360722
206375_s_at	chr5q11.2	8988	HSPB3	7.73197	7.33255	5.66777	5.66118	5.72259	4.39428	2.95064	5.79261	3.11769	3.25686	105.605	20.4858	-5.15501	0.216043
226766_at	chr3p12.3	6092	ROBO2	2.91646	3.32701	2.80115	3.69554	7.12552	2.89769	2.89639	2.94402	2.73998	2.63366	35.4292	7.09601	-4.99283	0.371662
209386_at	chr3q21-q25	4071	TM4SF1	7.58587	7.40008	3.91886	3.57093	7.19434	4.27392	4.03585	3.40533	5.55936	3.91528	106.899	21.7172	-4.9223	0.323365
204223_at	chr1q32	5549	PRELP	7.26922	5.45367	6.27091	7.94506	8.98995	6.2647	4.59324	4.87401	5.79236	4.62636	206.038	42.0941	-4.89469	0.240559
230109_at	chr6q23-q24	27115	PDE7B	8.81194	8.00123	7.56762	7.42036	5.01359	5.50292	5.38342	5.7892	5.46811	5.56401	219.79	46.7923	-4.69714	0.237099
208396_s_at	chr2q32.1	5136	PDE1A	6.98086	5.59993	5.67827	5.11224	4.22404	3.73346	3.36475	3.48231	4.09111	3.13055	55.8595	12.1158	-4.61048	0.174674
217077_s_at	chr9q22.1-q22.3	9568	GABBR2	6.49913	8.28381	4.48277	5.41528	3.79208	4.66694	3.97092	4.6812	4.5148	3.96785	96.1991	21.0495	-4.57013	0.337279
201525_at	chr3q26.2-qter	347	APOD	7.93728	4.33839	5.24523	9.64852	10.3107	8.33756	6.00496	5.78153	5.58542	4.93811	475.181	104.277	-4.55692	0.444794
205792_at	chr20q13.12	8839	WISP2	9.8044	7.85206	8.15931	11.7199	12.0524	9.1205	9.06334	8.92005	6.30237	8.45089	1806.35	400.964	-4.50501	0.357233
219282_s_at	chr17p11.2	51393	TRPV2	8.25984	9.05966	6.67427	8.29669	5.7146	5.37444	5.68575	6.19208	5.83516	6.12418	261.846	58.5825	-4.4697	0.239515
226789_at	chr5q11.1	133418	EMB	6.28738	5.79456	2.89321	2.88942	2.93464	3.09116	2.4751	2.89299	2.88898	2.63644	31.2195	7.02707	-4.44274	0.32433
203399_x_at	chr19q13.2	5671	PSG3	7.79678	8.13218	8.78835	5.64621	4.22368	5.522	4.58997	5.85792	5.70271	5.71683	202.766	46.5414	-4.35667	0.340803
226071_at	chr1q21.3	54507	ADAMTSL4	6.12699	8.05857	5.5571	7.00351	8.3768	5.89357	5.0289	5.64927	4.94657	4.6625	168.859	39.6891	-4.25455	0.229687
224590_at	chrXq13.2	7503	XIST	5.52568	5.21912	2.42412	2.6328	4.60884	2.43469	2.49836	2.49827	2.5359	2.52299	23.8572	5.65083	-4.2219	0.259943
223235_s_at	chr6q27	64094	SMOC2	2.88651	2.7612	2.77671	6.33366	6.03	3.50867	2.64487	2.98629	2.93708	2.76347	33.4051	8.00191	-4.17465	0.373926
220351_at	chr3q22	51554	CCRL1	10.5185	8.15607	9.18137	9.29006	5.85256	7.35133	8.31626	7.39672	4.32627	5.8531	603.285	145.683	-4.14107	0.310865
229459_at	chr22q13.32	25817	FAM19A5	6.5519	6.42437	6.34648	3.81048	4.08604	3.84367	2.95706	3.77805	4.38772	3.79707	58.4198	14.1349	-4.13302	0.250324
203407_at	chr16p13.3	5493	PPL	8.52325	5.17261	7.11696	10.1596	9.94001	8.18229	6.67316	7.49239	4.67307	5.63054	533.772	129.53	-4.12083	0.364344
203895_at	chr20p12	5332	PLCB4	6.76074	8.1274	7.15287	3.80937	6.04607	4.32418	4.91514	5.61454	5.1601	3.77309	122.095	29.7249	-4.10751	0.291018
233533_at	chr17q12-q21	83895	KRTAP1-5	7.57122	9.45059	7.8667	5.3725	5.94954	4.37279	4.63662	5.71086	6.74106	6.62862	245.302	60.7777	-4.03605	0.311236
225720_at	chr4q26	171024	SYNPO2	7.63145	4.81309	6.27103	4.94946	8.79344	6.01402	3.97774	5.98948	5.28379	3.51951	155.645	38.8679	-4.00446	0.33644
223253_at	chr7p14.1	54749	EPDR1	8.30242	7.95993	4.4832	3.36483	6.5375	4.65135	3.29252	5.36892	6.18133	4.62673	138.05	34.7058	-3.97773	0.40992
220979_s_at	chr1p31.1	81849	ST6GALNAC5	6.95397	6.76024	4.55682	3.75992	3.34116	2.99126	3.87712	4.83456	3.0978	3.54211	55.92	14.2777	-3.9166	0.329824
204830_x_at	chr19q13.2	5673	PSG5	10.998	11.3276	11.7889	9.76934	6.93045	8.56803	7.38117	9.7241	8.95952	9.02771	1829.67	482.35	-3.79324	0.360315
225987_at	chr7q21.12	79689	STEAP4	3.38804	3.03387	3.22616	6.84246	3.70262	3.1985	2.86847	3.13222	2.98075	2.99968	31.159	8.2286	-3.78667	0.375095
226047_at	chr11p15	10335	MRVI1	7.53533	7.08226	8.77426	5.89607	6.97839	6.32843	4.90339	5.05523	6.09794	5.22497	188.901	49.8867	-3.7866	0.225924
223734_at	chr4q31.1	84709	C4orf49	7.68093	6.89949	5.77011	7.57823	5.27785	5.32061	4.43224	5.58431	4.86316	4.63056	121.814	32.6812	-3.72733	0.225403
225016_at	chr18p11.22	147495	APCDD1	7.52832	8.46804	5.65187	9.06434	9.25285	7.08755	6.69365	7.20589	4.94175	5.66802	346.884	93.7466	-3.70023	0.284049
209351_at	chr17q12-q21	3861	KRT14	3.05666	3.43302	3.4939	3.10145	7.77379	3.31932	2.91976	3.70271	4.93967	3.10753	51.5637	13.9756	-3.68954	0.54985
210195_s_at	chr19q13.2	5669	PSG1	4.23585	3.73832	7.31965	3.53647	3.38408	3.32606	3.33298	3.77206	3.17563	3.96388	42.7957	11.6815	-3.66356	0.405119
205924_at	chr1p32-p31	5865	RAB3B	6.07493	10.4822	5.96264	6.10142	6.07493	4.37589	7.6668	5.43918	7.3138	5.31197	339.251	93.2362	-3.63862	0.488349
230319_at	---	---	---	5.19461	6.00134	7.13136	2.99149	5.12646	4.53993	3.21471	4.00804	4.17449	3.67609	56.7534	15.895	-3.57051	0.305059
203766_s_at	chr1q32	25802	LMOD1	4.76422	5.56383	7.97967	4.0372	7.18948	5.60658	4.33597	4.43385	5.08158	3.69554	97.8556	27.4703	-3.56224	0.347448
225895_at	chr4q26	171024	SYNPO2	9.29507	6.73083	7.78206	6.1418	10.009	7.7344	6.09651	7.38768	6.83997	3.83392	411.102	115.533	-3.55832	0.345204
228302_x_at	chr1p36.12	55450	CAMK2N1	6.62343	4.65163	5.18121	7.41936	7.11737	5.40709	4.72296	5.09416	3.96911	3.75304	94.0079	26.4287	-3.55704	0.252408
211741_x_at	chr19q13.2	5671	PSG3	8.08357	8.46647	9.07805	6.10174	5.36804	6.26036	5.56936	6.52572	6.18129	6.20308	255.085	72.5046	-3.5182	0.326
1555854_at	chr10p15-p14	1645 /// 1646	AKR1C1 /// AKR1C2	6.64763	3.1658	4.60869	5.14943	5.86276	3.74535	3.3144	2.96094	3.38763	4.52624	45.4637	12.9308	-3.51592	0.267708
202085_at	chr9q13-q21	9414	TJP2	6.37854	7.56592	6.81509	4.64073	4.0258	4.26645	3.59129	4.46725	4.83069	5.33763	85.3042	24.4624	-3.48716	0.306012
206805_at	chr7p12.1	10371	SEMA3A	6.28267	4.56319	6.26872	5.98728	6.61476	4.66643	3.88133	4.89705	3.67775	3.90178	68.0076	19.5342	-3.48146	0.206828
201539_s_at	chrXq26	2273	FHL1	7.5016	8.06748	8.61473	7.36429	9.67308	6.46443	7.0171	6.58873	7.30362	5.69111	364.525	104.746	-3.48009	0.223297
219685_at	chrXq22.1	59353	TMEM35	6.26025	2.97301	3.77549	2.81303	4.67268	3.21419	2.95993	2.73725	2.82588	2.77531	26.146	7.53319	-3.47077	0.3097
205925_s_at	chr1p32-p31	5865	RAB3B	4.91951	9.10584	4.67843	4.77537	4.45311	3.91046	6.22259	4.65933	5.72744	4.43042	131.227	37.9055	-3.46194	0.545293
205893_at	chr3q26.31	22871	NLGN1	4.7706	5.31865	5.31024	2.58292	3.19503	3.0633	2.69087	2.91433	2.89789	2.56122	24.4063	7.14201	-3.41729	0.258268
228176_at	chr9q22.1-q22.2	1903	S1PR3	7.31895	7.70857	5.90589	6.34555	6.62949	4.24743	4.58701	6.15105	4.52165	5.36422	121.827	35.6503	-3.41728	0.214516
217525_at	chr11p15.4	283298	OLFML1	6.84337	4.26113	5.38332	5.60073	8.60986	5.69853	5.32552	5.11932	5.12035	4.59458	122.991	37.147	-3.31093	0.399647
209594_x_at	chr19q13.2	5678	PSG9	9.35661	9.73594	10.1549	7.02667	6.65731	6.98843	6.1351	8.08803	7.5575	7.73012	575.945	174.014	-3.30976	0.344109
204731_at	chr1p33-p32	7049	TGFBR3	10.4423	9.31471	10.1975	9.53172	10.848	9.09523	8.35158	9.02239	7.25122	7.75788	1157.16	352.477	-3.28293	0.213892
209708_at	chr6q23.2	26002	MOXD1	11.0006	9.38472	8.15604	9.92732	9.90882	8.6454	8.07713	8.9547	6.86451	7.81787	987.518	301.765	-3.27247	0.242743
1556209_at	chr12p13-p12	9976	CLEC2B	6.59709	4.68346	4.12287	6.34465	4.06656	4.49882	3.44222	3.96004	3.68573	3.46765	47.5908	14.5945	-3.26088	0.266968
213493_at	chr2q37.3	25992	SNED1	4.03157	3.81009	6.4472	6.09232	7.07114	4.99182	4.29349	3.90677	3.86718	4.1446	64.0673	19.7414	-3.24533	0.317049
205713_s_at	chr19p13.1	1311	COMP	9.14827	6.1594	4.92858	10.2117	10.4849	6.30591	7.82719	6.87199	8.80894	7.23368	657.642	204.47	-3.21633	0.535172
231513_at	---	---	---	6.72632	6.60868	4.76156	6.20721	4.7118	5.05087	4.21386	3.93991	3.92056	4.39033	66.1378	20.6332	-3.2054	0.22917
202565_s_at	chr10p11.2	6840	SVIL	8.0635	6.70555	6.46824	8.43172	7.76972	6.61167	5.21067	5.30255	6.09637	6.26682	204.792	63.9428	-3.20274	0.220474
226034_at	chr8p12-p11	1846	DUSP4	6.29077	3.79554	3.67455	6.23964	3.74089	4.03389	3.36534	3.44359	3.5768	3.5004	38.7759	12.163	-3.18803	0.31266
203185_at	chr20p13	9770	RASSF2	7.60213	6.17472	5.36804	6.56854	8.00749	5.35904	6.23198	5.22985	5.08087	4.28463	132.017	41.4137	-3.18776	0.247436
239706_x_at	---	---	---	6.69469	7.50772	7.28403	6.16015	5.73061	5.03754	4.91449	5.01431	5.60701	5.07691	113.208	35.5625	-3.18337	0.118627
238332_at	chr18q11.2	147463	ANKRD29	7.41653	6.11892	5.18689	4.98777	5.44764	5.43559	4.6135	4.10588	3.84865	3.57329	70.428	22.2573	-3.16426	0.241303
204720_s_at	chr1p31.3	9829	DNAJC6	5.8606	4.76132	4.51364	4.11676	3.54788	2.83326	2.67715	3.06722	3.43245	3.41748	27.4226	8.67705	-3.16036	0.216728
225894_at	chr4q26	171024	SYNPO2	5.73249	4.50362	4.47831	4.23648	7.61593	4.84348	3.93113	4.32701	4.37729	3.85032	62.6316	19.8481	-3.15555	0.345815
206315_at	chr19p12	9244	CRLF1	5.54814	6.46997	5.56953	9.24284	10.5628	6.1044	6.74909	6.58452	8.55932	6.36097	460.269	146.354	-3.1449	0.560835
207733_x_at	chr19q13.2	5678	PSG9	6.9191	7.19094	7.61176	4.91434	3.8701	4.42225	3.91526	5.62455	5.2755	5.21419	101.502	32.3436	-3.13824	0.354952
202054_s_at	chr17p11.2	224	ALDH3A2	9.07731	7.67692	7.95273	9.38979	9.03858	7.74833	6.9352	7.233	6.37286	7.00126	437.854	139.764	-3.13281	0.214108
235849_at	chr8p21.1	286133	SCARA5	3.96666	3.6852	3.6583	3.66436	7.03175	3.56691	3.59562	3.49626	3.60487	3.54423	36.9301	11.8114	-3.12665	0.399546
219956_at	chr12q13	11226	GALNT6	4.5542	7.54356	3.77088	4.02925	3.68735	3.90069	3.84514	4.57714	4.00756	3.63389	50.5846	16.3351	-3.09668	0.45843
210298_x_at	chrXq26	2273	FHL1	7.7687	8.30793	8.7402	7.45346	9.72763	6.85091	7.3095	7.06814	7.35625	6.16478	397.143	128.769	-3.08415	0.225067
210026_s_at	chr22q13.1	29775	CARD10	5.40561	6.97597	5.39121	5.54227	3.66263	3.85073	4.3084	4.26122	4.55217	3.48561	53.9012	17.6157	-3.05984	0.266693
211538_s_at	chr14q24.1	3306	HSPA2	6.38918	8.09764	7.28038	5.13589	5.97116	5.3646	5.49234	5.15377	5.38711	5.20577	122.219	40.1138	-3.04681	0.260769
232287_at	chr10q11	267004	PGBD3	7.09451	5.00582	5.92633	5.95338	6.11929	4.40491	4.03932	4.60031	5.04638	4.56872	72.2182	23.732	-3.04308	0.209908
230083_at	chr4q26	54532	USP53	7.80065	6.81053	8.61315	6.34168	5.82773	6.27391	5.85369	5.57617	5.45664	5.85854	172.937	56.971	-3.03552	0.259466
1554474_a_at	chr6q23.2	26002	MOXD1	11.3554	9.70865	8.76489	10.5625	10.3266	9.26179	8.75182	9.39009	7.73006	8.20962	1337.67	444.853	-3.007	0.241769
231817_at	chr4q26	54532	USP53	7.4827	6.46095	7.88088	5.42373	5.56787	5.45217	5.36016	4.84372	5.76104	4.88193	118.605	39.4568	-3.00595	0.256562
203066_at	chr10q26	51363	CHST15	3.52463	7.16901	6.21437	3.83564	4.159	3.42355	3.21326	3.09787	5.58144	3.46963	52.3622	17.5053	-2.99121	0.371494
209738_x_at	chr19q13.2	5675	PSG6	9.15239	9.5723	10.0471	7.70947	7.06856	7.27884	6.00176	8.19342	7.35452	7.90562	546.365	183.108	-2.98384	0.295344
237465_at	chr4q26	54532	USP53	5.68548	4.67572	6.07443	4.44253	4.30059	3.71348	3.86281	3.44758	3.44973	3.68291	37.1722	12.4692	-2.98112	0.214201
229655_at	chr22q13.32	25817	FAM19A5	6.68824	7.84565	6.75275	5.78582	5.52941	4.85374	4.29691	5.89722	5.44292	4.9399	108.469	36.4728	-2.97398	0.234784
214505_s_at	chrXq26	2273	FHL1	8.43433	9.02762	9.52068	8.38546	10.5833	7.69267	8.22001	7.92464	8.21968	6.92587	694.196	233.544	-2.97244	0.233057
210299_s_at	chrXq26	2273	FHL1	9.04195	9.12359	9.80495	8.45782	10.7119	7.77812	8.30889	8.09507	8.69455	7.06308	801.66	271.619	-2.95142	0.229987
209991_x_at	chr9q22.1-q22.3	9568	GABBR2	5.31571	6.61161	4.28094	4.83372	3.73601	3.99555	3.29819	4.02219	3.82087	3.52542	39.7796	13.5364	-2.93871	0.262714
206614_at	chr20q11.2	8200	GDF5	6.81762	7.0879	5.58179	7.1105	5.71065	4.73583	4.52611	5.92459	5.01882	4.53701	97.459	33.2126	-2.9344	0.216984
229554_at	---	---	---	8.9094	7.09553	8.15381	6.81349	9.4112	6.68097	7.25307	6.24155	6.87267	7.0334	339.146	115.8	-2.92873	0.263879
203999_at	chr12cen-q21	6857	SYT1	6.67081	3.56013	3.22644	3.29955	4.29393	3.38265	3.37779	3.29718	3.39099	3.45531	30.5005	10.4227	-2.92635	0.39654
215034_s_at	chr3q21-q25	4071	TM4SF1	5.51638	5.42815	2.83564	2.92658	3.83977	2.85069	2.96857	2.69873	3.6013	2.75546	23.5775	8.08453	-2.91637	0.309731
206595_at	chr11q13	1474	CST6	6.83409	6.05777	4.61905	3.53447	4.27233	3.80056	3.64189	4.36922	4.37495	3.74768	47.2389	16.253	-2.90647	0.327787
218309_at	chr1p36.12	55450	CAMK2N1	10.5609	9.32463	8.11786	9.4802	9.73638	8.80875	7.83191	8.47259	7.25618	7.66634	799.358	277.503	-2.88053	0.232555
229566_at	chr17q23.1	645638	LOC645638	7.53998	7.10529	6.86888	4.94179	5.36001	4.27499	5.18873	5.57176	5.36921	5.0557	102.496	35.5974	-2.87931	0.270669
1552365_at	chr7p21.3	85477	SCIN	3.76582	6.11811	3.78431	2.71245	2.74429	2.843	2.88761	2.69966	3.44222	2.6688	22.0191	7.66012	-2.87451	0.369384
208106_x_at	chr19q13.2	5675	PSG6	7.62431	8.12566	8.32376	5.68122	5.97629	5.51404	4.69011	6.55525	6.16772	6.32507	182.256	63.5239	-2.8691	0.295416
204015_s_at	chr8p12-p11	1846	DUSP4	6.69462	4.95955	4.35941	7.25651	4.75405	5.02054	4.57084	4.23042	4.74268	3.95097	67.0228	23.4468	-2.85851	0.31565
211679_x_at	chr9q22.1-q22.3	9568	GABBR2	7.15952	8.15142	6.19376	6.34251	4.63087	6.01371	4.54015	5.53228	5.69405	4.73661	121.284	42.5172	-2.85258	0.313192
212805_at	chr9q21.2	158471	PRUNE2	7.77401	7.03287	7.56894	6.51566	7.84853	7.83393	4.15995	4.73066	4.22845	3.53329	172.339	60.5828	-2.84468	0.228609
210544_s_at	chr17p11.2	224	ALDH3A2	6.73914	5.75144	5.6886	7.64045	7.52204	6.35056	5.08134	5.3683	4.39663	5.08364	119.122	42.3478	-2.81294	0.244669
216379_x_at	chr6q21	100133941	CD24	3.36693	2.98211	6.98502	3.15554	3.10286	3.39834	3.0599	3.32679	4.12917	3.52096	32.4795	11.579	-2.80504	0.560633
201427_s_at	chr5q31	6414	SEPP1	9.56187	7.36175	8.18073	8.26663	9.74787	8.9275	6.13684	6.62266	7.33086	5.04106	475.644	169.947	-2.79878	0.268948
230214_at	chr11p15	10335	MRVI1	3.72436	3.82097	6.76577	4.71375	4.29828	3.31314	3.30717	3.43259	4.60154	3.43268	36.4168	13.142	-2.77103	0.327864
210702_s_at	chr20q13.13	5740	PTGIS	6.88573	5.08655	3.74307	6.1334	7.93277	5.04918	5.99238	4.05857	4.55682	5.21522	96.0332	34.824	-2.75767	0.405425
223861_at	chr1q21.3	84072	HORMAD1	5.71055	2.4722	2.52951	2.62577	2.66174	2.53147	2.475	2.47873	2.55372	2.32875	15.2377	5.56211	-2.73955	0.422359
224589_at	chrXq13.2	7503	XIST	4.16281	4.58603	2.42564	2.62173	4.61086	2.42383	2.47522	2.48307	2.49086	2.67816	15.5783	5.70777	-2.72931	0.260502
209160_at	chr10p15-p14	8644	AKR1C3	11.3845	9.91149	9.5592	10.7222	10.1565	9.52854	8.99937	9.3341	7.76756	9.08072	1444.31	531.022	-2.71987	0.226275
231804_at	chr4q32.1	59350	RXFP1	2.73575	2.76327	3.00217	3.37441	6.1612	3.06074	2.90265	2.89688	2.85069	2.94531	20.6797	7.63719	-2.70777	0.445387
211876_x_at	chr5q31	26025 /// 56105 /// 56106 /// 56109 /// 56110 /// 56112	PCDHGA10 /// PCDHGA11 /// PCDHGA12 /// PCDHGA3 /// PCDHGA5 /// PCDHGA6	4.70666	5.08097	4.9066	7.81677	7.05484	5.04487	5.69095	4.95019	4.79366	4.58636	89.676	33.4686	-2.67941	0.38391
203896_s_at	chr20p12	5332	PLCB4	4.30278	5.91566	5.2654	3.55907	3.65665	3.53932	3.56659	3.55082	3.26006	3.10162	28.5927	10.6716	-2.67933	0.260894
1556427_s_at	chr11q12.3	221091	LRRN4CL	10.2372	8.80208	8.5037	9.96819	10.6838	9.34994	8.17632	8.87736	7.40494	7.3504	932.583	348.954	-2.67251	0.259674
202053_s_at	chr17p11.2	224	ALDH3A2	8.61093	8.14421	7.63679	9.4127	9.28923	7.77148	7.2903	7.59159	6.75647	7.14709	436.025	163.554	-2.66594	0.219192
211019_s_at	chr21q22.3	4047	LSS	5.83768	5.43753	4.95425	7.4991	7.35032	5.1035	5.43162	5.37152	4.63559	5.12073	95.1227	35.7178	-2.66317	0.292634
216331_at	chr12q13	3679	ITGA7	5.78608	4.30028	5.56933	4.89453	6.50212	5.04075	3.45692	3.74089	4.08677	4.08136	48.5504	18.2374	-2.66213	0.236652
202838_at	chr1p34	2517	FUCA1	7.23406	5.47579	4.91245	6.34168	6.12938	5.54773	4.32387	4.36271	4.98331	4.49697	75.2541	28.3179	-2.65748	0.240584
239583_x_at	chr19q13.2	5673	PSG5	6.42926	7.53658	6.83841	5.74663	4.80872	4.78119	4.86682	5.44407	5.33311	5.18445	93.6004	35.3769	-2.64581	0.264257
204776_at	chr5q13	7060	THBS4	6.69657	5.97198	5.1658	7.88806	5.9794	5.37153	5.25818	5.34462	4.91348	5.30524	100.474	37.9963	-2.6443	0.264326
213716_s_at	chr17q25	6398	SECTM1	6.88915	6.68087	7.15959	7.17183	7.41452	6.60719	5.98553	5.10368	4.83178	5.0484	135.78	51.3612	-2.64363	0.129222
1562102_at	chr10p15-p14	1645	AKR1C1	5.84036	2.64112	2.42882	2.61829	2.89085	2.79666	2.56533	2.55722	2.42821	2.83761	16.4952	6.2567	-2.6364	0.454449
205226_at	chr8p22-p21.3	5157	PDGFRL	5.39271	4.31189	3.78951	8.70334	9.04468	7.89804	5.47646	4.69686	5.83234	4.53131	204.129	77.8186	-2.62314	0.585476
218211_s_at	chr2q37.3	79083	MLPH	6.87715	7.88966	5.08454	5.31771	5.70944	5.69111	5.1046	4.88584	5.09488	5.15745	96.1683	37.1004	-2.59211	0.316651
201367_s_at	chr2p22.3-p21	678	ZFP36L2	5.62467	5.43942	5.86223	8.19596	7.7446	5.58631	5.7939	6.18903	5.18199	5.37671	131.723	50.867	-2.58956	0.349949
212187_x_at	chr9q34.2-q34.3	5730	PTGDS	6.24536	8.30189	9.94257	9.71063	8.29762	8.2924	7.04926	8.24116	7.01169	6.62556	505.608	195.264	-2.58935	0.373371
220532_s_at	chr7q36.1	28959	TMEM176B	3.2491	3.33544	3.54294	6.57368	4.66207	3.43737	3.45312	3.58079	3.44101	3.83297	30.3654	11.7723	-2.57939	0.424498
206404_at	chr13q11-q12	2254	FGF9	5.06084	3.71691	3.37928	6.32626	6.8758	3.81663	3.27076	5.30942	3.62223	4.53131	50.9232	19.7669	-2.57619	0.406548
211748_x_at	chr9q34.2-q34.3	5730	PTGDS	6.41459	8.69855	10.2767	9.97142	8.34795	8.53492	7.62018	8.50961	7.38037	6.59389	614.206	239.064	-2.56921	0.393536
214433_s_at	chr1q21.3	8991	SELENBP1	6.24188	5.59083	6.91079	5.8133	7.17814	5.75578	5.33275	5.02502	4.25588	4.78238	89.0513	34.7038	-2.56604	0.222041
214265_at	chr10p13	8516	ITGA8	3.18875	3.32294	6.93634	4.03566	3.79966	4.405	3.13286	3.19544	4.19016	3.27876	34.3851	13.4154	-2.5631	0.491125
205818_at	chr9q32-q33	1620	DBC1	4.84503	5.51662	5.5385	8.30096	6.39166	5.92096	5.41722	5.86056	3.69088	4.84977	104.069	40.6346	-2.56108	0.387521
222855_s_at	chr17p11.2	51393	TRPV2	4.93833	6.11693	4.33349	5.44718	3.94095	3.58919	3.48801	4.02808	3.62961	4.17718	35.8423	14.0075	-2.55879	0.237578
211668_s_at	chr10q24	5328	PLAU	6.32233	5.20318	4.64594	6.46129	7.85528	6.01858	5.01408	5.29964	4.7521	4.08537	92.3155	36.0907	-2.55787	0.33639
206765_at	chr17q24.3	3759	KCNJ2	4.82215	4.00225	3.10977	6.19347	4.03867	4.1724	3.50369	3.07137	3.29327	3.06345	28.5131	11.1885	-2.54843	0.315894
230720_at	chr6p23	221687	RNF182	6.05232	5.32106	5.55069	3.35843	3.52498	3.4607	3.66733	4.15728	3.90362	3.61418	34.996	13.7539	-2.54445	0.322222
218424_s_at	chr2q14.2	55240	STEAP3	6.64606	8.33547	6.75627	8.36804	5.93071	5.90491	5.06266	7.0577	6.27068	5.88253	184.533	72.5528	-2.54343	0.295782
209771_x_at	chr6q21	100133941	CD24	3.71397	3.17983	6.96001	3.41666	3.49591	3.52658	3.63365	3.39585	4.07965	3.93465	33.7292	13.3323	-2.52989	0.544664
225626_at	chr8q21.13	55824	PAG1	6.87951	7.21534	4.08013	4.63255	3.69367	4.67273	4.77661	5.03993	4.20982	4.51589	64.2014	25.4392	-2.52372	0.479585
209732_at	chr12p13-p12	9976	CLEC2B	11.0688	10.6896	9.74377	12.047	9.57975	9.99133	9.51094	9.77336	9.52417	8.91012	1930.74	767.994	-2.51401	0.275639
236364_at	---	---	---	6.97896	6.94787	6.20619	5.06989	5.65799	5.02595	4.597	5.02946	4.86554	5.45751	81.5037	32.5071	-2.50725	0.232708
227803_at	chr6p21.1-p11.2	59084	ENPP5	6.28194	3.19218	3.24626	3.40653	3.43582	3.93349	2.83106	3.24626	2.97191	2.88589	23.5735	9.4243	-2.50135	0.417758
211653_x_at	chr10p15-p14	1646	AKR1C2	10.7571	9.61671	9.84362	10.6979	10.8427	9.48488	8.72834	9.10571	8.42294	9.5477	1386.42	556.64	-2.4907	0.21432
201369_s_at	chr2p22.3-p21	678	ZFP36L2	6.16275	6.37092	6.44917	8.77372	8.47697	6.86154	6.39202	6.85816	5.67393	5.62855	207.153	83.3619	-2.48498	0.35517
221823_at	chr5q21.1	90355	C5orf30	7.93418	7.46181	6.68204	5.29373	5.2347	5.41336	5.45038	5.66283	5.61336	5.80106	120.087	48.3428	-2.48407	0.334122
218934_s_at	chr1p36.23-p34.3	27129	HSPB7	8.92839	7.96816	7.17277	7.65496	8.18895	5.48435	5.24777	7.26641	7.8395	6.48682	275.054	111.091	-2.47593	0.248128
213664_at	chr9p24	6505	SLC1A1	6.73465	5.70351	7.79446	5.40164	7.1793	5.41133	3.90142	5.6046	6.40059	5.28304	113.565	45.9155	-2.47334	0.289971
219747_at	chr4q27	79625	C4orf31	5.94178	6.83038	7.67413	3.88825	6.19688	5.66385	4.18741	5.52538	5.47272	4.92942	93.5354	37.9709	-2.46334	0.379186
230670_at	chr3q25.1	285313	IGSF10	5.38165	4.49991	6.74359	7.78192	8.03436	6.35379	5.86489	6.07969	4.96727	4.76366	130.746	53.2293	-2.45628	0.417742
217744_s_at	chr6q24	64065	PERP	7.80103	7.31143	7.19511	6.27406	7.81096	6.21705	5.80821	5.48471	6.83203	5.62446	166.069	67.6933	-2.45326	0.218806
204684_at	chr17q25.3	4884	NPTX1	5.68186	5.26999	4.45425	5.19536	7.21016	4.62558	4.66558	4.55529	4.64871	4.49998	59.3108	24.2575	-2.44505	0.2865
225721_at	chr4q26	171024	SYNPO2	8.93599	6.53956	7.89138	6.84366	9.23592	7.74012	5.98388	7.67452	6.83068	5.08266	307.611	125.82	-2.44485	0.337026
214040_s_at	chr9q33	2934	GSN	6.97312	6.76514	6.54057	7.5576	7.9849	6.26823	6.32785	6.20549	5.60701	5.18413	153.845	63.2598	-2.43196	0.216783
200923_at	chr17q25	3959	LGALS3BP	7.26216	7.96948	8.78873	7.18152	7.60295	6.90424	5.52829	6.45221	7.02629	6.74414	237.195	98.2088	-2.41521	0.2284
1554830_a_at	chr2q14.2	55240	STEAP3	3.19879	5.77151	3.37126	4.97172	3.54156	3.41936	3.06685	3.26788	3.27837	3.34748	23.4358	9.71833	-2.4115	0.325488
244623_at	chr6q14	56479	KCNQ5	6.03899	6.4127	3.28406	2.95048	4.44073	4.12806	3.47062	3.33085	4.59828	4.01284	38.0272	15.7997	-2.40683	0.45995
212136_at	chr1q32.1	493	ATP2B4	9.08961	8.92584	8.60662	7.6543	7.99526	7.7494	6.98908	7.66826	7.03997	6.7071	375.515	156.341	-2.4019	0.216719
227961_at	chr8p22	1508	CTSB	10.8698	10.0101	9.52804	11.3448	10.0369	9.32617	8.81332	9.90229	9.02414	8.90751	1458.43	609.906	-2.39123	0.230399
238206_at	chr4q32.1	59350	RXFP1	2.55838	2.77395	3.06415	2.66768	5.53206	2.79666	2.61791	2.56622	2.66461	2.45455	14.744	6.16628	-2.39106	0.405178
244741_s_at	chr19q13.43	100128252	LOC100128252	6.13115	7.34086	7.56266	7.58951	5.33219	5.62039	5.92403	5.76834	5.38817	6.10136	130.83	54.9908	-2.37913	0.277979
227529_s_at	chr6q24-q25	9590	AKAP12	6.22984	3.90809	3.67822	4.09371	7.66016	5.96777	5.07041	3.36095	4.37057	3.05607	64.4426	27.0928	-2.37859	0.501675
203769_s_at	chrXp22.32	412	STS	6.98493	5.963	5.96515	6.07009	7.2827	5.94568	4.92223	4.83156	5.3911	5.2151	94.8832	39.9078	-2.37756	0.219064
231807_at	chr10p12.31	56243	KIAA1217	7.16624	6.46426	4.79802	4.56365	4.09267	4.44408	4.57879	4.64169	5.23156	4.2056	60.0913	25.3299	-2.37235	0.395842
205236_x_at	chr4p15.3-p15.1	6649	SOD3	6.73389	6.11935	6.53102	7.51165	8.30087	6.97145	5.38263	5.71409	5.69242	5.69776	153.257	64.664	-2.37006	0.26197
227240_at	chr2q37	25791	NGEF	4.16491	3.22636	3.42511	3.77064	5.78059	3.20627	2.97669	3.23189	3.32957	3.09027	21.3313	9.01321	-2.36668	0.299475
219255_x_at	chr3p21.1	55540	IL17RB	4.7986	3.60046	4.16748	5.69531	3.82252	3.42049	3.20464	3.71768	2.99333	3.50848	24.7786	10.4852	-2.3632	0.248778
220102_at	chr3q23	668	FOXL2	4.28971	5.32708	3.35985	5.00026	3.25093	3.25292	2.95153	3.83103	2.86937	3.07184	22.2986	9.44325	-2.36133	0.26843
208711_s_at	chr11q13	595	CCND1	9.06128	6.23213	7.67107	8.50706	7.73239	6.15206	6.71538	7.13609	7.29813	6.85211	277.934	117.954	-2.35629	0.301105
227955_s_at	chr5q21	1946	EFNA5	5.80024	4.58939	3.74729	5.04907	6.26913	4.02898	4.5942	4.25659	3.56756	3.90166	40.6919	17.279	-2.35499	0.28271
214767_s_at	chr19q13.12	126393	HSPB6	6.70185	7.97158	6.65532	6.01837	8.05359	6.13109	5.6726	6.71839	6.08525	5.36804	157.283	67.1182	-2.34338	0.265594
205258_at	chr2cen-q13	3625	INHBB	5.58873	5.42163	7.4836	7.4766	7.65518	5.75375	5.07843	6.95896	4.95812	5.11069	129.929	55.5583	-2.3386	0.312411
221029_s_at	chr12p13.3	81029	WNT5B	8.36324	9.27812	7.3768	8.29408	7.35497	6.84258	6.98883	7.66634	7.19581	6.53693	318.789	136.877	-2.32901	0.245779
214110_s_at	---	---	---	9.83954	8.97439	8.4093	9.34635	10.1579	8.65036	8.12819	8.40209	7.9993	7.97464	710.502	305.459	-2.32602	0.222256
224156_x_at	chr3p21.1	55540	IL17RB	4.90919	4.17879	4.12671	5.67542	4.14195	3.3331	3.10805	3.94848	3.29891	3.81048	26.8776	11.6021	-2.31661	0.22535
1553995_a_at	chr6q14-q21	4907	NT5E	7.5454	7.52404	5.93135	7.29767	8.62705	6.79533	6.21256	6.15237	6.59627	6.18025	196.918	85.1263	-2.31325	0.276399
228224_at	chr1q32	5549	PRELP	7.06391	5.40735	5.96264	7.30191	6.76324	6.06011	5.12197	5.05088	5.60447	5.14068	101.005	43.7251	-2.30999	0.243218
213488_at	chr2q37.3	25992	SNED1	5.87869	7.01212	8.57773	8.82272	10.0615	8.17153	7.89328	6.99797	6.64948	7.25059	418.274	181.312	-2.30693	0.483929
216594_x_at	chr10p15-p14	1645	AKR1C1	11.4618	10.2552	10.565	11.3735	11.4475	10.1393	9.48331	9.91466	9.16615	10.4432	2200.69	955.108	-2.30412	0.218531
204028_s_at	chr9q34.11	23637	RABGAP1	8.58281	7.69666	10.155	9.08031	9.75712	8.67917	8.26417	8.04164	7.65975	7.49174	627.528	272.61	-2.30192	0.284341
217173_s_at	chr19p13.3	3949	LDLR	5.45027	4.95132	5.44203	7.35273	7.73156	6.38303	5.79193	5.11486	4.30047	4.45221	98.8242	43.0224	-2.29704	0.373537
226931_at	chr12p11.22	83857	TMTC1	4.52513	3.59041	4.109	8.06726	7.78929	6.35127	6.60741	4.44251	4.13391	4.13885	108.351	47.213	-2.29494	0.588165
201808_s_at	chr9q33-q34.1	2022	ENG	5.34732	6.60602	5.17162	6.65067	6.40009	4.60117	5.04194	4.78173	5.56354	4.62576	71.8184	31.3406	-2.29154	0.23095
212944_at	chr21q22.12	6526	SLC5A3	8.27901	7.14564	8.16463	6.88367	9.03827	7.24306	7.19088	6.24155	7.11284	6.53585	276.602	120.892	-2.28801	0.266657
204948_s_at	chr5q11.2	10468	FST	10.8522	10.3986	9.5981	11.1179	10.1588	9.6877	8.9499	9.75155	9.53157	8.17199	1467.82	641.945	-2.28651	0.231056
230925_at	chr10p12.1	54518	APBB1IP	10.3156	9.96968	7.33605	7.98697	8.3663	7.96419	8.81748	6.92622	7.2133	8.45665	604.479	264.443	-2.28586	0.384688
211000_s_at	chr5q11	3572	IL6ST	5.15031	3.45951	6.4531	7.06754	7.00873	5.68241	5.87877	4.62112	4.2959	4.27603	79.408	34.7643	-2.28418	0.424161
204465_s_at	chr10q24.33	9118	INA	5.71046	4.15538	5.08025	3.94157	4.46398	3.57741	3.6234	3.33053	3.93102	3.67145	28.2893	12.4631	-2.26985	0.228969
209699_x_at	chr10p15-p14	1646	AKR1C2	10.8241	9.59693	10.1001	10.8301	10.869	9.69846	8.97293	9.42063	8.83796	9.62108	1475.14	652.746	-2.25991	0.215449
213438_at	chr1q32.1	23114	NFASC	7.5957	6.95205	7.17742	5.4586	5.47364	6.31624	5.12111	5.27438	5.08281	5.82757	110.082	48.7742	-2.25698	0.297571
203803_at	chr2p13.3	51449	PCYOX1	8.54462	5.59741	8.00955	8.61562	8.78707	7.43755	7.61366	7.06853	6.62244	6.13982	302.704	134.495	-2.25067	0.370823
226944_at	chr4p16.1	94031	HTRA3	4.86759	4.88716	4.66567	5.2949	7.34475	4.91179	4.30901	5.07452	4.27857	4.60796	57.1952	25.4827	-2.24447	0.361657
228728_at	chr7q31.31	79974	C7orf58	9.3733	7.62324	7.85529	8.04968	9.14869	7.64079	6.86543	7.82642	7.25207	7.34725	384.897	171.685	-2.24188	0.250037
203974_at	chrXp22.32	8226	HDHD1	7.52343	8.15596	6.79416	6.46291	7.98929	6.74587	6.01588	6.01042	6.57628	6.32521	184.502	82.4211	-2.23852	0.235804
213176_s_at	chr19q13.1-q13.2	8425	LTBP4	5.37785	4.93825	5.41354	6.35126	6.35126	4.35749	4.71771	4.96562	4.56301	4.50693	55.6299	24.8865	-2.23535	0.218192
220266_s_at	chr9q31	9314	KLF4	6.29645	5.75155	5.70387	7.4052	8.47743	6.08014	5.94712	5.52562	5.72635	6.48399	142.105	63.5742	-2.23525	0.379431
202017_at	chr1q42.1	2052	EPHX1	8.95961	9.02521	8.55027	10.5615	8.80756	8.90732	8.53783	8.11042	7.24631	7.78998	670.602	300.262	-2.23339	0.268065
212940_at	chr21q22.3	1291	COL6A1	6.14373	5.75012	7.20135	9.07096	8.38891	4.62816	7.61931	6.46358	6.65318	6.68126	228.943	102.577	-2.23193	0.427568
207788_s_at	chr8p21.3	10174	SORBS3	5.07969	5.77302	5.69851	6.90594	7.98132	5.33462	5.90946	5.63746	5.45078	5.16783	102.612	45.9848	-2.23142	0.363668
223492_s_at	chr2q37.3	9208	LRRFIP1	8.0949	7.33038	7.51489	6.3591	7.22469	6.82523	6.293	6.10828	6.13902	5.6475	169.781	76.2794	-2.22577	0.223759
236141_at	chr4q34.1	79804	NBLA00301	5.80685	4.60323	3.10625	3.18067	3.54034	3.3647	3.50935	3.12737	3.18068	3.28646	21.9199	9.85021	-2.22532	0.368634
210457_x_at	chr6p21	3159	HMGA1	3.79387	5.17862	4.01746	6.46773	5.75963	4.05574	4.29715	4.33892	4.33597	4.11643	41.7936	18.8134	-2.22148	0.347093
213164_at	chr21q22.12	6526	SLC5A3	8.60733	7.98485	8.28315	8.38395	9.99077	8.1071	8.10465	7.23756	7.55576	7.21851	461.273	207.797	-2.21983	0.256283
226304_at	chr19q13.12	126393	HSPB6	6.64345	7.90028	6.40954	6.17198	8.16647	6.52335	5.83267	6.53822	6.24529	5.13605	156.66	70.5887	-2.21933	0.28945
210196_s_at	chr19q13.2	5669	PSG1	3.13505	3.00695	5.41021	3.10742	2.94891	2.74842	2.66817	2.74362	3.09667	2.5844	15.1376	6.86512	-2.205	0.351086
240188_at	---	---	---	4.80922	4.14409	4.67682	4.16669	5.93222	3.75287	4.02611	4.14665	3.26678	3.47773	30.0634	13.6501	-2.20243	0.241563
216352_x_at	chr5q31	56112	PCDHGA3	3.79491	3.96803	3.95988	6.52699	5.21724	4.07203	4.51891	3.95563	3.54416	3.62462	34.9019	15.8521	-2.20173	0.384551
212992_at	chr14q32.33	113146	AHNAK2	10.4289	9.69295	8.44838	10.5401	10.0616	9.71189	9.11015	9.02793	7.47003	7.85911	1022.64	464.548	-2.20136	0.283607
230026_at	chr10q24.31	84545	MRPL43	6.56908	7.67516	6.77246	4.94277	4.9773	5.104	5.52596	5.44113	5.60317	5.37298	94.183	42.7929	-2.2009	0.370962
206371_at	chr11q13	2352	FOLR3	6.68287	5.45925	4.30205	4.06492	4.67872	4.88049	3.92506	4.18487	4.05607	4.01098	41.7621	19.118	-2.18444	0.340483
219791_s_at	chr4q34.1	79804	NBLA00301	6.5628	4.76798	3.94441	4.14428	4.15892	4.11188	4.20091	3.98522	3.35159	4.11928	34.5448	15.821	-2.18349	0.360136
225491_at	chr11p13-p12	6506	SLC1A2	5.87774	4.17735	3.2105	5.84289	3.39575	3.72485	3.51512	4.49479	3.27262	3.80823	30.8142	14.1746	-2.1739	0.41281
203065_s_at	chr7q31.1	857	CAV1	11.8429	11.4707	11.3169	11.0084	11.4753	9.73167	9.6211	11.1561	10.3694	10.2221	2793.95	1287.41	-2.17021	0.213701
230560_at	chr14q12	29091	STXBP6	5.6305	4.59022	4.09749	3.29738	3.02207	3.29851	2.86976	3.78589	3.33205	3.18455	21.74	10.0207	-2.1695	0.332097
209365_s_at	chr1q21	1893	ECM1	10.1471	9.85683	9.75516	10.761	10.3648	9.59495	9.25637	9.53837	8.40822	8.18717	1195.85	551.938	-2.16663	0.219573
223940_x_at	chr11q13.1	378938	MALAT1	5.8173	3.3222	8.2891	7.57983	8.2159	5.73455	6.13223	7.26085	5.87838	6.02734	173.567	80.1612	-2.16523	0.58548
242715_at	---	---	---	6.16217	4.46934	3.22704	3.28211	2.94895	3.81928	3.20124	3.32381	3.15919	3.77243	24.1157	11.185	-2.15607	0.47218
204526_s_at	chr2q11.2	11138	TBC1D8	6.86329	5.98697	5.96264	7.27059	6.88085	6.33868	5.56089	5.82878	4.7789	4.71377	102.895	47.7345	-2.15557	0.239232
204160_s_at	chr6p21.1	22875	ENPP4	6.59807	3.24999	3.68212	5.14012	4.84988	5.21374	2.85672	3.79789	4.14467	3.18668	36.6654	17.011	-2.15539	0.412552
236361_at	chr3p25.1	117248	GALNTL2	7.54158	5.96999	5.44136	5.29699	7.92768	6.50396	4.12018	6.00559	5.63267	5.51312	115.049	53.5358	-2.14901	0.393561
222817_at	chr16p11.2	80270	HSD3B7	7.65436	7.5317	6.39907	8.26113	8.31427	6.9717	6.67508	7.06785	6.31017	6.1065	219.199	102.024	-2.14851	0.252649
204151_x_at	chr10p15-p14	1645	AKR1C1	11.4867	10.2906	10.6535	11.3093	11.4886	10.1373	9.38923	9.8733	9.57745	10.7275	2228.81	1038.84	-2.14547	0.223411
204456_s_at	chr9q21.3-q22	2619	GAS1	5.69181	4.17424	6.25935	7.11336	7.03662	5.32568	5.70259	5.44207	4.79717	5.01356	83.2204	39.1521	-2.12556	0.373168
244885_at	---	---	---	3.01735	3.97003	5.8044	2.97663	2.9595	2.88094	3.06547	2.8596	3.91573	2.75894	19.0606	8.97138	-2.1246	0.432408
203498_at	chr6p12.3	10231	RCAN2	10.9392	9.33512	9.50077	10.5874	9.60771	10.1152	8.92116	9.78382	6.25392	6.84705	1130.51	533.368	-2.11957	0.304988
205462_s_at	chr2p25.1	3241	HPCAL1	6.11743	6.58862	4.80537	5.79254	5.18884	4.92555	4.63661	5.04498	4.72297	4.33597	57.1072	26.9767	-2.11691	0.239605
227123_at	chr1p32-p31	5865	RAB3B	7.6411	8.38628	6.68875	6.90064	4.24882	5.29958	6.40141	6.06241	6.66129	6.2214	155.174	73.3154	-2.11652	0.481442
201540_at	chrXq26	2273	FHL1	11.0849	11.1462	11.448	9.78771	11.7028	9.84185	10.2121	10.1351	10.6085	9.28476	2289.97	1082.67	-2.1151	0.252739
214290_s_at	chr1q21.2	723790 /// 8337	HIST2H2AA3 /// HIST2H2AA4	9.09436	8.57486	8.74336	8.30537	7.40212	7.695	6.81825	7.37738	7.28639	7.83836	368.397	174.262	-2.11404	0.2311
202566_s_at	chr10p11.2	6840	SVIL	5.6072	5.35632	4.65156	7.02672	6.11954	5.40776	4.51891	4.7094	4.63412	5.02394	62.9532	29.7814	-2.11384	0.288236
205627_at	chr1p36.2-p35	978	CDA	4.68055	5.82573	4.3234	4.30903	4.27032	3.5119	3.67817	4.14238	3.48564	3.80449	28.3003	13.4083	-2.11065	0.232422
202732_at	chr20q12-q13.1	11142	PKIG	10.0816	9.8352	9.63994	9.92734	9.99582	9.67333	8.62445	9.07325	7.97738	8.07369	957.922	454.254	-2.10878	0.215151
213313_at	chr9q34.11	23637	RABGAP1	8.29441	8.31382	9.56038	8.13315	8.41521	7.85853	7.39586	7.46015	7.78851	7.27992	401.862	190.618	-2.10821	0.218725
208703_s_at	chr11q23-q25|11q24	334	APLP2	9.18162	8.75798	8.45341	10.3215	9.82801	8.95253	8.08592	8.7364	8.09749	7.781	710.528	337.496	-2.1053	0.262786
227475_at	chr6p25	94234	FOXQ1	6.65022	6.90346	6.38499	5.15588	5.77826	4.66761	5.17606	4.91624	4.40013	6.22165	78.853	37.5012	-2.10268	0.25829
202067_s_at	chr19p13.3	3949	LDLR	6.45738	6.05441	6.19779	8.37939	8.55489	7.78148	6.53825	5.98631	4.93657	5.27908	187.364	89.1616	-2.1014	0.381048
1552715_a_at	chr4q32.1	59350	RXFP1	2.40788	2.44322	2.85355	3.00654	5.13669	2.53135	2.58632	2.49981	2.57758	2.51389	12.238	5.82477	-2.10102	0.405744
235666_at	chr10p13	8516	ITGA8	3.31786	3.98069	7.82532	4.10841	2.93797	5.52774	3.04437	3.86199	5.53206	4.08329	55.4955	26.4293	-2.09977	0.681748
225525_at	chr22q11.23	85379	KIAA1671	3.99537	4.39558	3.44281	5.04311	5.16688	3.58003	2.92014	3.64062	3.81105	3.26201	23.353	11.1259	-2.09899	0.246008
213820_s_at	chr15q26	80765	STARD5	7.32828	6.31733	4.92756	5.14327	5.34961	4.75588	4.95102	5.72256	4.70277	4.86013	69.4001	33.1679	-2.09239	0.334192
213413_at	chr2p16.3	11037	STON1	8.03842	6.3262	6.55532	6.46404	6.29239	6.52194	5.52151	5.62078	5.5518	5.77368	120.771	57.7309	-2.09196	0.258012
217553_at	chr7p15.3	256227	MGC87042	4.77012	7.4414	4.20853	4.95064	4.92782	5.64718	3.98984	4.39328	4.81227	4.27785	56.1901	26.9022	-2.08868	0.452616
202668_at	chr13q33	1948	EFNB2	6.41633	5.60725	6.29026	4.45299	7.27155	4.91484	5.19744	6.09699	5.26101	3.68717	77.7664	37.3073	-2.08448	0.345463
224919_at	chr21q22.11	64968	MRPS6	8.92662	8.73064	8.37639	8.51546	9.87571	7.93906	7.95016	7.80894	8.14959	7.79683	509.827	244.662	-2.08381	0.218633
219648_at	chr2q35	55686	MREG	6.23056	4.38997	4.40382	5.1875	5.54196	4.9637	3.98855	3.91243	4.31092	3.82157	40.0512	19.2246	-2.08333	0.267652
202145_at	chr8q24.3	4061	LY6E	7.75535	8.14869	7.69461	9.03541	8.62134	7.64318	7.13834	7.60321	7.00126	6.89022	325.11	156.393	-2.0788	0.222609
209676_at	chr2q32	7035	TFPI	5.11382	4.24011	3.90809	4.20626	5.27798	3.21815	3.14362	3.84667	3.72575	3.90809	25.1591	12.1545	-2.06993	0.228843
232914_s_at	chr11q14	54843	SYTL2	8.0784	6.50465	9.40601	5.75312	6.81806	8.10175	6.4603	7.02228	6.20568	4.09856	241.254	116.738	-2.06663	0.450201
212938_at	chr21q22.3	1291	COL6A1	5.8112	6.37322	6.85546	8.66929	8.33129	5.34472	7.68854	6.21604	6.03901	6.47811	196.808	95.2335	-2.06658	0.400307
226665_at	chr2p15	130872	AHSA2	4.25751	5.74952	6.05356	5.22103	5.86774	4.09002	4.50004	4.8702	4.20973	4.72398	47.0077	22.7672	-2.06471	0.247061
218843_at	chr2p23.3	64838	FNDC4	6.3129	6.86018	6.07443	7.29743	6.91909	5.90015	5.41315	5.82212	5.94535	5.38356	108.278	52.4548	-2.06422	0.213764
200696_s_at	chr9q33	2934	GSN	9.32206	8.56272	9.03422	9.456	9.5092	8.75316	7.91398	8.74293	7.57596	7.21646	594.701	288.125	-2.06404	0.225401
225868_at	chr17q25	91107	TRIM47	6.12338	5.58138	5.3954	6.71059	6.43879	5.80821	4.90058	5.04013	4.40493	4.91588	70.2338	34.0354	-2.06355	0.229548
218813_s_at	chr9q34	56904	SH3GLB2	4.74598	5.51681	4.59579	6.80441	5.6475	4.54453	5.45038	4.7882	3.91509	3.96433	51.7395	25.0774	-2.06319	0.305478
235696_at	---	---	---	5.88377	5.97261	6.53494	5.10797	5.4299	5.03017	4.42011	4.74428	4.85008	4.99506	58.4332	28.3238	-2.06304	0.216011
206665_s_at	chr20q11.21	598	BCL2L1	5.10461	5.89197	4.89411	6.25294	5.89968	4.69025	4.83339	4.43078	4.55828	4.72575	51.898	25.183	-2.06084	0.217477
207542_s_at	chr7p14	358	AQP1	3.75639	3.56806	4.15222	4.0599	7.98545	4.77808	5.72772	4.31675	5.21124	3.87329	62.6527	30.4118	-2.06014	0.669055
202554_s_at	chr1p13.3	2947	GSTM3	9.37068	9.20386	9.17412	8.65215	9.91817	9.32431	7.64206	7.87997	8.11679	7.6386	639.844	310.646	-2.05972	0.229845
213075_at	chr9q33.3	169611	OLFML2A	4.39442	3.8869	6.4663	7.14952	7.39872	6.04886	6.23758	4.6504	4.64438	4.33307	86.9938	42.3879	-2.05232	0.494166
205623_at	chr17p11.2	218	ALDH3A1	5.21833	3.74208	3.78709	4.74859	4.89442	3.54651	3.49496	3.88811	3.46338	3.3631	24.2076	11.8169	-2.04856	0.234574
228555_at	chr4q26	817	CAMK2D	7.05647	6.6747	6.11113	6.7054	7.43205	6.54178	5.46494	5.22436	5.92485	5.61423	116.289	56.8913	-2.04405	0.22296
231361_at	chr3q26.31	22871	NLGN1	3.81428	4.16714	4.53808	2.75947	2.99319	2.88114	2.54766	2.81753	2.74233	2.86727	13.9998	6.85042	-2.04364	0.253395
212937_s_at	chr21q22.3	1291	COL6A1	7.51715	7.98894	8.52046	10.0224	10.3519	7.65526	9.25042	7.81912	7.82932	8.13672	630.258	309.071	-2.0392	0.417288
211839_s_at	chr1p21-p13	1435	CSF1	4.54413	4.65759	4.7877	6.53094	5.53206	4.3756	4.12607	4.78356	4.16359	4.44387	42.9868	21.0893	-2.03833	0.284699
237094_at	chr22q13.32	25817	FAM19A5	4.03581	5.23157	4.49911	3.49684	3.12043	3.38898	2.89935	3.69528	2.99653	3.09	19.3145	9.4772	-2.038	0.281764
215071_s_at	chr6p21.3	8334	HIST1H2AC	9.32206	7.25462	8.86075	7.71149	7.30483	7.42791	6.66896	7.11486	7.42233	7.73989	325.074	159.572	-2.03717	0.322117
213258_at	chr2q32	7035	TFPI	8.52056	7.54135	7.65077	7.02326	8.57204	6.97574	5.76869	7.19561	7.01315	7.38327	253.027	124.619	-2.03041	0.262164
228399_at	chr2p24.1	130497	OSR1	6.21712	5.29767	4.68929	5.5229	5.21981	3.95269	3.96099	5.08272	4.68368	4.25727	44.5545	21.9537	-2.02948	0.231408
205479_s_at	chr10q24	5328	PLAU	7.36362	5.92222	6.11696	6.84786	7.78581	6.75405	5.6507	6.11404	5.74085	4.91315	126.121	62.2095	-2.02736	0.287907
214564_s_at	chr5q31	5098	PCDHGC3	4.27723	4.30521	4.04932	5.74377	5.1606	3.60346	3.77581	4.25818	3.72271	3.75711	29.0139	14.3421	-2.02298	0.251188
236892_s_at	chr17q21.32	404266	LOC404266	7.99392	4.92335	3.16566	3.23509	3.78073	5.33114	3.25161	2.71377	6.55818	2.66466	63.4801	31.3831	-2.02275	0.588977
1554685_a_at	chr15q24	57214	KIAA1199	5.19316	6.50081	5.92635	6.48268	7.21823	5.50763	6.10605	4.90373	4.91163	5.18887	85.2584	42.1771	-2.02144	0.26863
228158_at	chr1q21.1 /// chr2p11.1	645166 /// 654342	LOC645166 /// LOC654342	9.77842	9.13168	8.59398	8.9948	9.68455	8.55158	7.61623	8.52335	8.39252	8.17779	631.717	312.998	-2.01828	0.218499
208378_x_at	chr4q21	2250	FGF5	5.81314	5.1295	4.47676	3.78087	5.99448	4.3942	4.07565	4.31688	4.42956	3.94171	38.1994	18.9469	-2.01613	0.307295
225373_at	chr10q22.1	64115	C10orf54	6.43569	7.513	7.36935	7.40031	6.91366	6.17905	5.97819	6.83628	5.89107	5.64638	144.813	71.8396	-2.01578	0.217154
208712_at	chr11q13	595	CCND1	10.4243	9.86979	8.83228	9.40969	9.15099	8.29402	7.87865	8.44844	9.44647	8.62778	802.833	398.364	-2.01533	0.249304
1554062_at	chrXp22.33	7499	XG	9.80249	7.84584	8.50893	8.86874	8.73754	8.31139	7.92326	7.0875	7.6801	8.13127	476.327	236.377	-2.01511	0.261091
1553243_at	chr10p14	80760	ITIH5	4.72616	4.25836	4.40538	5.83516	5.74887	3.81758	3.82609	4.91315	3.82803	3.96242	35.5323	17.6408	-2.01422	0.267674
202510_s_at	chr14q32	7127	TNFAIP2	6.4503	6.65048	6.30789	6.56782	6.96718	5.92006	5.26346	4.79359	5.0914	6.34116	97.4235	48.3723	-2.01403	0.215901
242587_at	chr3q24	285195	SLC9A9	6.35645	5.13828	4.95535	7.05175	5.46439	5.67869	5.0664	4.99184	4.20057	4.74294	65.0015	32.3424	-2.00979	0.312934
36030_at	chr12p13.3	25900	IFFO1	8.07851	7.77219	6.81241	7.63041	7.66957	7.22696	6.82285	6.62049	5.94556	6.25484	200.612	99.881	-2.00851	0.222298
222862_s_at	chr1p31	26289	AK5	8.74183	8.97257	7.12975	8.85676	7.02885	7.68008	7.50909	7.53821	7.24538	6.70067	332.94	165.775	-2.00839	0.328609
1552367_a_at	chr7p21.3	85477	SCIN	3.63308	5.60904	3.60707	3.15767	3.14938	3.0623	2.99136	2.99136	3.59004	3.19417	18.2393	9.09047	-2.00642	0.375046
220327_at	chr3p12.1	389136	VGLL3	9.17931	7.95724	9.36153	8.22861	9.03974	8.54899	7.8969	8.2226	7.0417	6.78211	462.47	230.682	-2.0048	0.262417
203767_s_at	chrXp22.32	412	STS	7.53921	6.43657	6.46035	5.92338	7.49939	6.27608	5.46865	5.53931	6.32412	5.71256	120.462	60.1689	-2.00207	0.259027
227339_at	chr5q15	285704	RGMB	7.38058	7.98702	6.79725	7.36327	7.02673	6.24205	5.96463	6.79317	6.17146	6.52082	165.322	82.5895	-2.00173	0.214112
230482_at	chr1p31.1	81849	ST6GALNAC5	5.83909	5.10488	4.69827	3.78717	2.8571	3.21233	3.64896	4.7531	3.15673	3.55394	27.7341	13.8884	-1.99693	0.388407
218625_at	chr6p25.1	51299	NRN1	8.82453	8.67639	9.94702	9.21432	8.75826	8.86957	8.1412	8.57544	7.52514	6.96958	575.316	288.214	-1.99614	0.252964
208022_s_at	chr9q22.3	8555	CDC14B	6.69688	4.30395	6.56471	6.92635	7.06187	5.7642	5.85195	6.08715	4.81894	4.87982	94.6794	47.5523	-1.99106	0.368843
227530_at	chr6q24-q25	9590	AKAP12	8.34931	6.30277	6.71535	7.14109	9.44809	8.10908	7.22799	6.08049	6.94074	5.94637	269.959	135.641	-1.99024	0.444665
228636_at	chr8q13	27319	BHLHE22	3.629	2.83099	3.36457	5.66578	4.10719	3.01194	3.23559	3.34953	3.19565	3.62136	19.5575	9.82945	-1.98968	0.396688
1552914_a_at	chr15q23-q24	80381	CD276	5.19528	5.34528	4.93553	7.10617	6.66151	4.94778	5.59109	4.61085	5.0914	5.20695	69.3798	34.906	-1.98762	0.339918
1554798_at	chr2q37.3	25992	SNED1	4.70669	4.88567	5.24263	5.69103	7.43907	5.25147	5.20011	4.85796	4.89126	4.7538	63.7462	32.1021	-1.98574	0.413516
221885_at	chr7q34	27147	DENND2A	4.68022	5.09521	4.16024	4.99552	5.76368	3.56365	3.80601	4.53923	4.17113	3.95308	32.7863	16.5131	-1.98548	0.232653
205082_s_at	chr2q33	316	AOX1	6.4653	5.67696	6.53537	6.71421	6.59167	5.7932	5.58787	5.92104	4.46949	5.01496	86.7441	43.7258	-1.98382	0.226475
218345_at	chr7q36.1	55365	TMEM176A	4.01779	3.92627	3.85957	5.81067	4.98955	3.60835	3.46367	3.84552	3.87272	3.92627	26.763	13.4911	-1.98376	0.299312
205897_at	chr14q11.2	4776	NFATC4	4.86131	5.64284	5.44677	6.73492	6.78338	5.33266	4.86052	5.23844	4.9645	5.04247	67.8633	34.2558	-1.98108	0.28852
226728_at	chr19p13.11	376497	SLC27A1	7.51158	7.89652	7.99022	8.13776	7.95233	7.49539	7.12519	6.98217	6.0817	6.55351	240.872	121.626	-1.98042	0.213757
227816_at	chr17p13-p12	9423	NTN1	6.71687	4.67682	4.4738	6.62242	5.70144	5.84367	4.60867	5.01487	3.77777	4.67824	60.7101	30.6951	-1.97784	0.36367
232531_at	chr10q26.1	196047	EMX2OS	8.95072	8.32884	9.45662	9.43994	9.19325	8.46784	7.8784	8.62923	7.79176	7.71165	559.783	283.309	-1.97588	0.21897
213942_at	chr1p36.3	1953	MEGF6	5.55788	5.69071	6.12093	6.21509	4.26681	4.83748	4.1669	5.22604	4.74719	4.44698	52.3786	26.5297	-1.97434	0.273717
226136_at	chr12q21.2	11010	GLIPR1	8.53884	8.72383	8.07556	7.0389	7.75526	6.86205	6.46431	7.5454	7.52363	7.12789	282.407	143.061	-1.97403	0.254499
227791_at	chr3q24	285195	SLC9A9	8.11501	7.01444	6.57495	8.79528	6.81265	7.73117	6.59061	6.95192	5.4803	5.8838	211.709	107.269	-1.97362	0.344135
228501_at	chr3p25.1	117248	GALNTL2	7.14749	5.66592	4.58063	3.7751	7.27734	5.96192	4.1798	5.46529	5.39648	4.83181	77.0596	39.0471	-1.9735	0.524966
235010_at	chr11p15.3	729013	LOC729013	6.53218	5.75381	5.48743	5.51945	5.13631	5.3269	4.7062	5.11184	4.01604	4.41228	54.4827	27.6586	-1.96983	0.235301
212558_at	chr4q28.1	10252	SPRY1	4.18478	3.80679	4.05369	5.69363	6.39196	4.23077	4.83184	4.11803	3.88135	3.85211	36.9043	18.7593	-1.96725	0.416195
215821_x_at	chr19q13.2	5671	PSG3	6.34848	5.38268	7.58039	5.18313	4.20676	5.05612	4.7582	5.20288	5.10121	5.83806	73.8791	37.7386	-1.95765	0.47261
227067_x_at	chr1q21.2	388677	NOTCH2NL	5.38364	5.75898	5.13827	6.94852	7.61115	5.48748	5.99218	5.47641	5.33907	5.18785	90.03	45.9934	-1.95745	0.38494
209598_at	chr8p21.2	10687	PNMA2	3.55147	3.00336	2.97889	4.95201	5.77135	3.46311	2.86941	3.11856	4.33626	3.40794	22.6399	11.567	-1.95729	0.454214
211892_s_at	chr20q13.13	5740	PTGIS	6.39783	4.63297	4.06774	5.72737	6.68737	4.82215	5.30447	3.9085	4.72859	5.11785	56.3891	28.812	-1.95714	0.394292
218280_x_at	chr1q21.2	723790 /// 8337	HIST2H2AA3 /// HIST2H2AA4	7.83741	7.25998	7.64426	7.17508	7.09419	6.90955	5.77415	6.29607	6.21586	6.82309	172.64	88.2168	-1.95699	0.214041
211959_at	chr2q33-q36	3488	IGFBP5	11.535	9.37053	10.3136	7.20073	9.36105	9.02358	8.95384	10.3219	8.09402	8.43714	1141.36	583.232	-1.95696	0.515097
209047_at	chr7p14	358	AQP1	3.94843	3.39344	3.64183	3.70473	8.70131	5.58197	5.80307	4.19845	6.70964	3.62265	93.5437	47.8153	-1.95635	0.587703
218510_x_at	chr5p15.1	54463	FAM134B	5.85138	4.89595	3.83933	4.58884	6.63141	5.20982	4.85912	4.1113	4.06215	3.90872	45.0055	23.0078	-1.9561	0.390065
206298_at	chr10q11.22	58504	ARHGAP22	7.08336	7.3263	5.50319	7.02438	5.83539	6.25589	5.48289	5.84146	5.83631	5.12188	105.747	54.0875	-1.95511	0.292934
220945_x_at	chr12p13.2	54682	MANSC1	5.79997	4.48102	4.37618	4.0144	5.38056	4.4313	3.73261	3.77258	4.14407	3.80635	31.3264	16.0411	-1.95288	0.269911
228080_at	chr11q23.1	143903	LAYN	10.6754	10.316	9.64593	9.22237	8.87929	9.54619	8.53953	8.96205	8.64784	8.76112	955.906	490.682	-1.94811	0.273178
211663_x_at	chr9q34.2-q34.3	5730	PTGDS	4.15547	5.69539	6.92971	6.91332	5.9821	5.68492	5.2132	5.82778	4.72238	4.41045	75.0597	38.6005	-1.94453	0.390241
205083_at	chr2q33	316	AOX1	8.08512	6.64286	7.684	7.64954	7.52459	7.14371	6.84415	6.93999	5.58981	6.07849	192.411	98.9651	-1.94423	0.248564
211272_s_at	chr12q13.3	1606	DGKA	5.32823	5.26222	4.23285	4.72229	6.44188	4.99034	4.45779	4.11822	4.19413	4.2547	42.1377	21.7043	-1.94144	0.299219
228665_at	chr21q21.2	116159	CYYR1	6.79931	4.48312	4.60131	4.90215	3.98021	3.5056	5.7521	3.6944	3.5172	3.93537	40.7397	20.9896	-1.94095	0.384869
201474_s_at	chr17q21.33	3675	ITGA3	6.18711	6.85211	5.49817	5.38477	4.65494	4.79359	4.39985	5.6635	5.01208	4.5426	60.1126	31.0208	-1.93781	0.305657
1554574_a_at	chr22q13.31-qter|22q13.2-q13.31	1727	CYB5R3	9.9434	10.0189	9.44376	10.7894	10.9759	9.4438	9.6052	9.37634	9.21126	9.29238	1300.47	671.925	-1.93544	0.236735
228100_at	chr1p13.2	128344	C1orf88	5.806	4.28099	4.43563	5.37483	5.01493	4.53376	3.6473	4.11844	4.06207	4.21643	34.171	17.671	-1.93373	0.24494
236088_at	chr1p13.3	22854	NTNG1	6.899	6.26734	3.92023	3.70513	5.12665	5.12041	3.9829	4.05013	5.46521	4.51443	51.8986	26.8388	-1.93371	0.498256
213496_at	chr1p21.2	9890	LPPR4	4.68271	3.90809	3.84159	2.77991	2.95879	2.59667	2.79432	2.79168	3.20058	2.80665	13.9348	7.22003	-1.93002	0.278045
214875_x_at	chr11q23-q25|11q24	334	APLP2	8.57021	8.36587	8.3139	9.82257	9.3725	8.51485	7.83677	8.38632	7.75159	7.65096	519.308	269.1	-1.9298	0.258956
223537_s_at	chr12p13.3	81029	WNT5B	5.74033	6.87197	5.27095	6.38148	4.80552	5.28422	5.08279	5.24088	4.75372	4.8348	64.1071	33.2378	-1.92874	0.296709
204501_at	chr8q24.1	4856	NOV	6.75416	6.38422	5.55039	7.03361	7.11344	6.18726	5.34173	5.32423	5.75814	5.80646	101.565	52.7148	-1.92669	0.245719
223315_at	chr12q22	59277	NTN4	6.05961	6.28733	5.3982	4.65624	5.59901	4.09795	3.60981	3.56792	6.34324	3.70501	52.1323	27.0847	-1.92479	0.274955
201621_at	chr1p36.13	4681	NBL1	8.42907	8.15562	6.28665	8.84699	8.93011	7.67464	7.70187	7.81347	6.88002	6.72336	331.233	172.184	-1.92371	0.369785
226142_at	chr12q21.2	11010	GLIPR1	8.5289	8.88675	8.44182	6.78101	7.85049	6.9717	6.88353	7.55186	7.84567	7.08178	306.242	159.345	-1.92188	0.295619
203912_s_at	chrXq28	1774	DNASE1L1	8.49468	7.48138	7.53286	6.44374	6.36577	6.24492	6.72272	6.72892	6.31016	6.63121	178.822	93.2022	-1.91865	0.319088
209164_s_at	chr17q23.3	1534	CYB561	6.36577	6.14873	6.5143	8.24664	7.16498	6.15206	6.3123	6.29158	6.00863	6.08567	138.413	72.2433	-1.91593	0.311544
239908_at	---	---	---	3.78894	5.24509	3.54706	3.69664	3.852	3.08226	3.21279	3.49757	3.35802	3.02823	18.1685	9.48939	-1.91461	0.259869
230611_at	chr1p13.3	284612	SYPL2	4.33559	4.35223	3.80953	3.95598	5.49792	3.51331	3.38408	3.75974	3.37918	3.85572	23.069	12.0573	-1.91328	0.251464
209627_s_at	chr7p15	26031	OSBPL3	7.49425	7.45115	6.54601	7.15539	7.02353	6.97932	5.82083	6.25046	5.89557	5.8865	144.279	75.5053	-1.91085	0.218756
206396_at	chr9p24	6505	SLC1A1	4.99748	4.48872	5.29165	4.43888	6.38606	4.32135	4.10926	4.4174	4.59744	4.41058	39.778	20.819	-1.91066	0.291177
211006_s_at	chr20q13.2	3745	KCNB1	5.00733	2.76292	2.96957	2.89781	3.87478	2.73122	2.86294	2.91664	2.91186	2.85572	13.7813	7.24609	-1.90189	0.358555
235867_at	chr1p13.3	2947	GSTM3	5.25657	3.99164	4.101	4.20298	5.44595	4.0451	3.45141	3.72886	3.87656	3.87763	26.6608	14.0185	-1.90183	0.259388
227058_at	chr13q12.3	84935	C13orf33	8.80383	7.03275	6.75171	8.80705	8.97131	7.81017	6.9819	6.59791	7.80286	7.57552	327.086	172.351	-1.89779	0.389759
233814_at	chr5q21	1946	EFNA5	6.7409	4.79261	4.30637	5.89112	6.64629	5.14689	6.05909	4.56328	3.92859	4.61629	62.795	33.1003	-1.89711	0.386593
205756_s_at	chrXq28	2157	F8	6.87342	4.48785	5.642	4.73983	4.79826	4.64766	5.00254	4.10603	4.8103	4.71901	48.8331	25.7473	-1.89663	0.376064
223126_s_at	chr1q25	81563	C1orf21	6.39465	6.06225	5.64896	5.52322	6.30303	5.92703	4.9908	4.86572	4.87241	4.39328	65.2166	34.4203	-1.89472	0.225907
231042_s_at	---	---	---	5.83106	5.82136	4.08244	3.49791	3.99377	4.36576	4.08679	3.44839	4.04609	4.18938	31.5287	16.6578	-1.89273	0.414208
241994_at	chr2p23.1	7498	XDH	5.01516	4.17761	3.00889	5.28154	3.21849	3.2429	3.3479	4.01285	3.37359	3.35547	21.3375	11.2783	-1.8919	0.376265
215498_s_at	chr17q11.2	5606	MAP2K3	6.34487	6.95158	5.80443	5.22893	5.08898	5.2743	5.24792	5.0763	5.21833	4.81772	66.4967	35.1738	-1.89052	0.286479
239336_at	---	---	---	6.51428	6.39151	7.74917	5.55239	4.5761	5.4088	5.93837	5.44334	5.43212	5.74576	92.2579	48.8305	-1.88935	0.444952
210984_x_at	chr7p12	1956	EGFR	6.20023	5.33561	5.53399	7.04841	6.84079	5.35964	5.6298	5.41184	5.09465	5.59236	81.4474	43.1127	-1.88918	0.279966
207350_s_at	chr1q24-q25	8674	VAMP4	7.62807	6.12245	5.52246	6.35149	6.16172	6.12363	5.68297	5.42313	5.12248	5.59566	93.3412	49.4399	-1.88797	0.297269
209406_at	chr6p12.1-p11.2	9532	BAG2	9.57417	9.04361	8.92106	8.51555	8.62092	7.79458	7.92089	8.52665	8.08372	7.9022	506.875	268.734	-1.88616	0.214282
238226_at	chr13q34	348013	FAM70B	4.821	3.84911	4.30415	5.55936	4.2634	4.17141	3.37019	3.98848	3.699	3.46885	25.7585	13.6581	-1.88595	0.258505
232235_at	chr18q22.1	92126	DSEL	9.21156	8.44588	7.88197	7.33792	7.97474	7.53796	7.60437	7.55286	6.42078	7.56691	318.161	168.701	-1.88594	0.283373
205390_s_at	chr8p11.1	286	ANK1	4.74085	4.16133	3.8253	3.69554	4.44324	3.38309	3.06547	3.34353	3.45492	3.27715	18.7035	9.92307	-1.88485	0.17183
239039_at	---	---	---	5.37523	4.45655	5.27249	6.00496	6.07314	4.78961	4.59298	4.69464	4.35999	4.68709	46.7325	24.7965	-1.88464	0.246978
233181_at	---	---	---	3.61776	3.97905	4.84668	4.06266	4.30009	3.20576	3.18526	3.62257	3.33691	3.12555	18.6458	9.89425	-1.8845	0.214475
229308_at	chr18q11.2	147463	ANKRD29	5.51212	3.70609	3.70258	3.63638	4.22969	3.82633	3.55295	3.28102	3.33411	3.15337	20.5807	10.9249	-1.88384	0.303326
206693_at	chr8q12-q13	3574	IL7	4.96152	2.84282	2.87527	5.5048	4.76075	4.85666	3.44492	3.10172	2.74333	2.92562	23.637	12.5484	-1.88366	0.422765
225496_s_at	chr11q14	54843	SYTL2	7.67547	5.76854	9.31864	6.55897	7.36358	8.32531	6.46928	7.02524	5.80117	4.24514	231.292	122.867	-1.88245	0.438678
210138_at	chr8q	8601	RGS20	4.85983	5.28668	3.41132	3.05905	3.14338	2.891	3.24424	3.41091	3.67077	3.43848	19.1763	10.2213	-1.8761	0.398192
213906_at	chr8q22	4603	MYBL1	8.14978	7.79232	4.50826	4.44477	5.09634	4.4275	4.34722	6.87615	6.50179	5.95266	116.886	62.3797	-1.87378	0.599784
215836_s_at	chr5q31	26025 /// 5098 /// 56097 /// 56098 /// 56099 /// 56100 /// 56101 /// 56102 /// 56103 /// 56104 /// 56105 /// 56106 /// 56107 /// 56108 /// 56109 /// 56110 /// 56111 /// 56112 /// 56113 /// 56114 /// 8641 /// 9708	PCDHGA1 /// PCDHGA10 /// PCDHGA11 /// PCDHGA12 /// PCDHGA2 /// PCDHGA3 /// PCDHGA4 /// PCDHGA5 /// PCDHGA6 /// PCDHGA7 /// PCDHGA8 /// PCDHGA9 /// PCDHGB1 /// PCDHGB2 /// PCDHGB3 /// PCDHGB4 /// PCDHGB5 /// PCDHGB6 /// PCDHGB7 /// PCDHGC3 /// PCDHGC4 /// PCDHGC5	8.63141	8.85508	8.57969	10.3264	9.96541	8.85924	8.86833	8.7373	7.98283	8.08125	705.182	376.463	-1.87318	0.313244
1555673_at	---	730755	LOC730755	3.6341	7.0939	3.36779	2.58659	2.80088	3.11725	2.931	3.21205	5.74165	3.69252	34.4645	18.4012	-1.87295	0.652746
224812_at	chr7p15.2	11112	HIBADH	8.97348	7.50648	7.98423	7.49533	8.24434	7.50388	6.8517	7.81757	7.11757	6.61187	284.28	151.854	-1.87207	0.25945
206165_s_at	chr1p22.3	9635	CLCA2	4.66335	2.42226	2.5419	3.4168	2.94765	2.89432	2.41333	2.46157	2.50993	2.43111	10.9837	5.87184	-1.87057	0.349496
209387_s_at	chr3q21-q25	4071	TM4SF1	4.958	4.58507	2.59751	2.91157	3.33839	2.74429	2.99367	3.00278	3.50068	3.02397	15.755	8.42682	-1.86963	0.395412
206163_at	chr13q13	4081	MAB21L1	7.96889	6.88655	7.65659	5.07878	4.8032	7.41757	5.99295	4.91924	3.62715	5.93193	126.47	67.6637	-1.86909	0.455107
209911_x_at	chr6p21.3	3017	HIST1H2BD	8.40024	6.71557	7.71293	7.00131	7.01569	6.81098	5.96736	6.2684	6.62236	7.09647	182.054	97.4617	-1.86796	0.2756
1552301_a_at	chr17q11.2	84940	CORO6	3.91302	3.95738	3.79749	4.35017	5.12165	3.64298	3.22753	3.4744	3.31327	3.38803	19.9427	10.6765	-1.8679	0.225402
201508_at	chr17q12-q21.1	3487	IGFBP4	10.1046	10.4108	10.109	11.1691	11.01	9.96906	9.99705	9.8253	9.27966	9.44889	1586.33	850.36	-1.86549	0.226086
205341_at	chr19q13.3	30846	EHD2	6.01607	6.56714	6.39563	7.71843	7.40493	5.90709	6.27003	6.44698	5.78792	5.77415	124.763	66.8804	-1.86547	0.274356
213606_s_at	chr17q25.3	396	ARHGDIA	4.17035	5.33539	3.89279	5.80261	5.45899	3.66215	4.79394	3.86895	4.36818	4.09892	34.6074	18.5596	-1.86466	0.317733
202587_s_at	chr9q34.1	203	AK1	9.23411	9.04917	8.43992	9.53176	9.56664	8.38055	8.50206	8.38737	8.29177	8.00582	595.547	320.218	-1.85982	0.214855
221269_s_at	chr1p36.11	83442	SH3BGRL3	10.8068	10.9343	9.90027	10.7602	11.0516	9.91559	9.87617	10.0699	9.82048	9.49378	1712.14	921.11	-1.85878	0.215071
219952_s_at	chr19p13.2	57192	MCOLN1	6.83607	6.53042	6.303	6.83926	6.85154	5.11811	4.95513	6.07443	6.16015	6.18602	103.127	55.4921	-1.85841	0.22277
212801_at	chr12q24	11113	CIT	7.00872	6.33087	5.15745	5.7132	7.793	5.68029	5.05181	6.40351	5.96357	5.58787	103.842	55.9209	-1.85694	0.397512
239340_at	---	---	---	5.54126	3.1658	3.0083	2.73448	2.98163	3.37667	3.02168	2.99937	2.77871	3.12537	15.6284	8.4186	-1.85641	0.497842
212552_at	chr2p25.1	3241	HPCAL1	7.83455	7.88982	6.89365	7.53915	6.77149	6.60182	6.32392	6.94857	6.57206	6.28959	175.918	94.8257	-1.85518	0.226691
220941_s_at	chr21q21.1	54149	C21orf91	5.30215	4.3409	3.93601	4.56201	3.79308	3.33625	3.34468	3.52529	4.06019	3.60811	22.5019	12.1296	-1.85512	0.245019
212590_at	chr11p15.2	22800	RRAS2	10.1391	9.64456	9.1782	9.00729	9.18015	8.35159	8.36591	8.97884	8.61462	8.60222	720.414	388.339	-1.85512	0.21768
202286_s_at	chr1p32	4070	TACSTD2	6.1627	5.11662	3.40298	3.45816	3.67857	3.90705	3.43248	4.40607	3.66572	4.01825	28.1414	15.1788	-1.854	0.491377
209079_x_at	chr5q31	26025 /// 5098 /// 56097 /// 56098 /// 56099 /// 56100 /// 56101 /// 56102 /// 56103 /// 56104 /// 56105 /// 56106 /// 56107 /// 56108 /// 56109 /// 56110 /// 56111 /// 56112 /// 56113 /// 56114 /// 8641 /// 9708	PCDHGA1 /// PCDHGA10 /// PCDHGA11 /// PCDHGA12 /// PCDHGA2 /// PCDHGA3 /// PCDHGA4 /// PCDHGA5 /// PCDHGA6 /// PCDHGA7 /// PCDHGA8 /// PCDHGA9 /// PCDHGB1 /// PCDHGB2 /// PCDHGB3 /// PCDHGB4 /// PCDHGB5 /// PCDHGB6 /// PCDHGB7 /// PCDHGC3 /// PCDHGC4 /// PCDHGC5	7.97178	8.26597	7.83585	9.60919	9.17351	8.34915	7.97609	8.0566	7.32073	7.26102	429.154	231.477	-1.85398	0.307564
211823_s_at	chr12q24.31	5829	PXN	4.17328	4.81411	4.22221	5.72892	5.58598	3.97163	4.14219	4.44559	4.23059	3.96191	33.1817	17.8984	-1.85389	0.277569
228411_at	chr2q33.3	117583	PARD3B	6.72531	6.13127	6.67847	6.13307	7.07005	6.32293	6.01079	5.50997	4.89824	5.34264	96.5772	52.1007	-1.85366	0.232636
206074_s_at	chr6p21	3159	HMGA1	8.08202	9.36682	7.13927	8.82486	9.51253	7.96582	7.73441	8.35524	8.04215	7.35689	451.208	243.591	-1.85232	0.365116
228384_s_at	chr10q24.2	84795	PYROXD2	7.41577	7.1572	6.76518	7.28454	6.70872	6.63821	6.53651	6.1299	5.53648	5.90061	136.553	73.7245	-1.85221	0.21544
202245_at	chr21q22.3	4047	LSS	9.29574	8.87192	8.79901	10.2649	9.84766	9.42268	8.79915	8.71617	7.55292	7.99939	738.833	399.197	-1.8508	0.284727
204864_s_at	chr5q11	3572	IL6ST	4.71265	4.09268	4.61862	6.09854	6.93544	5.54091	5.33763	3.98454	4.28694	4.12798	51.7543	27.9657	-1.85064	0.448714
243813_at	---	---	---	4.60059	4.82612	7.62649	4.69025	8.15907	5.06157	5.45505	4.79294	5.66214	7.21372	112.379	60.8119	-1.84797	0.600835
214036_at	chr5q21	1946	EFNA5	5.95957	4.93046	4.91599	5.905	6.35696	4.6602	4.91963	5.28761	4.37451	4.80627	52.9606	28.6664	-1.84748	0.260823
204954_s_at	chr19q12-q13.1	9149	DYRK1B	4.09272	4.46835	4.60394	4.89933	5.67505	4.03991	3.70702	4.44785	3.79086	3.70665	28.8904	15.6458	-1.84653	0.24673
205286_at	chr20q13.2	7022	TFAP2C	7.5721	7.91578	6.80657	8.15586	7.48545	7.00177	6.98883	6.88839	6.31378	6.53604	201.626	109.198	-1.84643	0.228068
229518_at	chr1p36.11	115572	FAM46B	3.58074	4.29392	5.55635	3.3659	4.41685	3.62438	3.2762	3.72574	3.61525	3.62849	22.0615	11.9745	-1.84237	0.332329
212091_s_at	chr21q22.3	1291	COL6A1	8.53875	8.97204	9.54269	10.8576	10.6245	9.12155	9.85471	8.93005	8.56248	8.63049	1010.81	549.009	-1.84115	0.385777
207345_at	chr5q11.2	10468	FST	8.33348	8.43385	6.96886	7.67106	7.32816	7.17707	6.71611	7.25441	7.33995	6.01256	231.63	125.821	-1.84095	0.273994
204653_at	chr6p24	7020	TFAP2A	3.50678	4.19128	5.11696	4.60997	3.81946	3.47492	3.20715	3.46057	3.72046	3.50937	20.575	11.1863	-1.8393	0.251036
213274_s_at	chr8p22	1508	CTSB	9.83968	8.82643	8.69703	10.3591	9.50317	8.77482	8.1553	9.29977	8.38983	8.61122	764.88	415.965	-1.83881	0.280554
228171_s_at	chr16q22.1	25894	PLEKHG4	6.51167	6.95627	6.82658	6.70408	6.1421	6.35098	5.34858	5.99069	5.66074	5.22854	100.763	54.8085	-1.83845	0.216566
203409_at	chr11p12-p11	1643	DDB2	7.61056	7.88124	7.16216	7.99609	7.48623	7.23257	6.72336	7.12485	5.97478	6.49997	201.808	109.805	-1.83788	0.221422
208131_s_at	chr20q13.13	5740	PTGIS	11.2838	9.01983	7.72714	10.3714	11.3676	9.9445	10.0546	8.41776	8.93533	10.012	1438.24	782.58	-1.83782	0.542374
204933_s_at	chr8q24	4982	TNFRSF11B	9.4755	9.17979	9.59681	11.279	9.92665	8.32278	9.83577	9.9331	8.42167	8.82916	1104.86	601.868	-1.83572	0.340556
235471_at	chr10q11.23	196740	C10orf72	6.58691	6.85523	6.59001	7.22342	8.1205	7.1976	6.23525	6.33959	5.78331	5.42637	147.197	80.2374	-1.83452	0.284953
1552701_a_at	---	114769	CARD16	5.44248	5.97005	4.82424	3.52953	3.10385	4.10986	4.30183	4.32155	3.67554	3.87354	30.9292	16.8838	-1.83189	0.47194
210664_s_at	chr2q32	7035	TFPI	7.64101	7.11896	7.03697	6.06168	6.76089	5.81663	5.47647	6.66991	5.95308	6.45614	129.035	70.4916	-1.83051	0.255951
209037_s_at	chr11q13	10938	EHD1	5.65475	6.69174	5.36796	5.99896	6.00945	4.58453	4.88928	5.01699	5.67048	5.3133	64.685	35.3402	-1.83035	0.235341
215037_s_at	chr20q11.21	598	BCL2L1	4.99521	5.47617	4.27389	6.2204	5.51714	4.70763	4.41778	4.13565	4.77918	4.67793	43.2224	23.6274	-1.82933	0.279539
236675_at	chr17p13.3	6117	RPA1	5.88074	6.28931	4.95069	5.92313	4.13278	4.54467	4.0993	5.28876	4.80796	4.7678	49.256	26.9649	-1.82667	0.335866
210310_s_at	chr4q21	2250	FGF5	5.61335	5.41877	4.67445	4.81362	4.75582	4.26493	4.24496	4.45238	4.45163	3.64122	34.4813	18.8875	-1.82561	0.21956
220115_s_at	chr5p14.2	1008	CDH10	5.92459	2.86498	3.00889	3.15032	3.80319	3.58913	2.85069	3.35807	3.80743	3.41702	19.7827	10.8368	-1.82551	0.55078
238736_at	chr6q21	5980	REV3L	6.28338	6.39534	6.45966	5.37916	5.63711	5.01926	5.18242	5.70571	4.6157	5.37916	68.2933	37.4138	-1.82535	0.233535
227463_at	chr17q23.3	1636	ACE	4.59372	4.32778	4.76065	5.42658	5.00149	3.96166	4.25286	4.32155	3.6938	3.65695	29.2756	16.0389	-1.82529	0.216822
224396_s_at	chr9q22	54829	ASPN	2.97264	3.0694	6.88178	3.27698	3.0717	4.83176	3.828	3.26276	4.49898	3.0978	30.4548	16.69	-1.82473	0.674673
219412_at	chr11q14	23682	RAB38	4.73228	4.64265	3.10352	3.493	4.50327	3.38193	3.27529	3.5749	3.22616	3.3485	18.8184	10.3134	-1.82467	0.281955
232298_at	chr3q25.1	401093	LOC401093	4.63967	4.49609	4.80008	4.26569	5.85203	4.24973	4.03811	3.73873	4.44041	3.7066	30.4699	16.7138	-1.82304	0.257131
227088_at	chr4q27	8654	PDE5A	4.97168	5.3001	4.19873	2.93559	2.98916	3.15537	3.13535	3.22699	4.29667	3.4288	20.9462	11.4963	-1.822	0.418356
219011_at	chr19q13.33	57664	PLEKHA4	4.99371	5.63506	5.9617	6.57368	6.62052	5.29728	5.13012	5.65018	4.83212	5.0169	67.5056	37.0849	-1.8203	0.270542
205543_at	chr4q28	22824	HSPA4L	5.53662	3.47877	3.43903	4.82726	4.29534	3.9424	3.72447	3.56423	3.47317	3.64603	23.2872	12.809	-1.81804	0.350045
212463_at	chr11p13	966	CD59	9.6816	9.21714	8.65351	10.1049	9.34906	9.2841	8.18987	8.55615	8.59742	8.16076	714.492	393.072	-1.81771	0.247397
205717_x_at	chr5q31	26025 /// 5098 /// 56097 /// 56098 /// 56099 /// 56100 /// 56101 /// 56102 /// 56103 /// 56104 /// 56105 /// 56106 /// 56107 /// 56108 /// 56109 /// 56110 /// 56111 /// 56112 /// 56113 /// 56114 /// 8641 /// 9708	PCDHGA1 /// PCDHGA10 /// PCDHGA11 /// PCDHGA12 /// PCDHGA2 /// PCDHGA3 /// PCDHGA4 /// PCDHGA5 /// PCDHGA6 /// PCDHGA7 /// PCDHGA8 /// PCDHGA9 /// PCDHGB1 /// PCDHGB2 /// PCDHGB3 /// PCDHGB4 /// PCDHGB5 /// PCDHGB6 /// PCDHGB7 /// PCDHGC3 /// PCDHGC4 /// PCDHGC5	8.06786	8.44132	7.99736	9.78247	9.35324	8.46	8.27334	8.21453	7.47983	7.54464	481.238	264.76	-1.81764	0.320849
213343_s_at	chr11q13.4-q13.5	81544	GDPD5	5.95568	6.11046	5.82894	6.54954	7.25684	5.7244	5.26636	5.55072	5.64088	5.67504	86.923	47.8447	-1.81677	0.240578
204420_at	chr11q13	8061	FOSL1	6.83617	7.65576	5.48443	8.17345	7.0992	5.85315	6.12038	6.82486	6.49674	6.67385	157.3	86.6297	-1.81578	0.387319
230418_s_at	chr14q24.1	57452	GALNTL1	6.02277	3.4008	3.58952	4.93628	6.45845	5.02929	5.14356	4.23646	3.58572	3.88105	41.2351	22.7188	-1.81502	0.515204
227243_s_at	chr10q26.3	253738	EBF3	6.03899	4.98255	4.48785	4.14942	4.75719	4.51482	4.31859	3.73226	4.23801	3.98041	32.919	18.1518	-1.81354	0.289446
227145_at	chr10q24	84171	LOXL4	10.8707	9.86405	8.62633	10.5729	9.36405	9.02749	9.92266	10.0771	7.79889	7.43833	1076.35	593.755	-1.81279	0.361241
1556641_at	chr3q26.2	57709	SLC7A14	3.09358	3.96616	3.22616	3.03626	5.33206	3.11516	3.12019	3.12644	3.23578	3.28826	16.4017	9.05646	-1.81105	0.400645
234118_at	---	---	---	3.69006	4.64032	3.1665	3.3527	2.95944	2.891	2.78725	2.8834	2.73498	2.89402	12.9636	7.15815	-1.81103	0.261951
231955_s_at	chr7p15.2	11112	HIBADH	6.82599	5.37827	5.70575	6.03346	5.85177	5.45621	5.33965	5.36645	4.95476	4.69972	66.0987	36.5298	-1.80945	0.240495
211607_x_at	chr7p12	1956	EGFR	5.61332	4.91199	5.33539	6.70549	6.7105	4.97663	5.69876	4.98936	4.85656	5.22675	65.7054	36.3216	-1.80899	0.321436
205125_at	chr3p22-p21.3	5333	PLCD1	7.5131	7.32723	6.63292	7.98276	7.9625	6.91853	6.77732	6.85185	6.32369	6.58865	188.979	104.503	-1.80836	0.236026
215489_x_at	chr19p13.11	9454	HOMER3	7.14289	8.13924	6.52287	8.04841	6.66447	6.43761	6.83203	6.70508	6.44956	6.58433	176.279	97.6608	-1.80501	0.29567
228269_x_at	chr2q21.1	30818	KCNIP3	5.80136	5.65061	5.27712	5.84174	6.32495	4.88363	5.30179	5.34285	4.48621	4.63271	56.4595	31.354	-1.80071	0.218876
217354_s_at	chr10q23.1-q23.3	3257	HPS1	5.62359	6.02059	4.63662	5.66738	6.07107	4.98257	5.35132	4.21759	4.7105	4.68959	51.4302	28.6062	-1.79787	0.254074
209721_s_at	chr12p13.3	25900	IFFO1	8.45642	8.14333	7.47503	8.74473	7.25946	7.85683	7.61227	7.26216	6.29848	6.86024	278.821	155.177	-1.7968	0.2859
202350_s_at	chr8q22	4147	MATN2	6.62658	8.27673	5.1636	4.55183	6.13645	6.19414	5.13012	6.48369	5.55936	5.78465	107.717	60.0025	-1.79521	0.580454
1568999_at	chr19q13.2	5672	PSG4	3.24266	4.95077	3.71745	3.26495	2.88453	2.74429	2.79666	2.9038	3.39408	2.93775	14.1087	7.86157	-1.79464	0.32781
37022_at	chr1q32	5549	PRELP	5.65291	5.43294	5.58589	5.75702	7.46313	5.39659	5.1237	5.50804	5.382	5.44074	74.4152	41.5263	-1.792	0.347306
208704_x_at	chr11q23-q25|11q24	334	APLP2	9.99348	9.32554	9.53898	10.6225	10.5737	9.7463	8.88995	9.50693	9.0694	8.8951	1101.07	614.831	-1.79085	0.25696
235173_at	chr3q25.1	401093	LOC401093	7.17798	7.08773	7.67741	7.58742	7.81222	6.90203	6.09217	6.93764	6.89509	6.2265	180.524	100.861	-1.78983	0.216292
211974_x_at	chr4p15.2	3516	RBPJ	9.76707	9.64086	9.04055	9.75057	11.0114	9.48742	8.82519	9.02239	9.42273	8.92017	1024.39	572.425	-1.78957	0.294936
219488_at	chr22q13.2	53947	A4GALT	5.13012	5.21957	5.30655	6.02285	6.27252	5.08318	4.22198	4.89433	4.78224	5.01209	50.837	28.4173	-1.78894	0.239768
208729_x_at	chr6p21.3	3106	HLA-B	8.56265	9.72317	10.9165	10.7947	10.1465	9.95952	9.25428	9.71915	8.48867	9.18595	1213.2	678.171	-1.78893	0.372915
218376_s_at	chr6q21	64780	MICAL1	7.17533	8.0042	7.68813	7.78855	8.34129	7.35308	7.36608	7.31838	6.55955	5.95694	230.589	128.903	-1.78886	0.251176
201531_at	chr19q13.1	7538	ZFP36	7.70685	7.72227	8.03325	8.81813	8.99413	7.95775	7.11036	7.75289	7.2897	7.32147	328.669	183.781	-1.78838	0.261921
223044_at	chr2q32	30061	SLC40A1	4.9179	3.82854	7.49918	5.68653	6.76133	7.27059	4.09754	3.82207	4.09388	3.67163	77.0675	43.0976	-1.78821	0.407995
213791_at	chr8q23-q24	5179	PENK	3.0443	3.24569	4.51059	3.95168	7.71909	3.4455	3.00386	3.70666	5.90154	5.84336	53.3416	29.833	-1.78801	0.664403
223216_x_at	chr8p21.1	55893	ZNF395	5.30183	6.04267	6.88644	7.01777	7.24372	6.12453	6.29794	5.97397	5.12073	5.187	100.964	56.5056	-1.78681	0.327676
202196_s_at	chr11p15.2	27122	DKK3	9.81274	8.96428	8.01866	7.9759	6.56811	7.84082	7.57214	8.64143	7.38117	7.09537	400.961	224.468	-1.78627	0.469558
244058_at	chr10q11.23	196740	C10orf72	5.15164	5.33496	5.17542	5.82985	6.83134	5.64826	5.13076	5.01562	4.40604	4.29822	56.561	31.6824	-1.78525	0.307558
204395_s_at	chr10q26.11	2869	GRK5	6.28625	6.04016	6.01721	6.88905	6.78196	5.74455	5.9499	5.58834	5.33239	5.36734	87.4383	49.0225	-1.78363	0.215713
230799_at	chr2p21	100134259	LOC100134259	6.12368	7.18792	7.10047	5.75638	6.53955	5.70643	4.90682	5.68945	6.65187	5.52797	99.9697	56.1036	-1.78188	0.282668
209850_s_at	chr11q13	10435	CDC42EP2	6.6021	7.32828	6.3942	6.65424	7.39676	6.19536	6.53092	6.31556	5.28166	5.88071	122.241	68.6437	-1.7808	0.241284
212097_at	chr7q31.1	857	CAV1	12.1175	11.8808	11.3577	11.0127	11.5074	10.4564	10.1085	11.4021	10.8607	10.8229	3163.26	1777.24	-1.77988	0.23686
222696_at	chr17q23-q24	8313	AXIN2	5.05394	5.24056	4.97195	5.26078	7.39987	5.64217	5.48885	4.93814	4.57003	4.63809	61.9263	34.8316	-1.77788	0.444818
204932_at	chr8q24	4982	TNFRSF11B	9.10134	8.53982	8.45385	8.15466	7.85912	6.73601	8.11529	7.87854	7.50093	7.69169	357.844	201.42	-1.77661	0.24776
210130_s_at	chr11q13	7108	TM7SF2	4.48075	4.13252	4.36039	5.3686	5.81947	4.23246	4.38389	4.37874	3.8752	3.7986	31.6389	17.8135	-1.77612	0.296575
225647_s_at	chr11q14.2	1075	CTSC	7.23732	9.32427	7.44989	5.32667	4.73338	6.42225	6.6469	8.15784	5.87847	5.6883	206.7	116.393	-1.77588	0.627124
208255_s_at	chr19p12	23770	FKBP8	5.85306	6.3696	6.33828	7.55619	7.55747	6.11426	6.54774	6.31346	5.66168	5.45264	119.597	67.3553	-1.77562	0.322073
218921_at	chr11p15.5	59307	SIGIRR	5.1188	6.19678	5.14033	6.21376	5.6411	5.14767	4.79649	5.22167	4.53657	4.75194	53.4988	30.1413	-1.77493	0.240525
203939_at	chr6q14-q21	4907	NT5E	10.2295	9.81491	8.89209	10.4559	11.0364	9.91908	9.13758	9.456	9.60565	8.70537	1216.25	686.043	-1.77285	0.326647
212730_at	chr15q26.3	23336	SYNM	5.17445	4.659	3.75099	4.7612	5.87347	4.80154	3.85119	4.35451	4.01844	3.53944	32.117	18.1218	-1.77228	0.321133
208493_at	chr7p15.2	3207	HOXA11	4.30432	4.31746	4.85532	5.71557	4.9307	3.67676	4.70487	4.24343	3.49047	4.05069	30.3379	17.1241	-1.77165	0.266679
208702_x_at	chr11q23-q25|11q24	334	APLP2	9.89066	9.51778	9.47635	10.7822	10.4386	9.67483	9.02377	9.42753	9.21158	8.99831	1108.69	626.148	-1.77066	0.250473
226211_at	chr14q32	55384	MEG3	5.58062	2.93329	3.93093	3.47321	6.34822	3.24686	3.64915	4.12336	3.23628	5.4396	32.6646	18.458	-1.76967	0.529997
203421_at	chr11p11.2	9537	TP53I11	5.1027	5.66747	6.02855	6.03252	5.50284	4.95608	4.96195	5.2216	4.7351	4.43877	52.2537	29.568	-1.76724	0.216302
213248_at	chr6p12.2	730101	LOC730101	5.40161	5.75155	4.61256	3.76821	3.50229	3.47492	4.26481	4.22858	4.27493	3.8005	29.1134	16.4764	-1.76698	0.39907
226869_at	chr1p36.3	1953	MEGF6	6.80405	7.30552	7.76855	8.15758	4.36274	6.56009	5.71473	6.69736	6.76209	6.50344	158.822	89.9843	-1.76499	0.542147
212736_at	chr16p13.11	89927	C16orf45	8.49108	7.67535	8.11415	9.40905	9.15102	8.0767	7.9934	7.73092	7.50529	8.05161	417.927	236.852	-1.76451	0.292532
210735_s_at	chr15q22	771	CA12	4.76422	7.01278	5.35696	4.3872	7.75254	6.12819	5.35836	4.9038	5.50579	5.89839	86.7744	49.1979	-1.76378	0.589715
200862_at	chr1p32.3	1718	DHCR24	8.0808	7.66385	7.57757	8.73999	8.20395	7.97861	7.48234	7.5782	6.32224	6.39808	277.398	157.301	-1.76349	0.271253
220994_s_at	chr14q12	29091	STXBP6	5.64165	5.67142	5.28603	5.50135	3.35388	3.96208	4.12667	5.67987	3.78607	3.67068	39.0852	22.1694	-1.76303	0.364268
37005_at	chr1p36.13	4681	NBL1	9.72142	9.25258	7.32766	9.78657	9.39355	8.56628	8.59189	8.83911	8.15945	8.17852	634.109	359.703	-1.76287	0.38906
215807_s_at	chr3p21.31	5364	PLXNB1	4.76151	4.71878	4.48277	5.63345	6.62938	5.15143	4.81582	4.55882	4.25429	4.39505	44.8916	25.4798	-1.76185	0.373831
209679_s_at	chr12q13.13	57228	SMAGP	6.84302	7.73897	6.03219	6.72975	7.30473	6.54178	6.4603	6.37543	5.91469	5.61475	131.623	74.7143	-1.76169	0.278029
219514_at	chr9q34	23452	ANGPTL2	6.27274	6.08998	6.44609	8.1257	7.55498	7.22128	6.09409	6.15098	5.66503	5.85885	139.997	79.4733	-1.76156	0.368856
232133_at	chr19p13.2	81794	ADAMTS10	4.00603	3.98984	4.02122	5.19592	5.41447	3.78201	3.77955	4.04793	3.90968	3.74353	25.4992	14.4905	-1.75972	0.2913
232080_at	chr2q32.3	57520	HECW2	6.37431	6.19697	5.34007	5.29282	4.03295	4.79359	4.576	4.75525	4.72742	5.26679	50.4795	28.7166	-1.75785	0.370601
206172_at	chrXq13.1-q28	3598	IL13RA2	8.74946	5.38649	4.63886	6.72813	3.63106	4.58829	3.25628	5.40157	7.25532	6.92658	123.106	70.062	-1.75709	0.622468
213093_at	chr17q22-q23.2	5578	PRKCA	8.01965	7.62283	7.39008	6.69554	5.64073	6.43761	6.61118	6.64683	6.23539	6.37259	155.579	88.5695	-1.75658	0.37084
203570_at	chr15q24-q25|15q22	4016	LOXL1	10.243	10.1211	10.2838	10.8936	10.6142	9.6697	9.17166	10.102	9.90562	9.13156	1408.38	802.047	-1.75598	0.219535
206342_x_at	chrXq28	3423	IDS	6.93229	6.20277	6.10903	6.18569	6.73313	5.86437	5.7627	5.37228	5.63179	5.62643	88.7976	50.591	-1.75521	0.20383
201348_at	chr5q23	2878	GPX3	3.59614	3.75547	3.94835	3.71637	5.29927	3.93723	2.94979	3.06208	3.64773	3.23336	18.7114	10.667	-1.75414	0.307184
205794_s_at	chr14q	4857	NOVA1	4.25475	4.27742	3.68352	4.70819	5.8196	3.69607	3.98505	3.93422	4.07048	3.95509	26.7897	15.2787	-1.7534	0.331548
1557938_s_at	chr17q21.2	284119	PTRF	8.74054	9.96434	8.9739	9.92826	10.0953	8.60742	8.83601	9.31761	8.8408	8.39482	799.557	456.038	-1.75327	0.271077
226522_at	chr1p32.3	127435	PODN	6.27633	6.07716	7.36719	8.17813	8.20468	7.4674	7.03767	6.17304	6.2267	5.78118	178.958	102.08	-1.75312	0.404818
212650_at	chr2p15	23301	EHBP1	6.30227	4.4537	6.91108	6.17663	6.99089	5.67869	5.92914	5.72102	5.04328	5.39592	84.1418	47.9962	-1.75309	0.400446
201015_s_at	chr17q21	3728	JUP	3.99592	3.9032	3.85385	3.80928	5.36701	3.9211	3.28286	3.4822	3.52971	3.30401	20.1327	11.4964	-1.75122	0.284673
204472_at	chr8q13-q21	2669	GEM	6.92673	6.46747	9.25386	7.00199	8.68343	8.26463	7.06145	6.93781	6.76931	6.69827	271.992	155.328	-1.75109	0.489305
234068_s_at	chr19q13.33	160	AP2A1	4.56012	5.59761	4.69858	6.91074	5.1691	4.78619	5.24092	4.80789	4.69267	4.69858	50.8559	29.0491	-1.75068	0.405366
214726_x_at	chr4p16.3	118	ADD1	6.4437	6.62571	6.31123	7.46044	7.8413	6.18113	6.12038	6.51039	6.24155	6.21283	134.132	76.6265	-1.75047	0.279013
236270_at	chr14q11.2	4776	NFATC4	5.99051	5.42014	6.62352	6.7017	6.81786	5.89341	6.02569	5.93089	4.33972	5.13731	84.3816	48.2084	-1.75035	0.294587
208579_x_at	chr21q22.3	54145	H2BFS	7.8189	6.8695	7.27794	7.21944	6.60044	6.68627	5.97957	6.46184	6.39052	6.44479	148.798	85.0474	-1.74959	0.225889
216971_s_at	chr8q24	5339	PLEC	6.9339	8.04499	7.03408	8.44882	8.48263	5.95191	7.58951	7.53257	6.92065	7.12744	244.912	140.126	-1.74779	0.331749
244740_at	chr19q13.43	100128252	LOC100128252	6.48849	7.2519	7.34613	7.18509	6.37919	6.45323	6.2724	6.01727	5.97603	6.13082	126.735	72.5426	-1.74705	0.221647
233974_s_at	chr9q34.13	64855	FAM129B	4.70671	5.34314	5.25364	6.07443	6.18506	4.68101	4.74244	4.91315	4.86095	4.84466	49.0009	28.0688	-1.74574	0.256372
233073_at	---	---	---	3.53003	5.7119	3.53445	3.37724	3.44069	3.08228	3.46009	3.33471	3.72351	3.67163	19.3605	11.1032	-1.74368	0.454814
228834_at	chr17q21	10140	TOB1	7.41453	7.7899	7.11962	7.90934	8.22754	7.57672	7.6587	6.078	6.40528	6.11353	214.224	122.906	-1.743	0.270013
200983_x_at	chr11p13	966	CD59	11.9484	11.8126	10.7655	11.2174	11.8839	10.907	10.4087	10.8602	10.9008	10.8272	3090.07	1773.39	-1.74246	0.234164
229221_at	chr11p13	960	CD44	3.7745	3.83185	3.84245	5.41592	4.85751	3.74564	3.34145	3.94735	3.44222	3.96164	22.7905	13.0853	-1.74169	0.31663
1556300_s_at	chr6q16.3-q21	6492	SIM1	4.88131	3.97491	4.86366	3.41068	3.3883	3.28995	3.82484	3.54486	3.19896	3.32067	19.0833	10.9594	-1.74128	0.307433
208546_x_at	chr6p21.3	8345	HIST1H2BH	5.40708	4.2821	4.67682	3.85763	3.72009	3.78585	3.44924	3.68284	3.96532	3.69554	23.028	13.2268	-1.74102	0.285975
204154_at	chr5q23.2	1036	CDO1	5.31626	4.56888	4.60792	3.32299	5.38566	3.80142	3.36208	4.28082	4.39259	3.96532	27.9552	16.0574	-1.74095	0.34043
227212_s_at	chr9q33.2	26147	PHF19	6.03187	7.40749	5.259	6.24735	6.30921	5.26697	4.88324	6.39865	5.73748	5.34224	85.7533	49.2612	-1.74079	0.333945
229585_at	chr9p21.3	92949	ADAMTSL1	8.18357	7.68072	8.25513	8.29104	9.06534	8.62059	7.32049	7.12433	7.6188	5.88224	330.075	189.7	-1.73998	0.297411
205016_at	chr2p13	7039	TGFA	5.11356	3.0087	2.91096	2.9142	3.28558	3.0211	2.91143	2.91274	2.81994	3.10314	13.4959	7.76522	-1.73799	0.422405
217287_s_at	chr11q22.1	7225	TRPC6	3.2621	3.16226	3.2151	3.47122	5.263	3.3386	2.84275	3.03734	3.38514	3.10965	15.4643	8.91588	-1.73447	0.397805
221211_s_at	chr21q22.3	56911	C21orf7	8.12119	6.38258	4.82578	6.05287	8.26743	5.86903	6.80231	6.45157	6.31903	6.69666	152.951	88.2288	-1.73357	0.584994
214667_s_at	chr11p11.2	9537	TP53I11	4.157	4.82192	4.81716	5.45075	5.21793	4.32938	3.87349	4.76707	3.51301	4.01779	31.0537	17.9208	-1.73283	0.252025
201350_at	chr17q11-q12	2319	FLOT2	6.49481	7.04946	6.41779	7.23583	7.36441	6.70845	6.21261	6.5409	5.29738	5.61249	124.731	72.0207	-1.73188	0.255631
227055_at	chr12q13.2	196410	METTL7B	4.38482	5.10931	4.19095	3.68558	4.2495	3.49184	3.51836	3.81079	3.47426	3.71201	21.1123	12.192	-1.73165	0.233163
232693_s_at	chr8p21.1	157574 /// 55893	FBXO16 /// ZNF395	5.32368	6.13078	6.98944	6.53211	6.95391	5.96264	6.18708	5.92459	4.93985	5.16837	90.742	52.5241	-1.72763	0.307488
35666_at	chr3p21.3	6405	SEMA3F	6.90983	6.10575	6.91514	6.48411	6.06274	5.95049	5.76565	5.90148	5.53966	5.57457	93.2327	54.0384	-1.72531	0.216618
217757_at	chr12p13.31	2	A2M	4.35206	3.2859	7.121	3.04598	4.8027	4.65875	4.61493	4.00714	5.39455	3.49735	41.1086	23.8401	-1.72435	0.664273
223129_x_at	chr6p23-p22.3	29116	MYLIP	5.40643	5.41133	6.52816	8.02595	7.3099	6.66317	6.10751	6.06234	6.10015	5.3455	119.316	69.2769	-1.72231	0.485417
226804_at	chr17q24.2	54757	FAM20A	4.5119	5.897	7.33361	7.39774	7.1937	6.14492	7.31901	5.24978	5.2088	4.24342	111.746	64.8826	-1.72228	0.434459
201615_x_at	chr7q33	800	CALD1	6.79051	6.9609	9.39629	8.09098	8.05654	7.51212	7.73044	7.21494	7.50837	6.85193	289.605	168.214	-1.72165	0.453767
201641_at	chr19p13.1	684	BST2	3.60507	3.88677	6.00509	4.13177	4.11197	3.73377	3.66959	3.78783	4.22646	3.87695	25.2016	14.6504	-1.7202	0.429856
1555997_s_at	chr2q33-q36	3488	IGFBP5	5.88305	4.35266	4.59458	3.39378	4.09957	3.65577	3.98697	4.58942	3.47038	3.66987	26.2524	15.2691	-1.71932	0.394655
228560_at	---	---	---	5.25908	4.76595	4.97063	5.81742	5.42462	4.57717	4.22187	4.79282	4.30978	4.59044	39.2401	22.8347	-1.71845	0.218491
201167_x_at	chr17q25.3	396	ARHGDIA	4.56034	5.85548	5.15981	7.322	6.31292	4.56383	5.78509	5.41622	5.3925	5.46338	71.3502	41.5242	-1.71828	0.454177
213640_s_at	chr5q23.2	4015	LOX	9.33489	9.60708	9.1463	8.70925	9.70724	8.06575	8.21043	8.19556	9.37215	8.53252	649.353	378.053	-1.71762	0.242105
212221_x_at	chrXq28	3423	IDS	8.77694	6.88762	7.29166	7.04033	8.23166	7.25589	6.87268	6.93844	7.15894	7.04559	229.192	133.54	-1.71628	0.349512
1554600_s_at	chr1q22	4000	LMNA	10.1239	10.4865	9.68572	10.9543	10.5938	9.57542	9.49994	10.1713	9.49888	9.36912	1380.74	804.977	-1.71526	0.238081
232098_at	chr6p12.1	667	DST	5.41103	6.03076	4.75703	4.58547	4.49365	3.85474	4.6414	4.43891	4.07739	4.79891	36.3009	21.1665	-1.71501	0.294203
45714_at	chr16p13.3	54985	HCFC1R1	7.66427	7.82817	7.65704	8.72347	8.52425	7.71117	7.96195	7.41188	6.88995	6.35574	284.563	165.936	-1.7149	0.277587
229247_at	chr2q13	129804	FBLN7	5.50285	3.96595	4.81183	5.38142	5.20336	4.95734	3.90142	4.41602	3.9211	3.93645	33.5173	19.5635	-1.71325	0.282702
203385_at	chr12q13.3	1606	DGKA	7.66079	6.76388	6.51516	7.42523	7.62324	6.67296	6.32073	6.55383	6.38327	6.51377	154.309	90.1548	-1.7116	0.237322
200706_s_at	chr16p13.13	9516	LITAF	8.33973	8.50992	6.57368	7.29053	7.24419	7.2838	7.22342	7.17016	6.39212	6.71108	218.384	127.61	-1.71135	0.350312
225274_at	chr2p13.3	51449	PCYOX1	10.0848	9.08786	9.71939	9.43287	10.0387	9.59103	8.78774	9.04035	8.49988	8.50067	843.227	492.784	-1.71115	0.239536
206284_x_at	chr4q2-q3|5q35	1212	CLTB	7.59356	7.59238	7.0549	8.01576	8.00526	7.01145	6.86937	7.34366	6.82515	6.37635	206.97	120.967	-1.71097	0.225428
218632_at	chr1p34.1	79654	HECTD3	6.29239	7.16516	5.85679	7.4689	7.27772	6.5876	6.35291	6.35874	5.67033	5.55677	122.437	71.5953	-1.71013	0.309557
205290_s_at	chr20p12	650	BMP2	3.43634	3.28781	3.31632	4.46451	5.24422	3.28995	3.13286	3.43268	3.57511	3.54772	18.1065	10.5926	-1.70936	0.380133
226972_s_at	chr7q33	64753	CCDC136	5.05295	5.23951	4.79365	4.57203	4.28799	4.20829	4.21032	4.06776	3.90462	3.84325	28.4063	16.619	-1.70927	0.214137
209584_x_at	chr22q13.1	27350	APOBEC3C	8.18738	8.43511	7.52834	7.61587	7.32215	7.08351	7.30598	7.42128	6.5569	7.02704	235.682	137.969	-1.70822	0.239316
215059_at	---	---	---	3.67145	4.56559	5.0503	3.68344	3.64361	3.62695	3.24572	3.63456	3.41579	3.41437	18.9804	11.1187	-1.70707	0.280807
211026_s_at	chr3q21.3	11343	MGLL	8.97602	10.1574	7.93628	8.84199	9.00138	8.16815	8.40692	8.66766	8.32765	8.32959	572.381	335.339	-1.70688	0.338383
230963_at	chr10q26.1	196047	EMX2OS	7.41865	7.28639	8.04646	7.89788	7.34843	7.1332	6.69874	7.34609	6.72185	6.12739	198.611	116.485	-1.70504	0.231876
218332_at	chrXq21-q23|Xq22	55859	BEX1	4.82757	4.16223	4.81633	3.77903	3.64248	3.28806	3.22835	3.21577	4.02252	3.8476	20.138	11.8156	-1.70435	0.265193
211373_s_at	chr1q31-q42	5664	PSEN2	5.90837	6.12591	5.54048	5.97409	6.13554	5.70802	5.32967	5.42752	4.33733	4.70295	61.9211	36.3573	-1.70313	0.231481
233868_x_at	chr20p13	80332	ADAM33	8.08697	8.11942	8.71006	8.77803	9.17754	8.15361	8.50398	7.66882	7.15453	7.43413	397.363	233.341	-1.70293	0.259388
220765_s_at	chr2q14.3	55679	LIMS2	5.5751	6.17747	6.44236	6.51835	7.27567	5.9185	5.87393	5.83218	5.9537	4.82731	90.727	53.294	-1.70239	0.292287
229954_at	chr3p21.1	55349	CHDH	4.4506	3.41213	3.45032	4.26977	3.54341	3.06356	2.87106	3.51625	3.03215	3.07505	14.8782	8.74514	-1.70131	0.23799
224550_s_at	chr11p15	10335	MRVI1	3.01773	3.07732	5.01757	3.99639	4.18075	3.26746	3.17175	3.45126	3.37449	3.14641	16.6054	9.76087	-1.70122	0.358438
205405_at	chr5p15.2	9037	SEMA5A	9.12339	7.68837	6.38772	9.50957	8.68101	6.18113	8.34874	8.56376	7.6238	7.60081	397.409	233.665	-1.70077	0.481074
207390_s_at	chr22q12.2	6525	SMTN	6.03277	7.34347	6.67426	6.89102	7.09377	6.34642	5.50534	6.44565	6.31903	5.65774	117.058	68.8558	-1.70005	0.255676
223019_at	chr9q34.13	64855	FAM129B	8.68251	9.39752	8.5165	9.65339	9.62451	8.50021	8.60872	8.81988	8.35486	8.02332	609.227	358.387	-1.69991	0.252573
206503_x_at	chr15q22	5371	PML	5.94481	6.54057	5.78072	6.79279	6.47938	5.53458	5.42605	5.86992	5.73644	5.31984	81.9529	48.2168	-1.69967	0.222422
242133_s_at	---	---	---	7.23736	6.71735	6.11938	6.74263	7.02479	6.51782	6.02696	5.8581	5.60628	6.08341	112.589	66.274	-1.69884	0.229824
209081_s_at	chr21q22.3	80781	COL18A1	5.45367	5.02859	5.8295	6.04991	4.7554	4.90339	5.42704	4.66377	4.4095	3.79379	45.3188	26.6837	-1.69837	0.28173
202575_at	chr1q21.3	1382	CRABP2	9.03349	9.3147	10.1594	10.1808	10.5292	8.73446	9.22619	9.67993	9.09067	9.0241	988.58	582.185	-1.69805	0.284916
221790_s_at	chr1p36-p35	26119	LDLRAP1	5.54241	5.91335	5.70101	6.34732	6.37361	5.22615	5.0612	5.47301	5.28327	5.17881	64.6465	38.0797	-1.69767	0.213994
204034_at	chr19q13.31	23474	ETHE1	8.52106	8.93498	7.49017	8.87547	8.554	7.9239	7.91906	8.26226	7.22759	7.38565	376.419	221.803	-1.69709	0.273689
212249_at	chr5q13.1	5295	PIK3R1	5.61936	2.88088	3.15158	3.56153	4.09267	3.2393	3.65861	3.42361	3.39327	3.62561	18.8557	11.1304	-1.69408	0.499628
218537_at	chr16p13.3	54985	HCFC1R1	7.2071	7.42711	7.30003	8.42313	8.20763	7.55042	7.38893	7.197	6.54938	5.993	223.266	131.829	-1.69361	0.294775
218148_at	chr16q22.1	80152	CENPT	4.36686	5.94601	4.35543	5.67796	5.69707	4.98356	4.60597	4.45385	4.53367	4.35663	41.1653	24.3106	-1.69331	0.332847
205388_at	chr20q12-q13.11	7125	TNNC2	3.82548	3.52438	4.18435	4.35361	4.83623	3.60368	3.23389	3.66385	3.12061	3.57732	18.5749	10.9747	-1.69253	0.241531
214315_x_at	chr19p13.3-p13.2	811	CALR	7.92255	9.54601	7.96682	8.3443	8.74073	8.5676	8.2933	6.75208	7.39945	7.70149	398.625	235.579	-1.69211	0.328323
232623_at	chr1q24.2	100128751	LOC100128751	3.85627	3.92799	3.98346	4.00255	5.62419	3.97113	3.54187	3.83084	3.77757	3.3699	22.1746	13.1223	-1.68983	0.341624
208947_s_at	chr19p13.2-p13.11	5976	UPF1	4.30209	4.71152	4.63946	5.6757	5.49468	4.22965	4.08832	4.51893	4.3042	4.35519	33.4111	19.7838	-1.68881	0.262792
208456_s_at	chr11p15.2	22800	RRAS2	9.33188	8.96887	8.50342	8.72417	6.17866	7.62152	7.7216	8.35712	7.91405	7.71368	400.747	237.402	-1.68805	0.492426
203788_s_at	chr7q21-q31	10512	SEMA3C	6.9636	4.44047	6.06196	6.68215	9.4968	6.54178	7.01777	6.19801	7.13361	7.48113	207.699	123.052	-1.6879	0.650861
203768_s_at	chrXp22.32	412	STS	6.19617	5.39541	5.32355	4.49377	6.14071	4.96883	4.90158	4.72924	4.95392	4.83757	49.7087	29.4633	-1.68714	0.298112
209459_s_at	chr16p13.2	18	ABAT	6.12096	4.0971	4.59458	3.87285	2.95363	4.1673	3.17169	3.22957	4.84013	3.81048	26.6538	15.8064	-1.68627	0.499875
232994_s_at	chr5q13.2	64283	RGNEF	4.72677	4.17934	3.56826	3.37723	3.66424	3.29712	2.97737	3.2934	3.23748	3.3536	15.9054	9.43252	-1.68623	0.250298
238452_at	chr1q23.3	127943	FCRLB	5.40285	6.13573	3.70043	3.32299	5.09767	3.89009	3.74221	5.11888	4.34306	4.12974	33.974	20.1515	-1.68593	0.490694
201058_s_at	chr20q11.23	10398	MYL9	9.9461	10.9741	10.8184	9.70922	10.6469	9.86495	9.64954	9.77214	9.90171	9.51549	1448.84	859.7	-1.68528	0.25202
222392_x_at	chr6q24	64065	PERP	10.1288	9.64999	10.0969	9.19469	10.09	9.09532	8.63138	9.30276	9.71306	8.53504	938.807	557.066	-1.68527	0.244701
207785_s_at	chr4p15.2	3516	RBPJ	7.85658	7.2637	7.26817	6.85977	9.46529	7.76078	7.21203	6.89408	7.61404	7.01247	272.52	161.822	-1.68408	0.47496
226638_at	chr17q12	57636	ARHGAP23	7.67544	8.64973	8.00467	8.2648	8.44305	7.69957	7.50679	7.80876	7.36389	6.94424	303.698	180.367	-1.68378	0.225387
204221_x_at	chr12q21.2	11010	GLIPR1	7.73088	5.78631	5.85481	5.90641	5.98465	5.91387	5.2523	5.90582	5.77158	5.74762	89.76	53.3438	-1.68267	0.383796
208829_at	chr6p21.3	6892	TAPBP	7.25556	7.75133	6.78113	7.86989	7.71016	6.95499	6.34196	7.29318	6.36007	6.69387	184.317	109.54	-1.68264	0.244637
205397_x_at	chr15q22.33	4088	SMAD3	4.43671	5.03082	4.10181	4.91603	6.15306	4.26111	4.58636	4.51891	4.02076	4.34956	34.5741	20.5484	-1.68257	0.34752
227678_at	chr12q14.1	91419	XRCC6BP1	4.9524	4.99085	5.82409	4.80869	5.77861	4.07961	4.59405	4.74084	4.84624	4.56698	40.4667	24.0531	-1.68239	0.24411
237092_at	---	---	---	3.7656	4.18789	4.33847	4.90708	5.28415	3.94115	3.85122	4.07426	3.785	3.5347	24.2054	14.4023	-1.68066	0.270065
206528_at	chr11q22.1	7225	TRPC6	2.78262	2.75298	2.61727	2.9237	4.97795	2.78907	2.88746	2.67267	2.93777	2.73947	11.7721	7.00562	-1.68038	0.475448
217007_s_at	chr1q21.3	8751	ADAM15	4.64652	4.40986	4.61465	5.87372	5.74298	4.17823	4.09829	4.93219	4.33056	4.526	36.5989	21.7843	-1.68006	0.311598
215706_x_at	chr7q32	7791	ZYX	7.58587	9.29762	8.59024	9.19886	9.50308	8.26033	8.49992	8.33065	8.22597	7.73814	504.025	300.7	-1.67617	0.334805
205824_at	chr11q22-q23	3316	HSPB2	6.88586	6.84324	6.26142	6.99486	6.77392	6.86955	5.74011	6.11411	5.43781	5.43742	109.356	65.2663	-1.67553	0.241271
204044_at	chr16p11.2	23475	QPRT	6.67703	5.72168	5.24395	4.75996	3.74676	5.99301	4.35019	4.72325	4.02112	3.6602	46.7024	27.8758	-1.67538	0.437863
224568_x_at	chr11q13.1	378938	MALAT1	4.82795	3.63786	7.12146	6.68101	6.11476	4.95392	5.24692	6.27821	4.95056	5.02797	70.4003	42.0256	-1.67518	0.557308
202177_at	chr13q34	2621	GAS6	10.4673	10.2498	10.3824	11.2161	9.08434	9.92362	10.1011	10.1208	9.14425	8.5094	1377.98	822.643	-1.67507	0.354913
223635_s_at	chr1p32.3	23648	SSBP3	3.97587	3.8438	4.32132	5.90005	5.09347	4.15291	4.25715	4.13459	4.15673	3.77075	28.7885	17.1922	-1.67452	0.38699
1565347_s_at	chrXp11.22	7030	TFE3	3.54189	4.12175	3.43636	4.25286	5.187	3.2353	3.6886	3.64666	3.54205	3.38949	19.075	11.3926	-1.67433	0.311876
231963_at	chr5p15.2	651746	ANKRD33B	5.37659	4.95535	5.86307	5.17207	5.85085	5.06507	4.85415	5.18348	3.99522	4.28106	44.9084	26.8256	-1.67409	0.250782
202572_s_at	chr20q11.23	22839	DLGAP4	5.56677	6.17321	5.42976	6.05853	6.53401	5.24495	5.33458	4.99392	5.24657	5.47092	64.3972	38.4911	-1.67304	0.227689
210978_s_at	chr1q21-q25	8407	TAGLN2	7.97595	9.04809	8.20918	9.12094	9.01965	7.52996	7.41086	8.62907	8.20219	7.9157	430.572	257.379	-1.67291	0.275501
240770_at	chr5q13.2	134285	TMEM171	5.57488	5.24772	4.30242	4.50665	4.30884	4.65703	3.93867	4.21738	3.99156	3.74087	29.5886	17.6883	-1.67277	0.277843
208690_s_at	chr10q23.1	9124	PDLIM1	8.91603	10.5107	9.6313	8.83461	6.99865	9.08949	8.61184	9.11691	8.20431	7.6385	663.9	397.082	-1.67195	0.52481
201850_at	chr2p11.2	822	CAPG	9.80093	9.43509	6.82972	8.82041	9.14013	8.38355	8.45214	8.99348	7.4309	8.00842	542.857	324.787	-1.67142	0.465233
210311_at	chr4q21	2250	FGF5	4.40612	5.04076	3.50092	3.59257	4.33963	3.60353	3.62451	3.52991	3.60027	3.37096	19.55	11.7027	-1.67056	0.28174
200646_s_at	chr19q13.33	4924	NUCB1	7.13219	7.53229	7.38801	9.04271	8.74975	7.84578	8.0419	7.10819	6.81397	6.96209	290.149	173.751	-1.66992	0.388249
242414_at	chr16p11.2	23475	QPRT	8.19337	5.86753	6.73917	5.95862	5.35909	7.52383	5.37153	5.53927	4.96738	5.04358	112.234	67.2406	-1.66913	0.437922
204863_s_at	chr5q11	3572	IL6ST	5.14416	3.86854	6.0187	6.42166	5.38325	5.14416	5.72021	4.6537	3.87021	4.11493	48.4534	29.0403	-1.66849	0.412233
227001_at	chr8q22.2	79815	NIPAL2	8.47221	7.83961	8.24519	8.08297	8.42329	8.41746	7.04236	7.12005	7.40196	6.8896	300.413	180.105	-1.66799	0.240431
226525_at	chr2q32.3	9262	STK17B	7.39116	6.89509	7.69271	6.58546	6.88255	7.1233	5.88248	6.33029	6.41958	5.90404	141.56	84.8726	-1.66791	0.256587
205081_at	chr14q32.33	1396	CRIP1	5.65184	8.68665	5.68759	5.78605	8.35802	7.30658	7.21306	7.06403	5.74332	5.45428	179.429	107.58	-1.66787	0.609721
211066_x_at	chr5q31	26025 /// 5098 /// 56097 /// 56098 /// 56099 /// 56100 /// 56101 /// 56102 /// 56103 /// 56104 /// 56105 /// 56106 /// 56107 /// 56108 /// 56109 /// 56110 /// 56111 /// 56112 /// 56113 /// 56114 /// 8641 /// 9708	PCDHGA1 /// PCDHGA10 /// PCDHGA11 /// PCDHGA12 /// PCDHGA2 /// PCDHGA3 /// PCDHGA4 /// PCDHGA5 /// PCDHGA6 /// PCDHGA7 /// PCDHGA8 /// PCDHGA9 /// PCDHGB1 /// PCDHGB2 /// PCDHGB3 /// PCDHGB4 /// PCDHGB5 /// PCDHGB6 /// PCDHGB7 /// PCDHGC3 /// PCDHGC4 /// PCDHGC5	8.73481	9.04751	8.62507	10.2666	9.88057	9.16744	8.85219	8.91839	8.17953	8.24291	704.889	422.772	-1.6673	0.334959
203751_x_at	chr19p13.2	3727	JUND	3.835	4.48785	4.45926	5.52226	6.17811	3.88354	4.85127	4.60079	4.20266	4.31692	35.4148	21.2466	-1.66685	0.421126
219902_at	chr5q13	23743	BHMT2	6.8333	6.63973	5.12265	6.78832	6.25299	6.65532	5.68838	5.33703	4.95257	5.22769	87.077	52.2443	-1.66673	0.326911
1555894_s_at	chr16q22.1	92154	MTSS1L	4.73307	5.75681	4.77731	6.95981	6.17151	6.34788	5.26285	4.80749	4.18014	4.08253	60.9304	36.5839	-1.6655	0.402735
202744_at	chr8p12-p11	6575	SLC20A2	5.11726	5.41902	3.80567	3.68757	4.46072	3.75929	4.02323	3.60443	4.14936	4.01779	25.2764	15.1816	-1.66494	0.34173
206912_at	chr9q22	2304	FOXE1	2.75527	2.67607	2.66928	3.08167	4.82921	2.69703	2.70379	2.77134	2.92551	2.69623	11.2795	6.78113	-1.66336	0.441403
202588_at	chr9q34.1	203	AK1	6.79365	6.07922	6.39836	7.01523	6.30266	5.73484	5.67121	6.08118	5.85789	5.7387	94.2406	56.662	-1.66321	0.215423
202890_at	chr6q23.3	9053	MAP7	4.37322	3.27659	3.34066	3.26898	3.33519	2.92286	2.97545	3.00978	2.67212	2.68056	12.0554	7.25752	-1.6611	0.236633
205376_at	chr4q31.21	8821	INPP4B	6.38286	6.41161	4.95828	3.91852	4.00056	4.98309	5.37695	4.75545	4.30112	4.25779	46.1595	27.8073	-1.65998	0.527805
230309_at	chr5q13	23743	BHMT2	5.45745	5.28771	4.22359	5.14865	4.69052	4.74746	4.10767	4.60889	3.65853	4.09274	32.5958	19.6385	-1.65979	0.26369
222125_s_at	chr3p21.31	54681	P4HTM	7.36288	7.57468	7.0695	7.71812	7.98847	6.89963	6.89347	7.14289	6.35552	6.82644	190.817	114.998	-1.65931	0.218974
244050_at	chr9p21.3	401494	PTPLAD2	7.70903	7.52019	7.10901	6.22664	6.77171	7.27215	6.57033	6.5449	5.23945	5.65017	143.002	86.1944	-1.65907	0.318033
219525_at	chr17p11.2	55244	SLC47A1	4.7553	4.03811	3.47508	5.27794	4.58985	4.03054	3.4045	3.86516	3.76537	3.97673	23.4872	14.1692	-1.65762	0.311029
222650_s_at	chr20q13.33	56731	SLC2A4RG	4.46215	5.12483	5.03772	5.76644	5.51192	4.26064	4.47839	5.30903	3.93509	4.1826	37.9691	22.9116	-1.6572	0.270867
223482_at	chr7q11.23	83862	TMEM120A	7.11605	7.55822	6.53539	7.75627	7.34011	6.89267	6.72145	6.81814	6.25853	6.08609	159.638	96.3371	-1.65707	0.249062
226824_at	chr10q26.13	119587	CPXM2	9.69083	6.27794	4.802	7.71153	4.85471	8.45933	7.07174	6.35704	5.35337	6.60099	234.101	141.285	-1.65694	0.66714
200649_at	chr19q13.33	4924	NUCB1	7.89125	8.34876	8.07364	9.66406	8.96436	8.47495	8.25948	8.05904	7.53558	7.49222	428.723	258.906	-1.6559	0.340184
1556579_s_at	chr3q25.1	285313	IGSF10	3.13093	2.85746	4.7968	4.63425	5.62288	4.35125	3.96099	3.67161	3.55056	3.43339	23.5831	14.2494	-1.65502	0.510433
210150_s_at	chr20q13.2-q13.3	3911	LAMA5	3.81772	3.94345	4.05494	3.52463	5.60416	3.40587	3.63462	4.06332	3.86697	3.30419	21.2517	12.8411	-1.65497	0.384368
201654_s_at	chr1p36.1-p34	3339	HSPG2	4.3358	5.30324	5.33718	7.06789	5.79507	4.96909	5.46378	5.09368	5.04368	5.0238	57.9592	35.0235	-1.65487	0.456801
214156_at	chr3p22.1	25924	MYRIP	4.26628	3.51604	2.67958	2.81123	3.19029	2.61668	2.77316	2.72575	2.66185	2.65236	10.6474	6.43997	-1.65333	0.2871
234880_x_at	chr17q12-q21	81850	KRTAP1-3	5.02094	6.16725	5.14497	3.57161	4.9392	3.79587	4.42308	4.6593	4.83811	4.39518	36.4572	22.0512	-1.6533	0.411308
1598_g_at	chr13q34	2621	GAS6	11.6788	11.1521	11.5012	11.8943	10.1161	10.9125	10.8058	11.1571	10.2612	9.74543	2673.91	1617.36	-1.65326	0.330247
210916_s_at	chr11p13	960	CD44	7.97346	8.62586	7.4716	9.25835	8.98472	7.84239	8.09438	8.06897	7.6524	7.66445	388.575	235.083	-1.65293	0.326743
201721_s_at	chr1p34	7805	LAPTM5	5.47904	3.39547	3.39843	3.51266	3.38408	3.27665	3.36568	3.74865	3.43156	3.12548	17.5046	10.5914	-1.65271	0.445488
228708_at	chr18q21.2	5874	RAB27B	4.61968	4.82176	4.66387	3.87972	5.98562	3.6172	3.37916	3.97575	3.98009	5.33629	31.26	18.918	-1.65239	0.355786
204279_at	chr6p21.3	5698	PSMB9	6.08778	7.79476	6.56453	6.66388	6.39005	6.53949	6.47719	6.30036	4.46418	5.95391	113.997	68.9968	-1.6522	0.351461
210257_x_at	chrXq23	8450	CUL4B	6.28072	6.76378	7.13963	5.84746	7.31847	6.15575	5.96076	5.86261	6.09942	6.11652	108.924	65.9429	-1.65179	0.274329
224999_at	chr7p12	1956	EGFR	7.91036	7.89909	7.35684	8.40408	7.82728	7.52441	7.32649	7.11303	6.33509	7.40142	241.814	146.569	-1.64983	0.244653
205265_s_at	chr2q35	10290	SPEG	5.27775	6.22433	6.63076	5.88534	6.88014	5.69888	5.24707	5.45979	5.81551	5.52136	77.9125	47.2359	-1.64943	0.288058
220027_s_at	chr19q13.33	54922	RASIP1	4.7353	3.92272	4.15522	4.53857	4.87468	3.30936	3.70609	3.79277	3.46129	4.33597	22.4394	13.6067	-1.64915	0.238244
207347_at	chr10q11 /// chr10q11.23	2074 /// 267004	ERCC6 /// PGBD3	5.28534	4.90813	4.19095	4.02343	4.36918	3.58982	3.81516	4.00052	4.1277	3.97449	24.8432	15.0645	-1.64912	0.253729
213933_at	chr1p31.2	5733	PTGER3	3.00695	3.76142	4.77495	3.10528	4.08895	3.33716	3.02166	2.89309	3.58288	2.9307	14.9202	9.05266	-1.64816	0.335275
233587_s_at	chr1q42.2	57568	SIPA1L2	5.8952	5.2755	4.71394	5.22253	6.07443	5.68087	4.91793	4.5943	4.10201	4.01992	45.8438	27.8161	-1.64811	0.299129
205518_s_at	chr6p21.32	8418	CMAH	3.43634	3.07815	2.80088	3.58381	6.14742	3.1667	4.45803	2.98413	3.7574	3.79241	21.823	13.2501	-1.64701	0.628197
224907_s_at	chr9q34	56904	SH3GLB2	4.55682	5.12791	5.04925	5.87198	5.54944	4.38119	4.75486	5.21779	3.81983	4.35456	39.4026	23.9264	-1.64683	0.275677
238328_at	chr17p11.2	23164	MPRIP	4.15935	4.71439	4.32998	5.24681	5.29129	3.79401	4.32991	4.24379	4.23227	3.8228	28.2726	17.1746	-1.64618	0.254102
209894_at	chr1p31	3953	LEPR	5.69197	4.38239	5.60964	4.02519	4.13691	4.36095	4.21597	4.09062	4.26408	4.24527	31.0508	18.8697	-1.64554	0.369962
209264_s_at	chr11p15.5	7106	TSPAN4	8.57928	8.33068	8.01028	9.08376	8.71221	7.31819	7.77734	8.33497	7.63983	8.06912	384.856	233.977	-1.64484	0.240295
218149_s_at	chr8p21.1	55893	ZNF395	6.78327	6.68881	8.53538	7.8064	7.99728	7.51248	7.41732	7.12655	5.93653	6.53088	212.741	129.396	-1.64412	0.375301
221123_x_at	chr8p21.1	55893	ZNF395	5.21506	6.13708	6.89927	6.52269	7.06191	6.18117	5.98266	6.03308	5.02042	5.37499	90.4896	55.0475	-1.64384	0.342069
201005_at	chr12p13.3	928	CD9	8.81777	6.56304	4.1399	5.02855	7.98526	5.70548	6.93801	7.06047	5.70935	7.28727	169.893	103.36	-1.64369	0.679533
214799_at	chr1q32.1	23114	NFASC	4.03158	5.28166	3.90954	3.67648	3.98725	3.47492	3.10419	3.54968	3.7327	3.95159	19.7851	12.0388	-1.64345	0.304314
212535_at	chr15q26	4205	MEF2A	8.06184	7.00707	7.26907	8.01715	7.76962	6.98467	7.12488	6.87003	6.81544	7.01726	205.473	125.073	-1.64283	0.232379
218589_at	chr13q14	10161	LPAR6	4.0457	4.44174	6.15042	4.2455	2.441	4.552	4.11118	3.97431	3.51604	3.75349	26.7357	16.2769	-1.64255	0.582301
208248_x_at	chr11q23-q25|11q24	334	APLP2	9.93288	9.39683	9.31716	10.503	10.2501	9.6583	8.90778	9.60507	8.99715	8.78959	991.694	604.125	-1.64154	0.269636
239461_at	chr3p25.1	117248	GALNTL2	4.8758	3.9137	3.15431	2.89001	3.94898	3.47492	2.81852	3.47492	3.0978	3.10148	15.2382	9.28719	-1.64078	0.359293
203851_at	chr12q13	3489	IGFBP6	11.1345	10.5008	10.4486	10.7298	11.0748	9.87522	9.51912	10.674	10.2597	9.85485	1789.95	1091.73	-1.63956	0.232323
228748_at	chr11p13	966	CD59	7.24771	6.60838	5.14462	5.55803	6.5767	5.95347	4.81814	5.40802	6.2169	5.74739	85.4973	52.1483	-1.6395	0.39149
211958_at	chr2q33-q36	3488	IGFBP5	8.01012	5.55768	6.57532	4.47537	6.44358	5.56533	5.21998	7.44369	4.63215	4.77791	101.909	62.189	-1.6387	0.479511
202688_at	chr3q26	8743	TNFSF10	2.83925	2.62981	3.17577	3.42253	4.38571	2.93565	2.87462	2.50915	2.67012	2.56574	10.8017	6.59268	-1.63845	0.31772
230417_at	chr14q24.1	57452	GALNTL1	4.64403	3.86341	3.82847	4.51073	5.92222	4.30467	4.43475	4.06346	3.6112	3.75285	27.4402	16.762	-1.63706	0.402027
202336_s_at	chr5q14-q21	5066	PAM	12.043	11.0354	11.348	11.4061	11.5951	10.963	10.6662	10.7843	10.5593	11.041	2946.56	1800.13	-1.63686	0.218263
205730_s_at	chr5q32	22885	ABLIM3	6.32072	5.40604	4.94895	6.26685	5.86676	4.92187	4.1694	5.72801	4.95392	5.45943	57.7159	35.2607	-1.63683	0.306665
203411_s_at	chr1q22	4000	LMNA	10.5557	10.863	10.2562	11.1284	11.0646	10.09	10.0465	10.5657	9.87468	9.78317	1794.23	1096.61	-1.63616	0.224671
64486_at	chr11q13.2	57175	CORO1B	7.81007	8.44269	7.46727	8.29573	8.21732	7.61339	7.46747	7.53305	7.07017	7.12882	272.236	166.471	-1.63534	0.226186
211562_s_at	chr1q32	25802	LMOD1	3.32694	3.68204	4.39048	3.23665	4.79355	3.41891	2.9607	3.45347	3.5643	3.04994	16.2005	9.90922	-1.63489	0.317932
235044_at	chr21q21.2	116159	CYYR1	5.69991	4.07302	4.67682	4.49377	3.19769	2.87718	5.38721	3.60322	2.87551	3.07823	25.2188	15.4272	-1.6347	0.380089
210517_s_at	chr6q24-q25	9590	AKAP12	9.11679	7.70331	8.07701	8.08287	10.2084	9.02388	8.60998	7.44966	8.21162	7.12716	497.58	304.463	-1.63429	0.463709
236657_at	chr2p22.3	100288911	LOC100288911	4.98099	5.22227	5.29954	4.47433	4.97001	4.56024	4.53095	4.44584	3.97173	3.89476	32.3731	19.8136	-1.63388	0.220452
228186_s_at	chr6q22.33	84870	RSPO3	8.08399	5.91215	7.00506	6.48492	6.63382	8.03598	5.15369	4.39706	4.71601	5.69509	129.778	79.444	-1.63358	0.337286
207016_s_at	chr15q21.3	8854	ALDH1A2	3.64208	3.3989	3.50001	3.36415	5.70508	3.93497	3.39849	3.27082	3.36616	3.75108	19.3622	11.8535	-1.63345	0.497501
228139_at	chr14q11.2	11035	RIPK3	5.87773	5.00148	5.67831	5.63798	5.45038	4.88823	4.86054	4.85623	4.74324	4.89911	47.1124	28.8504	-1.63299	0.143606
226160_at	chr1p36	9563	H6PD	6.26433	6.48107	6.81264	7.4387	7.58274	6.45171	6.64979	6.09704	6.22943	5.97334	128.761	78.8511	-1.63296	0.278542
201149_s_at	chr22q12.1-q13.2|22q12.3	7078	TIMP3	8.02794	8.56303	9.0858	10.1971	10.8212	7.2465	7.89182	8.85978	10.0449	9.32481	833.153	510.31	-1.63264	0.469909
213244_at	chr19p13.3	113178	SCAMP4	6.01102	6.65978	6.04372	7.47405	7.06429	6.24252	6.24252	6.12865	5.70101	5.89281	108.639	66.5677	-1.63201	0.298672
221214_s_at	chr9q34.3	26012	NELF	4.99701	4.92244	4.80701	6.12007	5.44669	4.34044	4.28692	5.1754	4.64696	4.56738	40.6839	24.9357	-1.63155	0.274227
220449_at	chr20q13.12	79015	LOC79015	5.13331	4.68314	5.53211	5.17485	5.5243	4.47272	4.65437	4.5504	4.58357	4.40613	37.8416	23.1995	-1.63114	0.213322
230087_at	chr14q32.12	145270	PRIMA1	3.46137	3.32735	3.4899	4.0518	4.8516	3.27415	3.19795	3.26106	3.10341	3.4111	15.5488	9.53395	-1.63089	0.294709
235251_at	---	---	---	4.0965	5.30083	3.79357	3.63446	3.22078	3.70897	3.57915	3.49405	3.12099	3.52388	18.4269	11.2997	-1.63075	0.373553
204262_s_at	chr1q31-q42	5664	PSEN2	5.02705	5.75867	4.63662	5.29409	5.06573	4.9505	4.73791	4.46942	4.05189	4.06692	36.8699	22.6207	-1.62992	0.245512
208677_s_at	chr19p13.3	682	BSG	8.88323	8.14748	9.19624	9.9959	9.94073	8.28636	8.75858	8.73907	8.78882	8.77639	669.246	410.675	-1.62963	0.351814
204485_s_at	chr17q23.2	10040	TOM1L1	4.63496	5.22006	5.29261	4.44866	4.21742	4.453	4.13408	4.48277	3.63208	3.6856	28.3507	17.4169	-1.62777	0.261396
230360_at	chr15q21.2	342035	GLDN	3.50631	3.58551	3.83565	5.77011	4.70632	4.11318	4.19957	3.54968	3.48561	3.81777	23.6648	14.5385	-1.62774	0.457348
229733_s_at	---	---	---	8.24834	7.50296	7.39016	9.0809	9.01305	7.61222	7.66296	7.76438	7.72283	7.81316	342.282	210.382	-1.62696	0.366283
226250_at	---	---	---	5.17091	5.44568	4.32778	5.08234	4.41413	4.2472	3.97239	4.33813	4.19261	4.4628	30.9776	19.0499	-1.62612	0.245283
40850_at	chr19p12	23770	FKBP8	6.52856	7.01762	6.69392	7.78207	7.63846	6.59114	6.85049	6.69744	6.21435	6.09229	148.957	91.6149	-1.6259	0.277855
232119_at	chr4q26	171024	SYNPO2	3.16159	2.90128	2.80523	3.03101	4.74677	3.10753	2.90966	2.7413	2.86356	2.55502	11.6862	7.195	-1.62421	0.390767
207425_s_at	chr17q25	10801	2011-09-09	4.51898	4.3206	4.57082	5.37037	5.08678	3.9321	3.95372	4.59375	3.89952	4.14187	28.4049	17.4966	-1.62345	0.240446
208851_s_at	chr11q23.3	7070	THY1	10.1205	10.1424	10.8719	10.725	10.1555	10.0157	9.71751	9.88075	9.27492	9.72014	1390.07	856.554	-1.62287	0.224603
211320_s_at	chr1p35.3	10076	PTPRU	4.7487	4.85722	4.89074	6.34807	5.83061	4.9952	4.79359	4.82764	4.58052	4.70199	44.7817	27.5957	-1.62278	0.333999
221666_s_at	chr16p11.2	29108	PYCARD	7.15691	7.77185	6.63734	7.3111	5.95234	7.219	6.75558	6.45333	4.71187	5.62448	136.307	84.0405	-1.62192	0.360975
235301_at	chr7q21.12	222223	KIAA1324L	6.47783	4.04021	4.6962	6.38778	5.79718	5.21557	5.24739	5.28576	4.67047	4.78164	54.1697	33.4247	-1.62065	0.480326
1552703_s_at	chr11q23	114769 /// 834	CARD16 /// CASP1	4.67924	5.36646	3.75052	3.94314	3.35534	4.3013	4.0961	3.43008	3.0653	3.23396	21.19	13.0751	-1.62063	0.383082
213823_at	chr7p15.2	3207	HOXA11	6.21726	6.24899	6.56009	6.46731	6.70834	3.88863	6.45386	6.44206	4.64643	5.80438	87.574	54.0696	-1.61965	0.305105
239909_at	chr9p21.3	92949	ADAMTSL1	6.72918	6.42947	6.69689	6.73743	7.71983	7.15692	5.66886	6.22142	6.18681	5.24344	122.709	75.7856	-1.61916	0.300713
217523_at	chr11p13	960	CD44	4.98445	5.66358	4.83389	6.26717	5.60528	4.86195	5.05773	4.96527	4.23523	5.0724	47.3132	29.2211	-1.61914	0.28902
227074_at	chr1p22.1	100131564	LOC100131564	5.85414	6.38616	6.79448	6.593	6.82167	6.41587	5.27817	5.76033	5.02168	6.2241	92.4292	57.1262	-1.61798	0.26814
224994_at	chr4q26	817	CAMK2D	8.06983	7.04238	7.39666	7.61917	8.22132	7.41651	7.13142	6.98058	6.80569	6.76123	212.814	131.537	-1.61791	0.251057
228754_at	chr3p25-p24	6533	SLC6A6	7.59424	7.38497	7.10792	7.61856	8.55	7.50883	7.02621	6.3241	7.34061	6.73685	213.931	132.268	-1.61741	0.292412
236679_x_at	---	---	---	7.04524	6.24336	6.303	6.50413	6.99522	6.05488	6.03383	6.13266	5.62036	5.93261	101.028	62.4872	-1.61678	0.221575
238477_at	chr17p13.2	10749	KIF1C	6.97079	6.03347	6.41244	5.64902	5.82302	5.89472	5.35257	5.37148	5.50964	5.63385	76.5813	47.3931	-1.61588	0.262545
214840_at	chr17p11.2	146691	TOM1L2	5.43839	5.24558	5.3129	5.51069	6.16798	4.84604	4.29429	5.03546	5.13454	4.96989	47.7092	29.5289	-1.61568	0.232225
223340_at	chr14q22.1	51062	ATL1	6.73805	6.14836	4.15645	4.64671	6.05219	5.51441	5.6102	3.74344	5.2068	5.03222	57.3838	35.5208	-1.6155	0.478954
228303_at	chr12q13	11226	GALNT6	4.15365	5.9294	4.31265	4.2625	4.02219	3.96987	3.8291	4.48831	4.02337	3.85528	26.8108	16.6122	-1.61392	0.3868
52940_at	chr11p15.5	100294402 /// 59307	LOC100294402 /// SIGIRR	6.72948	7.45962	6.59027	7.62198	6.25681	6.76961	6.27789	6.47796	5.96098	6.04185	130.39	80.8031	-1.61367	0.290366
214321_at	chr8q24.1	4856	NOV	6.74833	5.79034	4.9908	6.04184	6.70207	6.16055	4.38468	5.38072	5.36166	5.67282	72.9303	45.2435	-1.61195	0.358028
214701_s_at	chr2q34	2335	FN1	9.44587	9.65083	9.28989	10.4154	11.0155	9.18115	10.722	8.46125	8.70744	8.68591	1112.61	690.38	-1.61159	0.353137
211600_at	chr12p13.3-p13.2|12p13-p12	5800	PTPRO	10.645	9.86802	10.3114	10.9029	10.872	9.87903	10.1967	9.60148	10.0999	9.49916	1519.07	942.631	-1.61152	0.242631
203812_at	---	---	---	7.66267	6.31075	8.14174	9.39917	8.90653	8.01652	7.95598	7.33728	7.48382	7.77528	343.904	213.408	-1.61148	0.530253
221555_x_at	chr9q22.3	8555	CDC14B	6.9304	5.45637	6.98578	7.26368	7.4528	6.43579	6.41743	6.74155	5.75028	5.72261	124.297	77.1366	-1.61138	0.364616
205620_at	chr13q34	2159	F10	5.92316	4.51891	4.85541	4.54551	4.2634	4.75379	3.92369	4.65339	3.80439	3.90666	31.0225	19.2579	-1.61089	0.329941
206876_at	chr6q16.3-q21	6492	SIM1	5.86266	5.13112	5.10363	5.17838	4.67682	4.17736	5.06163	4.69687	4.38508	4.26749	37.8812	23.5159	-1.61087	0.247954
217710_x_at	chr14q31	3705	ITPK1	5.00197	4.94659	5.13608	5.66692	5.45747	4.5919	4.66131	4.70681	4.41899	4.50813	38.5584	23.9364	-1.61087	0.14878
238320_at	---	---	---	7.42128	4.79359	7.44963	7.99854	7.99801	6.93919	7.31897	6.21834	6.55699	6.6252	177.068	109.943	-1.61053	0.537973
211163_s_at	chr8p22-p21	8794	TNFRSF10C	4.35451	3.62417	3.97315	4.75684	3.69287	3.36773	3.13286	3.80988	3.45953	3.4393	17.6922	10.9934	-1.60934	0.249174
213489_at	chr18q12.1	10982	MAPRE2	6.18593	6.02922	5.30707	5.35714	5.6955	4.8855	5.34709	5.14919	4.9331	4.99137	54.1026	33.6215	-1.60917	0.223723
201282_at	chr7p14-p13	4967	OGDH	5.74968	6.47754	5.40347	7.00582	6.30927	5.41075	5.73299	5.76457	5.57263	5.54286	78.6123	48.8603	-1.60892	0.296267
200984_s_at	chr11p13	966	CD59	11.4829	11.2839	10.1785	10.7636	11.0749	10.4242	9.88628	10.3848	10.4865	10.4288	2082.02	1294.1	-1.60886	0.258664
202079_s_at	chr3p22.1	22906	TRAK1	5.4419	6.1022	4.90018	5.37579	5.07349	5.33159	4.90339	4.69813	4.48274	4.05182	43.4442	27.0196	-1.60788	0.270956
225529_at	---	116983	ACAP3	5.06986	6.29367	5.75517	6.69328	6.76045	5.31546	6.01904	5.49387	5.55345	5.2619	75.5897	47.0133	-1.60784	0.332997
210839_s_at	chr8q24.1	5168	ENPP2	9.48739	9.36053	11.2657	9.69329	9.78709	10.0578	8.95725	8.99178	9.30404	9.54621	1109.74	690.351	-1.6075	0.383845
219308_s_at	chr1p31	26289	AK5	8.01041	7.11995	5.86139	7.08107	4.98936	6.81196	5.91386	6.23467	6.51981	5.57092	124.45	77.4498	-1.60685	0.523103
212445_s_at	chr18q21	23327	NEDD4L	3.82874	4.28817	3.41353	3.64851	5.46702	3.99894	3.49134	3.68284	3.63663	3.39526	20.2349	12.6071	-1.60504	0.397954
36711_at	chr22q13.1	23764	MAFF	9.15091	8.64113	8.19547	8.37152	8.56765	8.0099	7.53843	7.42047	7.99262	8.48809	394.291	245.747	-1.60446	0.243189
209182_s_at	chr10q11.21	11067	C10orf10	5.0046	5.30342	6.44037	4.35313	6.77721	5.94286	4.521	5.18412	5.10791	4.61697	57.7118	35.9707	-1.60441	0.461688
219283_at	chrXq24	29071	C1GALT1C1	8.21474	7.6654	8.03565	8.28754	8.01934	7.68757	7.23092	7.80173	6.91845	7.03807	266.883	166.378	-1.60408	0.221286
209940_at	chr3p21.31-p21.1	10039	PARP3	5.45805	6.4288	5.77012	6.28715	5.31622	5.41133	5.25493	5.47996	4.88373	5.07795	60.5237	37.7342	-1.60395	0.255303
215760_s_at	chr19p13.3	22904	SBNO2	4.43429	5.44432	5.08063	6.29344	5.8257	4.73586	5.15463	4.87899	4.69722	4.82711	46.8307	29.204	-1.60357	0.333788
202180_s_at	chr16p11.2	9961	MVP	8.8254	9.26657	8.47575	9.34677	9.07534	8.72252	8.41474	8.53647	7.68353	8.18546	523.223	326.336	-1.60333	0.2389
212002_at	chr1p36.13	26099	C1orf144	6.05732	6.09476	6.34938	7.45312	7.14042	5.70758	6.15988	6.35755	6.04096	5.92645	106.558	66.4842	-1.60276	0.309673
201332_s_at	chr12q13	6778	STAT6	5.1398	5.56248	5.23095	6.56538	6.87082	5.78125	5.83771	5.03114	4.65603	5.21017	66.3624	41.423	-1.60207	0.385537
217901_at	chr18q12.1	1829	DSG2	3.23935	2.82705	2.82705	2.76264	4.77265	3.12113	2.6428	2.65641	3.0195	2.74623	11.5514	7.21384	-1.60128	0.426787
203323_at	chr7q31.1	858	CAV2	10.2753	9.34249	8.85613	8.49871	9.62044	8.17661	8.34566	8.82541	9.2287	9.01766	700.142	437.309	-1.60102	0.341965
201162_at	chr4q12	3490	IGFBP7	8.04068	10.2536	11.6937	9.71113	11.2675	10.6464	7.63451	8.52662	11.3486	8.13883	1619.99	1012	-1.60078	0.462562
211062_s_at	chr4p16.1	27201 /// 8532	CPZ /// GPR78	4.72139	5.42446	5.76952	6.29108	7.48994	5.90312	5.36783	5.84003	5.54959	5.06619	76.3893	47.7518	-1.59972	0.498498
219049_at	chr8p21.3	55790	CSGALNACT1	3.05362	3.2973	3.59612	5.35292	7.00182	6.03641	3.76899	3.04049	4.65323	3.5738	39.8515	24.9133	-1.59961	0.628865
225056_at	chr1q42.2	57568	SIPA1L2	7.06959	6.20757	4.82541	5.25524	5.85044	6.29675	5.27596	4.77214	4.781	5.15721	66.4945	41.5728	-1.59947	0.409428
236656_s_at	chr2p22.3	100288911	LOC100288911	7.87917	8.03212	8.21875	6.66245	7.2307	7.3432	7.32692	7.36737	6.46724	6.28725	209.321	130.926	-1.59877	0.329565
217995_at	chr15q15	58472	SQRDL	9.8541	9.37792	8.46408	9.88759	9.51491	9.38307	8.63889	8.88155	8.21903	8.74906	724.562	453.241	-1.59863	0.296322
230413_s_at	chrXp22.2	8905	AP1S2	5.7475	5.62604	6.29423	3.99631	4.36897	4.9656	4.99778	4.96024	4.37487	4.42325	43.6422	27.306	-1.59827	0.453555
208850_s_at	chr11q23.3	7070	THY1	10.1596	10.3366	11.3476	11.1416	8.6331	10.3054	10.0294	9.86177	9.36448	9.84166	1539.82	963.532	-1.5981	0.481267
208096_s_at	chr6p12.3-p11.2|6p12.3-p11.2	81578	COL21A1	3.42534	2.70342	4.88198	3.21087	3.35274	3.22068	2.96223	2.77787	3.48447	2.65243	13.2436	8.29075	-1.5974	0.404032
210045_at	chr15q26.1	3418	IDH2	4.37192	5.42769	4.24316	4.46207	4.81959	4.19001	4.22591	3.97587	4.19831	3.60739	26.5928	16.649	-1.59726	0.255004
218077_s_at	chr3p21.31	51304	ZDHHC3	6.07033	6.38674	5.64896	5.59541	5.8026	5.36144	5.38801	5.52455	5.11475	4.77751	61.043	38.2186	-1.59721	0.222993
231234_at	chr11q14.2	1075	CTSC	4.75867	5.10394	3.90462	3.2471	3.84089	3.57468	3.42434	4.02394	3.58288	3.57021	20.0523	12.5558	-1.59706	0.358194
201120_s_at	chrXq22-q24	10857	PGRMC1	9.71854	9.0358	9.37024	9.84157	9.68979	8.91045	8.84864	8.90904	8.80253	8.9494	754.51	472.754	-1.59599	0.18601
222802_at	chr6p24.1	1906	EDN1	4.72806	4.48175	5.08666	4.29904	4.77429	3.85341	3.16988	4.02191	4.65311	4.04648	25.9754	16.2767	-1.59587	0.249062
202888_s_at	chr15q25-q26	290	ANPEP	10.1228	10.8214	9.34284	9.88611	10.3944	9.48825	9.66761	9.88176	9.04518	9.39371	1173.22	735.169	-1.59586	0.282659
201349_at	chr17q25.1	9368	SLC9A3R1	4.6701	5.22096	4.47985	4.7627	4.84322	4.33204	4.14341	4.48481	4.00315	3.59434	28.184	17.6633	-1.59563	0.220536
223795_at	chr17q25.3	83882	TSPAN10	6.19349	6.49724	6.14113	5.05617	4.36743	5.31153	4.57879	5.48514	4.87604	5.41858	57.6021	36.1076	-1.59529	0.418879
203933_at	chr16p13.3	9727	RAB11FIP3	6.18708	6.27794	5.20415	6.81425	6.62923	5.89591	5.57622	5.59633	5.53948	5.58253	79.7701	50.0128	-1.59499	0.295203
228390_at	---	---	---	6.15742	6.28922	6.58486	4.86578	5.50965	5.73715	5.72904	4.66846	4.91189	5.28474	64.0589	40.1796	-1.59432	0.341824
210454_s_at	chr21q22.1|21q22.1	3763	KCNJ6	5.89809	4.45336	4.92683	5.09168	3.38806	4.0873	4.57879	4.72274	3.86851	4.02609	31.3058	19.6398	-1.594	0.431733
210778_s_at	chr4p16.3	10608	MXD4	7.04668	5.33253	6.39209	7.49981	6.40679	5.56628	6.216	6.56014	5.35416	6.14505	104.467	65.5508	-1.59368	0.390823
229228_at	chr7p15.1	9586	CREB5	4.30386	3.43499	2.95632	3.47675	4.94576	2.932	3.55688	3.17215	3.48421	3.43076	16.0559	10.0777	-1.59322	0.385081
1555851_s_at	chr19q13.3	6415	SEPW1	10.0351	10.0603	9.54401	9.1992	9.56938	9.19151	9.16935	9.25929	8.73426	8.79549	842.199	528.691	-1.59299	0.225023
226923_at	chr4q12	152579	SCFD2	8.75655	8.53074	6.73661	8.08856	8.06656	7.58831	7.71069	7.51147	7.42317	7.2645	289.854	181.956	-1.59299	0.363271
1559397_s_at	chr16p11.2	78994	PRR14	5.248	5.06606	5.48498	6.35645	5.77688	4.39446	5.05126	5.48864	4.79692	5.00238	50.6109	31.7879	-1.59214	0.2785
200808_s_at	chr7q32	7791	ZYX	7.34311	9.25681	8.09162	8.64752	9.23383	7.90003	8.55318	7.92441	7.97133	7.48843	410.002	257.592	-1.59167	0.384477
242064_at	chr17q25.1	54549	SDK2	2.94817	2.86364	4.82747	2.9718	2.95063	2.82825	2.79072	2.89362	2.9781	2.95068	11.7931	7.41276	-1.59092	0.432169
202586_at	chr11p15	5441	POLR2L	7.16238	6.29126	5.45859	6.49956	5.65869	5.5763	5.44071	6.0961	5.68332	5.48047	81.3077	51.1173	-1.59061	0.332989
212089_at	chr1q22	4000	LMNA	7.66914	8.24533	7.52652	8.74807	8.82756	7.88687	7.46397	7.97158	7.09054	7.57121	315.129	198.145	-1.5904	0.303682
208527_x_at	chr6p21.3	8344	HIST1H2BE	6.90959	5.993	6.31866	5.97033	5.91381	5.77594	5.52633	5.62304	5.49785	5.57986	77.3441	48.6367	-1.59024	0.227911
242684_at	chr7q36.1	155054	ZNF425	3.53805	3.75139	4.06307	4.55183	4.5435	3.50868	3.61474	3.34711	3.30601	3.58511	17.7147	11.14	-1.59019	0.239902
223025_s_at	chr19p13.12	8907	AP1M1	5.76614	6.99369	5.51543	7.04423	6.77221	6.23224	5.89289	5.9487	5.87591	5.31759	93.779	58.9937	-1.58965	0.349194
226322_at	chr12p11.22	83857	TMTC1	4.69839	5.15722	3.86071	7.27956	4.264	5.93301	5.82296	3.76531	3.64191	3.80482	50.1515	31.5524	-1.58947	0.553293
214091_s_at	chr5q23	2878	GPX3	3.73302	3.85574	3.7816	3.81478	5.36804	3.79158	3.45978	3.41248	3.87956	3.42785	19.3796	12.1957	-1.58905	0.353491
201910_at	chr13q32.2	10160	FARP1	8.8946	9.26657	8.85144	8.80296	9.27413	8.74025	8.5615	8.61447	7.76466	7.87788	523.903	330.014	-1.58752	0.230921
1553559_at	chr5q13.2	134285	TMEM171	5.05811	4.54067	4.0466	4.62004	4.04501	4.03313	3.67833	4.16546	3.81584	3.42686	22.8425	14.3911	-1.58727	0.2452
201251_at	chr15q22	5315	PKM2	10.2669	11.3309	10.4303	11.19	10.9583	10.4482	10.3896	10.5	9.8984	9.73812	1902.77	1199.01	-1.58695	0.261941
212669_at	chr10q22	818	CAMK2G	6.36177	7.2539	6.09351	7.0736	6.97501	6.53902	6.23198	6.27996	5.64326	5.89138	112.732	71.04	-1.58687	0.270275
218110_at	chr19p13.2	56949	XAB2	4.48561	5.22705	4.96406	6.05661	5.741	4.5382	4.898	5.18806	4.41343	4.47643	42.2228	26.6152	-1.58642	0.311619
212589_at	chr11p15.2	22800	RRAS2	10.9784	10.3686	10.2143	10.002	9.91838	9.54264	9.60362	9.86614	9.67114	9.71255	1304.15	822.27	-1.58603	0.230131
225804_at	chr17p13.2	124936	CYB5D2	7.19453	6.7409	6.57598	7.08514	7.32257	6.25733	6.48059	6.50413	6.1249	6.32626	128.938	81.3188	-1.58559	0.213999
201422_at	chr19p13.1	10437	IFI30	7.09621	7.34347	7.75952	6.16324	6.53051	6.75625	5.70349	6.58387	6.64922	6.17911	136.008	85.7943	-1.58528	0.326463
230099_at	---	---	---	5.77724	7.37784	5.33492	5.25238	5.78176	5.07393	5.55635	5.05821	5.8962	5.6475	70.9321	44.7482	-1.58514	0.435155
220134_x_at	chr1p34.3	55194	FAM176B	7.5319	8.2615	7.47453	8.76192	8.31417	7.72592	8.12888	7.6102	6.79754	6.63396	284.437	179.515	-1.58448	0.316674
212071_s_at	chr2p21	6711	SPTBN1	11.1279	10.6521	10.4357	10.4166	10.8986	10.7671	9.93338	10.2882	9.3432	9.55108	1701.57	1074.11	-1.58416	0.256942
200904_at	chr6p21.3	3133	HLA-E	8.57224	8.86597	8.54519	9.0598	9.17237	8.87632	8.16143	8.09816	7.59524	7.95489	466.282	294.352	-1.58409	0.238472
205240_at	chr1p13.3	29899	GPSM2	7.14912	6.57911	5.63541	7.46748	7.82135	7.09973	6.08684	7.05005	5.74156	5.48814	138.085	87.2077	-1.58341	0.403109
214693_x_at	chr1q21.1	100132406	NBPF10	7.43444	6.70674	8.76827	8.83833	9.01115	8.12766	8.44051	7.56021	6.85629	7.06491	337.431	213.118	-1.58331	0.457063
209117_at	chr17q25	23558	WBP2	6.03291	6.25676	5.76123	6.99294	7.25129	6.12993	6.29607	5.43415	5.45541	6.0193	95.1823	60.1171	-1.58328	0.325347
205508_at	chr19q13.1	6324	SCN1B	6.23198	5.2986	4.58279	5.43152	5.62466	4.94809	4.79829	5.21696	4.78076	4.49377	46.1966	29.181	-1.58311	0.297658
217528_at	chr1p22.3	9635	CLCA2	4.2934	2.74799	2.76709	2.92949	3.04803	2.7733	2.54909	2.38933	2.73892	2.67434	9.80456	6.19753	-1.58201	0.323201
208699_x_at	chr3p14.3	7086	TKT	8.60118	8.36004	7.88127	10.1988	9.1084	9.02243	8.84707	8.5436	7.2651	7.55756	535.99	339.176	-1.58027	0.433544
200664_s_at	chr19p13.2	3337	DNAJB1	7.4383	7.48247	7.11358	8.36182	8.39318	6.63538	6.89574	7.37625	7.45702	7.41938	231.187	146.303	-1.58019	0.304386
214246_x_at	chr17p13.2	50488	MINK1	7.3945	7.93507	7.41118	8.20881	8.28941	7.44458	7.2179	7.20143	7.07975	7.21856	238.387	150.892	-1.57986	0.232552
226333_at	chr1q21	3570	IL6R	4.91636	5.06688	4.83303	5.27385	5.46181	4.99883	4.77827	4.27664	3.89357	4.09602	34.9961	22.1521	-1.57981	0.236144
205726_at	chrXq21.33	1730	DIAPH2	7.23929	7.1622	6.83299	6.9101	6.10282	6.88458	6.23102	5.89271	5.65612	6.23042	119.465	75.6393	-1.57941	0.270457
225280_x_at	chrXp22.3	414	ARSD	5.67057	5.64363	4.87655	5.36015	4.64742	4.87984	4.84632	4.73084	4.27593	4.33932	39.2876	24.8756	-1.57936	0.254434
224361_s_at	chr3p21.1	55540	IL17RB	5.02799	4.79456	4.52883	5.51606	4.43773	4.2036	4.37657	4.31678	4.13112	4.24048	30.1794	19.1101	-1.57924	0.233302
224818_at	chr1p13.3|1p21.3-p13.1	6272	SORT1	7.17008	5.74473	6.90102	6.32099	7.61977	6.96837	6.05247	6.08524	5.98003	5.73901	118.757	75.2036	-1.57914	0.361143
227910_at	chr22q13.2	63929	XPNPEP3	3.89636	5.26497	4.4366	5.4742	4.70279	4.4827	4.40363	4.54232	3.80784	3.49919	29.0985	18.4272	-1.5791	0.33021
1558693_s_at	chr1q22	112770	C1orf85	7.15172	7.42145	6.28744	7.3422	7.63299	7.16489	6.29013	6.52947	6.32624	6.36064	150.499	95.3093	-1.57906	0.278176
203236_s_at	chr17q11.2	3965	LGALS9	4.40454	5.10373	4.63361	6.05283	5.36804	4.65876	4.43023	4.81333	4.6215	4.30634	37.6148	23.8671	-1.57601	0.321177
205354_at	chr19p13.3	2593	GAMT	6.36729	6.63047	6.35425	7.31824	7.00453	6.40732	6.32512	6.42009	5.71553	5.54495	110.288	69.9843	-1.57589	0.261193
1564069_at	chr7p15.2	100316868	NCRNA00213	5.39998	4.34727	5.17539	5.23841	5.36804	4.61973	4.08039	4.63597	4.43265	4.63597	35.5528	22.565	-1.57557	0.242567
204797_s_at	chr14q32	2009	EML1	6.35107	6.068	5.72081	5.50352	6.51836	5.89718	5.50525	4.64225	5.45594	5.35605	67.699	42.9681	-1.57557	0.266713
200709_at	chr20p13	2280	FKBP1A	10.2487	10.6942	9.60438	10.4302	9.85439	9.58888	9.5521	9.52353	9.71233	9.42124	1191.46	756.254	-1.57548	0.235133
203368_at	chr3p25.3	78987	CRELD1	5.2033	5.40823	4.92019	5.40852	5.19232	4.99827	4.1508	4.23711	4.7442	4.60678	37.7248	23.9498	-1.57516	0.216393
235407_at	---	---	---	6.20988	6.74863	5.23282	5.44741	6.20687	4.98872	5.72	5.45997	5.47032	5.35782	67.3323	42.7636	-1.57453	0.31084
1555831_s_at	chr1p34.1	10489	LRRC41	6.5811	7.57924	6.56515	7.56691	7.40253	6.31657	6.61385	6.79502	6.55649	6.45085	148.096	94.0588	-1.5745	0.26573
215726_s_at	chr18q23	1528	CYB5A	8.45839	8.28009	8.52259	8.15586	7.24337	7.70658	7.50564	7.8804	6.78303	7.61033	293.416	186.356	-1.57449	0.286646
230131_x_at	chrXp22.3	414	ARSD	5.82617	6.1329	5.09019	5.83273	5.71617	5.20848	5.43049	5.12262	4.72746	4.92689	54.1077	34.3701	-1.57427	0.233811
205630_at	chr8q13	1392	CRH	4.58648	2.88838	2.72107	2.67386	2.64471	2.67386	2.65576	2.76271	2.50357	2.82436	10.1317	6.44474	-1.57208	0.432846
238909_at	---	---	---	6.15891	6.29394	6.08851	6.14176	6.58178	5.42833	5.30463	6.29229	5.03734	5.67641	76.8723	48.9876	-1.56922	0.232134
234879_at	---	---	---	3.21832	3.58249	3.33628	3.72834	4.86178	3.36302	3.34285	3.14948	3.15836	3.12849	14.7434	9.39633	-1.56906	0.329629
223687_s_at	chr8q24.3	54742	LY6K	4.02317	5.63364	4.63662	6.3762	5.97079	4.30219	4.70466	4.8702	4.68368	5.6455	47.313	30.1615	-1.56865	0.455391
209266_s_at	chr4q22-q24	64116	SLC39A8	3.28808	3.74432	3.32299	4.57553	4.5095	3.42316	3.48645	3.45737	3.3462	2.96174	15.9595	10.1759	-1.56837	0.312922
220751_s_at	chr5q31-q32	10826	C5orf4	5.8771	5.12392	5.3795	5.57612	5.76224	5.85685	4.61996	4.48277	3.97479	4.93849	47.451	30.258	-1.56821	0.273899
235417_at	chr1p35.2	90853	SPOCD1	6.13508	7.64441	7.07735	4.6447	6.02545	5.64985	5.34797	6.24155	6.38535	6.04091	99.1124	63.2075	-1.56805	0.528182
229497_at	chr15q22.31	348094	ANKDD1A	4.51651	3.37902	3.96316	4.09216	4.00404	3.64324	3.42037	3.59481	3.12206	3.05533	16.3977	10.4604	-1.5676	0.240658
226713_at	chr3q28	152137	CCDC50	5.43115	5.03739	6.08888	6.87423	6.26154	5.51354	5.52056	5.36384	5.19756	5.53235	67.6175	43.1485	-1.56709	0.353558
212823_s_at	chr14q23.3	26030	PLEKHG3	4.89052	4.52997	4.86136	4.216	5.6089	4.21391	4.28829	4.4442	4.21181	4.0737	29.8438	19.0468	-1.56687	0.266464
200916_at	chr1q21-q25	8407	TAGLN2	9.10301	10.0557	9.18464	9.62836	9.40095	8.4334	8.19439	9.33684	9.14973	8.92848	732.713	468.102	-1.56528	0.263743
237194_at	---	---	---	3.22677	4.65384	3.02063	3.15945	3.17726	2.95619	2.7564	2.8861	3.0614	3.08401	12.1263	7.74759	-1.56517	0.34669
225305_at	chr14q32.2	123096	SLC25A29	5.16264	5.12815	5.15908	6.46919	5.8043	5.17839	5.15175	5.07335	4.93819	4.60254	50.2001	32.0765	-1.56501	0.303778
226088_at	chr9q34.11	84885	ZDHHC12	6.03548	6.34636	5.86248	6.33201	6.05192	5.74482	5.35957	5.84443	5.24982	5.12073	70.4095	44.9966	-1.56477	0.214992
226107_at	chr7p14-p13	56913	C1GALT1	4.77776	3.7062	5.62897	5.84801	6.16311	4.91993	5.45131	4.17341	4.80766	4.32938	43.8463	28.0357	-1.56395	0.459067
209794_at	chr3p25.3	9901	SRGAP3	4.27097	3.65478	3.87149	3.41284	4.45039	3.41333	3.44222	3.31694	3.21962	3.28764	15.8101	10.1139	-1.56319	0.234099
202439_s_at	chrXq28	3423	IDS	7.2679	5.90704	6.81361	5.58834	5.99189	5.78703	6.29148	5.16969	5.50792	6.03116	87.6731	56.0882	-1.56313	0.361273
209806_at	chr6p21.33	85236	HIST1H2BK	9.36536	8.56911	8.81404	8.39127	8.31927	8.37436	7.74321	7.87383	8.27009	8.14344	428.922	274.426	-1.56298	0.246478
226358_at	chr15q22.2	83464	APH1B	6.35137	5.50269	5.33763	5.90467	5.88532	5.42982	5.13012	4.98692	5.05914	5.32682	57.2887	36.6625	-1.5626	0.231207
211760_s_at	chr1q24-q25	8674	VAMP4	8.34577	6.93003	6.41525	6.48305	5.96832	6.57779	6.6467	6.09818	6.28097	6.58801	136.936	87.6385	-1.56251	0.47201
219087_at	chr9q22	54829	ASPN	4.31026	5.4205	9.89754	3.91623	3.91207	7.89987	6.45718	6.34878	7.82325	5.13694	209.323	133.974	-1.56242	0.454325
220189_s_at	chr5q35	11282	MGAT4B	8.48897	8.63432	7.99088	9.45418	8.94072	8.36985	8.17991	8.19044	7.75755	8.13761	440.772	282.19	-1.56197	0.28216
232322_x_at	chr11q13	10809	STARD10	6.64269	6.34245	6.0647	6.30033	6.10282	5.71955	6.23645	5.4992	5.30421	5.33737	79.1079	50.6525	-1.56178	0.223425
206166_s_at	chr1p22.3	9635	CLCA2	3.8819	3.04185	2.95359	4.08873	3.25499	2.82124	2.79342	3.05334	2.93777	2.7493	11.4572	7.33758	-1.56144	0.263852
221864_at	chr16p11.2	93129	ORAI3	8.53323	8.28889	8.15823	8.48095	8.58793	8.31926	7.8459	7.63919	7.22827	7.62296	342.196	219.179	-1.56126	0.220883
223402_at	chr1q23.2	54935	DUSP23	5.62462	6.26894	5.59562	6.34168	5.42735	5.47912	5.40244	5.14799	5.21846	4.99522	59.7888	38.2966	-1.5612	0.239343
202788_at	chr3p21.3	7867	MAPKAPK3	6.88841	8.11622	6.89933	8.12037	8.13126	7.42355	6.96411	7.19131	6.95904	6.91909	214.796	137.624	-1.56075	0.332995
1557905_s_at	chr11p13	960	CD44	8.78082	9.5464	8.52266	10.2374	9.92763	8.90028	8.96153	9.11304	8.72655	8.78378	747.279	478.881	-1.56047	0.361582
243591_at	---	---	---	4.29585	6.08353	5.35572	4.17474	5.05625	4.94627	4.79057	4.02329	4.43966	4.22608	35.9474	23.0363	-1.56047	0.396612
232721_at	chr8q13.1	84675	TRIM55	4.72904	2.55718	2.80088	2.83843	2.92402	2.74304	2.67982	2.88006	2.77826	2.88091	10.8234	6.93815	-1.55998	0.465989
201156_s_at	chr17q21.2	5878	RAB5C	7.63076	7.99157	7.06793	8.19921	8.16409	6.81857	6.82197	7.84039	7.07243	7.31155	233.523	149.729	-1.55964	0.276703
212806_at	chr9q21.2	158471	PRUNE2	5.67888	4.31568	4.99189	4.10268	4.19737	5.42705	3.63445	3.62323	3.27869	3.50321	27.6978	17.7617	-1.55941	0.352249
209546_s_at	chr22q13.1	8542	APOL1	5.01253	5.12697	5.5304	5.76546	4.8635	4.77418	4.54968	5.06263	4.21362	4.55847	39.39	25.264	-1.55914	0.240273
200985_s_at	chr11p13	966	CD59	11.9335	11.6369	10.6434	11.1489	11.3376	10.8592	10.3095	10.653	10.9762	10.9266	2710.8	1739.55	-1.55833	0.267867
227320_at	chr12q24.31	144347	FAM101A	5.12948	5.09406	6.00729	5.15856	5.09769	4.8095	4.20757	4.80199	4.7058	4.90893	40.6888	26.1106	-1.55833	0.242864
210124_x_at	chr2p13.1	10505	SEMA4F	5.56719	5.26874	5.77123	5.53684	5.20774	5.09346	4.35853	5.09877	4.93182	4.60803	44.7922	28.7665	-1.55709	0.218002
1565537_at	chr4p16.3	54729	NKX1-1	5.28032	5.08366	5.33113	5.12808	5.99991	4.78596	4.55229	5.07006	4.63119	4.74118	42.3992	27.2338	-1.55686	0.227487
203839_s_at	chr3q29	10188	TNK2	4.95939	5.39121	5.47898	5.6374	5.92222	4.87341	4.77025	5.35085	4.69969	4.5328	45.6194	29.309	-1.5565	0.234572
204454_at	chrXq27	23641	LDOC1	8.78955	8.59919	7.99215	6.54783	8.45055	7.833	7.71912	6.99709	7.45809	7.90773	305.664	196.489	-1.55563	0.428348
226392_at	chr3q22-q23	5922	RASA2	8.26592	6.64205	6.10697	5.78649	6.54472	6.22758	6.75558	5.88964	6.04745	6.54643	125.034	80.3769	-1.5556	0.494534
1563445_x_at	chr9q22.1	1518	CTSL1P8	5.7016	6.1287	4.95	5.60288	6.39902	5.87487	5.21875	4.84587	4.95216	4.8159	57.1829	36.7604	-1.55555	0.30442
1557970_s_at	chr6q27	6196	RPS6KA2	6.42309	6.21407	5.75725	7.25826	7.16983	5.50309	6.69721	5.93926	5.79359	5.97066	102.244	65.732	-1.55547	0.336458
208070_s_at	chr6q21	5980	REV3L	9.04987	8.06559	9.25703	8.51349	9.22188	8.71667	8.30046	8.38961	7.1661	8.27762	474.465	305.058	-1.55533	0.313116
239708_at	---	---	---	4.52437	3.65276	2.95155	3.08047	2.83073	3.12066	2.97998	2.90422	2.60056	2.95125	11.7798	7.57463	-1.55517	0.358336
229890_at	chr6p21.32	80863	PRRT1	5.21878	4.54782	4.55682	4.99821	4.34671	4.39907	4.06786	4.07724	4.12225	3.96441	27.2946	17.5548	-1.55482	0.22274
218215_s_at	chr19q13.3	7376	NR1H2	6.69809	7.34085	6.84321	7.69944	7.40024	6.4362	6.76217	6.68454	6.51666	6.61099	151.509	97.4619	-1.55454	0.233658
223611_s_at	chr4q12	84708	LNX1	8.29784	6.90232	5.42476	7.69222	3.57853	6.34523	7.09189	6.95067	5.89882	5.54526	139.208	89.5562	-1.55443	0.683688
204139_x_at	chr19q13.4	7593	MZF1	5.10809	5.61999	5.32767	6.22836	5.90552	5.10739	5.29842	5.17951	4.60031	5.00883	51.7497	33.3039	-1.55386	0.255151
1554212_s_at	chr8q22	3788	KCNS2	5.4065	4.91512	5.30348	5.52711	5.7171	4.92484	4.30567	4.96333	4.745	4.78401	42.1591	27.1429	-1.55323	0.220086
241931_at	chrXp22.33	7499	XG	5.89289	4.1197	4.41234	4.66967	4.34143	4.55324	4.06312	3.8321	4.14191	4.35881	28.7643	18.5215	-1.55302	0.367219
222400_s_at	chr2p25.3	55256	ADI1	10.3713	10.7919	9.53156	9.56924	9.52941	9.04867	8.84389	9.75305	9.66075	9.59934	1067.26	687.414	-1.55257	0.320346
209140_x_at	chr6p21.3	3106	HLA-B	9.95453	10.8615	11.7424	11.5309	10.8205	10.6974	10.4551	10.6482	9.84708	10.577	2209.24	1423.55	-1.55193	0.357706
216230_x_at	chr11p15.4-p15.1	6609	SMPD1	5.61136	6.12153	5.38709	6.54331	5.60992	5.74497	5.18303	5.09036	5.1975	5.09722	60.493	38.9905	-1.55148	0.263744
1556385_at	---	---	---	6.02059	7.65576	5.85066	6.1013	6.21882	5.76757	5.79312	5.57848	6.19019	6.14046	93.484	60.2549	-1.55147	0.384618
228702_at	chr7q32.3	378805	FLJ43663	6.43981	5.43086	5.35911	6.38496	5.9862	5.80175	5.20246	5.00503	5.13701	5.49415	63.5912	40.9951	-1.55119	0.281118
212240_s_at	chr5q13.1	5295	PIK3R1	7.79323	3.6131	5.58596	6.25573	6.04793	5.67428	5.88882	6.14406	5.22727	5.78836	84.932	54.7533	-1.55118	0.652018
202889_x_at	chr6q23.3	9053	MAP7	3.57165	3.40997	3.48233	4.60031	3.76296	3.08887	3.19029	3.53613	3.08458	3.07005	14.3055	9.22357	-1.55097	0.26366
203718_at	chr19p13.2	10908	PNPLA6	6.41273	7.38645	6.44743	7.11254	6.47404	6.27268	6.23198	6.48599	5.8962	6.00209	113.413	73.1529	-1.55036	0.254463
215775_at	---	---	---	3.89767	3.91694	5.66404	3.70167	4.29816	3.66951	4.11782	3.69832	3.86088	3.95877	22.6796	14.629	-1.55032	0.417112
230750_at	---	---	---	5.70244	5.18238	5.56589	4.8244	4.65741	4.59599	4.74904	4.51891	4.68613	4.48608	37.8646	24.4309	-1.54986	0.245156
1552474_a_at	chr19p13.3	2593	GAMT	7.201	6.90529	6.93172	7.52696	7.31105	7.01109	6.58229	6.92622	5.83987	6.10475	146.463	94.505	-1.54979	0.249416
220343_at	chr6q23-q24	27115	PDE7B	4.81447	4.69271	3.94356	4.13419	3.94921	3.57788	3.69478	4.08169	3.51354	3.68127	20.4784	13.2142	-1.54972	0.242594
215711_s_at	chr11p15.3-p15.1	7465	WEE1	5.41207	5.64896	6.3895	6.61774	5.18167	6.02196	5.41877	5.32193	4.77807	4.67726	62.2185	40.1563	-1.54941	0.341617
238177_at	chr5p15.33	340024	SLC6A19	4.93309	4.34925	4.94466	4.8337	5.50601	4.2986	4.03986	4.50441	4.11583	4.60442	31.1376	20.0975	-1.54932	0.243176
203965_at	chr9q34.11	10868	USP20	4.48147	4.64492	4.71585	4.76761	5.78561	4.34181	4.59851	4.15059	4.10968	4.40513	31.2075	20.1431	-1.54929	0.277544
221710_x_at	chr1p34.3	55194	FAM176B	7.63939	8.38191	7.55996	8.90962	8.57138	7.89553	8.24881	7.74583	7.21882	6.86015	316.596	204.418	-1.54877	0.331929
209366_x_at	chr18q23	1528	CYB5A	9.01894	8.69882	9.20376	9.15993	8.24732	8.31957	8.51749	8.60452	7.45806	8.22422	479.973	310.011	-1.54825	0.267206
225988_at	chr10q21.3	26091	HERC4	8.44176	8.7079	7.37577	6.97951	7.5765	7.14597	7.41414	7.16314	7.44148	7.47102	249.805	161.351	-1.54821	0.369187
225573_at	chr3q22.1	27031 /// 84129	ACAD11 /// NPHP3	5.96231	5.99689	6.38773	6.4603	7.44795	6.45108	5.82537	6.08628	5.29332	5.75588	94.5206	61.0784	-1.54753	0.330501
209803_s_at	chr11p15.5	7262	PHLDA2	7.6467	8.28996	6.42475	6.54521	6.26154	5.57789	6.09264	6.37116	7.53065	6.82826	153.881	99.4656	-1.54708	0.439978
230800_at	chr14q12	196883	ADCY4	5.10332	4.67321	5.72168	5.48377	6.36898	4.84141	4.80409	5.19782	4.8447	5.05282	48.0123	31.0472	-1.54643	0.326587
1554152_a_at	chr7p14-p13	4967	OGDH	3.85248	4.42794	3.6082	4.86657	4.01662	3.44311	3.51511	3.53788	3.79036	3.66922	18.7046	12.0963	-1.54631	0.263927
207836_s_at	chr8p12	11030	RBPMS	6.677	6.60128	6.68289	6.62558	5.56735	5.99879	6.16492	5.86438	5.5192	5.64846	89.6634	57.9952	-1.54605	0.265448
239624_at	---	---	---	5.0048	3.92738	3.13093	2.81792	2.9135	2.91831	3.09516	2.94228	3.6391	3.24232	14.1334	9.14267	-1.54588	0.475532
230108_at	chr10q11 /// chr10q11.23	2074 /// 267004	ERCC6 /// PGBD3	4.99592	4.34135	4.55455	4.69784	5.00473	4.30345	3.99728	4.06756	4.14898	4.02641	26.7477	17.3037	-1.54578	0.192841
209051_s_at	chr9q34.3	5900	RALGDS	5.66068	5.06393	5.42186	7.05213	6.59315	5.77415	5.39924	5.71978	5.12962	5.51798	71.2322	46.0921	-1.54543	0.424002
232776_at	---	---	---	3.97462	4.82143	3.98269	4.60909	4.49755	3.93942	3.38465	3.72068	3.77951	4.03646	21.3597	13.8224	-1.5453	0.236937
229088_at	chr6q22-q23	5167	ENPP1	6.14111	4.33604	3.40369	3.2907	3.2109	3.50517	4.57841	4.05654	3.65031	3.75248	24.0802	15.5837	-1.54522	0.624735
225860_at	---	---	---	8.0319	8.55168	8.13874	8.20632	7.65182	7.44519	7.52718	7.86955	7.57583	7.05103	283.054	183.199	-1.54506	0.229365
213498_at	chr11p11.2	90993	CREB3L1	5.23805	6.5348	6.02144	7.53354	6.53247	5.51719	5.74307	5.68384	6.35631	6.20382	94.653	61.2806	-1.54458	0.423465
210557_x_at	chr1p21-p13	1435	CSF1	4.06254	4.19095	4.07159	5.7991	4.25083	3.96119	4.02265	4.18447	3.98416	4.00663	25.3012	16.382	-1.54445	0.393106
201767_s_at	chr17p11.2	60528	ELAC2	6.69083	7.42472	6.47662	7.45117	7.46982	6.5632	6.39365	6.66401	6.5444	6.50118	143.289	92.7939	-1.54417	0.254355
221754_s_at	chr11q13.2	57175	CORO1B	5.9115	6.51359	5.76491	6.75798	6.37749	5.82255	5.92843	5.76214	5.29215	5.53565	79.4615	51.4675	-1.54392	0.246783
209427_at	chr22q12.2	6525	SMTN	5.88054	7.39921	6.70015	7.16334	7.28445	6.27608	6.21154	6.65787	6.36165	6.21293	126.188	81.7985	-1.54267	0.3138
206707_x_at	chr6p22.3-p21.32	9750	FAM65B	4.71478	4.60721	3.94242	4.18293	4.93742	4.04155	3.26162	3.3498	4.67619	3.66223	22.9623	14.896	-1.5415	0.284101
207667_s_at	chr17q11.2	5606	MAP2K3	6.93809	7.37779	6.79803	7.07433	7.3218	6.65913	6.33763	6.88791	6.34882	6.10862	138.994	90.1763	-1.54136	0.218912
209663_s_at	chr12q13	3679	ITGA7	4.69572	4.20454	4.87145	4.69828	4.91332	4.52837	3.45462	4.30391	4.11828	3.70092	25.9439	16.8327	-1.54128	0.242501
209829_at	chr6p22.3-p21.32	9750	FAM65B	3.95831	3.37867	2.84373	3.07313	4.04345	2.82231	2.74763	2.57978	3.41643	2.84923	11.6059	7.53014	-1.54125	0.290837
240818_at	---	---	---	3.22651	4.81931	3.17556	3.40209	3.4367	3.28941	2.88329	3.42983	3.05343	2.98268	13.6056	8.82768	-1.54124	0.362825
239519_at	---	---	---	2.95498	5.12073	3.363	3.19548	3.1099	2.91827	3.08152	3.34686	3.3515	3.23778	14.126	9.16785	-1.54082	0.48009
225622_at	chr8q21.13	55824	PAG1	4.90371	3.70914	3.26272	3.31731	3.15508	3.15629	3.31802	3.32736	3.1595	3.09361	14.2973	9.27951	-1.54074	0.378399
1562953_s_at	chr4q21.3	404201	NCRNA00247	4.74952	3.72267	4.25602	5.14669	5.2022	4.57952	4.20871	3.7816	3.92906	3.80274	26.2896	17.068	-1.54028	0.328076
243907_at	---	---	---	3.55806	3.28093	3.07503	3.64211	3.95495	2.97716	2.73427	2.76091	3.20332	2.82631	11.5836	7.52204	-1.53996	0.222462
212914_at	chr22q13.1	23492	CBX7	6.41609	5.41534	6.13365	6.81777	6.65362	5.93404	5.80138	5.9116	5.40517	5.58348	82.3548	53.4862	-1.53974	0.289967
210571_s_at	chr6p21.32	8418	CMAH	4.05108	3.87024	3.90423	5.57686	5.89289	3.81903	4.7448	4.1087	4.21309	4.51546	30.6649	19.9191	-1.53947	0.499069
204188_s_at	chr12q13	5916	RARG	6.78366	6.94188	6.83079	7.94657	8.45796	6.56941	6.81393	6.91514	7.03652	7.27229	189.058	122.808	-1.53946	0.395692
238619_at	---	---	---	4.95392	4.0896	4.19728	5.98496	4.29172	4.19569	4.69949	4.15424	3.6249	4.49377	29.8572	19.3959	-1.53936	0.418645
211829_s_at	chr7p22.3	2852	GPER	4.63957	4.62914	4.24589	5.25029	4.45206	3.95344	4.26424	4.09659	3.82312	4.13651	25.7191	16.7115	-1.53901	0.229337
226558_at	---	389834	LOC389834	6.66455	5.75814	5.29328	4.98638	5.54982	4.88082	4.85127	4.81666	5.57211	5.44384	54.6648	35.5222	-1.53889	0.342266
203183_s_at	chr12q13-q14	6602	SMARCD1	3.98564	4.48378	4.40023	5.24821	5.06379	3.73724	3.83222	4.27372	4.22078	4.2798	26.1571	16.9984	-1.5388	0.281494
213326_at	chr12p	6843	VAMP1	6.11649	5.20168	6.05535	5.25523	5.40005	5.18536	5.02652	5.08804	4.69618	5.1574	50.621	32.9213	-1.53763	0.251823
213480_at	chr1q24-q25	8674	VAMP4	8.80084	7.88693	7.60048	8.09586	7.68776	7.8316	7.55426	7.57854	6.77225	7.3756	271.306	176.454	-1.53754	0.28734
204217_s_at	chr19q13.32	6253	RTN2	3.80872	4.92037	5.49588	4.56864	6.17803	4.85591	4.78222	4.46309	4.3941	4.40202	37.1112	24.1397	-1.53735	0.455383
205515_at	chr4q28.1	8492	PRSS12	3.99911	4.81252	4.37989	4.18667	6.00032	5.01372	4.46378	3.51314	4.25548	3.43536	29.4269	19.1414	-1.53734	0.422029
238935_at	chr15q22.2	51065	RPS27L	6.07333	6.7107	5.60897	5.33405	4.70641	5.29854	5.22921	5.04505	5.73492	4.57306	57.466	37.3885	-1.537	0.392838
225245_x_at	chr12p12	55766	H2AFJ	8.03331	8.59069	7.95616	8.28556	7.94127	8.00191	7.56231	7.80447	7.00216	7.21863	290.733	189.208	-1.53658	0.238544
202545_at	chr3p21.31	5580	PRKCD	4.99138	5.14751	4.92248	5.60529	4.79294	4.47648	4.38178	4.64634	4.63301	4.34241	34.7965	22.6501	-1.53626	0.215432
230669_at	chr3q22-q23	5922	RASA2	8.4342	4.6374	7.02415	7.92101	7.75697	6.71355	7.61032	7.06637	6.48298	6.65796	191.924	124.962	-1.53585	0.607999
217999_s_at	chr12q15	22822	PHLDA1	6.68411	6.38875	4.43674	5.12242	5.20662	4.78153	5.05699	5.69829	4.64595	5.47972	56.0081	36.4749	-1.53552	0.469153
213869_x_at	chr11q23.3	7070	THY1	10.2185	10.156	10.8631	10.283	9.88005	9.96232	9.55626	9.90481	9.13332	9.79235	1276.65	831.476	-1.5354	0.24527
1555758_a_at	chr14q22	1033	CDKN3	5.36844	8.50492	3.57138	5.62494	7.62493	5.96306	5.31853	7.62593	6.30778	5.7274	132.643	86.4036	-1.53516	0.676222
1555763_x_at	chr22q13	57591	MKL1	5.55276	5.12327	6.02631	6.00857	5.821	5.03992	5.1055	5.22879	5.10928	5.1392	53.5773	34.9169	-1.53442	0.224087
209512_at	chr9q32	84263	HSDL2	6.12865	6.10161	4.77283	4.21386	4.78529	5.00367	4.9095	4.37196	4.74785	4.83496	42.4218	27.6502	-1.53423	0.442708
202920_at	chr4q25-q27	287	ANK2	8.32473	6.45887	6.27261	8.39992	9.22359	8.59017	7.3108	7.18017	7.06333	6.69572	284.301	185.318	-1.53412	0.559187
215177_s_at	chr2q31.1	3655	ITGA6	4.12519	5.20599	3.21312	3.55957	5.37344	3.82539	3.39489	3.77023	4.53943	3.87076	23.376	15.2445	-1.5334	0.48063
207761_s_at	chr12q13.12	25840	METTL7A	8.50663	6.77419	6.87438	8.14112	8.22644	8.51227	6.87458	7.19532	5.75353	6.35027	234.46	152.914	-1.53328	0.394346
1564207_at	chr7p13	255031	FLJ35390	7.39878	6.78728	7.36057	6.7767	7.49124	6.60453	6.34321	6.95002	6.58254	6.32535	146.624	95.6341	-1.53317	0.231805
220319_s_at	chr6p23-p22.3	29116	MYLIP	5.07453	4.63095	5.68091	7.46196	6.16015	6.48307	5.35264	5.34842	4.93254	4.9842	71.5195	46.6491	-1.53314	0.529124
210719_s_at	chr19p13.3	10362	HMG20B	6.98086	8.10119	6.98122	8.15342	7.91719	7.36483	7.33316	7.29055	6.55755	6.78786	210.74	137.466	-1.53304	0.323031
212009_s_at	chr11q13	10963	STIP1	6.64018	7.7229	6.28686	7.79296	7.55353	6.71975	6.67475	6.6282	6.75639	6.73375	159.745	104.206	-1.53298	0.347279
200935_at	chr19p13.3-p13.2	811	CALR	4.98463	6.08108	5.79271	7.49113	6.90789	5.55499	5.65347	6.16954	6.19416	5.75818	90.9576	59.3342	-1.53297	0.489668
213979_s_at	---	---	---	8.05618	7.57036	7.36288	8.50494	8.52044	8.16261	7.61623	8.21132	5.72168	5.637	270.265	176.334	-1.53269	0.361103
225624_at	chr16p13.13-p13.12	92017	SNX29	6.85211	7.00852	6.73107	7.4967	7.60019	7.0433	6.64122	6.16567	6.26709	6.53675	145.032	94.6732	-1.53193	0.253249
203424_s_at	chr2q33-q36	3488	IGFBP5	5.1694	3.75284	4.2142	3.43214	3.8502	3.80559	3.64575	3.83559	3.27873	3.37913	18.6489	12.1771	-1.53148	0.355561
203153_at	chr10q23.31	3434	IFIT1	7.78206	6.92635	8.08735	5.5541	7.39621	7.62686	6.24228	5.83516	5.76721	7.29225	165.83	108.331	-1.53077	0.450409
211658_at	chr19p13.2	7001	PRDX2	6.6589	6.55059	6.41459	7.28346	6.72444	6.10072	6.28376	6.05047	6.13051	6.15083	108.326	70.7861	-1.53033	0.216732
224810_s_at	chr12q24.11	88455	ANKRD13A	9.64591	10.1226	10.2567	8.78865	9.09041	8.77906	8.70434	9.27883	9.28444	9.21785	825.341	539.326	-1.53032	0.335554
204068_at	chr8q22.2	6788	STK3	7.24123	6.67097	7.09355	6.98959	7.66757	6.81139	6.29306	6.45365	6.73809	6.41932	144.033	94.1428	-1.52994	0.232675
220032_at	chr7q31.31	79974	C7orf58	6.20844	5.97707	5.09808	5.81052	6.16015	5.39397	5.23514	5.29164	5.13493	5.36968	59.7654	39.073	-1.52958	0.247085
219610_at	chr5q13.2	64283	RGNEF	5.22579	4.55682	4.40257	3.96973	4.67383	3.6198	3.80681	4.30648	3.97582	4.23321	24.66	16.1233	-1.52947	0.266355
209716_at	chr1p21-p13	1435	CSF1	8.25789	7.79153	8.0631	9.2991	8.07795	8.26474	7.64968	7.6875	7.50533	7.72955	339.054	221.689	-1.52941	0.319484
225204_at	chr12q24.11	160760	PPTC7	7.06205	5.74827	6.4241	7.33674	8.10695	7.04998	6.7082	6.18708	6.43673	6.09146	142.12	92.9498	-1.529	0.453673
1557948_at	chr19q13.31	653583	PHLDB3	4.94735	4.94998	4.63662	5.87846	4.89343	4.4186	4.57879	4.75996	4.45403	4.3443	35.0377	22.9218	-1.52858	0.263454
203834_s_at	chr2p11.2	10618	TGOLN2	5.96874	6.39379	6.148	6.78166	7.36002	5.80561	5.7819	5.78258	6.49942	6.03033	98.3863	64.3666	-1.52853	0.305884
227159_at	chr17q21.2	84514	GHDC	4.97329	5.51211	4.01401	5.81346	5.78609	5.11785	5.12475	4.89388	4.02926	4.18907	40.9247	26.7826	-1.52804	0.389245
231213_at	chr2q32.1	5136	PDE1A	3.83949	3.48875	2.89014	3.03629	2.98007	2.79079	2.55346	2.64355	2.81924	2.58649	9.80972	6.42068	-1.52783	0.235582
225105_at	chr12q23.3	387882	C12orf75	10.9079	10.8	9.92304	9.92237	10.0895	9.50607	9.61534	9.79166	10.1265	9.80312	1346.99	881.791	-1.52756	0.272176
203071_at	chr3p21.3	7869	SEMA3B	5.0097	5.06606	5.02874	5.94241	5.8514	5.24323	4.57879	5.04998	4.60312	4.53888	43.5181	28.4903	-1.52747	0.276912
219489_s_at	chr17p13.3	64359	NXN	8.85146	10.3239	10.3625	9.18679	8.95578	9.25776	8.6075	9.38237	9.25372	8.74913	827.897	542.062	-1.52731	0.392861
209727_at	chr5q33.1	2760	GM2A	5.53655	4.62877	4.87679	5.10148	5.79088	4.78541	4.37618	4.75624	4.84146	4.3587	38.0465	24.911	-1.5273	0.268122
204875_s_at	chr6p25	2762	GMDS	3.78263	4.97063	4.37297	4.72488	4.64962	4.27913	4.00555	4.00861	3.93241	3.32481	23.4764	15.3721	-1.5272	0.273493
204222_s_at	chr12q21.2	11010	GLIPR1	8.75105	8.53213	7.88619	7.21957	7.49591	7.04559	7.04643	7.91421	7.9713	7.11702	273.435	179.058	-1.52707	0.356935
202368_s_at	chr6p21.1-p12	9697	TRAM2	8.79987	9.62795	8.51703	9.07719	8.94144	7.66873	8.52547	8.88563	8.54197	8.26673	527.005	345.131	-1.52697	0.276738
209082_s_at	chr21q22.3	80781	COL18A1	5.94071	5.30935	5.99543	6.07443	4.44439	5.18671	5.26862	5.35959	4.8709	4.39775	50.8068	33.2737	-1.52693	0.361063
207839_s_at	chr9p13.3	51754	TMEM8B	5.08793	5.02159	4.62262	4.9348	4.75944	4.59252	4.48065	4.48916	3.97605	3.67884	29.7599	19.4907	-1.52688	0.226562
219278_at	chr1p36.11	9064	MAP3K6	5.17657	6.84358	5.84996	6.59156	6.04249	5.86135	6.02922	5.63351	5.21418	5.0367	74.209	48.6067	-1.52672	0.352293
243135_x_at	chr7p22.3	100287081	LOC100287081	3.70867	4.18724	4.66638	4.69623	4.46424	3.9801	3.62775	3.95987	3.77674	3.48181	20.9365	13.7162	-1.52641	0.243982
203585_at	chrXq28	7739	ZNF185	4.58764	4.98248	3.93581	3.57915	3.87405	3.56998	3.42563	3.93524	3.8185	3.57477	19.5152	12.7886	-1.52599	0.307437
228365_at	chr12q12	144402	CPNE8	4.96358	4.33363	3.28839	3.6282	3.65367	3.51224	3.3492	3.39259	3.35968	3.81203	17.2172	11.2827	-1.52598	0.35384
201188_s_at	chr6p21	3710	ITPR3	6.37652	6.65389	6.01366	7.11423	6.16169	6.21492	5.81491	6.15003	5.57804	5.67672	91.7059	60.1022	-1.52583	0.261042
1552476_s_at	chr17q21.31	113026	PLCD3	6.10534	5.77151	5.31552	6.3216	6.79272	5.41133	5.52512	5.75744	5.31629	5.6327	70.8296	46.4322	-1.52544	0.296259
217914_at	chr12q24.13	53373	TPCN1	6.52145	6.30262	6.69258	7.93018	7.41584	7.10764	6.32985	6.46358	6.05208	6.29821	137.781	90.3316	-1.52528	0.365071
224982_at	chr19q13.33	84335	AKT1S1	6.21323	7.12947	6.04034	7.61894	7.11086	5.87491	6.67508	6.34165	6.45058	6.20285	122.965	80.6194	-1.52526	0.352992
210186_s_at	chr20p13	2280	FKBP1A	7.50402	8.15586	7.32004	8.1903	7.90265	7.05683	6.90026	7.68954	7.1364	7.31729	231.583	151.841	-1.52516	0.248761
212653_s_at	chr2p15	23301	EHBP1	9.13656	8.60329	9.31531	8.59806	9.1431	8.76995	8.22964	8.44478	8.07558	8.28415	508.341	333.329	-1.52504	0.230944
219332_at	chr7p22.3	79778	MICALL2	5.71475	6.15475	5.73654	6.55104	5.83904	5.50715	5.46094	5.62304	5.0003	5.47125	65.619	43.0355	-1.52476	0.233535
203463_s_at	chr17p11.2	22905	EPN2	5.31016	5.26455	5.33518	5.42245	6.4215	4.99761	5.39232	4.71141	4.91315	4.9908	49.4175	32.4145	-1.52455	0.27843
219172_at	chr10q24.2	80019	UBTD1	5.08493	5.57711	5.07484	5.35186	5.65792	4.94832	5.0857	4.84773	4.19737	4.5618	41.3424	27.1181	-1.52453	0.231106
210830_s_at	chr7q21.3	5445	PON2	7.36369	7.82986	7.68643	6.8045	7.29304	7.26069	6.75558	6.52845	6.68786	6.80522	173.364	113.729	-1.52435	0.247682
222217_s_at	chr1q21.3	11000	SLC27A3	5.33691	5.30305	4.83157	6.45795	6.29938	5.56023	5.56888	4.92113	4.67522	4.90533	55.0082	36.0933	-1.52406	0.373883
224659_at	chr1p36.13	57190	SEPN1	6.61844	7.00329	6.84193	7.67309	7.60966	6.60127	6.78149	6.96598	6.09805	6.42024	148.135	97.2521	-1.5232	0.278509
218856_at	chr6p21.1	27242	TNFRSF21	6.49997	6.34168	6.91599	6.63475	7.03715	5.12482	5.99624	5.67304	6.10652	6.96534	104.616	68.7227	-1.52229	0.281395
212346_s_at	chr4p16.3	10608	MXD4	5.94831	6.23964	5.5503	7.30707	5.8973	5.59809	6.10625	5.76943	5.26952	5.7485	80.4271	52.8423	-1.52202	0.365173
236599_at	---	---	---	8.65399	6.31808	6.89779	10.1635	9.26643	8.43037	8.80506	7.93249	7.98531	8.04388	472.913	310.776	-1.52172	0.681045
213802_at	chr4q28.1	8492	PRSS12	5.25132	5.82919	6.35566	4.3872	6.4128	6.18011	4.9945	4.2006	5.66987	3.62969	56.5926	37.2125	-1.52079	0.415867
1861_at	chr11q13.1	572	BAD	6.48618	6.61673	5.9531	6.99092	5.42636	5.49706	5.94172	5.83592	5.77975	5.84537	83.9873	55.2366	-1.5205	0.320297
224746_at	chr1p35.1	57648	KIAA1522	6.20566	6.45845	6.06706	6.56411	6.48985	6.2747	5.72021	5.98966	5.35907	5.21351	82.6577	54.3663	-1.52038	0.235986
208031_s_at	chr19p13.3-p13.2	5990	RFX2	4.66335	4.5363	4.73044	4.90677	5.31563	4.39765	3.76899	4.40375	4.22991	4.37062	28.9827	19.0656	-1.52015	0.226351
209060_x_at	chr20q12	8202	NCOA3	5.67858	5.03717	5.81618	6.6387	6.44004	5.62039	5.76629	5.0762	5.35801	5.19807	65.373	43.0159	-1.51974	0.340661
211404_s_at	chr11q23-q25|11q24	334	APLP2	9.64922	9.2911	9.26279	10.1966	9.10218	9.29979	8.7643	9.02723	8.91507	8.67736	753.369	495.792	-1.51952	0.259112
212533_at	chr11p15.3-p15.1	7465	WEE1	8.16098	7.89572	8.9457	7.74129	7.82354	7.84239	7.6668	7.686	7.31246	7.33933	291.592	191.907	-1.51944	0.278568
242786_at	chr11p15.4	283104	LOC283104	3.85142	4.09588	6.148	3.56628	3.74597	3.79578	4.56194	3.80375	4.13538	3.90809	25.542	16.8119	-1.51928	0.576503
1553139_s_at	chrXq28	55558	PLXNA3	4.50992	4.91169	4.7008	5.54608	5.45248	4.32728	4.17633	4.5142	5.04198	4.13606	33.8805	22.3066	-1.51885	0.278736
214620_x_at	chr5q14-q21	5066	PAM	9.86123	8.89855	9.24037	9.03876	9.49502	9.01039	8.58556	8.57925	8.59257	8.90079	651.934	429.269	-1.51871	0.238044
214119_s_at	chr20p13	2280	FKBP1A	7.94663	8.92447	7.58381	8.38546	8.42533	7.68805	7.5697	7.85062	7.86121	7.61436	320.523	211.098	-1.51836	0.275885
1563222_at	---	---	---	3.79789	3.63747	3.91201	4.01584	4.75461	3.22372	3.32652	3.91442	3.47586	3.3432	16.9156	11.1454	-1.51773	0.260989
224397_s_at	chr12p11.22	83857	TMTC1	3.85136	4.51799	4.00536	5.54969	5.09924	4.24737	4.67568	3.97587	3.81428	3.83635	26.9048	17.7273	-1.5177	0.383298
226676_at	chr18q11.2	25925	ZNF521	7.80214	6.66903	6.91754	8.32915	7.88482	7.11916	7.80612	6.59866	6.0446	7.08491	200.761	132.303	-1.51743	0.382143
217504_at	chr17q24.3	23460	ABCA6	4.07324	3.50948	3.71029	4.73349	6.57658	5.84665	3.78807	3.58534	3.75049	3.43838	32.6713	21.5326	-1.5173	0.543354
231667_at	chr12q13.3	283375	SLC39A5	3.67337	3.76076	3.65494	4.25383	4.52171	3.18328	3.43423	3.7816	3.19634	3.39878	16.1916	10.6718	-1.51724	0.245
226109_at	chr21q21.1	54149	C21orf91	6.88386	4.75252	5.54861	4.99751	5.33891	5.39139	5.20118	4.7479	5.108	5.09246	52.8559	34.8473	-1.51678	0.449933
226847_at	chr5q11.2	10468	FST	10.0091	8.47704	8.36466	8.77596	7.6727	8.56914	8.05774	8.30441	8.73616	7.37879	471.764	311.053	-1.51667	0.454954
207722_s_at	chr19p13.3	55643	BTBD2	6.18708	7.00307	6.31164	7.70363	6.82306	6.4603	6.59202	6.57154	5.92639	5.8239	120.45	79.4195	-1.51663	0.33818
224445_s_at	chr14q32.33	79038	ZFYVE21	8.29798	8.06201	7.91572	8.536	8.92605	8.13648	7.72602	7.91824	7.5467	7.54304	336.211	221.699	-1.51652	0.248808
204647_at	chr19p13.11	9454	HOMER3	7.10556	7.99706	6.59066	6.93469	6.96952	6.85262	6.70915	6.50564	6.42457	6.4794	147.447	97.2378	-1.51635	0.289535
239136_at	---	100507177	LOC100507177	3.98061	3.50656	4.48402	4.21986	3.77004	3.35024	3.32052	3.70767	3.43333	3.3067	16.3613	10.7903	-1.51629	0.233965
206101_at	chr9q22.3	1842	ECM2	4.57945	4.43939	9.10886	6.01343	7.71546	7.45927	6.98883	5.83952	7.05863	6.35538	174.502	115.088	-1.51624	0.599844
221922_at	chr1p13.3	29899	GPSM2	7.38633	6.75069	5.44895	7.38161	7.50631	7.27254	6.59001	6.78687	5.36804	5.2247	133.449	88.013	-1.51624	0.421948
232406_at	---	---	---	3.48826	3.6824	3.66915	3.65699	4.64099	3.17032	3.26513	3.59574	3.28376	3.10309	14.8693	9.80757	-1.5161	0.264325
225915_at	chr13q14.2	81617	CAB39L	5.69411	4.19701	4.85671	4.57778	4.51614	3.85576	4.53263	4.02117	4.11649	4.64408	29.1701	19.2417	-1.51598	0.320944
208309_s_at	chr18q21	10892	MALT1	7.36778	7.40716	6.28686	6.36702	6.23773	6.31861	5.95849	6.0944	6.33005	6.42591	114.198	75.3517	-1.51553	0.321595
207076_s_at	chr9q34.1	445	ASS1	8.75025	9.78395	10.0983	10.1078	9.06726	8.4217	8.86372	9.46824	9.09628	9.24623	809.659	534.338	-1.51526	0.341743
204718_at	chr7q33-q35	2051	EPHB6	3.82134	3.75769	4.08279	3.97587	5.43857	3.70905	3.81544	4.00901	3.7847	3.51428	20.7421	13.693	-1.5148	0.380336
230264_s_at	chrXp22.2	8905	AP1S2	8.51195	8.57271	9.25935	8.74728	9.29325	8.8282	8.31045	8.10253	8.21389	7.97292	483.155	318.999	-1.5146	0.25104
208814_at	chr5q31.1	3308	HSPA4	5.82418	3.69909	6.13182	6.59111	6.13563	5.28534	5.49383	5.37508	5.3294	5.20093	61.2974	40.5102	-1.51314	0.53241
215411_s_at	chr6q21	10758	TRAF3IP2	7.8169	7.96697	7.51882	8.3931	7.96116	7.55211	7.34152	7.6417	6.70806	7.39666	248.894	164.525	-1.5128	0.244244
221041_s_at	chr6q14-q15	26503	SLC17A5	7.44323	6.2457	6.39921	7.95896	8.31248	7.69104	7.05699	6.40298	6.42958	6.41271	180.21	119.165	-1.51228	0.460015
237054_at	chr6p21.1-p11.2	59084	ENPP5	4.8905	2.49038	2.84528	2.91058	2.93725	3.54272	2.63675	2.80911	2.70217	2.75277	11.5291	7.62588	-1.51184	0.520842
208700_s_at	chr3p14.3	7086	TKT	9.35986	8.92133	8.74721	10.8475	9.99384	9.61138	9.68534	9.4454	8.06745	8.49967	886.76	586.586	-1.51173	0.451569
220128_s_at	chr8q22.2	79815	NIPAL2	5.81534	5.41133	5.44367	5.63163	6.18117	5.26857	5.13819	4.6822	5.32599	5.14762	52.9062	34.9996	-1.51162	0.228456
1570282_at	---	---	---	3.35817	3.19218	3.28876	3.93484	4.20079	2.8509	2.70043	3.29306	3.05605	3.28738	12.5699	8.31933	-1.51093	0.266007
1565320_at	chrYp11.2	64593	RBMY3AP	5.03769	4.70622	5.19495	5.76191	4.78159	4.75929	3.93571	4.90735	4.47809	4.50548	35.4698	23.4789	-1.51071	0.272496
221953_s_at	chr20q11.2	10893	MMP24	8.23683	8.2847	7.86792	7.77339	7.06479	7.43509	7.15061	7.56423	7.27945	7.07818	239.958	158.977	-1.50939	0.274046
226518_at	chr12q24.11	83892	KCTD10	8.14008	8.04652	8.64099	8.39579	8.33162	7.69414	7.92389	7.91309	7.81033	7.20719	320.933	212.64	-1.50927	0.21971
205910_s_at	chr9q34.3	100508206 /// 1056	CEL /// LOC100508206	4.36379	3.3846	3.94652	4.06056	3.19013	3.40632	2.93262	3.70207	2.9809	3.12839	14.4527	9.57829	-1.5089	0.286514
1558641_at	chr5q31.2	202051	SPATA24	7.37372	7.04339	7.36766	7.37618	7.88268	6.70919	6.3391	7.24983	6.89603	6.86574	173.01	114.703	-1.50832	0.236085
243556_at	chr2q37	25791	NGEF	2.94513	3.11807	2.9058	2.78959	4.19737	2.56578	2.52723	2.83424	2.73617	2.83099	9.82762	6.51913	-1.5075	0.315832
235770_at	chr3q27-q28	5648	MASP1	3.48167	3.45643	3.673	3.60993	4.50417	3.27378	2.79666	3.50738	3.26309	3.12525	13.9611	9.26355	-1.5071	0.264172
201168_x_at	chr17q25.3	396	ARHGDIA	7.72616	8.44621	7.70178	8.82437	8.61793	7.78533	7.66842	8.1474	7.62283	7.3835	322.983	214.332	-1.50692	0.294462
206756_at	chrXp11.23	56548	CHST7	5.63135	5.63913	4.87681	4.57257	5.04404	4.65985	4.86715	4.23258	5.00303	4.15656	37.1145	24.6328	-1.50671	0.289177
218062_x_at	chr17q24-q25	23580	CDC42EP4	6.14618	6.34222	5.83516	6.55104	6.92784	5.99842	5.84091	5.9393	5.54433	5.71604	84.9144	56.3685	-1.50642	0.247349
221081_s_at	chr1p13.3	79961	DENND2D	4.86926	5.27641	4.9625	5.24353	5.03282	5.12938	4.2409	4.53984	4.2395	4.05834	33.957	22.5441	-1.50625	0.231368
225019_at	chr4q26	817	CAMK2D	9.93531	9.26833	9.62854	9.07719	9.92242	9.20894	8.78513	8.95171	9.10212	8.99909	779.567	517.864	-1.50535	0.237025
225286_at	chrXp22.3	414	ARSD	6.44174	6.43173	6.05718	5.83844	6.09389	5.64571	5.54889	5.40609	5.38206	5.9483	73.073	48.5463	-1.50522	0.216825
228629_s_at	chr3q25.1	100128025	LOC100128025	3.61623	3.67382	3.96867	3.80847	4.51207	3.40559	3.44222	3.5351	3.31771	3.09079	15.502	10.3099	-1.5036	0.23171
201743_at	chr5q22-q32|5q31.1	929	CD14	4.20236	4.16449	3.98243	5.21496	4.06561	3.9693	3.41264	4.09773	3.70594	3.8114	21.2068	14.1045	-1.50355	0.293332
217687_at	chr5p15.3	108	ADCY2	3.49923	3.3798	3.58752	4.49582	3.79669	3.36742	3.01992	3.32289	3.20485	3.17476	14.0394	9.33779	-1.50351	0.256368
205204_at	chr15q22-qter	4828	NMB	6.33028	6.57109	7.15633	6.59513	6.56666	6.16939	5.62119	6.43261	6.05263	6.02352	101.933	67.8005	-1.50342	0.233018
210484_s_at	chr8p21.2 /// chr8p22-p21	254896 /// 8794	LOC254896 /// TNFRSF10C	4.75435	4.48157	4.73174	5.64551	4.3872	4.37279	4.09016	4.44641	4.13813	4.36164	29.3767	19.5435	-1.50314	0.280806
1558105_a_at	---	---	---	6.61729	6.06478	4.39084	4.04788	3.85377	4.59534	3.97894	4.58354	5.63025	4.95351	43.4181	28.8867	-1.50305	0.598632
213156_at	---	---	---	7.70998	5.46843	6.09031	6.83259	6.312	6.32578	6.00329	5.97883	5.71221	6.37432	103.044	68.5625	-1.50291	0.451503
219655_at	chr7p14.1	79783	C7orf10	6.00558	5.47285	5.10505	5.33281	6.09785	5.36588	5.19689	4.99028	5.21644	4.37606	50.3741	33.5292	-1.50239	0.280417
204298_s_at	chr5q23.2	4015	LOX	11.4954	11.3984	11.4531	10.3911	11.0391	10.3426	10.1748	10.517	11.2979	10.495	2367.45	1576.11	-1.50209	0.291224
214439_x_at	chr2q14	274	BIN1	6.95382	7.02512	6.90335	7.62361	7.75182	7.20448	6.94225	6.74336	6.16603	6.21712	157.335	104.762	-1.50184	0.280806
206918_s_at	chr20q11.22	8904	CPNE1	7.81903	8.25463	7.60058	8.07379	7.9559	6.56345	7.77202	7.76898	7.52369	6.81748	248.61	165.617	-1.50111	0.267295
232051_at	chr16q21	92922	CCDC102A	5.13012	5.00902	5.38601	5.66095	5.73853	4.95845	4.97692	5.07887	4.26271	4.71959	42.605	28.385	-1.50097	0.241251
215199_at	chr7q33	800	CALD1	3.52781	4.76558	4.79506	3.99906	3.28558	3.31411	3.78429	3.47266	4.14911	3.15345	18.4476	12.293	-1.50065	0.379178
214002_at	chr12q13.2	4637	MYL6	4.41038	4.93985	5.23562	5.75621	5.513	4.76299	4.74662	4.75641	4.71089	4.24528	37.8698	25.2361	-1.50062	0.293521
238669_at	chr9q32-q33.3	5742	PTGS1	6.17137	6.27285	6.30529	7.57453	5.79508	5.67088	5.54843	5.00492	6.29922	6.7538	94.9242	63.3048	-1.49948	0.390948
202501_at	chr18q12.1	10982	MAPRE2	8.00114	8.33474	7.36083	7.41803	7.16241	6.71401	7.18286	7.52349	7.21549	6.93866	211.54	141.113	-1.49909	0.291453
235649_at	chr11q25	11095	ADAMTS8	4.62213	4.58547	4.20613	4.94527	5.45141	4.48038	4.15365	4.52597	4.07936	3.85326	28.3314	18.9031	-1.49877	0.279281
230503_at	---	---	---	3.57922	5.11046	3.70915	3.30295	3.74089	3.43466	3.28047	3.57468	3.44502	3.57637	16.5633	11.0527	-1.49857	0.391471
221141_x_at	chr19q13.42	29924	EPN1	4.70118	5.28166	5.088	6.04415	6.04888	4.97811	4.80407	5.17805	4.9087	4.83467	46.2238	30.8461	-1.49853	0.324183
227272_at	chr15q15.1	388115	C15orf52	6.1695	6.7847	6.32837	6.49344	6.59713	6.49997	5.52274	6.22326	5.10872	5.7628	89.9009	59.9989	-1.49837	0.263839
213587_s_at	chr7q36.1	155066	ATP6V0E2	6.21939	5.71018	5.21392	5.70619	6.47976	5.98536	5.02629	5.6475	5.06051	4.61145	61.087	40.7769	-1.49808	0.318199
235437_at	---	---	---	4.13828	4.09267	4.39429	4.51951	5.03064	3.85961	3.70463	4.15405	3.85762	3.85528	22.2644	14.8653	-1.49775	0.237129
229550_at	chr14q32.12	57578	KIAA1409	3.97507	3.71	4.02052	4.31533	4.54172	3.31288	3.51806	3.74089	3.58431	3.60428	17.6483	11.7839	-1.49766	0.22204
209040_s_at	chr6p21.3	5696	PSMB8	6.63786	7.87262	7.17589	7.37943	7.47915	7.35628	6.88441	6.92328	5.67442	6.57959	164.695	110.017	-1.497	0.319786
200760_s_at	chr3p14	10550	ARL6IP5	9.98016	9.19422	9.32528	10.0371	10.0709	9.62044	9.08445	9.35651	8.9478	8.76713	872.711	582.999	-1.49693	0.271101
229382_at	chr1p13.2	55924	C1orf183	4.70589	4.33888	4.89147	3.57576	5.27692	4.12936	4.04934	3.97322	4.38151	3.81235	25.3422	16.931	-1.49679	0.347016
1554004_a_at	chr5q13.2	64283	RGNEF	4.16628	4.25265	3.77881	3.40409	3.5067	3.27625	3.00523	3.46038	3.38297	3.23509	14.539	9.71454	-1.49662	0.238908
219114_at	chr3p21.3	51161	C3orf18	6.57216	6.51344	6.32997	6.84619	6.96738	6.21638	6.04511	6.49286	5.53772	5.95332	101.43	67.7735	-1.4966	0.233589
226765_at	chr2p21	6711	SPTBN1	5.5858	5.70297	4.0557	4.26745	4.27812	4.91809	4.43143	4.2589	3.63891	4.35318	31.0819	20.7702	-1.49646	0.431656
219994_at	chr10p12.1	54518	APBB1IP	5.00863	4.82555	3.73389	4.32658	4.30496	3.7983	3.98791	3.94945	3.83691	4.04021	22.7366	15.194	-1.49642	0.277061
231380_at	chr8q13	116328	C8orf34	5.42467	4.05481	3.34155	4.49059	5.4574	4.09397	4.08832	4.74553	4.00169	3.81194	27.2255	18.1952	-1.4963	0.470287
230723_at	chr4q12	132671	SPATA18	5.43597	5.0323	4.77358	5.98184	5.68208	5.16233	4.88826	4.61468	4.71474	4.88031	43.5818	29.1273	-1.49625	0.27899
244128_x_at	chr1p32.3	148979	GLIS1	5.0886	5.12127	5.7597	5.2105	5.10665	4.94018	4.59332	4.48277	4.46225	4.94481	38.8991	26.0081	-1.49565	0.22312
209039_x_at	chr11q13	10938	EHD1	6.65166	7.27233	6.44662	6.81651	6.99814	6.19731	6.10575	6.48724	6.3618	6.23901	116.581	77.9466	-1.49565	0.220717
229354_at	chr5p15.3	57491	AHRR	8.13404	8.1794	8.06914	7.36588	7.90123	6.9979	7.33568	7.56266	6.7409	7.94298	248.68	166.288	-1.49548	0.266846
235163_at	chr19p13.3	126308	MOBKL2A	5.28298	4.90774	4.52054	6.00997	5.74461	4.22869	4.42494	5.20285	4.98936	4.9824	41.9929	28.0873	-1.49509	0.347011
1555907_at	chr12q14.1	100130776	LOC100130776	6.2367	7.24614	6.00351	7.46974	6.85981	6.53825	6.09143	6.45916	6.10555	6.19629	116.958	78.2595	-1.49448	0.344261
208701_at	chr11q23-q25|11q24	334	APLP2	4.57781	5.01629	4.07679	4.02875	4.54661	4.13792	3.94613	3.58919	3.86334	3.99002	22.5624	15.0995	-1.49425	0.250885
210240_s_at	chr19p13	1032	CDKN2D	4.16852	4.7786	4.24511	5.08886	5.1864	4.16132	3.96336	4.44406	4.10201	4.15553	26.9679	18.0504	-1.49403	0.270198
225372_at	chr10q22.1	64115	C10orf54	4.58762	4.81021	5.2254	5.2254	4.47796	4.18573	4.03506	4.92443	4.25615	3.98364	29.8413	19.9774	-1.49375	0.256564
228730_s_at	chr17q21.32	90507	SCRN2	5.56458	6.46482	5.66976	6.45642	5.01733	5.54909	5.32052	5.1222	5.31732	5.45804	61.3531	41.0881	-1.49321	0.338881
228887_x_at	chr19q13.32	729440	CCDC61	3.31397	3.85402	3.63633	4.20616	4.6669	3.57013	3.35619	3.59848	3.20651	3.40395	16.1401	10.8093	-1.49317	0.292805
41220_at	chr17q25	10801	2011-09-09	10.0056	9.58104	9.61651	9.95017	10.0508	8.98162	9.05231	9.86467	9.1182	9.16962	925.759	620.066	-1.493	0.229011
209197_at	chr1q21.2	23208	SYT11	5.29174	4.66959	4.94015	5.72017	5.58977	5.0563	4.80491	4.61183	4.6436	4.37471	39.2395	26.2836	-1.49293	0.266681
225646_at	chr11q14.2	1075	CTSC	7.88901	9.68456	8.23178	6.79913	6.52861	7.21226	7.08195	9.10971	6.71857	6.73269	312.848	209.578	-1.49275	0.539102
210613_s_at	chr22q13.1	9145	SYNGR1	6.65125	6.95611	6.25682	7.6061	6.52159	6.56188	6.46972	6.46568	6.1217	5.72012	117.571	78.7671	-1.49264	0.310142
205715_at	chr4p15	683	BST1	7.7946	6.53751	6.94869	5.44718	6.50156	6.53782	5.82171	6.55411	6.1447	6.11967	114.537	76.7459	-1.49242	0.452245
222864_s_at	chr14q11	51222	ZNF219	5.28534	5.06606	5.05485	5.36007	6.42351	4.78147	4.61631	5.37827	4.91499	5.00521	46.529	31.1814	-1.4922	0.327616
235305_s_at	---	---	---	5.62004	6.46951	6.41157	6.04871	6.45393	6.00872	6.05754	5.50134	4.95392	5.50002	75.358	50.5077	-1.49201	0.273546
210046_s_at	chr15q26.1	3418	IDH2	7.40345	8.49107	7.428	7.63321	6.78401	7.26618	7.07556	7.01616	7.22413	6.77146	202.009	135.404	-1.49189	0.341656
205398_s_at	chr15q22.33	4088	SMAD3	5.35842	5.7293	5.57862	5.94973	6.5245	5.29017	5.37351	5.60496	4.97834	5.22769	59.1465	39.6498	-1.49172	0.268071
202990_at	chr14q21-q22	5836	PYGL	7.03879	7.44804	7.69116	7.33463	7.39745	7.11691	7.26693	6.9774	6.46124	5.86191	168.557	113.02	-1.49139	0.270711
206705_at	chr6p21.3	7287	TULP1	3.86083	4.00222	4.14936	3.78969	4.83156	3.37185	3.37534	4.14641	3.40977	3.548	18.1204	12.1525	-1.49108	0.270839
210756_s_at	chr1p13-p11	4853	NOTCH2	6.08129	5.56884	5.8597	6.97521	7.81963	6.55308	6.00046	6.2753	6.04901	5.65916	104.996	70.4245	-1.4909	0.49892
241353_s_at	---	100507507	LOC100507507	6.99022	7.59592	7.59853	7.00269	7.33527	6.71837	6.48264	7.02689	6.85784	6.62174	160.828	107.921	-1.49024	0.223394
232310_at	chr22q12.1	388889	LOC388889	3.8957	3.70624	4.1087	4.60593	4.34907	3.617	3.70609	3.76929	3.32057	3.51198	17.9839	12.0709	-1.48986	0.23383
225294_s_at	chr17p13.1	58485	TRAPPC1	8.38984	9.23262	8.21413	8.7443	8.81274	8.53046	8.30054	8.1238	7.90535	7.74412	422.497	283.626	-1.48963	0.261806
210129_s_at	chr3p25.3	26140	TTLL3	5.08186	5.67338	5.54917	5.63703	6.2113	5.27214	5.36337	4.90368	4.7317	5.14038	51.117	34.3164	-1.48958	0.257117
232541_at	---	---	---	5.52006	5.73645	4.35944	4.78876	4.21461	4.34513	3.85049	4.35424	3.76635	5.41259	33.1875	22.2808	-1.48951	0.383682
209835_x_at	chr11p13	960	CD44	9.70655	10.2871	9.27089	11.0774	10.6084	9.77692	9.72949	10.1223	9.48724	9.56022	1284.97	862.689	-1.4895	0.389262
226595_at	chr20q13.12	90203	SNX21	6.49997	6.8192	6.07443	7.08246	7.44712	6.46055	6.142	6.47152	6.21339	6.09503	116.171	77.9976	-1.48941	0.296592
208606_s_at	chr1p36.23-p35.1	54361	WNT4	3.03066	3.11299	3.74952	4.5017	3.58919	2.79666	3.1762	3.4018	3.21353	2.96076	12.9925	8.72366	-1.48935	0.333393
218501_at	chr3p21-p13	50650	ARHGEF3	7.24564	5.93197	6.4478	6.40849	7.38492	7.23656	5.84886	6.17472	5.54087	5.44407	110.438	74.154	-1.48931	0.362108
204906_at	chr6q27	6196	RPS6KA2	8.49691	8.56315	7.85856	9.01612	9.05839	8.22776	8.43123	8.07371	7.79768	7.78898	404.499	271.611	-1.48926	0.287245
205145_s_at	chr4p16.3	4636	MYL5	5.19558	5.93006	5.67018	6.57804	6.00838	5.5053	5.60532	5.65327	4.99087	4.95392	61.6902	41.4446	-1.4885	0.30373
205525_at	chr7q33	800	CALD1	4.22879	6.61015	6.56879	4.27871	4.44949	4.91789	5.32745	4.68553	5.41408	4.95392	50.5257	33.9496	-1.48826	0.623481
213787_s_at	chrXp11.23-p11.22	10682	EBP	6.51154	7.11298	5.23704	7.08937	6.4678	6.79857	5.94637	6.18366	5.5194	5.29307	98.4138	66.1497	-1.48774	0.406088
205417_s_at	chr3p21	1605	DAG1	9.21545	8.85327	8.70163	9.6764	9.58157	8.81947	8.56404	8.9182	8.55622	8.51296	611.549	411.151	-1.48741	0.258281
203833_s_at	chr2p11.2	10618	TGOLN2	7.10006	6.62908	7.62146	7.75743	7.87352	6.5458	6.8358	6.92272	7.03311	7.0706	176.797	118.875	-1.48725	0.295459
218532_s_at	chr5p15.1	54463	FAM134B	4.90143	3.66272	2.95637	3.85715	5.45713	4.7959	4.15958	2.65927	3.48643	3.31388	21.7469	14.6239	-1.48708	0.491106
239117_at	---	---	---	4.26229	4.71271	4.80139	4.73216	5.20339	4.12755	3.71738	4.48277	4.40584	4.15168	27.3439	18.3926	-1.48668	0.2438
221892_at	chr1p36	9563	H6PD	5.69585	4.08441	6.43691	6.98384	6.2091	5.50537	6.03535	5.18526	5.51871	5.53106	71.1984	47.8962	-1.48651	0.538904
219763_at	chr9q33.3	57706	DENND1A	4.66648	5.71772	4.893	4.32778	4.12706	3.48971	3.78378	5.04758	4.33597	4.28415	29.0577	19.5516	-1.48621	0.369729
205353_s_at	chr12q24.23	5037	PEBP1	9.27101	9.46281	8.36902	9.63547	9.10682	9.13143	8.73845	8.73592	8.36603	8.10482	600.158	403.905	-1.48589	0.302404
205399_at	chr13q13	9201	DCLK1	7.47636	5.38187	5.0057	5.57742	7.34921	6.36481	5.76643	5.13356	5.96153	6.27154	92.5411	62.3042	-1.48531	0.583198
1564603_at	chr15q14	256646	C15orf55	4.88173	4.41885	4.68801	4.60679	5.21217	4.05065	4.06862	4.26599	4.35308	4.31919	27.6167	18.5978	-1.48494	0.218781
233085_s_at	chr2q32.3	64859	OBFC2A	7.67671	6.91909	7.71809	4.67934	5.52534	6.60336	5.84037	5.92189	6.835	6.32354	121.573	81.8823	-1.48473	0.618252
216081_at	chr6q21	3910	LAMA4	6.16318	4.20618	5.21791	6.36073	5.09866	5.14773	5.02181	5.49729	4.30785	4.96788	48.757	32.8418	-1.4846	0.462758
1566557_at	chr17q25.3	440465	FLJ90757	6.0357	5.74568	6.36835	6.24346	6.39128	5.77415	5.75367	5.3545	5.36215	5.72483	72.3162	48.7222	-1.48426	0.219146
226925_at	chr3q23	92370	ACPL2	7.76739	6.14612	5.64221	6.01851	7.36209	6.26454	7.12548	6.08106	5.63746	5.60558	113.598	76.5362	-1.48423	0.4779
219847_at	chr3p25.1	79885	HDAC11	5.41273	4.98114	5.30942	5.54169	5.92009	4.8034	4.41409	5.47009	4.76783	4.81094	44.1941	29.7764	-1.4842	0.258303
205127_at	chr9q32-q33.3	5742	PTGS1	4.77601	4.88117	5.02611	6.43703	5.18515	5.20638	4.39413	4.48612	4.76985	5.15106	42.4957	28.6345	-1.48407	0.390839
203921_at	chr3q24	9435	CHST2	7.0115	6.12935	6.37094	6.48647	6.13695	5.96739	6.09296	6.09644	6.03784	5.03674	88.3661	59.5559	-1.48375	0.27823
201673_s_at	chr19q13.3	2997	GYS1	6.09253	6.99754	7.38648	7.07244	6.82233	6.10991	6.53349	6.47399	6.56429	6.06225	122.221	82.41	-1.48308	0.28401
226734_at	chr2q37.1	9470	EIF4E2	5.50222	5.58656	4.59458	5.52454	5.894	5.24265	4.79774	4.82208	4.75448	4.88071	44.6072	30.0831	-1.4828	0.281019
212223_at	chrXq28	3423	IDS	7.06836	5.93927	5.94093	5.73657	6.97255	6.39821	6.04286	5.59745	5.84374	5.24409	87.1824	58.8041	-1.48259	0.368038
236206_at	chr4p16.3	152877	FAM53A	4.73105	4.46505	4.72322	5.11364	5.18589	4.07554	4.14493	4.7777	4.14936	4.23308	29.216	19.7064	-1.48257	0.233991
223072_s_at	chr2p12 /// chr2p13.1	23559 /// 83444	INO80B /// WBP1	7.14895	7.22691	7.16569	7.77047	7.4944	6.9299	6.87612	6.95205	6.6057	6.67163	166.793	112.509	-1.48248	0.215147
226550_at	---	---	---	7.41913	6.91235	5.76159	5.01308	4.61049	5.60372	5.25812	5.9762	6.17715	5.62503	80.5156	54.3128	-1.48244	0.601501
1553427_at	chr11q25	170689	ADAMTS15	3.76815	3.98206	4.08051	4.20035	4.32778	3.28995	3.42164	3.79555	3.59746	3.42663	16.962	11.4479	-1.48168	0.212419
206645_s_at	chrXp21.3	190	NR0B1	4.59806	3.75437	3.08649	4.70819	3.85617	3.63606	3.59594	3.62961	3.37233	3.50438	17.366	11.721	-1.48161	0.36394
235467_s_at	chr1p21	3749	KCNC4	5.06986	5.37745	3.35811	3.4693	3.43102	3.72144	3.63063	3.41152	4.1294	4.22371	21.4544	14.4805	-1.48161	0.529776
203337_x_at	chr2p25.2	9270	ITGB1BP1	4.79157	5.2064	5.95933	7.77961	5.84793	5.80172	5.386	5.33131	6.56476	5.33245	80.8339	54.5633	-1.48147	0.593992
1554383_a_at	chr6p21.1-p12	9697	TRAM2	6.02096	6.55824	5.95995	6.4582	6.93352	4.78125	6.15539	5.7485	6.06933	6.16419	86.3166	58.2805	-1.48106	0.309744
207549_x_at	chr1q32	4179	CD46	7.18296	6.60428	6.7006	7.65509	7.78271	7.03133	6.66322	6.55699	6.29932	6.83018	153.677	103.772	-1.4809	0.312285
219400_at	chr17q21	8506	CNTNAP1	7.41076	7.13339	7.90222	7.391	7.68412	7.2286	6.92057	7.33843	6.42051	6.71324	184.658	124.709	-1.48071	0.248051
205205_at	chr19q13.32	5971	RELB	4.91468	4.93795	4.0874	5.20512	4.23782	3.91907	4.05626	4.33055	3.95296	4.51469	26.7142	18.0458	-1.48036	0.288809
206469_x_at	chr1p36.13	22977	AKR7A3	5.43434	6.04741	5.50212	5.44718	5.56124	5.05143	5.03561	5.28129	5.03955	4.81405	49.1092	33.1739	-1.48036	0.214782
230144_at	chrXq25	2892	GRIA3	5.42943	4.81456	5.19262	4.49312	3.19891	4.04211	3.78095	4.39328	3.9939	4.75938	27.9016	18.8501	-1.48018	0.452941
213724_s_at	chr17q21.33	5164	PDK2	5.96175	5.64661	5.36804	5.96947	6.29643	5.10938	5.50838	5.40786	5.16782	5.35263	58.9958	39.8603	-1.48006	0.233773
222083_at	chr11q12.1	10249	GLYAT	4.48988	3.04824	2.93651	3.24823	3.59181	3.18977	2.7303	3.02421	3.02676	3.08407	11.9912	8.10514	-1.47946	0.355353
200905_x_at	chr6p21.3	3133	HLA-E	9.79571	9.76233	9.97411	10.3408	10.2613	9.83014	9.15616	9.75021	9.11486	9.40418	1057.45	714.795	-1.47937	0.234431
212739_s_at	chr16p13.3	4833	NME4	8.43993	9.66498	9.06141	9.23924	8.66143	8.69231	8.63208	8.84187	8.16228	8.08307	540.518	365.382	-1.47932	0.298438
229991_s_at	chrXq21.33	94121	SYTL4	5.63555	5.47512	5.66502	5.45351	5.93341	5.49998	5.0914	5.03797	4.55104	5.05749	49.9732	33.7887	-1.47899	0.224495
202086_at	chr21q22.3	4599	MX1	6.76699	4.85127	3.91223	4.52748	6.7476	6.32754	4.84563	4.35451	3.82401	5.58257	56.6699	38.3209	-1.47882	0.570431
227404_s_at	chr5q31.1	1958	EGR1	7.20736	8.62774	8.82261	9.31766	9.66146	9.3685	8.5615	8.07364	7.45923	7.39666	488.807	330.539	-1.47882	0.455806
213381_at	chr10q11.23	196740	C10orf72	5.49181	5.29916	5.87431	6.76939	6.81999	6.74477	5.55831	5.39941	4.71064	4.59458	73.0218	49.3838	-1.47866	0.394614
227224_at	chr1q25.2	55103	RALGPS2	7.7266	7.54231	7.16608	6.39544	7.31923	6.62302	6.27697	6.40303	7.06726	7.09319	157.142	106.278	-1.4786	0.311244
219616_at	chr12q21.31	79611	ACSS3	4.60594	4.8771	4.41986	5.3982	5.20511	4.16322	4.49077	4.29939	4.40127	4.53131	30.8407	20.8689	-1.47783	0.249513
212239_at	chr5q13.1	5295	PIK3R1	8.45829	5.47409	6.48252	6.23098	5.05632	6.40407	6.22527	6.15384	6.2982	6.53412	118.795	80.415	-1.47728	0.680745
205537_s_at	chr9q34.1	7410	VAV2	4.16136	4.1236	4.89097	4.37035	4.71942	3.85648	3.63533	4.39328	3.60031	3.98046	22.4045	15.1677	-1.47712	0.25033
223131_s_at	chr10q24.3	81603	TRIM8	2.96928	3.11595	2.77675	4.06204	4.01424	2.57578	2.9399	3.29913	2.95507	2.77089	11.2432	7.61174	-1.47708	0.346129
221036_s_at	chr15q22.2	83464	APH1B	6.80907	6.89851	6.07095	6.49462	6.85957	6.29823	6.12162	6.18978	5.95294	5.87431	100.993	68.3859	-1.47681	0.233462
205439_at	chr22q11.2|22q11.23	2953	GSTT2	3.93819	4.56585	4.06356	6.11967	4.1369	4.40911	4.27109	4.63726	3.70906	4.18787	28.5723	19.3485	-1.47672	0.512781
216526_x_at	chr6p21.3	3107	HLA-C	10.7842	10.8359	11.3245	11.0576	10.838	10.686	10.4323	10.5624	9.83976	10.4451	2023.54	1370.37	-1.47663	0.228114
210201_x_at	chr2q14	274	BIN1	7.04978	6.97502	7.00346	7.60674	7.8548	7.34273	6.95181	6.78342	6.26149	6.27978	162.603	110.138	-1.47635	0.290557
212257_s_at	chr9p22.3	6595	SMARCA2	4.91827	3.58103	4.65327	6.26717	6.3526	5.84641	5.35333	4.39276	4.07518	4.07923	45.2215	30.6364	-1.47607	0.538214
229504_at	---	---	---	7.95279	7.03344	7.77635	6.23465	7.77519	6.87388	6.62277	6.68381	7.16465	7.15526	178.473	120.932	-1.47581	0.391248
226189_at	chr7p21.1	3696	ITGB8	6.25145	5.43549	3.89897	4.04644	4.27423	4.7081	4.7443	3.71998	4.98936	4.12798	34.0505	23.0735	-1.47574	0.540268
214082_at	chrXp21.1	11238	CA5B	4.00558	3.8587	3.6021	3.37451	4.95182	3.45325	3.39755	3.5118	3.55128	3.62323	16.8066	11.3887	-1.47573	0.342619
235998_at	chr8q24.3	114822	RHPN1	4.06996	4.09567	4.1087	4.89644	4.84798	4.24207	3.66196	4.1086	3.77279	3.56736	21.9454	14.871	-1.47572	0.273959
221578_at	chr10q11.21	83937	RASSF4	4.50573	4.57739	4.67587	5.09409	5.67492	4.26221	4.21481	4.66624	4.67884	4.16415	31.4796	21.3381	-1.47528	0.293679
201126_s_at	chr5q35	4245	MGAT1	7.74286	8.02806	7.60368	8.64992	8.78188	7.73591	7.59881	7.83471	7.66171	7.5454	302.317	204.923	-1.47527	0.300867
1565483_at	chr7p12	1956	EGFR	4.99935	3.61518	4.49807	4.40254	5.00995	3.86433	3.52547	4.42467	4.21867	3.93635	24.0415	16.2967	-1.47524	0.332672
219973_at	chr4q26	79642	ARSJ	5.45365	5.61686	5.88943	4.46528	4.95032	4.74775	4.67219	4.5958	5.08993	4.83231	41.0363	27.8181	-1.47517	0.32
205945_at	chr1q21	3570	IL6R	4.74863	3.71533	3.78449	4.14376	3.96848	3.87119	3.66404	3.6408	3.35119	3.18269	17.4257	11.8136	-1.47506	0.267641
1566956_at	chr13q21.31	81137	OR7E104P	7.49909	6.98137	7.49085	7.33638	8.0791	6.64954	6.5875	7.33281	7.06896	7.03491	183.836	124.635	-1.47499	0.266458
204803_s_at	chr16q22	6236	RRAD	4.59529	4.9234	4.9745	4.68145	4.11582	4.35345	3.80654	4.59383	3.75548	3.93985	25.7909	17.4868	-1.47488	0.258113
217991_x_at	chr1p32.3	23648	SSBP3	4.60514	4.30199	5.12949	6.1168	5.72021	4.54617	5.26265	4.8466	4.84322	4.10477	40.2366	27.287	-1.47457	0.420606
233451_at	chr20p13	113278	C20orf54	4.50215	5.09145	4.69909	5.18859	5.44343	4.36779	4.32577	4.54754	4.44139	4.61685	32.5429	22.0696	-1.47456	0.23932
228123_s_at	chr20p11.21	26090	ABHD12	7.7566	8.3545	6.51465	6.82393	6.75523	6.9962	6.54332	7.17599	6.83808	6.65528	171.263	116.149	-1.47451	0.437952
212705_x_at	chr11p15.5	57104	PNPLA2	5.05954	5.58076	5.36893	6.06963	6.01153	5.11831	5.21612	5.25061	4.95392	4.97466	50.8423	34.4828	-1.47443	0.257403
244163_at	chr7p12.1	10371	SEMA3A	3.57105	3.37546	2.85082	3.23745	3.26549	2.88814	2.49836	2.72086	2.63439	2.81885	9.7049	6.58227	-1.4744	0.215057
235141_at	chr5q13.2	153562	MARVELD2	5.75392	4.57956	4.51439	4.14845	5.63857	4.12927	4.95392	4.35163	4.19737	4.74934	33.6559	22.8304	-1.47417	0.405983
228016_s_at	chr20q11.22	729580	LOC729580	4.08052	4.17224	4.4	4.69728	4.91246	3.91256	3.55562	4.42032	3.88436	3.70928	22.4237	15.2153	-1.47376	0.254713
231741_at	chr9q22.1-q22.2	1903	S1PR3	4.88213	4.90704	3.98811	4.32854	4.78123	3.90863	3.8649	4.29819	4.32593	3.81968	24.5902	16.6874	-1.47357	0.259468
200736_s_at	chr3p21.3	2876	GPX1	11.2586	10.841	10.4489	10.9537	10.6535	10.3877	10.2381	10.8006	9.91803	9.96116	1855.22	1259.05	-1.47351	0.248966
227841_at	chr16p13.3	51005	AMDHD2	5.92397	5.92084	5.73274	6.96186	6.61953	5.67869	6.045	5.70052	5.43406	5.84163	79.4927	53.9664	-1.473	0.310049
243690_at	chr22q13.1	11078	TRIOBP	6.72028	6.89298	7.08508	6.99029	7.2709	6.61798	6.43755	6.68832	6.10009	6.30672	128.329	87.1573	-1.47238	0.215086
212014_x_at	chr11p13	960	CD44	8.93105	9.48954	8.681	10.4811	9.49026	8.89354	8.94109	9.48036	8.79192	8.75922	753.19	511.582	-1.47227	0.394879
227994_x_at	chr20q13.33	79144	PPDPF	7.44642	8.85675	8.06793	8.83038	7.65084	7.95888	7.80597	8.0678	7.40952	7.23298	312.508	212.272	-1.47221	0.37533
213061_s_at	chr16p13.11	123803	NTAN1	8.6366	8.71657	7.98816	8.66789	8.75364	8.40796	8.23299	7.8968	7.82448	7.58956	382.185	259.63	-1.47204	0.246794
223672_at	chr1p31.3	84251	SGIP1	5.19139	3.79137	3.05092	2.92213	3.13829	4.09215	3.1815	2.94001	3.37334	2.77309	15.0115	10.2001	-1.4717	0.51799
207843_x_at	chr18q23	1528	CYB5A	9.03788	8.64441	9.06664	8.90451	7.80496	8.2744	8.31313	8.4742	7.56947	8.2198	432.963	294.277	-1.47128	0.315542
226303_at	chr9q13	5239	PGM5	3.09607	3.29474	3.33698	3.20989	5.38312	3.66859	3.44273	3.39948	3.28956	3.33616	15.891	10.8038	-1.47087	0.56255
203770_s_at	chrXp22.32	412	STS	4.64483	4.72698	4.28308	4.55815	5.13572	4.22905	4.13295	4.18579	4.06179	4.08683	25.9365	17.6378	-1.4705	0.218344
202452_at	chr9q34.11	10444	ZER1	5.47019	5.95043	5.58572	6.15356	6.18708	5.56031	5.3837	5.41073	5.19972	5.1134	59.6485	40.5688	-1.4703	0.229636
202139_at	chr1p36.13	8574	AKR7A2	8.38378	8.93666	8.34566	8.85333	8.35204	8.0362	8.19116	8.29117	7.80103	7.83058	387.717	263.736	-1.47009	0.226276
211566_x_at	chr2p23.2	9577	BRE	7.16267	7.2356	7.08068	7.12936	7.33563	6.76603	6.61986	6.90962	6.29239	6.51424	146.176	99.4402	-1.46999	0.100577
201752_s_at	chr10q25.2	120	ADD3	10.1399	9.0288	9.30526	9.66872	10.605	9.82077	9.37549	9.1868	8.65819	9.25704	930.936	633.44	-1.46965	0.372067
211465_x_at	chr19p13.3	2528	FUT6	6.05261	5.41108	6.01866	5.39411	6.23813	5.1804	5.0914	5.7305	5.33763	5.10125	58.2596	39.6429	-1.46961	0.259518
240556_at	chr12q21.33	1634	DCN	4.41315	3.74186	4.19095	4.91684	3.75593	4.06105	3.63616	3.86127	3.31663	3.60371	19.3332	13.1557	-1.46957	0.299904
223158_s_at	chr9q33.3-q34.11	10783	NEK6	8.13522	8.79577	8.34648	8.5332	8.08112	7.93307	7.8363	8.02166	7.73053	7.69193	338.467	230.393	-1.46908	0.218993
212336_at	chr20q11.2-q12	2036	EPB41L1	3.80484	4.10789	4.02219	5.0877	4.48453	4.46288	3.92722	3.69184	3.46731	3.24083	20.7715	14.1404	-1.46895	0.325752
208112_x_at	chr11q13	10938	EHD1	6.88683	7.38014	6.72915	6.93783	7.26798	6.38118	6.36424	6.79467	6.48551	6.4643	133.55	90.9316	-1.46869	0.218062
215891_s_at	chr5q33.1	2760	GM2A	4.73656	4.58861	4.2823	4.30759	4.91089	4.12711	3.72007	4.1402	4.14244	3.98344	24.0127	16.3525	-1.46845	0.218592
227121_at	---	---	---	7.12983	5.24392	5.7358	6.9984	6.72468	6.15402	5.81057	6.28717	5.30423	6.16394	92.9717	63.329	-1.46808	0.450303
228253_at	chr2p13	84695	LOXL3	7.87632	7.10202	9.63015	5.66738	4.6534	6.79754	6.2103	7.63331	8.03839	7.63458	248.155	169.09	-1.46759	0.621589
235431_s_at	chr11q13.2	246330	PELI3	5.57387	5.61388	5.27798	5.88704	6.05091	5.59795	5.34547	4.98928	4.83962	4.82254	52.1765	35.557	-1.4674	0.245705
237654_at	chr14q23.3	145376	C14orf50	5.44441	4.97343	4.42594	4.19146	3.5639	4.09732	3.70051	4.29724	4.09618	4.27616	25.3105	17.2513	-1.46716	0.405876
207239_s_at	chrXp11	5127	CDK16	5.9027	6.76618	5.31431	6.97227	6.42733	5.95819	6.1954	5.99146	5.50562	5.38834	84.0182	57.2785	-1.46684	0.381704
234286_at	chr19q13.42	54776	PPP1R12C	4.43364	4.39598	4.63662	4.28756	5.23897	4.14912	3.83825	4.39328	4.03913	3.96532	24.9665	17.0239	-1.46656	0.250665
224794_s_at	chr9q34.11	51148	CERCAM	8.28678	8.74728	8.42167	8.82084	8.21667	8.22393	7.94291	8.18575	7.80238	7.58275	366.924	250.233	-1.46633	0.229075
223696_at	chrXp22.3	414	ARSD	6.03683	6.55258	5.04407	5.36799	4.99409	5.41613	5.10958	5.25553	4.60307	5.37389	53.1366	36.239	-1.46628	0.391471
216949_s_at	chr16p13.3	5310	PKD1	5.36694	5.55775	5.74776	6.51163	6.54848	5.11119	5.35474	5.81532	5.50579	5.51691	65.3899	44.6038	-1.46602	0.323769
1553994_at	chr6q14-q21	4907	NT5E	5.97958	5.27948	4.30996	4.82931	5.23472	4.72382	3.75565	4.55008	5.26863	4.71509	37.5717	25.6346	-1.46566	0.374839
209869_at	chr10q24-q26	150	ADRA2A	8.03503	7.13039	8.31654	6.18708	7.68588	8.00321	7.45205	6.90941	6.10491	5.94637	199.996	136.475	-1.46544	0.437246
1554321_a_at	chr20q11.22	9054	NFS1	4.65169	5.19575	4.45082	4.90613	5.50503	4.71641	4.68458	4.0712	4.22617	4.39328	31.8105	21.7089	-1.46532	0.273452
228153_at	chr6p22.3	255488	RNF144B	4.28807	5.75323	5.19538	3.68636	4.09267	4.38287	4.10962	4.10244	4.6121	3.98397	28.0101	19.1165	-1.46523	0.472689
230884_s_at	chr16q24.3	6687	SPG7	5.43922	6.04408	5.15556	6.35248	6.44055	5.80258	5.99553	4.64668	5.10175	5.13028	62.717	42.8058	-1.46515	0.354043
209276_s_at	chr5q14	2745	GLRX	7.77417	8.57437	7.84782	7.99656	8.76598	8.28556	7.4551	7.3676	7.21957	7.88611	304.239	207.652	-1.46514	0.303703
223023_at	chr11p15.5	51272	BET1L	6.17488	6.69021	6.31931	7.51944	7.77284	6.49432	6.92392	6.25089	6.47082	6.17963	131.509	89.7838	-1.46473	0.406526
202862_at	chr15q23-q25	2184	FAH	6.43622	6.56304	5.66016	6.66963	6.35078	5.72278	5.79174	6.11074	5.7589	5.69923	83.0267	56.6843	-1.46472	0.250422
202571_s_at	chr20q11.23	22839	DLGAP4	4.86267	5.19426	5.08874	5.70101	6.27397	4.97519	5.03921	4.91348	4.93338	4.97354	45.8284	31.2896	-1.46465	0.323149
221950_at	chr10q26.1	2018	EMX2	8.53372	7.88485	8.94578	8.99209	8.23452	8.32098	7.68621	8.62153	7.66665	7.50461	382.093	260.878	-1.46464	0.315729
218289_s_at	chr3q22.1	79876	UBA5	6.89511	6.88368	6.74555	6.59955	8.39245	6.98368	6.55411	6.65688	6.76056	6.6578	155.483	106.167	-1.46452	0.428229
206399_x_at	chr19p13	773	CACNA1A	4.59374	4.65712	5.30942	4.98397	5.32095	4.10193	4.05179	5.25187	4.43326	4.02144	32.1303	21.9408	-1.46441	0.284416
206222_at	chr8p22-p21	8794	TNFRSF10C	3.74139	3.28412	3.7274	4.48354	3.64671	3.47703	3.25084	3.47458	3.10082	3.05523	14.2513	9.73231	-1.46432	0.27109
235139_at	chr17q21	2793	GNGT2	4.20856	4.05255	4.0094	4.21186	4.98936	3.89376	3.6935	3.78501	3.98115	3.57612	20.2965	13.8611	-1.46428	0.253239
213275_x_at	chr8p22	1508	CTSB	11.375	10.2055	10.2482	10.81	10.6214	10.4605	10.0241	10.364	9.94314	9.96818	1684.73	1150.86	-1.4639	0.292118
208352_x_at	chr8p11.1	286	ANK1	4.4485	4.54097	4.20521	4.40673	3.9652	3.74825	3.38408	4.00701	3.6414	4.01329	20.0777	13.7166	-1.46375	0.221477
209241_x_at	chr17p13.2	50488	MINK1	4.47138	4.94599	4.72034	5.22581	5.31172	4.31687	4.49886	4.61913	4.38172	4.24537	31.3016	21.3854	-1.46369	0.234359
221142_s_at	chr2q35	55825	PECR	4.16458	4.22261	3.68389	3.96206	4.28206	3.7574	3.29363	3.63996	3.67849	3.19029	16.8988	11.5454	-1.46368	0.222043
221267_s_at	chr19p13.3	81926	FAM108A1	8.7126	8.62169	8.63709	9.14411	8.95698	8.39437	8.50338	8.38495	7.9863	8.0588	454.858	310.777	-1.46362	0.217082
207334_s_at	chr3p22	7048	TGFBR2	4.51365	4.7679	4.56245	6.45456	5.3954	5.05193	4.95964	4.33053	4.84563	4.69451	40.7017	27.8111	-1.4635	0.468995
225847_at	chr3q26.31	57552	NCEH1	4.99625	4.43265	2.79747	3.01897	3.02981	2.90526	3.06288	3.40579	3.95376	3.3914	15.3475	10.487	-1.46347	0.535861
209381_x_at	chr19p13.3-p13.2	8175	SF3A2	5.32978	6.60048	5.42133	6.64057	6.83709	5.45931	5.97478	5.74298	5.89439	5.62835	78.8429	53.8782	-1.46335	0.404541
235046_at	chr4q31.21	8821	INPP4B	6.99272	4.85562	5.13448	4.58701	4.33424	5.23047	5.56213	4.79996	4.63116	4.56079	47.1281	32.2056	-1.46335	0.58779
218164_at	chr17q21.33	64847	SPATA20	7.9661	8.88694	7.78983	8.93039	8.53475	8.36229	7.99665	8.13722	7.29468	7.71127	360.701	246.521	-1.46317	0.328132
222315_at	---	100510224	LOC100510224	3.82653	3.51073	3.75372	3.953	4.40069	3.2317	3.47351	3.62961	2.98264	3.45221	15.1368	10.3456	-1.46311	0.241027
219247_s_at	chr6q25.3	79683	ZDHHC14	5.92455	5.16765	5.25354	6.13326	5.89488	4.85448	5.27136	5.05195	5.36705	5.2783	52.9053	36.1609	-1.46305	0.269911
221011_s_at	chr2p23.1	81606	LBH	7.69296	8.46431	8.40601	7.30228	6.387	7.4281	6.92526	7.99921	7.34233	6.08877	228.17	155.991	-1.46271	0.456631
213004_at	chr9q34	23452	ANGPTL2	9.41989	8.7781	9.3991	9.63469	9.57566	9.625	8.47344	8.64633	8.51621	8.583	671.427	459.067	-1.46259	0.277531
217889_s_at	chr2q31.1	79901	CYBRD1	8.34181	7.98883	7.7445	9.03591	9.40947	8.56036	7.9408	7.77497	8.03838	8.02823	399.572	273.241	-1.46235	0.400726
227410_at	chr3q29	131583	FAM43A	6.40127	6.20386	6.22216	5.86807	7.07161	5.7083	5.98612	5.43228	6.19301	5.88688	85.1624	58.2372	-1.46234	0.285755
210296_s_at	chr8q21.1	5828	PEX2	8.00444	7.83629	7.72935	7.51395	8.3557	7.43103	7.26308	7.13952	7.26385	7.68234	241.579	165.253	-1.46188	0.232341
218078_s_at	chr3p21.31	51304	ZDHHC3	7.5536	7.72743	6.89558	6.77915	7.41466	7.05858	6.79917	6.75873	6.74416	6.43725	159.863	109.363	-1.46176	0.264678
1562324_a_at	---	---	---	4.16386	3.80456	4.00192	4.71036	4.32069	3.90234	3.50596	3.75404	3.58429	3.65256	18.8162	12.8751	-1.46144	0.234056
238708_at	chr19q13.43	386758	LOC386758	4.78792	4.51111	5.05884	4.56015	5.4463	4.4203	4.15695	4.63557	4.20786	4.37267	30.1903	20.6605	-1.46126	0.251924
200800_s_at	chr6p21.3	3303 /// 3304	HSPA1A /// HSPA1B	8.62709	7.79016	8.1634	9.51192	7.09268	8.2654	7.88351	8.0856	7.57338	7.68385	354	242.316	-1.4609	0.501022
1565406_a_at	chr1q31.1	56956	LHX9	3.52399	4.13002	4.22447	3.59683	4.27922	3.25798	3.31504	3.65564	3.55417	3.37324	15.8444	10.846	-1.46085	0.240433
223749_at	chr5q33.3	114898	C1QTNF2	3.70038	3.81728	3.33735	3.99774	4.76798	3.59215	3.51766	3.66088	3.09893	3.36904	16.0849	11.0122	-1.46065	0.316688
233011_at	chr9q12-q21.2|9q12-q21.2	301	ANXA1	3.95161	4.78533	3.17132	3.1561	3.25317	3.1188	2.93193	3.93994	3.03717	3.07049	14.1011	9.655	-1.4605	0.412722
226464_at	chr3q24	205428	C3orf58	6.83985	6.66238	6.86042	7.23717	6.77173	7.23688	6.18112	6.02712	6.27065	5.30924	118.436	81.0943	-1.46047	0.291363
223713_at	chr6q25.3	83861	RSPH3	4.17243	4.12404	4.43009	4.56399	4.94188	3.83214	3.8022	3.87144	3.90806	4.20542	22.283	15.2578	-1.46043	0.231495
201368_at	chr2p22.3-p21	678	ZFP36L2	9.8182	9.86642	9.83403	10.7554	10.6411	10.3297	9.88667	9.54889	9.20668	9.19466	1214.89	831.874	-1.46042	0.318964
204418_x_at	chr1p13.3	2946	GSTM2	8.00207	7.56638	7.9144	8.567	7.80099	7.9948	6.93375	7.85575	6.85336	7.30831	257.885	176.62	-1.46011	0.296164
223103_at	chr11q13	10809	STARD10	6.62658	6.39951	6.07257	6.01837	6.47999	6.07774	6.20117	5.50551	5.62817	5.36204	80.9228	55.4269	-1.45999	0.244512
220240_s_at	chr13q34	55002	TMCO3	6.70255	6.4278	6.48238	7.56909	7.39185	6.53034	6.61143	6.57825	6.38186	6.0774	127.5	87.3371	-1.45986	0.315083
220794_at	chr1q43	64388	GREM2	7.91965	3.84353	5.63063	8.77694	9.60064	6.98578	7.47357	5.80316	7.95141	8.76212	304.215	208.401	-1.45975	0.643061
231728_at	chr19p13.3	828	CAPS	3.90809	3.89807	3.84994	4.3872	4.49622	3.67587	3.32141	3.92769	3.14047	3.74089	17.5669	12.0365	-1.45947	0.247338
210399_x_at	chr19p13.3	2528	FUT6	5.1318	4.7801	5.10263	4.80471	5.72021	4.62982	4.6548	4.79978	4.48943	4.41961	35.5125	24.333	-1.45944	0.24587
203188_at	chr11q13.2	11041	B3GNT1	7.7899	7.35136	7.33362	7.28454	7.88363	7.29908	7.02795	7.11727	6.36051	7.06333	187.595	128.548	-1.45933	0.248671
219968_at	chr3p21	51385	ZNF589	5.42836	5.41858	5.13313	5.58071	6.63008	5.20025	5.4665	5.19136	5.13586	4.94909	53.5671	36.714	-1.45904	0.341534
211198_s_at	chr21q22.3	23308	ICOSLG	4.89214	5.02271	4.85536	5.01332	5.766	4.64089	4.57879	5.01332	4.50485	4.17554	35.5729	24.3834	-1.4589	0.26347
201809_s_at	chr9q33-q34.1	2022	ENG	7.82135	8.78106	7.6374	8.6432	8.23379	7.59884	7.60304	8.00879	8.0943	7.27132	313.211	214.724	-1.45867	0.311855
201709_s_at	chr22q12.2	8508	NIPSNAP1	8.0201	8.2547	7.97219	7.42883	8.18099	7.73272	7.43942	7.62936	7.12068	7.26122	255.732	175.372	-1.45823	0.240459
203890_s_at	chr19p13.3	1613	DAPK3	5.23126	4.29131	5.0936	5.60039	5.44073	3.73321	3.65801	4.71314	5.3089	5.08232	36.6475	25.1343	-1.45807	0.355501
51192_at	chr11q13.2	54961	SSH3	6.43223	6.54642	6.32873	6.69511	6.81073	6.22911	5.94874	6.10423	5.83657	5.99605	95.2165	65.3093	-1.45793	0.114795
221276_s_at	chr1p35.1	81493	SYNC	8.42753	8.41223	8.68354	7.84302	6.83256	7.8123	7.53654	7.45777	7.80412	7.47402	287.941	197.503	-1.45791	0.408054
205957_at	chrXq28	5365	PLXNB3	4.18108	4.04005	4.24967	4.73111	4.5099	3.73798	3.56992	4.20646	3.76858	3.73558	20.591	14.1258	-1.45768	0.227167
201373_at	chr8q24	5339	PLEC	7.4605	8.41865	7.64044	8.44172	8.31926	7.58956	7.48485	8.01757	7.25959	7.37511	276.992	190.024	-1.45767	0.293574
230266_at	chr1q32	338382	RAB7B	5.67975	5.55531	5.21991	5.50091	5.85808	5.71198	4.90058	5.3471	4.24045	4.45707	47.7679	32.7713	-1.45761	0.283606
204806_x_at	chr6p21.3	3134	HLA-F	7.58902	8.10717	8.73352	8.73782	8.48005	8.00454	7.98417	8.05523	7.37858	7.70639	335.584	230.254	-1.45745	0.300981
234954_at	---	---	---	6.7238	6.9622	6.97943	5.33736	6.28819	5.8883	6.22127	6.22647	6.07159	5.64563	95.0312	65.2071	-1.45737	0.384267
243006_at	---	---	---	3.28586	4.4563	3.00837	3.59865	3.08029	3.06469	3.04091	3.20849	2.97807	2.93968	12.0648	8.27851	-1.45737	0.34356
218522_s_at	chr19p13.11	55201	MAP1S	4.47199	5.47579	4.99635	5.89787	5.90305	5.11557	5.03475	5.14928	4.60761	4.48067	43.616	29.9287	-1.45733	0.359336
222221_x_at	chr11q13	10938	EHD1	6.50401	7.00857	6.41761	6.87196	6.82617	6.20913	6.03193	6.4222	6.07053	6.23175	107.122	73.5066	-1.45731	0.215138
234971_x_at	chr17q21.31	113026	PLCD3	6.40025	6.64898	5.90015	6.72319	7.27381	6.32264	6.21808	6.17251	5.91032	5.90174	100.989	69.3083	-1.45709	0.298673
232570_s_at	chr20p13	80332	ADAM33	5.8218	6.21186	6.5159	7.29001	6.13363	6.52851	6.61101	5.48356	5.04078	5.33501	89.7821	61.6177	-1.45708	0.36853
212975_at	chr8q24.3	22898	DENND3	4.28433	4.74784	3.81452	5.03649	5.3391	4.37505	3.9	4.43773	4.27152	3.91778	26.7444	18.3554	-1.45703	0.351928
239454_at	chr22q11.21	91179	SCARF2	3.80808	4.36429	3.94835	5.32099	3.97587	3.25906	4.1949	4.03842	3.75618	3.88245	21.1498	14.516	-1.457	0.373718
201360_at	chr20p11.21	1471	CST3	9.6392	9.21491	9.33288	10.8849	10.5024	9.72798	9.82293	9.67811	9.15962	9.0948	1075.62	738.331	-1.45682	0.425694
206164_at	chr1p22.3	9635	CLCA2	4.35459	2.95373	3.19122	4.25813	3.54829	3.30384	3.29229	3.23781	3.11393	3.17592	13.6346	9.3601	-1.45667	0.35765
205738_s_at	chr1p33-p32	2170	FABP3	6.00807	4.14149	3.84016	6.1607	5.02583	6.04773	4.81736	4.07819	3.96532	3.42679	40.0898	27.5226	-1.45662	0.483146
218627_at	chr12q23.2	55332	DRAM1	10.3231	9.52515	9.21688	10.442	9.68318	9.63512	9.36841	9.29098	8.87463	9.5742	965.218	662.844	-1.45618	0.321824
236078_at	chr16q24.1	57707	KIAA1609	5.31506	5.78514	5.01543	4.36959	4.43773	4.7596	4.14493	4.40579	4.74981	4.56221	33.9283	23.3012	-1.45608	0.351845
201876_at	chr7q21.3	5445	PON2	9.03957	9.24854	9.50012	8.288	8.45992	8.67412	8.06043	8.40396	8.55336	8.42408	504.664	346.662	-1.45578	0.309941
207511_s_at	chr2q35	27013	C2orf24	4.25508	4.38973	4.27033	5.36312	5.45533	4.46509	4.30656	4.46233	3.97653	4.29083	28.8775	19.8468	-1.45502	0.355063
226066_at	chr3p14.2-p14.1	4286	MITF	4.73881	3.6574	3.57728	3.98695	7.21124	6.36933	4.5326	3.5942	4.02061	3.79195	43.0588	29.5951	-1.45493	0.64334
232921_at	chr7q34	57670	KIAA1549	3.63486	3.74089	2.97456	4.31234	3.48898	3.34711	3.09273	3.10532	3.19233	3.0089	12.9495	8.90067	-1.45489	0.286579
223007_s_at	chr9q31	23731	C9orf5	7.22366	6.83165	6.71724	7.31699	7.41284	6.63821	6.59327	6.15661	6.71368	6.75027	139.689	96.0233	-1.45474	0.235532
1554007_at	---	---	---	3.60326	2.94895	2.97082	3.14519	4.083	3.07614	2.81844	2.80062	2.75973	2.91868	10.7019	7.35783	-1.45449	0.290637
231682_at	---	---	---	4.16411	4.13233	4.87416	4.89644	5.40874	4.24973	3.87443	4.51891	4.22209	4.24516	27.4112	18.8485	-1.45429	0.323578
218736_s_at	chr1p22-p21	54873	PALMD	4.57021	4.15335	3.56456	3.14141	3.05698	3.25939	3.19967	3.11912	3.54134	3.23396	14.1056	9.7006	-1.45409	0.377262
205391_x_at	chr8p11.1	286	ANK1	4.34301	4.07823	4.21694	4.36655	4.05007	3.61578	3.348	4.12295	3.64856	3.52911	18.5951	12.79	-1.45388	0.215856
219686_at	chr4p16.2	55351	STK32B	8.32135	7.36112	6.12865	7.25651	6.95568	6.60421	6.73357	7.78189	5.94984	6.42926	166.257	114.356	-1.45386	0.436537
202884_s_at	chr11q23.2	5519	PPP2R1B	5.06065	4.79924	4.5243	4.57788	5.28379	4.28394	4.20426	4.27513	4.44765	4.4638	29.4135	20.2326	-1.45377	0.226218
225579_at	chr2p25.1	130814	PQLC3	8.2515	7.80619	7.59179	8.17932	8.13149	8.05725	7.63304	7.43115	7.19745	6.70643	258.359	177.732	-1.45365	0.274594
202450_s_at	chr1q21	1513	CTSK	12.4551	11.3743	11.2612	12.0132	12.3893	12.3018	11.5378	11.1553	10.7142	10.9142	4044.52	2782.56	-1.45352	0.357666
226709_at	chr3p12.3	6092	ROBO2	2.8627	2.77092	2.90297	2.95123	4.62183	2.79661	2.82439	3.09567	2.84856	2.87271	10.7868	7.42138	-1.45348	0.469002
227062_at	---	---	---	9.08774	4.18858	8.78233	9.05281	8.36825	7.51991	7.91423	8.75712	7.73177	7.7355	372.833	256.623	-1.45285	0.679147
225608_at	chr16p13.13-p13.12	92017	SNX29	5.42324	5.58054	5.33402	6.30036	6.1458	5.49486	5.56592	5.08718	5.20947	4.89628	56.1437	38.6477	-1.4527	0.28441
232267_at	chr12q24.33	283383	GPR133	5.79049	4.44339	6.31903	7.5454	8.39686	6.94345	5.99311	6.79337	6.1649	6.6324	136.162	93.7307	-1.4527	0.684687
200739_s_at	chr21q22.3	6612	SUMO3	8.00158	8.55895	8.38683	8.8378	9.64077	8.47193	8.40466	8.33428	8.10216	7.90451	444.797	306.218	-1.45255	0.363896
228660_x_at	chr2p13.1	10505	SEMA4F	5.6562	5.46997	5.81078	5.57171	5.25898	5.00367	4.68935	5.34999	5.0794	4.93132	47.3477	32.5981	-1.45247	0.216715
217226_s_at	chr10q24.31	81855	SFXN3	6.96604	6.96814	6.70835	7.54751	8.08709	7.29192	6.81512	6.67237	6.59659	6.52764	162.762	112.069	-1.45234	0.339151
212236_x_at	chr17q21.2	3872	KRT17	5.14491	5.55233	5.25856	5.03783	5.92203	4.81035	4.43715	5.1722	5.02168	4.86657	42.8144	29.4871	-1.45197	0.256238
209183_s_at	chr10q11.21	11067	C10orf10	5.57338	6.33427	8.52744	4.18932	7.43312	7.94106	5.45927	6.33482	6.08287	5.16421	137.671	94.8214	-1.4519	0.634979
1555753_x_at	---	---	---	3.93474	3.85722	4.26791	4.63677	4.51039	3.7937	3.27508	4.10217	3.81108	3.56839	19.3437	13.3244	-1.45175	0.256424
225387_at	chr4q23	10098	TSPAN5	7.5085	8.02892	7.81355	7.56581	6.89015	7.02002	7.10239	7.47907	6.781	6.86959	195.264	134.505	-1.45172	0.27811
210534_s_at	chr17p11.2	27077	B9D1	4.94622	5.63084	5.53385	5.56927	4.88286	5.03177	5.25125	5.24442	4.20055	3.72686	40.7388	28.0668	-1.45149	0.323022
230322_at	chr22q13.2	150372	NFAM1	4.28368	4.12751	4.61739	4.59157	5.11932	3.99209	3.92546	4.3973	3.8245	4.05263	24.074	16.5883	-1.45127	0.255729
202096_s_at	chr22q13.31	706	TSPO	10.032	10.4286	9.9132	10.3466	10.1056	9.39315	9.6295	9.90156	9.68232	9.55012	1158.66	798.444	-1.45115	0.214359
212958_x_at	chr5q14-q21	5066	PAM	11.5052	10.7175	11.0572	10.83	11.2439	10.6319	10.3912	10.5903	10.5503	10.6322	2193.37	1511.65	-1.45098	0.224332
235002_at	chr3q22.1	131870	NUDT16	3.39147	3.28986	3.39951	4.2941	4.52535	3.44024	3.1135	3.65544	3.14267	3.27731	14.6946	10.1275	-1.45096	0.345498
215050_x_at	chr1q32	9261	MAPKAPK2	4.90445	5.47002	5.35186	6.00762	6.08791	5.23154	5.11836	5.17725	5.04101	4.86572	49.4944	34.1138	-1.45086	0.292403
200671_s_at	chr2p21	6711	SPTBN1	5.23471	4.96376	4.92553	5.75816	5.92466	5.18803	4.75794	5.23288	4.5393	4.53744	42.8231	29.5184	-1.45072	0.30046
241706_at	chr12q12	144402	CPNE8	4.54017	3.31004	3.30771	3.90882	4.45631	3.31528	3.60629	3.51537	3.22221	3.61972	16.0117	11.0385	-1.45054	0.347363
207312_at	chr7p11.2	5260	PHKG1	4.24251	4.18087	4.88942	5.37859	5.00485	4.64902	3.87216	4.41011	4.03316	4.28077	28.083	19.3606	-1.45052	0.319035
215499_at	chr17q11.2	5606	MAP2K3	7.38343	7.3893	7.08757	6.50307	6.53043	6.57644	6.03497	6.84079	6.3953	6.50706	130.754	90.1518	-1.45037	0.286676
202943_s_at	chr22q13-qter|22q11	4668	NAGA	7.06716	7.32612	6.55471	7.31113	7.2173	6.74928	6.24358	6.95351	6.62034	6.2177	139.237	96.0203	-1.45008	0.25169
239202_at	chr1p32-p31	5865	RAB3B	7.25747	7.26345	6.90136	6.4119	5.22252	4.93826	6.55133	6.17488	6.57959	6.42699	109.736	75.6762	-1.45007	0.460085
232367_x_at	chr16p13.3	90850	ZNF598	5.19999	4.78714	5.28434	4.84341	5.65451	4.60872	4.12676	4.95724	4.67154	4.77519	36.4838	25.1601	-1.45007	0.260809
239435_x_at	chr5q31.1	134549	SHROOM1	5.31546	5.22932	5.45072	5.84509	5.53206	5.13796	4.90339	4.88432	4.87912	4.95392	44.9651	31.0189	-1.4496	0.207997
37966_at	chr22q13.2-q13.33	29780	PARVB	6.28541	7.33032	5.96161	6.68306	6.37514	6.04261	6.39442	6.16122	5.76758	5.90544	97.4028	67.2049	-1.44934	0.316754
229450_at	chr10q24	3437	IFIT3	7.92621	7.83333	7.38883	6.91218	8.2265	7.72898	6.19884	6.9155	6.73671	7.76652	211.772	146.145	-1.44905	0.354059
205628_at	chr6p12-p11.1	5558	PRIM2	4.65228	5.00706	3.79108	3.47124	3.86998	3.48693	3.68603	3.78169	3.8535	3.86358	19.3716	13.3694	-1.44895	0.374987
224916_at	chr5q31.2	340061	TMEM173	7.05753	7.61991	7.21017	7.30796	7.53993	7.02685	7.11091	6.88377	6.76911	6.16842	164.509	113.544	-1.44886	0.243278
225298_at	chr2q35	25953	PNKD	7.10779	7.63826	6.67731	7.2667	7.83035	7.02623	6.77034	7.06641	6.49965	6.68295	164.218	113.355	-1.44871	0.285896
220041_at	chr3q29	80235	PIGZ	5.91679	5.4492	5.5385	6.0826	4.918	5.19546	5.14757	5.20397	4.68712	5.2054	49.7168	34.3213	-1.44857	0.284716
204736_s_at	chr15q24.2	1464	CSPG4	4.07917	4.2509	4.38576	4.9593	5.13881	4.09358	4.37725	4.25092	3.99818	3.60532	24.6376	17.0088	-1.44852	0.297591
227366_at	chr17p13.3	83547	RILP	6.75157	6.5218	6.53756	6.85211	6.33877	6.35831	5.93683	6.38598	5.80566	5.77415	97.8009	67.5186	-1.4485	0.224633
223006_s_at	chr9q31	23731	C9orf5	8.29436	8.94103	7.91019	8.14978	8.3551	8.24833	8.00806	7.44796	7.72483	7.61938	331.487	228.861	-1.44842	0.271552
206136_at	chr2q33.3	7855	FZD5	3.53658	3.77691	4.19926	3.99911	4.50374	3.22372	3.43011	3.82323	3.24327	3.71354	16.4716	11.3727	-1.44835	0.261237
202995_s_at	chr22q13.31	2192	FBLN1	7.60373	6.40778	7.96471	10.9495	11.6578	10.0899	10.1014	9.24462	8.90843	9.42305	1147.56	792.39	-1.44823	0.544381
229031_at	---	---	---	4.69432	4.69064	5.25354	5.52318	5.47413	4.50591	4.71355	4.83917	4.49885	4.60331	36.0601	24.8997	-1.44821	0.258912
209364_at	chr11q13.1	572	BAD	7.37711	7.17324	6.91487	7.67319	7.12992	6.82108	6.72183	7.04544	6.40515	6.64317	155.081	107.085	-1.44821	0.23112
202119_s_at	chr8q21.3	8895	CPNE3	8.92426	8.83439	8.53243	9.29075	8.95289	8.89704	8.22765	8.64946	8.0841	7.85611	486.884	336.223	-1.4481	0.259767
212494_at	chr12q13.13	23371	TENC1	5.41001	6.24868	6.36533	7.61299	7.11184	5.92678	6.20764	6.66753	6.14077	5.96726	107.017	73.9037	-1.44806	0.473798
239463_at	---	---	---	3.69232	3.61772	3.90242	4.46444	4.54416	3.52505	3.51511	3.74089	3.50596	3.51509	17.1127	11.8215	-1.44759	0.266417
200695_at	chr19q13.41	5518	PPP2R1A	7.90387	8.2968	7.85605	8.96298	8.50145	7.99393	7.57953	8.01175	7.68945	7.82746	329.419	227.572	-1.44753	0.283881
203239_s_at	chr19q13.4	4849	CNOT3	5.03092	5.92755	5.41964	7.21133	6.45119	5.47655	6.3701	5.9487	5.12073	5.05593	74.4106	51.4128	-1.44732	0.476547
214085_x_at	chr12q21.2	11010	GLIPR1	9.90717	7.90027	8.06231	8.11374	8.48762	8.17939	7.52962	8.57405	8.13754	8.30037	420.466	290.527	-1.44725	0.485242
201650_at	chr17q21.2	3880	KRT19	5.01525	5.42347	3.63958	3.03849	4.3479	4.86546	2.78096	3.63236	4.10201	3.88431	23.2599	16.0728	-1.44716	0.500167
221972_s_at	chr1p36.33	51150	SDF4	7.98249	8.03577	7.83103	8.64828	8.41121	7.70614	7.79203	7.6565	7.58282	7.65871	296.94	205.201	-1.44707	0.229559
203845_at	chr3p24	8850	KAT2B	7.08941	5.86426	5.77011	5.20017	6.38512	6.04773	5.52274	5.42752	5.62712	5.66287	73.8708	51.0501	-1.44702	0.41491
227455_at	chr6p21.33	221545	C6orf136	3.82914	3.92376	3.49866	4.93668	3.64796	3.81906	3.40011	3.63044	3.27813	3.48561	16.7708	11.5915	-1.44682	0.343073
1554183_s_at	chr7q11.23	375593 /// 378108	TRIM73 /// TRIM74	5.66369	5.64164	5.78982	5.56463	6.60448	5.60701	5.2645	5.34016	5.28166	5.36329	60.115	41.5499	-1.44681	0.268712
205379_at	chr21q22.2	874	CBR3	7.62604	8.40831	6.9648	7.83166	8.15012	7.672	7.38948	7.49182	6.90375	7.13227	234.817	162.327	-1.44657	0.335531
234054_at	chr10q25.2	143188	LOC143188	3.83754	3.87361	4.37636	4.65904	4.43381	3.76998	3.44222	3.99064	3.77506	3.66579	19.3201	13.3579	-1.44634	0.248574
202708_s_at	chr1q21.2	8349	HIST2H2BE	5.50127	4.62038	4.83547	4.16583	4.33674	4.00212	3.77406	4.24203	4.25576	4.74004	27.3195	18.8907	-1.44618	0.331248
224301_x_at	chr12p12	55766	H2AFJ	8.41832	8.92098	8.27102	8.49934	8.36444	8.35297	7.95759	8.33144	7.44746	7.57963	365.434	252.7	-1.44612	0.255935
211574_s_at	chr1q32	4179	CD46	6.8987	6.17715	6.38689	7.19102	7.46999	7.0102	6.33801	5.9487	5.91445	6.36193	119.756	82.8268	-1.44586	0.34339
225401_at	chr1q22	112770	C1orf85	8.20773	8.26854	7.21824	7.93298	8.10506	8.13508	7.12638	7.41596	7.12732	7.21833	254.528	176.069	-1.44562	0.298573
241036_at	---	---	---	3.91177	4.992	3.12155	3.29434	3.28767	3.52805	3.96553	2.90014	2.69696	3.44386	15.0306	10.3979	-1.44555	0.454864
222468_at	chr1p34.2	79932	KIAA0319L	5.68337	5.82536	5.45291	6.25612	5.80271	5.33401	5.28078	5.56826	5.14698	5.10783	56.8292	39.3148	-1.44549	0.226469
225203_at	chr8q24.3	84988	PPP1R16A	4.82922	5.18418	4.67544	6.52462	5.27806	4.75234	5.16625	5.19474	4.55025	4.91315	44.2416	30.6091	-1.44538	0.435512
223125_s_at	chr1q25	81563	C1orf21	8.17695	7.88252	7.72181	8.11184	8.1285	8.55532	7.20366	7.41759	6.84851	6.40517	258.595	178.912	-1.44537	0.304305
1553715_s_at	chr16p13.3	84331	FAM195A	6.17866	6.67946	6.20395	6.44189	6.18708	5.90982	6.17695	6.10511	5.42392	5.26354	81.6904	56.5308	-1.44506	0.249134
1562415_a_at	chr1p35.2	90853	SPOCD1	4.15605	5.74201	4.26474	3.35625	4.82713	4.05483	4.119	4.04431	4.54635	3.95985	25.8395	17.8843	-1.44482	0.501917
205931_s_at	chr7p15.1	9586	CREB5	3.32531	2.67218	2.72533	2.99935	4.55682	2.85069	2.98154	2.84385	2.88906	3.01212	10.9087	7.55329	-1.44423	0.460495
239638_at	---	---	---	3.80913	4.00696	4.72404	3.43307	3.30219	3.56048	3.36252	3.3802	3.39389	3.38449	15.4377	10.6901	-1.44411	0.332662
222694_at	chr19q13.43	65996	MGC2752	5.39588	5.4612	6.01928	7.36498	6.64024	6.11668	6.14668	5.77381	5.6121	5.45977	83.123	57.575	-1.44374	0.478879
237290_at	---	---	---	3.00695	5.39679	3.55741	2.93459	3.11823	2.891	3.5972	3.20805	3.67257	3.6671	15.6541	10.8431	-1.4437	0.597165
1552663_a_at	chr12p13.3	23085	ERC1	5.18643	5.74201	4.99872	5.11058	6.20444	5.16211	5.41133	5.04758	4.42279	4.73278	46.0397	31.8947	-1.44349	0.331717
201163_s_at	chr4q12	3490	IGFBP7	8.18284	10.1515	11.076	7.10528	10.202	9.91917	7.00043	7.37509	10.8484	8.18187	980.474	679.273	-1.44342	0.534755
210417_s_at	chr1q21	5298	PI4KB	6.38508	6.94213	6.38961	7.42529	7.32521	6.63797	6.68075	6.12032	6.30275	6.33509	124.527	86.2852	-1.44321	0.306832
212253_x_at	chr6p12.1	667	DST	7.5531	7.56406	7.16103	8.18144	7.93693	7.31377	7.03074	7.48986	6.79933	7.23368	211.103	146.298	-1.44296	0.268757
217309_s_at	chr21q22.2	10311	DSCR3	5.90409	5.60992	5.73538	6.17534	6.86462	5.53075	5.68176	5.64227	5.34893	5.77773	70.1604	48.6247	-1.4429	0.304836
231951_at	chr16q13	2775	GNAO1	6.08989	5.71117	6.33002	5.98079	6.71129	5.52529	5.1874	5.91215	5.74664	5.88938	73.7782	51.1363	-1.44277	0.269667
238683_at	chr19q13.42	147807	ZNF524	4.78935	4.80333	5.24919	4.87647	5.18397	4.90976	4.34512	4.78903	4.03701	3.9992	31.8668	22.0875	-1.44276	0.250947
211237_s_at	chr5q35.1-qter	2264	FGFR4	3.53971	3.60754	3.53291	4.24115	4.30996	3.3227	3.40139	3.79626	3.08021	3.08215	14.8278	10.2781	-1.44267	0.273238
231861_at	chr14q11.2	26020	LRP10	4.87485	3.90685	5.08544	5.75629	5.81996	4.95715	5.08019	4.82983	4.14078	4.31866	37.7674	26.1854	-1.44231	0.439862
203963_at	chr15q22	771	CA12	6.77189	8.47435	7.62893	5.96686	8.64584	7.90157	6.69415	6.81807	7.09758	7.55645	225.196	156.14	-1.44227	0.569997
212274_at	chr2p25.1	23175	LPIN1	7.47841	7.84543	7.49525	8.03862	7.65472	8.21525	7.17339	7.00482	6.16015	6.47413	210.64	146.076	-1.44199	0.30934
229189_s_at	---	100507376	LOC100507376	5.42038	5.04727	5.39121	5.03966	4.52475	5.03392	4.63176	4.7962	3.72773	4.4555	34.7539	24.1051	-1.44177	0.297236
205847_at	chr16p13.3	64063	PRSS22	3.97587	4.51649	4.52752	4.44663	4.93593	3.85101	3.97728	4.22849	3.75661	4.06257	22.8202	15.8302	-1.44155	0.240966
213464_at	chr19p13.3	100291393 /// 25759	LOC100291393 /// SHC2	4.75118	4.63866	4.75661	4.90421	5.14883	4.47314	4.02829	4.73726	4.0493	4.19831	28.859	20.0226	-1.44132	0.22575
210618_at	chr1p36.1-p35	5909	RAP1GAP	4.23302	4.25844	4.54007	4.97256	5.33474	4.12512	3.86333	4.58315	4.26822	4.0883	26.5925	18.4505	-1.44129	0.303587
229764_at	chr3q28	285386	TPRG1	3.05822	2.95225	3.1215	4.2702	3.74531	3.16554	2.88695	3.1051	2.81994	2.97268	11.4957	7.9771	-1.44108	0.337311
202508_s_at	chr20p12-p11.2	6616	SNAP25	3.98997	2.68238	2.44608	2.5359	2.65905	2.63128	2.26486	2.38521	2.61152	2.41544	7.97464	5.53447	-1.4409	0.386386
230013_s_at	chr17q12	57636	ARHGAP23	3.55179	3.63642	3.81252	4.25213	4.55682	3.4712	3.24501	3.77033	3.55673	3.33616	16.161	11.2166	-1.44082	0.275961
212254_s_at	chr6p12.1	667	DST	9.42091	9.26255	8.74914	9.30325	8.81311	8.74968	8.56482	8.76787	8.20132	8.68669	562.297	390.283	-1.44074	0.237623
204547_at	chr17q25.3	10966	RAB40B	6.79104	6.35121	6.16332	6.59894	6.83709	6.36742	6.01839	5.73732	6.04553	5.9816	95.0639	65.9942	-1.44049	0.231529
238571_at	---	---	---	3.88724	3.75276	3.79392	4.45763	4.77578	3.51018	3.55261	3.76126	3.83712	3.65031	18.3028	12.7071	-1.44036	0.283125
229023_at	chr2q14.3	84826	SFT2D3	4.13736	3.93938	4.46051	4.17744	4.8419	3.67709	3.59529	4.25353	3.69805	3.7776	20.3458	14.1288	-1.44002	0.254769
226582_at	chr12q13.13	400043	LOC400043	8.61832	8.08656	8.39699	7.78813	8.88295	8.57102	6.96259	7.81568	7.91509	7.68234	339.008	235.42	-1.44001	0.32622
237012_at	---	---	---	3.76222	3.21232	4.05116	3.85266	4.68726	3.40772	3.51839	3.63089	3.29816	3.45941	15.925	11.0592	-1.43997	0.318816
1555784_s_at	chrXq28	3654	IRAK1	5.187	5.51662	4.61214	6.50982	6.184	5.75518	5.68575	4.79856	4.73268	4.80776	54.0995	37.5819	-1.43951	0.437948
208025_s_at	chr12q15	8091	HMGA2	5.35866	6.13429	4.03061	4.12768	4.69575	4.08092	4.98932	3.66095	4.72655	4.95378	34.2029	23.7604	-1.43949	0.496112
229884_s_at	chr6p21.3	51069	MRPL2	5.09712	5.38679	4.43642	5.95801	4.61086	5.1035	4.37692	4.85113	4.52353	4.39407	36.8636	25.609	-1.43948	0.371224
221944_at	chr16p13.3	645644	FLJ42627	4.32778	4.41832	4.38917	4.3207	5.75431	4.05091	4.24572	4.55733	4.08047	4.22797	27.2757	18.9494	-1.4394	0.380829
235896_s_at	chr17p11.2	125170	SMCR7	4.06424	4.13456	3.94554	4.4118	4.43515	3.48975	3.89163	3.65029	3.71023	3.65855	18.5237	12.8696	-1.43933	0.212938
235126_at	chr1q32.3	642946	NCRNA00292	4.85974	4.08239	5.00341	4.70069	3.91065	4.2851	3.78712	3.98552	4.35078	3.72238	23.819	16.5489	-1.43931	0.308373
226926_at	chr19q13.12	93099	DMKN	3.18017	3.60528	3.84605	4.43688	5.74989	4.75969	3.66442	3.87465	3.42122	3.58919	22.2173	15.4371	-1.43922	0.548365
212660_at	chr5q31.1	23338	PHF15	7.52086	7.54742	5.91758	7.37543	7.44623	7.13142	6.64551	6.77146	6.28402	6.76356	154.322	107.229	-1.43918	0.397262
220209_at	chr17q11	23615	PYY2	4.72633	4.35295	5.05228	4.70613	4.46485	3.88376	3.8689	4.63981	4.09853	4.14595	25.6544	17.8272	-1.43906	0.241396
212312_at	chr20q11.21	598	BCL2L1	7.03684	7.46603	6.50156	6.95415	6.76065	6.51594	6.35587	6.46358	6.58214	6.34172	126.231	87.7179	-1.43905	0.239607
211075_s_at	chr3q13.1-q13.2	961	CD47	8.99255	9.43907	8.61767	9.00042	9.54814	9.07509	8.70961	8.86253	8.17253	8.09536	571.419	397.097	-1.43899	0.290779
201744_s_at	chr12q21.3-q22	4060	LUM	11.8667	11.2717	11.688	10.688	12.1506	11.1123	11.0594	10.8338	11.2953	11.1214	3140.54	2182.8	-1.43877	0.337203
219352_at	chr4q22.1	55008	HERC6	4.58933	4.33274	3.44871	3.55442	4.60492	3.70604	3.76581	3.64805	3.5027	3.68922	18.2449	12.6847	-1.43834	0.331671
226244_at	chr14q21.1	161198	CLEC14A	3.92506	5.3387	5.29295	4.20893	5.187	4.4182	4.02129	4.80212	4.19548	4.34385	29.9569	20.8289	-1.43824	0.392122
207825_s_at	chr7p14	2692	GHRHR	3.4578	3.21458	3.53217	3.23386	4.50504	3.25408	3.13613	3.17982	2.96852	3.20883	12.7907	8.8935	-1.43821	0.322274
223276_at	chr5q33.1	85027	C5orf62	7.67318	7.77637	8.0441	6.44394	7.76104	6.93927	6.79473	6.74357	7.57567	7.3019	198.255	137.893	-1.43775	0.371237
208624_s_at	chr3q27-qter	1981	EIF4G1	5.10689	5.72168	5.88147	6.73376	6.42008	5.38769	6.20739	5.27804	5.25023	5.41547	67.6494	47.0603	-1.43751	0.380845
203426_s_at	chr2q33-q36	3488	IGFBP5	5.68575	4.75034	4.6681	4.47247	4.44031	4.40182	4.51891	4.67597	4.10288	3.9958	29.5444	20.5527	-1.43749	0.32575
203623_at	chrXq28	55558	PLXNA3	4.9179	5.43086	4.78375	5.97142	5.63762	4.92377	4.76391	5.02113	5.00993	4.71701	42.6883	29.7032	-1.43716	0.301441
216689_x_at	chr11p11.2	392	ARHGAP1	5.66799	5.93931	5.20022	5.94211	6.43863	4.84882	5.07538	5.58425	5.80254	5.33935	59.4388	41.3617	-1.43705	0.308935
235501_at	---	---	---	5.11083	6.666	5.47341	5.01308	5.18852	5.30707	5.31136	5.23356	4.76728	4.87618	49.8577	34.7045	-1.43663	0.415262
240402_at	chr11q24	84623	KIRREL3	4.89615	4.85783	4.56298	3.81883	3.90351	3.51626	3.79353	4.3631	3.95599	4.01928	22.2977	15.5244	-1.4363	0.325791
1553444_a_at	chr1p36.22	148345	C1orf127	4.82787	4.64631	5.22168	5.00494	5.187	4.08946	4.28665	4.96161	4.70641	4.09632	31.8593	22.1825	-1.43624	0.250647
210640_s_at	chr7p22.3	2852	GPER	6.61238	5.8174	5.72597	6.51926	6.28364	5.41566	5.69497	5.83204	5.53206	6.015	75.3585	52.4791	-1.43597	0.270738
208353_x_at	chr8p11.1	286	ANK1	3.97587	3.86356	3.9405	3.89738	3.48561	3.35836	3.05028	3.64237	3.22616	3.26183	14.3494	9.99526	-1.43562	0.215352
231189_at	chr2p21	100129726	LOC100129726	3.88069	4.13557	4.82091	4.60781	4.38166	3.53502	3.80783	4.16399	4.04091	3.77885	21.1599	14.7417	-1.43537	0.261012
1552311_a_at	chr19p13.3	84839	RAX2	4.6813	4.58846	4.88941	5.1035	5.12456	4.40634	3.95372	4.54678	4.54976	4.32991	29.724	20.7211	-1.43448	0.225628
210935_s_at	chr4p16.1	9948	WDR1	6.83965	8.30095	7.09252	6.9169	7.52204	6.67225	7.10152	6.78585	7.29337	6.65464	174.207	121.455	-1.43433	0.371105
204829_s_at	chr11q13.3-q13.5	2350	FOLR2	4.84384	4.73372	4.90774	4.96514	5.20741	4.58436	4.06674	4.76155	4.55626	3.96815	30.705	21.4101	-1.43414	0.232681
223050_s_at	chr9q34.3	54461	FBXW5	6.91401	7.4175	6.56543	7.02112	6.98795	6.53793	6.57727	6.42428	6.55953	6.31862	128.617	89.6863	-1.43407	0.224698
231729_s_at	chr19p13.3	828	CAPS	4.6421	4.25486	4.44016	4.8096	4.97139	4.17616	4.09407	4.44532	4.04897	3.78988	25.0369	17.4651	-1.43354	0.234104
205104_at	chr20p13	9751	SNPH	6.3301	6.28541	5.96118	6.74599	6.47798	5.79103	5.7072	6.09391	5.94192	5.74625	83.4461	58.2142	-1.43343	0.224751
217034_at	---	---	---	3.57423	3.62668	3.49548	4.50412	4.09231	3.41705	3.36121	3.49337	3.35889	3.33024	15.0582	10.5073	-1.43311	0.268772
224846_at	chr19q13.2	92799	SHKBP1	5.97592	6.63386	6.27042	5.80721	6.04077	5.68331	5.66573	5.91409	5.42719	5.54485	72.2547	50.4322	-1.43271	0.236591
204802_at	chr16q22	6236	RRAD	4.01932	3.69038	3.73289	3.84552	3.84121	3.37122	2.90966	3.64064	3.38174	3.15292	14.2258	9.93039	-1.43255	0.215424
1556560_a_at	chr1p35.1	100128071	LOC100128071	4.73414	4.46381	5.187	4.37072	5.11076	4.20491	3.98594	4.81795	4.06249	4.23073	28.0703	19.5952	-1.43251	0.272773
219558_at	chr3q29	79572	ATP13A3	5.9241	5.47073	5.40202	5.99074	5.56393	5.07259	5.35019	4.92106	5.27874	5.19836	51.649	36.0551	-1.4325	0.222205
209341_s_at	chr8p11.2	3551	IKBKB	6.94345	6.85804	6.31004	6.97055	6.46622	6.66259	5.8916	5.90414	6.40331	6.05345	106.451	74.3237	-1.43227	0.255267
210073_at	chr12p12.1-p11.2	6489	ST8SIA1	4.49991	2.76475	2.85409	4.41905	3.3052	3.3033	3.06469	3.33754	3.17291	3.33161	13.586	9.48668	-1.43212	0.486509
1561393_at	---	---	---	4.09849	3.56456	3.70261	4.19725	4.52434	3.49669	3.19029	3.7516	3.53075	3.67296	16.6676	11.6394	-1.432	0.263908
214022_s_at	chr11p15.5	8519	IFITM1	8.834	8.8738	9.81731	9.97241	8.84136	9.74724	8.42916	8.32624	8.21976	8.8932	658.191	459.735	-1.43168	0.373474
1558836_at	---	---	---	4.33416	5.87954	4.34141	4.34957	4.02042	4.25242	4.51891	4.30621	3.94767	4.14955	27.1861	18.9892	-1.43166	0.451799
224923_at	chr2p21	57217	TTC7A	5.36366	5.72168	5.53223	6.47806	6.34804	5.72145	5.29897	5.56125	5.13221	5.41608	62.1654	43.4235	-1.43161	0.312765
1568633_a_at	---	---	---	4.05504	4.10819	3.81111	4.1485	4.16036	3.88983	3.93323	3.4332	3.13286	3.11584	16.7041	11.6685	-1.43156	0.238217
204862_s_at	chr16q13	4832	NME3	6.70922	6.26101	6.21087	6.69826	6.64544	6.23595	6.06093	6.38453	5.51831	5.62802	91.8705	64.1935	-1.43115	0.251191
222570_at	chr9q34	23413	NCS1	5.27766	5.0219	4.99606	5.75022	5.91902	5.11799	4.41352	5.09507	5.04735	4.84344	43.5052	30.3989	-1.43114	0.289141
216259_at	---	---	---	3.55207	4.23249	3.39377	4.21386	3.26388	3.61684	3.14507	3.27029	2.94636	3.30548	13.84	9.67149	-1.43101	0.298124
207180_s_at	chr11p15.1	10553	HTATIP2	6.84212	7.10194	6.81681	7.27695	7.68406	6.39817	7.16252	6.96926	6.00805	6.48874	145.116	101.414	-1.43093	0.293774
240229_at	---	---	---	4.36445	4.53873	4.62982	4.7929	4.912	3.76149	4.09292	4.39328	4.08626	4.30218	25.2853	17.6709	-1.4309	0.221172
203354_s_at	chr8p21.3	23362	PSD3	6.20578	3.02827	5.28152	5.85577	6.48096	4.78442	5.67701	5.57801	3.82773	5.54482	53.6198	37.4744	-1.43084	0.5961
225755_at	chr3p21.31	200942	KLHDC8B	6.39832	6.61763	6.47678	6.70698	6.63043	6.65785	5.77502	5.75752	5.89728	5.96996	95.0321	66.4229	-1.43071	0.231017
223847_s_at	chr5q35.1	57222	ERGIC1	7.02626	6.79635	6.19096	6.8024	7.2268	6.36459	6.26621	6.45902	6.4108	6.13369	115.193	80.5285	-1.43046	0.254785
215205_x_at	chr12q24	9612	NCOR2	4.08176	4.36427	4.17048	5.38066	4.85965	4.11102	3.98068	4.36427	4.1019	4.12207	25.2462	17.6493	-1.43044	0.331797
212886_at	chr5q33.1	26112	CCDC69	3.12516	3.35999	3.52463	3.68591	5.22167	3.98243	3.50738	3.36996	3.18351	3.29422	16.137	11.2823	-1.43029	0.501284
212098_at	chr2q21 /// chr2q21.3	151162 /// 4249	LOC151162 /// MGAT5	7.02019	7.49412	7.08943	6.89044	6.70503	6.91686	6.35507	6.34878	6.73897	6.26617	133.849	93.5953	-1.43008	0.244998
218045_x_at	chr12p13	5763	PTMS	5.46504	6.2867	6.08847	7.93073	6.54642	6.2189	6.54502	6.40936	6.07662	5.60761	105.551	73.8226	-1.42979	0.532421
221926_s_at	chr3p25.3|3p25.3-p24.1	84818	IL17RC	5.08298	5.82133	4.79818	5.1627	5.18629	4.55144	4.95392	4.83644	4.81245	4.46948	38.0986	26.6531	-1.42942	0.259551
236054_at	chr18q21.33	100287289	LOC100287289	3.59236	3.50915	3.56405	4.0973	4.36184	3.47482	3.44222	3.65007	3.19118	2.88054	14.5904	10.2079	-1.42933	0.27559
202931_x_at	chr2q14	274	BIN1	6.91909	6.87441	6.76479	7.56614	7.71963	7.14858	6.98205	6.64797	6.49489	6.00431	149.478	104.594	-1.42913	0.318504
1558837_a_at	---	---	---	5.52323	7.19581	5.64496	5.11506	5.37322	5.42497	5.55089	5.7628	5.1959	5.40155	63.7478	44.6124	-1.42893	0.500634
207419_s_at	chr22q13.1	5880	RAC2	5.5927	6.19261	5.84067	6.10161	4.04854	5.39562	4.95786	5.54642	5.02033	5.01547	52.785	36.9417	-1.42887	0.477294
233167_at	chr22q13.33	83642	SELO	4.79785	5.57444	4.94624	5.91819	4.77265	4.83658	4.90339	4.73933	4.58526	4.73501	38.8206	27.1692	-1.42884	0.316215
218596_at	chr9q34.11	54662	TBC1D13	6.16217	6.45224	6.11356	6.77713	6.96894	6.27388	6.24144	5.81793	5.87431	5.81367	92.6738	64.8713	-1.42858	0.262707
244157_x_at	---	---	---	4.61007	4.50068	4.59769	4.43016	5.21533	4.13007	4.01735	4.4523	4.1547	4.13621	25.9962	18.198	-1.42852	0.233781
225513_at	chr17q21.32	90507	SCRN2	4.35827	4.35213	4.77991	4.88777	5.12719	4.22168	3.90142	4.53111	4.06249	4.29639	26.592	18.6157	-1.42847	0.251453
206908_s_at	chr3q26.2-q26.3	5010	CLDN11	6.84337	6.36842	5.75604	5.70652	6.58851	4.95392	5.07394	6.70781	5.81327	5.77032	79.9901	56.004	-1.42829	0.358828
225500_x_at	chr19q13.3-q13.4	58506	SCAF1	4.15702	4.35122	4.47019	5.45889	4.71521	4.22562	4.27861	4.62762	3.82546	3.85538	26.1331	18.2975	-1.42823	0.331539
235250_at	chr17p11.2	201163	FLCN	4.35077	4.36224	4.45724	4.49662	4.9346	4.03648	3.95019	4.0785	4.15984	3.8734	23.2187	16.2584	-1.42811	0.214418
209626_s_at	chr7p15	26031	OSBPL3	6.88959	6.81046	6.20382	6.43761	6.3399	6.35187	5.70526	5.81591	6.10961	6.15826	94.4408	66.1314	-1.42808	0.243604
200838_at	chr8p22	1508	CTSB	11.5769	11.0404	10.8742	11.9817	11.5905	11.2545	10.8261	11.0794	10.7686	10.7768	2833.23	1984.27	-1.42784	0.29096
236737_at	chr17q25.3	146705	C17orf56	4.49414	4.27422	4.82628	4.8896	5.52615	4.32752	4.22174	4.55986	4.17598	4.44933	29.196	20.4488	-1.42776	0.299059
225025_at	chr1q23.1	93185	IGSF8	4.53897	4.80302	4.84937	5.34926	5.70446	4.56026	4.33492	4.7858	4.60097	4.67119	34.5801	24.2209	-1.4277	0.296087
203813_s_at	chr5q35	6586	SLIT3	9.33014	8.22162	9.72562	10.9686	10.6527	9.92413	9.78189	9.29069	9.18464	9.50004	1080.5	756.833	-1.42765	0.578422
222856_at	chrXq25	8862	APLN	4.2004	4.26667	4.49125	4.82698	4.53807	3.95959	3.90142	4.22402	3.81125	3.91145	22.3479	15.6549	-1.42754	0.21757
200941_at	chr16q23.3	3281	HSBP1	10.4209	9.73146	9.66992	9.31301	9.05296	9.06013	9.29276	9.42463	8.89801	9.27355	840.56	588.831	-1.42751	0.324142
202448_s_at	chr9q34.11	10444	ZER1	4.66256	4.82325	4.95117	5.29005	5.91758	4.39328	4.73791	4.94928	4.79616	4.50123	36.8287	25.8046	-1.42722	0.316978
200702_s_at	chr14q32	57062	DDX24	5.74371	5.00626	6.2006	6.72314	6.39148	5.69772	6.02281	5.78654	4.98936	5.3435	69.7741	48.8975	-1.42695	0.400814
226305_at	chr8q24.3	66004	LYNX1	6.2101	4.81554	5.5253	6.18708	6.10872	6.39917	4.73569	5.5391	4.68844	4.32148	58.0237	40.6639	-1.42691	0.382063
230714_s_at	---	---	---	4.0965	3.90469	4.34051	5.13435	4.99553	4.25384	4.06247	4.35451	3.81307	3.74029	23.8735	16.7325	-1.42677	0.341935
215276_at	chr20q13.12	90199	WFDC8	3.57739	3.58367	3.7616	4.38767	3.88738	3.38645	3.13875	3.71599	3.28535	3.19613	14.644	10.2641	-1.42673	0.24864
214455_at	chr6p21.3	8347	HIST1H2BC	3.96725	2.82686	3.006	2.77319	2.73897	2.72762	2.51801	2.53694	2.89112	2.45179	8.85634	6.2089	-1.42639	0.325198
231793_s_at	chr4q26	817	CAMK2D	7.13815	4.84572	6.35198	5.70613	6.15549	5.31703	5.88948	5.82428	5.94732	5.50022	74.9581	52.5545	-1.42629	0.485304
213490_s_at	chr19p13.3	5605	MAP2K2	5.97146	6.81098	5.6287	7.25784	7.15704	6.84337	6.54196	6.06451	5.48121	5.49723	104.054	72.9553	-1.42628	0.428666
216036_x_at	chr1p36.11	23038	WDTC1	5.02386	5.33196	5.26011	5.22807	6.07915	4.79468	4.87115	5.25881	4.81154	4.81897	43.2449	30.3233	-1.42613	0.271766
211031_s_at	chr7q11.23	7461	CLIP2	5.65755	6.80188	5.23501	7.82729	7.17871	6.57938	6.71795	6.46756	5.65612	5.93376	114.342	80.1902	-1.42588	0.568726
204164_at	chr11q13	6494	SIPA1	4.69432	5.34775	5.02911	4.75701	5.4048	4.30051	4.7263	4.72325	4.37897	4.63992	33.7339	23.6657	-1.42544	0.24293
205193_at	chr22q13.1	23764	MAFF	6.61357	6.43261	6.25589	6.91098	7.04087	6.26782	5.94627	6.094	6.23476	6.27464	102.548	71.9508	-1.42525	0.235775
223208_at	chr12q24.11	83892	KCTD10	6.86226	6.75691	7.44226	6.8622	7.03522	6.41131	6.3991	6.63194	6.61357	6.43735	129.183	90.6545	-1.42501	0.218927
202669_s_at	chr13q33	1948	EFNB2	4.24196	3.38062	4.74316	4.31829	4.90816	3.64755	3.9938	4.53554	3.66757	3.33616	21.2188	14.8923	-1.42482	0.372652
228394_at	chr5q35.1	6793	STK10	4.91063	5.03523	4.68242	4.37636	4.48815	4.28783	4.46043	4.22725	4.19283	3.79805	26.3515	18.4952	-1.42478	0.235392
210317_s_at	chr17p13.3	7531	YWHAE	6.12209	7.13039	6.87718	7.93018	8.02538	6.08534	6.68343	7.39342	6.93454	6.93896	166.353	116.766	-1.42467	0.456594
219900_s_at	chr19q13.43	55663	ZNF446	5.3983	5.98326	5.78627	6.03154	6.6012	5.44315	5.77509	5.68795	5.35224	5.17699	64.625	45.3691	-1.42443	0.290732
204955_at	chrXp21.1	8406	SRPX	11.0783	10.4096	11.0748	11.1824	10.2706	11.0634	10.1442	10.2828	10.1449	9.70864	1847.73	1297.25	-1.42434	0.318295
208960_s_at	chr10p15	1316	KLF6	8.36047	8.50733	6.81268	8.571	8.57216	7.92285	7.57502	7.96895	7.82049	7.56813	313.174	219.944	-1.42388	0.430796
220610_s_at	chr3p22.2	9209	LRRFIP2	7.07626	7.697	7.02632	7.20821	6.80815	6.96614	6.3029	7.11179	6.43433	6.42451	146.549	102.935	-1.42371	0.27165
205214_at	chr2q32.3	9262	STK17B	4.22225	4.30537	3.67277	3.40897	3.29838	3.16267	3.44734	3.23978	3.50009	3.27865	14.3299	10.0657	-1.42364	0.291602
219529_at	chr9q34.3	9022	CLIC3	6.8909	5.11245	4.90511	3.90053	4.67691	4.51488	4.5799	4.52465	5.56718	5.32065	44.7495	31.4343	-1.42359	0.607003
241667_x_at	---	---	---	3.76683	3.58289	3.72668	3.97956	4.95765	3.6432	3.29595	3.89515	3.42908	3.61163	17.1366	12.0378	-1.42356	0.349839
238776_x_at	chr2q35	23363	OBSL1	3.89092	3.55618	4.08623	4.07341	4.35732	3.31098	3.21799	4.04663	3.58689	3.1813	16.183	11.3684	-1.4235	0.259982
201801_s_at	chr6p21.1	2030	SLC29A1	3.86522	3.92687	3.52602	4.20594	5.80138	4.59361	4.14705	3.83515	3.65527	3.63504	23.105	16.2313	-1.42348	0.532068
204907_s_at	chr19q13.1-q13.2	602	BCL3	4.67088	4.8433	5.30367	5.67887	5.41105	4.70474	4.44297	5.0549	4.68334	4.64173	37.4906	26.3452	-1.42305	0.278393
1568623_a_at	chr22q12.2	339665	SLC35E4	4.57388	5.28377	3.65004	4.59606	4.46385	4.26179	3.91992	4.11595	4.05431	4.10188	24.3158	17.0886	-1.42292	0.35134
227679_at	chr3p25.1	79885	HDAC11	5.55193	5.28017	5.59243	5.84529	6.36844	5.36346	5.52348	5.29621	5.13603	4.95597	54.8269	38.5322	-1.42288	0.277484
210006_at	chr3p21.1	25864	ABHD14A	7.11419	6.81056	6.83398	7.20828	7.40944	6.9399	6.86329	6.62248	6.22027	6.07871	136.553	95.9759	-1.42278	0.256204
209038_s_at	chr11q13	10938	EHD1	4.59072	5.13037	4.81555	4.94273	4.89011	4.36058	4.46775	4.6799	4.32526	3.95031	29.5379	20.7614	-1.42273	0.222936
203221_at	chr9q21.32	7088	TLE1	6.4674	6.00945	6.15035	6.65844	6.69937	6.01993	5.76769	5.90877	6.05208	5.79886	85.7752	60.2947	-1.4226	0.229065
221039_s_at	chr8q24.1-q24.2	50807	ASAP1	8.02027	8.60283	7.26308	7.64206	7.08076	7.50738	7.02181	7.23782	7.42106	7.36772	227.427	159.875	-1.42253	0.374827
220326_s_at	chr14q11.2	55701	ARHGEF40	6.53742	7.08825	6.33604	7.78482	6.7873	6.75291	6.70338	6.47585	6.25966	6.18627	128.146	90.1025	-1.42223	0.356391
1566134_at	chr16p13.2	23589	CARHSP1	4.72617	4.48785	4.59458	4.51169	5.01624	4.17196	3.74556	4.4931	4.22713	4.12798	25.648	18.034	-1.4222	0.226817
201044_x_at	chr5q34	1843	DUSP1	5.99168	5.77408	5.87725	6.10678	6.18879	5.28534	5.30447	5.66785	5.59212	5.54584	63.7998	44.8621	-1.42213	0.16244
210628_x_at	chr19q13.1-q13.2	8425	LTBP4	5.44344	5.57619	6.13845	6.28241	5.94431	5.14943	5.03748	6.04159	5.44233	5.09001	60.217	42.3495	-1.42191	0.287521
201828_x_at	chrXq26	8933	FAM127A	11.1657	10.8314	10.6608	10.9608	10.795	10.309	10.3504	10.5954	10.3142	10.3366	1901.62	1337.5	-1.42177	0.124299
228801_at	chr2q32	94101	ORMDL1	5.45917	5.40234	5.88459	5.66033	6.19779	5.79104	5.03313	5.13804	5.00419	5.08924	53.8686	37.8923	-1.42162	0.263773
206673_at	chr15q14-q15.1	11245	GPR176	5.55108	6.9508	6.53518	7.15803	6.00882	5.83861	6.35304	6.04016	5.86682	6.08473	94.1096	66.2009	-1.42158	0.397621
1552833_at	chr11q13.4	192134	B3GNT6	3.60787	3.56456	3.88902	3.98294	4.16405	3.42298	2.95706	3.65191	3.36798	3.27385	14.5155	10.2115	-1.42149	0.232052
226627_at	chr5q31	23176	2011-09-08	4.42672	3.59273	3.84205	4.72647	3.62275	4.04238	3.43271	3.70877	3.36828	3.36828	17.3408	12.2007	-1.4213	0.329734
222407_s_at	chr15q15.1	64397	ZFP106	7.64415	7.02027	7.07591	7.826	7.69428	7.96799	6.97067	6.8875	6.19367	6.02678	179.759	126.52	-1.4208	0.335649
223237_x_at	chr19q13.33	160	AP2A1	5.77219	6.70302	6.05191	6.82448	6.94986	6.0354	6.36466	6.13505	5.69529	5.78808	92.4295	65.0693	-1.42048	0.329348
1561666_a_at	chr7p22.3	114796	KIAA1908	4.93077	4.41545	5.02611	6.07939	5.93188	5.09711	5.18303	4.40048	4.62217	5.07595	42.6187	30.0065	-1.42032	0.427168
228486_at	chr9q31.2	23446	SLC44A1	4.69949	4.12207	3.97627	5.57646	5.36552	4.35057	4.31281	3.86017	4.46236	4.77702	29.6159	20.8518	-1.4203	0.431336
202856_s_at	chr17q25	9123	SLC16A3	7.03843	7.87656	8.48786	8.03087	6.80143	4.52249	5.55296	8.58122	7.56675	7.0344	219.709	154.723	-1.42001	0.400966
205172_x_at	chr4q2-q3|5q35	1212	CLTB	7.33936	7.21804	7.01935	7.74349	7.35328	6.84886	6.79403	7.16635	6.85412	6.50378	163.674	115.264	-1.42	0.232226
238520_at	chr6p21.1-p12.1	55809	TRERF1	5.42664	5.2028	5.17963	4.90561	4.82599	5.01938	4.77367	4.76739	4.37952	3.9078	34.8842	24.5691	-1.41984	0.265846
229817_at	chr5q23.2	57507	ZNF608	4.94955	4.20758	4.66607	4.631	5.36029	4.17809	4.80202	4.26717	4.12461	4.03207	28.1241	19.8114	-1.41959	0.295329
224605_at	chr4q26	401152	C4orf3	7.89331	7.41957	8.47196	8.11492	8.54429	7.87114	7.93964	7.68658	7.31741	7.2453	282.916	199.374	-1.41902	0.310076
225080_at	chr17p13	4641	MYO1C	7.93226	9.18901	8.30641	8.89591	8.69037	7.91807	8.38947	8.49832	7.95348	7.94661	406.794	286.68	-1.41898	0.320823
202962_at	chr8p12	23303	KIF13B	5.13244	4.75848	4.83594	5.18507	4.63414	4.81445	4.07594	4.58159	4.36761	4.12798	30.3833	21.4149	-1.41879	0.23955
202593_s_at	chr16p12-p11.2	51573	GDE1	8.55012	9.02083	7.98403	8.93665	9.10366	8.65711	8.32282	7.96582	8.00344	8.28315	437.523	308.404	-1.41867	0.305809
1556123_a_at	---	---	---	4.85027	4.82596	5.01739	5.5772	4.59469	4.43773	4.58708	4.63811	4.38298	4.48391	32.3003	22.7697	-1.41857	0.25084
204550_x_at	chr1p13.3	2944	GSTM1	7.65572	7.06956	7.55788	8.1874	7.25372	7.5454	6.35779	7.48222	6.80509	6.94696	193.705	136.565	-1.41841	0.326005
1569522_at	---	---	---	6.85211	6.33866	6.8405	5.98742	7.25492	6.12869	5.82136	6.56913	6.29787	6.16217	105.45	74.3521	-1.41825	0.321135
1566990_x_at	chr6q25.1	57492	ARID1B	6.59327	6.94192	6.91909	6.64742	7.82356	6.37697	6.26807	6.88117	6.56418	6.61253	133.46	94.1078	-1.41816	0.321865
33814_at	chr19q13.2	10298	PAK4	5.5403	6.0376	5.61273	5.6732	6.25703	4.99149	5.11794	5.56965	5.51795	5.44956	57.7336	40.7105	-1.41815	0.248383
201860_s_at	chr8p12	5327	PLAT	5.99074	6.56481	5.19719	4.2634	8.24449	6.10098	5.78825	5.4986	7.21979	5.54521	103.485	72.9747	-1.4181	0.680778
241450_at	chr1p34.3	284654	RSPO1	3.62961	3.54265	3.79834	5.07092	4.15294	3.49127	3.74117	4.02825	3.53502	3.38929	17.869	12.6007	-1.41809	0.391265
214251_s_at	chr11q13	4926	NUMA1	4.06952	5.15885	4.06412	5.82046	5.49521	4.39337	5.2328	4.26773	4.29503	4.52238	34.1715	24.0987	-1.41798	0.469605
202755_s_at	chr2q35-q37	2817	GPC1	5.64358	6.22033	5.82428	6.71182	6.12313	5.18755	5.44815	6.12409	5.7832	5.52322	71.1473	50.1815	-1.4178	0.298595
242722_at	chr13q22.2	4008	LMO7	8.36246	4.51446	8.84204	8.29135	8.32222	7.86633	8.12784	7.56189	7.88557	6.32676	288.845	203.754	-1.41762	0.659488
222511_x_at	chr1p33	11124	FAF1	4.08942	4.37817	4.55798	4.30863	4.85208	3.7598	4.37072	4.02932	3.87618	3.63212	22.0143	15.5291	-1.41762	0.246351
224577_at	chr5q35.1	57222	ERGIC1	6.81616	6.56408	5.95185	6.64159	6.44357	5.91669	5.84034	6.23333	6.1885	5.80424	91.2172	64.3501	-1.41751	0.244518
203324_s_at	chr7q31.1	858	CAV2	10.1981	9.90962	9.09884	7.91412	9.53954	8.33517	8.45278	8.86854	9.41152	9.58438	734.055	517.887	-1.4174	0.487716
1555923_a_at	chr10p12.31	399726	C10orf114	5.10305	4.43265	4.81183	4.79163	5.71215	4.39839	4.33803	4.99713	4.29873	4.51747	32.8344	23.1667	-1.41731	0.317401
212512_s_at	chr19p13.2	10498	CARM1	7.35665	8.22518	6.65079	8.67563	8.08968	7.67327	7.62349	7.78009	7.04774	6.96644	248.99	175.697	-1.41715	0.46333
212196_at	chr5q11	3572	IL6ST	8.74262	8.0385	8.83639	9.56371	9.6601	9.25804	8.67734	8.47779	7.99999	8.13497	542.839	383.056	-1.41713	0.408343
215026_x_at	chr12p13	6337	SCNN1A	4.19793	4.43531	4.54135	5.27385	4.83827	4.30359	4.17508	4.32155	4.00322	4.19343	26.1137	18.4276	-1.4171	0.271664
232419_at	chr11q12.2	54972	TMEM132A	4.96869	4.96998	5.65266	5.11747	5.91459	4.71819	4.48391	5.3061	4.83228	4.90834	41.5992	29.356	-1.41706	0.300073
219314_s_at	chr14q11	51222	ZNF219	6.08722	5.26651	6.15746	6.6161	6.69786	6.00337	5.68575	6.05208	5.21392	5.61206	75.954	53.6001	-1.41705	0.360604
210998_s_at	chr7q21.1	3082	HGF	3.21942	3.31621	3.31691	3.95184	4.47878	3.23611	3.20743	3.35455	3.33561	3.05523	13.4023	9.45915	-1.41686	0.339315
217983_s_at	chr6q27	8635	RNASET2	7.83784	7.80202	8.23317	8.17695	8.52127	7.9766	7.72858	8.00663	7.49946	6.53653	281.937	198.988	-1.41686	0.312279
234496_x_at	chrXp11.4	60506	NYX	4.33429	4.52977	4.93984	5.18634	4.93963	4.65842	3.92498	4.70875	4.16489	3.91	28.213	19.9126	-1.41684	0.281893
218477_at	chr6p12.2	28978	TMEM14A	9.05409	8.38367	8.44385	8.18464	8.43302	8.09615	8.00302	7.88796	8.32717	7.76704	370.068	261.208	-1.41675	0.24776
230780_at	chr3q25.31	730091	LOC730091	5.02472	5.14168	4.95535	4.8297	4.84024	4.49755	3.95073	4.49913	4.62052	4.63454	31.1925	22.0207	-1.41651	0.218699
221373_x_at	chr19p13.3	5623	PSPN	4.16671	4.17394	4.70285	4.67405	5.28	4.0617	4.40593	4.26855	4.14915	3.84325	25.2873	17.8534	-1.41638	0.301793
206606_at	chr15q21-q23	3990	LIPC	5.99074	4.50428	4.84389	6.53179	4.05366	5.15975	5.04154	5.14959	4.54839	4.94042	44.8272	31.6565	-1.41605	0.584418
203656_at	chr6q21	9896	FIG4	7.85301	7.45726	7.12317	7.21759	7.93888	7.11209	7.13084	7.02183	6.789	7.18205	188.113	132.849	-1.41599	0.254591
215867_x_at	chr15q22	771	CA12	6.16314	7.17185	7.22554	4.66216	8.58397	7.10754	6.28099	6.42064	6.69045	7.15388	154.914	109.405	-1.41597	0.677524
236193_at	---	100506979	LOC100506979	4.49889	2.59096	3.27426	2.79202	2.98916	2.89648	2.90609	2.85694	2.94213	2.94208	10.6352	7.51146	-1.41586	0.467427
217569_x_at	---	---	---	3.30087	3.24191	3.2487	3.79439	4.27943	3.09819	3.0394	3.1261	3.18417	3.2125	12.423	8.77489	-1.41574	0.290134
203943_at	chr20q11.21	9371	KIF3B	6.93934	7.51182	6.89156	6.84905	7.3778	6.78065	6.14897	6.73593	6.66193	6.77682	141.114	99.6824	-1.41564	0.250712
244057_s_at	chr10q11.23	196740	C10orf72	6.01028	6.33351	6.38433	6.70991	6.21727	6.43761	6.08615	5.75302	5.33763	5.2883	81.5452	57.6127	-1.4154	0.279678
237266_at	chr10q24.32	100289509	LOC100289509	4.60447	4.52031	4.85602	5.14313	5.27798	4.05574	4.36063	4.62155	4.50175	4.44837	30.0745	21.2555	-1.41491	0.248639
221599_at	chr11q14.1	28971	C11orf67	7.01806	7.07446	6.76617	6.66129	6.4783	6.29819	5.99621	6.66076	6.04505	6.47329	112.723	79.7168	-1.41404	0.237415
218032_at	chr16p13	8303	SNN	6.44374	5.88228	5.45573	5.92312	6.1078	6.04172	5.74739	5.15739	5.11945	5.16777	63.9129	45.199	-1.41403	0.29272
1553166_at	chr14q11.2	64403	CDH24	4.3416	3.81258	4.59124	4.00309	4.86657	3.90946	3.50379	3.97617	4.04785	3.87316	20.7275	14.6602	-1.41386	0.286874
203508_at	chr1p36.22	7133	TNFRSF1B	4.0092	4.43458	3.82126	4.31536	4.97809	4.09269	3.77893	4.08572	3.45648	3.83894	20.6578	14.6111	-1.41385	0.301852
212347_x_at	chr4p16.3	10608	MXD4	6.84654	7.4936	6.50941	7.96333	6.85857	6.24809	6.90275	6.91975	6.69166	6.80561	150.405	106.395	-1.41366	0.37139
218466_at	chr19q13.33	79735	TBC1D17	5.87702	6.433	5.69557	6.98829	5.44284	5.83909	5.8456	5.74386	5.3308	5.68348	73.4919	51.9956	-1.41342	0.38769
204082_at	chr9q33.3	5090	PBX3	8.81235	7.65358	7.44484	7.82381	7.85026	7.87924	7.78009	7.96012	6.55642	6.76805	256.493	181.476	-1.41337	0.381045
210483_at	chr8p21.2	254896	LOC254896	5.26378	5.19584	5.67308	5.97942	5.72692	5.09523	5.0344	5.84488	4.58444	4.51988	48.4304	34.2729	-1.41308	0.302117
205875_s_at	chr3p21.31	11277	TREX1	6.5053	6.28949	6.01859	6.26859	6.18544	5.8838	5.44879	5.72152	5.77153	5.94278	76.7537	54.3255	-1.41285	0.214158
235308_at	chr3q13.2	26137	ZBTB20	8.05889	5.63676	6.93023	7.8449	7.48189	7.05328	7.02267	7.05771	6.47955	6.83586	169.409	119.907	-1.41283	0.530449
232434_at	chr2q35	729582	DIRC3	4.48008	4.09674	3.88676	4.10954	4.50101	3.69805	3.64589	3.86444	3.62109	3.83445	18.8249	13.3262	-1.41263	0.219374
209513_s_at	chr9q32	84263	HSDL2	8.39492	8.16242	7.87567	7.9855	7.8579	7.72	7.6672	7.57672	7.00197	7.76824	268.68	190.238	-1.41234	0.239459
1555843_at	chr19p13.3-p13.2	4670	HNRNPM	4.24186	3.75507	4.1871	3.66552	4.94981	3.80379	3.37075	3.80565	3.86323	3.79457	18.8465	13.3445	-1.41231	0.328355
1558280_s_at	chr1p22.1-p21.3	9411	ARHGAP29	3.84767	4.12712	3.93721	4.86092	4.72525	3.68334	4.44963	3.50333	3.65863	3.81353	20.5398	14.5453	-1.41213	0.322222
213121_at	chr19q13.3	6625	SNRNP70	4.12839	4.03474	4.19095	4.65816	4.72811	3.96188	3.541	4.1087	3.87057	3.85528	20.7792	14.7149	-1.41211	0.246139
236647_at	---	---	---	4.05449	3.87187	4.53609	3.96009	5.08343	3.7753	3.78481	4.23494	3.95543	3.55868	20.785	14.7203	-1.412	0.331612
210010_s_at	chr22q11.21	6576	SLC25A1	6.5007	7.59422	6.91038	7.49932	6.70905	6.83023	6.75079	6.84931	6.29239	6.19848	137.928	97.7212	-1.41144	0.325683
226302_at	chr18q21-q22|18q21.31	5205	ATP8B1	8.98183	7.9796	7.2754	6.86688	7.04479	7.49367	7.71676	7.32232	7.39794	6.69768	232.335	164.619	-1.41135	0.519641
33768_at	chr19q13.3	1762	DMWD	6.73792	6.62464	6.88898	7.1344	7.36584	6.38244	6.32982	6.62261	6.39326	6.63662	125.875	89.1918	-1.41129	0.231896
221893_s_at	chr7q34	90956	ADCK2	5.4144	5.54757	4.73759	5.44064	6.67504	5.3714	5.40661	4.94446	5.44586	4.76822	52.3428	37.0887	-1.41128	0.435781
218723_s_at	chr13q14.11	28984	C13orf15	7.94108	8.2746	6.70248	9.04194	9.05587	7.96366	9.33194	8.03548	4.45846	5.30818	343.779	243.613	-1.41116	0.418699
201041_s_at	chr5q34	1843	DUSP1	9.08725	8.56631	8.96492	8.59534	8.9015	8.26684	7.86387	8.1353	8.90119	8.32594	457.534	324.226	-1.41116	0.253524
221317_x_at	chr5q31	56130	PCDHB6	4.35081	4.07511	4.29226	4.4312	5.21364	3.81427	3.69281	4.38076	4.1093	4.06964	23.1067	16.3764	-1.41098	0.30089
219141_s_at	chr11p11.2	55626	AMBRA1	6.08432	5.86297	6.01818	6.38794	6.72616	5.77786	5.53322	5.85847	5.74739	5.82692	76.0962	53.936	-1.41086	0.244693
211447_s_at	chr19p13.2	5141	PDE4A	3.29242	3.71285	3.51588	5.22674	3.77409	3.23867	4.02158	3.55071	3.49818	3.57332	17.0952	12.1204	-1.41045	0.477703
241990_at	chr15q13.3	171177	RHOV	3.99981	4.18973	4.37785	4.78941	4.88039	4.09296	3.78014	4.21689	3.98102	3.84003	22.429	15.9021	-1.41044	0.263875
218380_at	chr17p13.2	22861 /// 728392	LOC728392 /// NLRP1	7.51267	6.23964	6.25829	6.60294	7.23217	6.18255	5.74543	5.75375	6.88255	6.84087	116.456	82.5724	-1.41035	0.386314
209886_s_at	chr15q21-q22	4091	SMAD6	3.99198	3.87361	4.40098	4.64649	4.55027	3.94395	3.55266	3.93884	3.86071	3.8113	20.0342	14.2053	-1.41034	0.247442
235091_at	chr3p14.3	201626	PDE12	3.69448	3.86154	4.23326	4.50039	4.18928	3.53202	3.623	3.92138	3.45114	3.56457	17.4333	12.3616	-1.41028	0.241886
222571_at	chr9q34.11	30815	ST6GALNAC6	5.09554	5.28391	4.698	5.35204	5.42311	4.93243	4.85127	4.7445	4.45232	4.43134	36.5713	25.935	-1.41011	0.240221
216624_s_at	chr11q23	4297	MLL	3.41143	3.55494	3.21428	3.87876	4.43664	3.17453	3.27416	3.33409	3.44482	3.10071	13.6079	9.65107	-1.40999	0.307329
226602_s_at	chr22q11|22q11.23	613	BCR	4.63565	5.14443	4.46108	4.62942	5.8464	5.2838	4.51891	4.48277	3.89335	4.13777	32.908	23.3409	-1.40989	0.381122
211716_x_at	chr17q25.3	396	ARHGDIA	8.51034	9.15928	8.29977	9.30961	9.16616	8.5352	8.46228	8.80967	8.2627	8.05456	492.119	349.078	-1.40977	0.307361
212574_x_at	chr19p13.3	91304	C19orf6	4.85124	4.88393	4.92519	6.07443	5.97443	3.69502	4.81015	5.12477	5.43956	5.17402	43.8077	31.0793	-1.40955	0.416188
231635_x_at	chr14q11.2	55072	RNF31	4.6829	4.55729	5.00455	5.24542	5.68614	4.79002	4.27775	4.86854	4.43468	4.53901	34.1504	24.2298	-1.40944	0.305211
210018_x_at	chr18q21	10892	MALT1	7.29509	7.35179	6.49756	6.77448	6.6684	6.27192	6.42614	6.41781	6.31505	6.81942	124.39	88.2648	-1.40928	0.270861
1552295_a_at	chr11p11.2	91252	SLC39A13	6.72336	7.52786	6.56381	7.7192	7.2676	6.66176	7.07203	6.50548	6.68324	6.68063	149.925	106.401	-1.40906	0.3227
1559167_x_at	chr16p13.11	255027	MPV17L	6.2371	5.994	6.3775	5.88941	7.02681	5.9163	5.44452	6.0672	5.93591	5.91169	82.3973	58.4821	-1.40893	0.30346
219379_x_at	chr19p13.3	140467	ZNF358	6.21489	6.49807	6.56134	7.3825	7.42004	6.48535	6.52942	6.62279	6.15698	6.17286	119.446	84.8047	-1.40848	0.350613
227250_at	chr22q12.1	83999	KREMEN1	4.80233	4.62033	4.74647	5.80287	5.39937	5.45464	4.68479	4.16323	4.21025	4.31993	35.4746	25.1946	-1.40803	0.357154
205882_x_at	chr10q25.2	120	ADD3	10.0242	9.04183	9.24889	9.57018	10.3855	9.67946	9.2462	9.14179	8.97781	9.07699	854.924	607.278	-1.4078	0.355393
203281_s_at	chr3p21	7318	UBA7	6.05889	7.09277	6.76237	7.5577	6.71886	7.0236	6.83926	6.6456	4.98936	5.74403	121.094	86.0193	-1.40776	0.396522
218364_at	chr3p22.2	9209	LRRFIP2	7.48692	7.60435	6.81534	6.979	6.62936	6.7153	6.33353	6.91554	6.699	6.57416	142.351	101.125	-1.40767	0.288756
238080_at	chr11p15.5	338707	B4GALNT4	3.49958	3.44096	3.77724	3.85229	4.41225	3.62365	3.16102	3.52759	3.17425	3.17752	14.3233	10.1755	-1.40763	0.27444
201107_s_at	chr15q15	7057	THBS1	6.83785	7.40904	7.3964	7.95852	7.32547	6.84536	7.84191	6.30839	6.48013	6.63656	172.393	122.488	-1.40743	0.328328
226288_s_at	chr17p13.1	57555	NLGN2	6.15443	6.49893	6.41459	7.172	7.10652	6.80136	6.20944	6.34282	5.76906	5.77303	105.799	75.1836	-1.40721	0.327305
207838_x_at	chr1q21.3	57326	PBXIP1	3.90159	3.671	4.20855	5.35958	5.42271	4.30423	4.18972	4.38795	4.2154	3.90239	26.0245	18.4942	-1.40717	0.494301
216381_x_at	chr1p36.13	22977	AKR7A3	5.49572	6.06863	5.46851	5.48206	5.2258	5.12116	5.11085	5.21605	5.04216	4.91297	47.7267	33.9209	-1.407	0.233478
222579_at	chr3q22.1	79876	UBA5	5.77835	6.03472	6.29063	6.49264	7.89289	6.32539	6.31607	6.19552	6.16355	6.1162	105.292	74.8415	-1.40686	0.515139
210912_x_at	chr1p13.3	2948	GSTM4	3.89145	3.79101	4.17367	4.4612	5.13865	4.40175	3.67933	3.80908	3.42905	3.92477	20.7969	14.7847	-1.40665	0.360778
237046_x_at	chr16q22.1	146433	IL34	4.77673	5.14705	5.33599	5.62009	6.08102	4.80454	4.99573	5.38932	4.66608	4.87441	44.0235	31.2968	-1.40665	0.327172
214283_at	chr17q11.2	27346	TMEM97	5.38107	5.15987	5.12192	5.56003	5.89636	5.11773	4.93043	4.769	5.06906	4.88991	43.7974	31.1395	-1.40649	0.238243
226397_s_at	---	---	---	4.28572	3.80288	3.93289	4.07473	4.49755	3.55944	3.56125	3.90945	3.39585	3.75993	17.6347	12.5387	-1.40642	0.233123
221284_s_at	chr20q12-q13	6714	SRC	4.16171	4.08043	4.27668	4.36737	4.84696	3.59943	3.69986	4.07218	4.00007	3.97654	20.7234	14.7359	-1.40632	0.241381
201082_s_at	chr2p13	1639	DCTN1	6.98056	7.75219	6.9262	7.83912	7.13262	7.00239	7.43522	7.17337	6.14556	6.24492	166.562	118.453	-1.40615	0.343789
225259_at	chr3q22.1	51560	RAB6B	5.48506	4.7411	4.51364	4.42999	4.31912	4.50039	4.27605	4.18407	4.11614	4.25774	27.1782	19.3312	-1.40592	0.305346
226674_at	chr1q32.1	149345	SHISA4	5.55213	5.54076	5.75313	6.0047	5.2222	5.28534	4.6364	5.3887	4.95234	5.33448	49.7886	35.4148	-1.40587	0.257628
226929_at	chr1p36.3	4524	MTHFR	6.00945	5.95129	5.35385	6.4529	6.39541	6.2985	5.70776	5.43605	4.52299	5.45505	67.7948	48.2252	-1.40579	0.350836
205640_at	chr11q13	221	ALDH3B1	6.25684	6.55431	5.76542	6.47101	5.94069	5.86905	5.83642	5.93116	5.14621	5.77465	74.996	53.3524	-1.40567	0.273052
224962_at	chr9q34.3	90120	C9orf69	6.43646	6.41389	6.45334	7.37196	7.10464	6.33849	6.1899	6.50437	6.37648	6.18208	112.556	80.0809	-1.40553	0.29474
225995_x_at	chr2q13 /// chr9p24.3	100287171 /// 375260	WASH1 /// WASH2P	5.7447	6.83027	6.18706	7.39342	7.33465	6.59753	6.67811	6.29255	5.68438	6.25503	113.964	81.0858	-1.40547	0.438909
234104_at	---	---	---	4.88373	3.96259	4.79991	4.97511	4.62993	4.25599	4.22269	4.63476	3.75269	3.98329	25.8362	18.383	-1.40544	0.295664
225738_at	chr9q34.3	2889	RAPGEF1	5.13575	4.09191	4.33867	4.69958	6.01016	4.24201	4.3312	4.88953	4.47904	4.63811	32.576	23.1788	-1.40542	0.467046
201911_s_at	chr13q32.2	10160	FARP1	8.23198	9.17064	8.70168	8.43745	8.37297	8.35736	8.59854	8.40091	7.61096	7.26396	394.3	280.557	-1.40542	0.327538
237217_at	chr9p21.3	92949	ADAMTSL1	5.13745	4.92717	4.76637	4.14936	4.37711	4.65367	4.31393	3.71183	4.45812	3.7372	26.2728	18.6957	-1.40529	0.312482
200752_s_at	chr11q13	823	CAPN1	6.45739	7.24477	6.55403	7.157	6.67776	6.68321	6.41118	6.55525	6.18004	5.84126	115.72	82.3503	-1.40522	0.282307
221113_s_at	chr7q31	51384	WNT16	4.4442	3.9363	4.16261	3.87691	5.34166	4.03139	3.92653	4.17079	3.894	3.80914	22.0459	15.6905	-1.40505	0.379704
232825_s_at	chr18q22.1	92126	DSEL	6.91374	6.41253	6.15215	6.524	6.82643	6.29823	6.33541	5.99827	5.41659	6.27164	96.4786	68.6686	-1.40499	0.277368
205002_at	chr1p36.13	27245	AHDC1	4.73668	3.70609	4.70658	5.30484	5.44496	4.24193	4.49846	5.00527	3.96532	4.06562	29.7826	21.2012	-1.40476	0.418448
204985_s_at	chr19q13.32	79090	TRAPPC6A	5.88914	5.71694	5.99563	6.32295	5.63216	5.67456	5.76486	5.72311	5.1619	4.54106	61.0647	43.4709	-1.40473	0.296242
208186_s_at	chr19q13.2	3991	LIPE	3.83752	3.91014	4.24127	5.05624	4.4085	3.78827	3.5921	4.1724	4.01212	3.71249	20.5503	14.6301	-1.40466	0.324096
1554544_a_at	chr18q23	4155	MBP	5.39553	3.43268	4.39328	6.58494	4.5237	6.28585	3.98679	4.14812	3.96408	3.34218	38.5813	27.4713	-1.40442	0.520236
206629_at	chr9q34.2	9719	ADAMTSL2	3.4578	3.54129	4.19859	4.46241	4.01958	3.44975	3.34584	3.82773	3.50256	3.29434	15.851	11.2874	-1.40431	0.29115
210202_s_at	chr2q14	274	BIN1	5.81389	5.94497	5.55365	6.65468	6.5413	6.06575	5.99637	5.75363	5.18883	5.09567	71.7439	51.089	-1.40429	0.3432
211685_s_at	chr8q22.2	83988	NCALD	5.45173	5.27735	4.9819	5.26509	5.25233	5.47895	4.31107	4.51746	4.8323	4.32008	38.1442	27.1631	-1.40427	0.266779
234158_at	---	---	---	4.37279	4.23515	4.39329	4.53412	5.20147	4.02641	3.60523	4.47474	4.1811	4.08668	24.1058	17.1661	-1.40426	0.288304
219359_at	chr11p15.5	80162	ATHL1	4.56706	4.97657	5.33763	5.53147	5.23174	4.63209	4.61131	5.00658	4.42182	4.64267	35.8911	25.5598	-1.4042	0.266899
201301_s_at	chr2p13	307	ANXA4	10.3109	9.40395	9.48143	10.1742	10.2386	9.88779	9.48271	9.53007	9.21781	9.18499	1005.21	715.928	-1.40407	0.304993
202122_s_at	chr19p13.3	10226	PLIN3	9.55459	10.2719	9.62358	9.54636	9.7699	9.32258	9.37189	9.42041	9.21295	9.10802	879.591	626.659	-1.40362	0.233043
224516_s_at	chr5q31.2	51523	CXXC5	8.66891	9.25682	8.62134	9.6458	9.24372	8.58861	8.42077	8.76557	8.84726	8.59216	563.976	401.872	-1.40337	0.289977
204570_at	chr19q13.1	1346	COX7A1	9.72853	9.1738	8.773	8.56003	8.82403	8.58881	8.89733	8.73346	8.23103	8.37401	538.8	383.942	-1.40334	0.313845
225661_at	chr21q22.1|21q22.11	3454	IFNAR1	6.70723	6.0666	6.25233	6.54214	7.39842	6.30927	6.23198	5.93495	6.10491	6.29847	101.93	72.6363	-1.4033	0.332221
208485_x_at	chr2q33-q34	8837	CFLAR	5.95568	4.59355	5.90394	6.77539	6.68841	5.86615	5.67459	5.45542	5.35054	5.94637	71.7533	51.1498	-1.40281	0.501253
209215_at	chr4p16.3	10227	MFSD10	6.81553	7.05545	6.73291	7.52917	7.15475	6.52862	6.63765	7.17046	6.16475	6.25899	135.846	96.8549	-1.40257	0.27962
233582_at	chr1p36.32	115110	LOC115110	3.57173	3.37219	3.72575	4.54406	4.26553	3.57799	3.22435	3.54968	3.67455	3.30422	15.6075	11.129	-1.40241	0.321513
210607_at	chr19q13.3	2323	FLT3LG	4.08053	4.29737	3.97768	4.87451	5.13383	4.49755	4.66257	3.78596	3.26678	3.57754	23.356	16.6545	-1.40238	0.368296
202275_at	chrXq28	2539	G6PD	5.62734	6.68293	5.97749	7.15533	6.14199	5.34578	5.56825	6.1666	6.00685	6.34349	85.6709	61.0915	-1.40234	0.394879
224718_at	chr14q	7528	YY1	6.72231	7.18421	6.90378	7.08135	6.05388	6.25706	6.13008	6.63582	6.06334	6.57743	114.525	81.6676	-1.40233	0.304506
203733_at	chr16p13.13	28955	DEXI	7.29944	7.03171	7.16863	7.46813	7.38733	6.33489	6.65395	7.09994	6.78542	6.96555	155.345	110.779	-1.4023	0.228793
1558048_x_at	---	---	---	4.74734	5.51343	4.88009	5.67371	5.98791	5.26562	5.62743	4.22663	4.11338	4.92866	43.2993	30.8777	-1.40228	0.37821
202068_s_at	chr19p13.3	3949	LDLR	8.91344	8.36659	8.99386	9.74093	8.96787	9.90629	8.67107	8.1905	6.42536	7.36544	535.694	382.04	-1.40219	0.375438
232274_at	chr1p36.33	81669	CCNL2	4.90778	5.25542	5.26607	5.95801	5.81338	4.48752	5.12645	5.40894	4.35521	5.32974	45.0191	32.1069	-1.40216	0.334047
244524_at	---	---	---	3.08731	3.06684	3.37394	4.89329	3.69318	3.17408	3.22648	3.27126	3.28957	3.58919	13.9798	9.97082	-1.40207	0.476889
204144_s_at	chr16p13.3	9091	PIGQ	4.68452	4.73723	4.66211	5.46747	5.50471	4.50307	4.51891	4.75385	4.49337	4.60027	33.4707	23.8724	-1.40207	0.28599
230475_at	chr15q24.1	388135	C15orf59	5.55936	5.187	5.43195	6.1017	4.29168	4.43773	4.82232	5.49893	4.88373	4.84104	43.0026	30.6737	-1.40194	0.411599
228663_x_at	chr19q13.42	84922	FIZ1	4.26137	4.23152	4.35451	4.89269	5.31722	4.02837	3.97805	4.05186	4.35822	4.46785	25.5992	18.26	-1.40193	0.318261
1556034_s_at	chr1q12-q21	10903	MTMR11	6.26945	5.59109	5.52829	6.06744	5.90566	5.50779	5.13478	5.72168	5.32299	5.30447	59.7018	42.5906	-1.40176	0.249089
212845_at	chr14q22.2	23034	SAMD4A	9.06225	8.79302	9.20581	8.40794	8.77679	8.46324	8.2079	8.68177	8.21629	8.31272	469.384	334.927	-1.40145	0.242849
218530_at	chr16q22	29109	FHOD1	5.81749	6.44458	6.12943	6.45971	6.4423	6.24523	5.67223	5.98082	5.46432	5.42777	77.6957	55.44	-1.40144	0.262263
230813_at	chr3q28	55214	LEPREL1	5.42738	5.0914	5.71156	5.7546	6.29387	5.06672	4.99415	5.69804	5.06132	5.18115	52.3953	37.3938	-1.40118	0.309267
228637_at	chr16q22.1	29800	ZDHHC1	4.22249	4.13645	4.20612	5.13855	3.87552	3.96538	3.94452	4.02431	3.60513	3.92714	20.9231	14.934	-1.40104	0.317504
226214_at	chr16p12-p11.2	51573	GDE1	8.36589	7.79176	8.12174	8.48178	8.6398	8.1246	7.71824	7.92378	7.84512	7.40871	317.281	226.472	-1.40097	0.262057
236834_at	chr4q12	152579	SCFD2	6.07569	4.81719	3.59936	3.67717	3.99789	4.13137	4.45974	3.83659	4.4695	4.42553	27.3055	19.492	-1.40086	0.609367
209781_s_at	chr8q24.2	10656	KHDRBS3	7.53728	7.3375	7.05764	8.89393	7.43257	8.09116	7.48135	7.85866	5.92492	5.95576	225.834	161.265	-1.4004	0.446151
225867_at	chr16p13.3	114990	VASN	7.32789	8.42259	8.36309	9.31968	9.39954	8.65651	8.19158	8.14691	7.97506	8.24236	429.485	306.753	-1.4001	0.495551
228528_at	chr1q32.2	100286909	LOC100286909	4.16945	3.7941	3.49847	3.44624	3.9395	3.55027	3.25197	3.05496	3.29284	3.35486	13.8821	9.91668	-1.39987	0.239656
222834_s_at	chr1p31.3	55970	GNG12	6.87619	6.38276	6.81075	6.73738	6.97425	5.71373	6.18708	6.42826	6.41346	6.54098	109.123	77.9638	-1.39966	0.246206
231231_at	---	100286993	LOC100286993	3.29906	3.29412	3.57396	4.35133	4.31413	3.29436	3.50272	3.38641	3.30032	3.30628	14.3729	10.2693	-1.39961	0.336835
239775_at	---	---	---	4.36656	3.60902	3.69648	3.40639	3.79224	3.20143	3.25094	3.3039	3.1868	3.64333	14.0503	10.0391	-1.39955	0.262144
223657_at	chr1p35.1	84734	FAM167B	5.53533	5.48078	4.70855	5.3357	4.92578	5.41461	4.55849	4.52798	4.43446	4.54926	37.5916	26.8648	-1.39929	0.294897
227761_at	chr15q21	4644	MYO5A	6.19086	6.03378	5.3862	5.38941	5.09206	5.33406	5.3034	5.0545	5.28329	4.96857	51.283	36.6626	-1.39879	0.309861
227715_at	chr21p11.2	100132288 /// 727764	LOC100132288 /// MAFIP	6.5673	6.40388	6.83274	6.73803	6.87725	5.98883	6.30989	6.20578	6.2099	6.31347	103.56	74.0416	-1.39868	0.213183
240686_x_at	chr3q29	7037	TFRC	3.9403	4.27393	4.43516	5.12444	5.03841	4.28365	4.02681	4.54475	3.86697	3.90829	24.8152	17.7444	-1.39848	0.339168
217071_s_at	chr1p36.3	4524	MTHFR	3.78347	3.80184	3.82755	4.61899	4.22228	3.52631	3.45691	3.92222	3.49555	3.57868	17.0304	12.1779	-1.39847	0.264582
224673_at	chr19q13.42	114823	LENG8	4.2845	5.07101	4.58187	6.01837	5.50761	4.36214	5.01091	4.79359	4.55008	4.90742	37.473	26.796	-1.39846	0.435161
210374_x_at	chr1p31.2	5733	PTGER3	3.57265	3.83411	4.48277	3.58486	4.81016	3.51412	3.54416	3.67088	3.94777	3.59467	17.7145	12.6678	-1.39839	0.360069
241540_at	---	---	---	4.6405	4.41227	5.03291	4.59409	5.62927	4.41741	4.17959	5.02919	4.23698	4.18295	30.5244	21.8326	-1.39811	0.338984
1558845_at	---	---	---	2.90886	2.96257	3.07027	3.82103	3.19098	2.88617	2.57218	2.83099	2.77823	2.65152	9.39406	6.71983	-1.39796	0.259883
243438_at	chr6q23-q24	27115	PDE7B	4.572	4.50086	3.89858	3.86515	3.68712	3.76295	3.59572	3.74855	3.53634	3.67916	17.7586	12.7037	-1.39791	0.271533
242405_at	---	---	---	3.9365	5.19699	4.14312	3.81048	4.00286	3.79318	3.80301	3.89441	3.5075	4.11084	19.9447	14.2684	-1.39782	0.369209
202315_s_at	chr22q11|22q11.23	613	BCR	5.45096	5.95577	5.06946	6.01364	6.06951	5.64996	5.51003	5.04486	4.87331	5.1666	54.2311	38.8041	-1.39756	0.311014
201361_at	chr11q12.2	79073	TMEM109	7.555	8.07468	7.26062	8.73759	8.8332	7.8757	7.71319	7.69236	7.76657	7.64154	298.789	213.797	-1.39753	0.430736
222755_s_at	chr8q12.2	55636	CHD7	4.47993	4.58926	4.37286	4.75948	5.09869	4.46203	3.84407	4.43333	3.93993	4.21438	25.6914	18.3834	-1.39753	0.251426
204660_at	chr16p13.3-p13.12	2671	GFER	4.65904	4.7558	4.91913	5.46478	5.94088	4.89611	4.8187	4.88915	4.34064	4.74099	37.6262	26.9267	-1.39735	0.356038
208914_at	chr16p12	23062	GGA2	4.32071	4.74684	4.04805	4.4436	5.05772	4.31659	4.07518	3.95789	4.14716	3.88023	23.6882	16.953	-1.39728	0.272584
1555041_a_at	chr22q13-qter|22q11	4668	NAGA	7.27993	7.49674	6.87873	7.65121	7.4734	6.996	6.6651	7.36112	6.76823	6.543	166.487	119.158	-1.3972	0.262292
235112_at	---	---	---	5.76626	6.54931	4.93883	5.37162	5.39466	4.81796	5.51115	5.46574	4.81375	5.3775	52.4451	37.5401	-1.39704	0.397285
209558_s_at	chr12q24	9026	HIP1R	5.01915	4.91474	4.66382	4.20386	5.26807	4.18938	4.00946	4.69515	4.4315	4.45223	28.9805	20.7446	-1.39701	0.290186
203175_at	chr11p15.5-p15.4	391	RHOG	7.86096	8.63695	7.65668	8.66045	8.55615	7.81758	7.90393	7.95136	7.88467	7.68631	322.678	230.984	-1.39697	0.308009
226462_at	chr14q12	29091	STXBP6	4.94359	5.34211	4.27605	5.05864	3.81342	3.92972	4.19336	5.179	4.01255	3.69533	27.6194	19.771	-1.39697	0.400627
232820_s_at	chr20q13.12	149699	GTSF1L	4.44202	3.94458	4.38078	4.07692	4.86618	3.87762	3.54847	4.24299	3.9117	3.81473	20.8015	14.8912	-1.3969	0.27079
203300_x_at	chrXp22.2	8905	AP1S2	7.27628	6.81298	8.15931	7.75922	8.26178	7.7929	7.42003	7.36331	6.87958	6.57959	215.385	154.215	-1.39666	0.39865
218494_s_at	chr20q13.33	56731	SLC2A4RG	7.21308	7.62363	7.38908	8.30589	7.2973	6.94766	7.47238	7.48008	6.8464	6.80889	197.393	141.351	-1.39647	0.319729
230502_s_at	---	---	---	4.82624	5.8174	4.70519	5.34393	5.4257	5.19094	4.27626	4.7815	4.79912	4.80718	38.8888	27.849	-1.39641	0.322781
AFFX-r2-Bs-dap-3_at	---	---	---	8.94218	8.64398	8.94302	7.64583	7.9921	6.5077	6.61285	8.53919	8.58956	8.53487	367.794	263.399	-1.39633	0.40979
32502_at	chr11q13.4-q13.5	81544	GDPD5	5.93184	6.30853	5.9041	6.53855	6.33522	5.61491	5.87471	5.76486	5.82351	5.61717	74.7784	53.5545	-1.39631	0.225362
226506_at	chr15q23	79875	THSD4	6.90714	6.52852	5.79952	4.95822	5.50916	5.80015	5.09353	5.13918	5.3209	6.35354	68.9328	49.3699	-1.39625	0.467917
1554938_a_at	chr1p32.3	26027	ACOT11	4.05384	3.62929	4.43655	4.20038	4.26054	3.69552	3.30054	3.87842	3.68211	3.68	17.6375	12.6337	-1.39607	0.245688
227533_at	---	---	---	7.36288	6.71637	6.55801	7.2345	6.85411	6.36289	6.30613	6.37404	6.35791	6.96658	126.053	90.2929	-1.39605	0.268985
204322_at	chr3q26.2	27333	GOLIM4	4.64679	3.9008	4.885	4.38078	4.66065	3.88195	3.43572	4.35451	4.02174	4.36368	23.1323	16.5701	-1.39602	0.300278
217458_at	---	---	---	3.87325	3.455	3.70688	3.73073	4.7992	3.36843	3.58832	3.56749	3.53813	3.50254	15.9593	11.4323	-1.39599	0.336885
202032_s_at	chr15q26.1	4122	MAN2A2	6.56278	6.1101	6.68325	7.11642	7.05702	6.61974	6.38577	6.21975	6.02363	6.00134	107.659	77.1216	-1.39597	0.291874
227917_at	chr8p23.1	619423	FAM85A	6.77363	7.16652	7.74553	7.80285	7.13709	7.80326	6.86174	6.2474	6.99246	5.72631	166.348	119.183	-1.39574	0.364132
207808_s_at	chr3q11.2	5627	PROS1	7.28422	6.27252	6.63364	7.68044	7.94473	7.58817	6.80913	5.80245	6.70633	6.59908	156.798	112.349	-1.39563	0.436067
39729_at	chr19p13.2	7001	PRDX2	9.91241	9.9895	9.95861	10.0912	9.41331	9.65199	9.4872	9.17747	9.47326	9.20538	949.585	680.467	-1.39549	0.232636
212407_at	chr1q24-q25.3	51603	METTL13	7.25668	6.8961	5.9746	6.66393	6.16015	6.44104	6.20729	6.1501	6.03433	6.05717	101.566	72.784	-1.39544	0.340313
209760_at	chr4q31.3	23240	KIAA0922	5.34939	6.36019	5.61009	4.7129	5.2462	5.19991	5.24408	4.73106	5.23848	4.91315	47.1884	33.819	-1.39532	0.388761
218999_at	chr7q33	55281	TMEM140	6.15502	5.46904	6.10674	6.23756	5.21558	5.93323	5.04367	5.77777	4.63589	5.28977	59.4164	42.5865	-1.39519	0.34992
1566814_at	chr19p13.3	27006	FGF22	4.47545	4.0524	4.81883	4.65677	4.82512	3.71758	4.0118	4.51802	4.17443	4.0188	24.1266	17.293	-1.39517	0.264414
202624_s_at	chr22q11.23	23523	CABIN1	5.36804	6.2399	5.84586	6.67268	6.81592	6.06374	6.14376	6.00239	5.15614	5.37604	77.8153	55.7779	-1.39509	0.393889
234884_x_at	chr22q11.1-q11.2	28831 /// 3535	IGL@ /// IGLJ3	3.44521	3.69909	3.56456	3.45448	4.28707	3.09432	3.02337	3.43944	3.26678	3.36524	13.2393	9.4899	-1.39509	0.258187
214117_s_at	chr3p25	686	BTD	5.3126	5.87754	4.81771	4.60348	5.14394	4.95392	4.27433	4.83156	4.95604	4.57274	37.2806	26.7312	-1.39465	0.337018
208452_x_at	chr19p13.1	4650	MYO9B	4.25821	4.19095	4.76065	4.68905	4.78023	3.99619	3.8702	4.37024	4.14936	3.94939	23.5564	16.8912	-1.3946	0.238508
226125_at	chr5p15.33	100288152	LOC100288152	5.36804	5.1039	5.31276	4.96243	4.53667	4.59725	3.83244	4.7026	5.00949	4.64843	33.9646	24.3561	-1.3945	0.29757
243859_at	---	---	---	3.38915	3.15364	3.70167	3.36483	4.31926	3.12	3.04366	3.23044	3.12234	3.30684	12.5304	8.98584	-1.39446	0.300994
214259_s_at	chr1p36.13	8574	AKR7A2	8.88541	9.38242	8.65832	8.47066	8.00275	8.48426	8.10594	8.43191	8.1007	8.19225	431.116	309.193	-1.39433	0.33396
209487_at	chr8p12	11030	RBPMS	8.62504	8.85606	8.29225	7.45209	8.26757	7.88682	7.99852	7.68578	7.8916	7.97323	330.992	237.417	-1.39414	0.339187
211875_x_at	chr5q31	56106	PCDHGA10	3.9305	3.66091	3.58623	3.98105	4.98936	3.28142	3.74346	3.90929	3.49971	3.73169	17.4926	12.5475	-1.39411	0.373719
227466_at	chr4p15.32	285550	FAM200B	8.33068	8.04516	7.92559	7.85561	7.98929	7.7838	7.6494	7.74451	7.28196	7.24976	262.989	188.683	-1.39381	0.224708
223342_at	chr8q23.1	50484	RRM2B	7.50265	5.63623	5.95979	5.77011	6.23532	6.10558	6.0001	5.51867	5.79938	6.1148	84.6483	60.74	-1.39362	0.481795
212518_at	chr19p13.3	23396	PIP5K1C	7.09174	7.94457	6.81211	7.87717	7.71661	7.32538	7.02985	7.21349	7.01026	6.73641	188.115	135.003	-1.39342	0.334404
208893_s_at	chr12q22-q23	1848	DUSP6	4.95057	4.24425	3.48561	6.74406	5.16467	5.05581	5.49051	4.55888	4.50789	4.45807	40.8274	29.3042	-1.39323	0.649277
234689_at	chr6p12.3	442213	C6orf138	3.90402	3.35592	3.14527	4.03833	3.10249	3.09179	3.09464	3.21915	2.9112	3.08933	11.8152	8.48275	-1.39285	0.290542
204282_s_at	chr6p25.1	10667	FARS2	6.19497	6.52373	6.9615	6.76768	6.3504	6.47945	6.09946	6.04118	5.76903	6.06109	96.0915	68.9901	-1.39283	0.255504
208116_s_at	chr6q22	4121	MAN1A1	6.10072	5.08991	4.3922	5.15037	5.8358	5.3734	5.09567	4.41957	4.7312	4.9872	43.2628	31.065	-1.39265	0.426286
1555786_s_at	chr14q22.3	645687	C14orf34	7.37472	6.53542	7.08091	7.02488	7.61082	6.15975	5.94337	7.09295	6.90397	6.99517	143.961	103.376	-1.3926	0.334568
214486_x_at	chr2q33-q34	8837	CFLAR	5.44421	4.89137	5.63284	6.69119	6.56016	5.76618	6.0991	4.99314	4.98875	5.44632	64.1071	46.0353	-1.39256	0.466227
235746_s_at	---	---	---	4.64295	3.92154	4.36204	5.21246	5.41384	5.27648	4.4213	3.6973	3.70996	3.86682	28.082	20.1665	-1.39251	0.40147
1559870_at	chr8p23.1	100129129	LOC100129129	5.2616	4.50097	5.27798	4.4459	5.32678	4.59334	3.89629	4.83768	4.65819	4.541	32.3467	23.2308	-1.39241	0.325242
229055_at	chr14q31	8111	GPR68	7.04668	6.13827	4.70049	6.94205	7.67519	6.39038	6.21542	6.37256	5.6383	6.76145	111.2	79.8703	-1.39226	0.594127
206031_s_at	chr12p13	8078	USP5	5.20085	5.71042	5.33338	6.37875	6.4078	5.34074	5.2371	5.79391	5.30795	5.33716	59.5159	42.7521	-1.39212	0.368497
203756_at	chr11q13.4	9828	ARHGEF17	6.04366	6.32226	6.24256	6.21946	6.76691	5.44066	5.45842	6.4888	6.05489	5.56574	81.0243	58.2113	-1.3919	0.284384
209018_s_at	chr1p36	65018	PINK1	7.71829	8.2435	7.64477	8.34166	8.01758	7.7756	7.68357	7.50388	7.28125	7.41243	259.466	186.424	-1.3918	0.246916
231314_at	---	---	---	3.72243	3.63791	3.20779	3.52935	3.85528	3.08381	2.87352	3.5628	3.05453	2.96918	12.1814	8.75263	-1.39174	0.239285
239663_x_at	chr5q33.2	100510640 /// 23367	LARP1 /// LOC100510640	4.15117	4.0035	4.79295	4.63385	4.61086	3.98681	4.19596	4.28746	3.58257	3.79866	22.158	15.9212	-1.39173	0.272521
218175_at	chr12q24.31	80212	CCDC92	8.63007	9.23384	8.92394	9.45957	8.63418	8.79067	8.4468	8.66631	8.3537	8.3778	517.078	371.563	-1.39163	0.267906
1554008_at	chr5p13.1	9180	OSMR	5.09529	4.84691	4.98027	4.95022	5.68993	4.55682	4.70958	4.75127	4.6286	4.69328	35.4132	25.4485	-1.39156	0.243713
239996_x_at	chr12q24.11	488	ATP2A2	5.20143	5.14614	5.38959	5.838	5.9458	4.78897	4.63662	5.7268	4.85301	5.04645	46.5939	33.4853	-1.39147	0.304612
202921_s_at	chr4q25-q27	287	ANK2	5.0409	3.63918	3.7714	5.18721	6.07447	5.52806	4.41355	4.07265	4.1097	3.95428	32.5718	23.4092	-1.39141	0.547168
210300_at	chr20q11.21	28954	REM1	4.13828	4.08144	4.62413	4.22279	4.57019	3.80348	3.60692	4.1851	3.77474	3.90895	20.3253	14.6091	-1.39128	0.232293
207592_s_at	chr19p13.3	610	HCN2	3.84627	3.76692	3.79092	3.87036	4.61086	3.58939	3.38408	3.8767	3.42282	3.35847	16.1794	11.6295	-1.39124	0.268196
217593_at	chr19q13.43	65982	ZSCAN18	4.30586	4.26961	4.51107	4.62813	5.45956	4.20239	4.44934	4.38998	4.05685	4.00088	26.1201	18.775	-1.39122	0.327556
201557_at	chr17p13.1	6844	VAMP2	5.3253	5.74201	5.58834	6.25638	6.16015	5.42479	5.45731	5.64025	4.93069	5.35781	57.9374	41.6546	-1.3909	0.288389
209113_s_at	chr19p13.3	10362	HMG20B	5.4376	6.33461	5.44238	6.57268	6.11045	5.73594	5.80458	5.92163	5.072	5.1346	66.3614	47.7141	-1.39081	0.360675
230839_at	chr12p13.3	56341	PRMT8	3.60999	3.26196	3.80308	3.57915	4.67362	3.46678	3.16755	3.51633	3.48721	3.31754	14.6468	10.5335	-1.39051	0.351542
204308_s_at	chr14q32.31	9895	TECPR2	6.54402	6.37665	6.28741	6.66671	6.6714	6.50328	5.89051	5.74983	5.86513	6.07207	91.6077	65.8832	-1.39046	0.230729
225355_at	chr5q35.1	54492	NEURL1B	4.0786	3.78569	3.29529	3.91473	5.1977	3.46209	3.13286	4.38068	3.75252	3.61712	18.4572	13.2743	-1.39044	0.450371
229931_at	chr7q36.1	285971	ZNF775	3.97272	3.66888	4.18455	3.61711	4.57171	3.24315	3.30843	3.79027	3.73364	3.6933	16.5307	11.8898	-1.39032	0.289238
221667_s_at	chr12q24.23	26353	HSPB8	7.81732	7.0164	6.90326	6.4908	7.62956	7.0126	6.78398	6.29587	6.79921	6.89852	152.535	109.713	-1.39031	0.36238
1556182_x_at	chr1p36.33	441869	LOC441869	3.71862	3.68431	3.88664	3.57373	4.29185	3.01187	3.35305	3.69196	3.52258	3.21891	14.4611	10.4022	-1.3902	0.249766
207525_s_at	chr19p13.1	10755	GIPC1	7.46765	7.93917	7.32108	8.39545	8.45147	7.47813	7.61727	7.67719	7.52553	7.22321	253.827	182.598	-1.39009	0.339552
208390_s_at	chr6p21	2740	GLP1R	4.78654	4.7679	4.93181	5.23841	5.32507	4.49755	4.27763	4.87802	4.48772	4.56022	32.6407	23.4835	-1.38994	0.234693
212195_at	chr5q11	3572	IL6ST	10.7327	10.1031	10.8273	11.0127	10.9702	10.8362	10.4435	10.31	9.72685	9.83837	1738.12	1250.6	-1.38983	0.310286
239297_at	chr8p22	57604	C8orf79	3.21817	3.6066	4.20018	3.74563	3.80826	3.2985	3.13151	3.34452	3.31053	3.28558	13.4582	9.68656	-1.38937	0.25212
209714_s_at	chr14q22	1033	CDKN3	5.09385	7.92356	3.94835	5.92174	7.34347	5.8266	5.23775	7.49391	5.74179	5.41661	103.081	74.1933	-1.38935	0.661164
210666_at	chrXq28	3423	IDS	4.95392	4.21022	4.74316	5.30642	5.10025	4.54263	4.34685	4.66363	4.13287	4.42871	30.032	21.6159	-1.38935	0.29151
202827_s_at	chr14q11-q12	4323	MMP14	5.27197	4.31147	5.398	7.05894	7.1075	4.51815	4.69144	6.59866	5.84164	6.01532	74.3801	53.5396	-1.38925	0.587747
227324_at	chr19q13.2	79934	ADCK4	5.67217	5.57031	5.56691	6.40999	6.27852	5.43271	5.06329	5.71021	5.60163	5.47824	61.7147	44.4232	-1.38925	0.295856
207339_s_at	chr6p21.3	4050	LTB	4.25886	4.47567	4.50418	5.04559	5.40425	4.41223	3.93752	4.57794	4.50266	4.10953	27.8926	20.0857	-1.38868	0.328624
1556552_a_at	chr16q24.3	197322	ACSF3	4.16883	3.67424	4.28254	3.74443	4.97758	3.71587	3.10058	4.20991	3.92041	3.71587	19.0246	13.7009	-1.38857	0.368046
233562_at	chr10q11.21	84856	LOC84856	4.83156	5.21859	4.34376	5.9811	4.7	5.27487	4.9906	4.21258	3.99253	4.40564	35.0345	25.2322	-1.38849	0.416675
219579_at	chr11q12.2	5866	RAB3IL1	5.69499	5.53493	6.05727	6.08981	6.60554	5.65605	5.39399	5.65767	5.4014	5.71795	66.0499	47.5709	-1.38845	0.286595
242282_at	chr16q24.2	161882	ZFPM1	6.34018	6.40519	6.47459	6.84892	6.21753	6.03662	6.11322	6.0992	6.16918	5.48209	88.878	64.0171	-1.38835	0.242897
231516_at	---	100508009	LOC100508009	3.48079	3.85594	3.89331	4.0728	4.51588	3.57214	3.34866	3.76594	3.24153	3.65884	16.0418	11.5546	-1.38835	0.276837
239267_at	chr9q33.3-q34.11	10783	NEK6	3.94548	3.95767	4.56115	4.24056	4.46968	3.51554	3.47539	4.12561	3.93618	3.76053	19.1222	13.7749	-1.38819	0.253224
204580_at	chr11q22.3	4321	MMP12	4.25969	3.96532	2.57814	2.57458	3.10385	2.61494	2.75463	2.93913	3.43042	3.08956	11.0603	7.96753	-1.38817	0.483268
214174_s_at	chr5q31.1	8572	PDLIM4	4.20417	4.62828	4.75351	5.5566	5.21453	4.33773	4.48601	4.79477	4.33243	4.36802	30.8668	22.2363	-1.38813	0.346983
241671_x_at	chr6p22.3	401237	FLJ22536	4.13911	4.04868	4.27754	4.86649	5.16548	3.89646	4.0865	4.65176	3.87912	3.7787	23.7247	17.0914	-1.38811	0.344381
215328_at	chr2p23.3	22979	EFR3B	4.15753	3.80214	4.18123	4.79334	4.08672	3.67105	3.19345	4.13609	3.93409	3.74841	18.9315	13.6387	-1.38807	0.295059
1557729_at	chr10q26.11	2869	GRK5	4.85676	4.41287	4.44158	4.92676	4.7802	4.31523	4.21386	4.28177	3.99177	4.30497	25.98	18.7181	-1.38797	0.219488
229063_s_at	chr9p13.3	203260	CCDC107	5.99712	6.27794	6.09752	6.81425	6.77115	6.41111	5.91424	6.03538	5.70185	5.58478	86.3413	62.2083	-1.38794	0.294473
206326_at	chr18q21.1-q21.32	2922	GRP	4.5531	3.385	3.42705	3.15947	3.44353	3.34402	2.9333	3.36483	3.26712	3.12885	12.8986	9.29386	-1.38786	0.366194
224022_x_at	chr7q31	51384	WNT16	4.06618	2.93527	2.70035	2.83732	3.16627	2.72092	2.62519	2.88589	2.72672	2.83029	9.40475	6.77718	-1.38771	0.358732
201008_s_at	chr1q21.1	10628	TXNIP	8.99486	7.74736	9.5062	9.5894	9.55886	8.93717	9.12896	8.88621	8.11039	8.43374	595.37	429.074	-1.38757	0.464689
209785_s_at	chr19q13.3	8605	PLA2G4C	5.89101	4.83986	4.91151	4.04708	3.44147	4.57154	3.5279	3.8873	4.92745	4.60322	29.0944	20.9693	-1.38748	0.533552
239719_at	chr6q13	135228	CD109	6.54671	5.73921	5.24123	5.45012	6.25316	5.64454	5.48635	5.36919	5.15959	5.57602	60.9443	43.9261	-1.38743	0.35883
1565639_a_at	---	---	---	4.98137	5.31775	4.96998	5.04378	5.72021	5.11909	4.80822	4.88782	4.25301	4.61139	37.7037	27.1774	-1.38732	0.275254
225949_at	chr8q24.3	340371	NRBP2	6.79897	6.56612	6.6006	6.67193	6.54085	6.27588	6.2172	6.33029	5.87945	6.08606	99.6451	71.8308	-1.38722	0.113737
1558636_s_at	chr21q21.3	11096	ADAMTS5	3.40547	2.86499	5.05425	2.60049	3.99673	3.30745	3.51494	3.44212	3.31268	3.40457	14.6273	10.5452	-1.3871	0.591169
201467_s_at	chr16q22.1	1728	NQO1	7.50886	8.98084	7.25032	8.63896	7.93389	6.90437	7.47131	8.54491	7.10811	8.02431	296.562	213.809	-1.38705	0.452087
202284_s_at	chr6p21.2	1026	CDKN1A	10.6758	10.5054	10.6543	10.8965	9.79275	10.2324	9.85541	10.0423	9.98663	10.235	1498.85	1080.69	-1.38694	0.289043
209467_s_at	chr1p33	8569	MKNK1	6.13893	6.51885	6.27978	6.49039	6.97055	6.35767	6.12748	5.70411	5.85471	6.05074	91.0377	65.6423	-1.38688	0.259778
212830_at	chr9q32-q33.3	1955	MEGF9	5.99043	5.28084	4.74077	5.79126	6.71223	5.92407	5.57617	4.84288	5.02934	5.28196	57.8846	41.7379	-1.38686	0.462645
1557008_at	chr5p14.1	340107	LOC340107	3.7477	3.85148	4.06738	4.80487	4.35596	3.75895	3.68989	3.84737	3.57102	3.84644	18.6124	13.4212	-1.38679	0.290303
236636_at	---	---	---	3.43069	4.51891	3.74402	3.88002	3.40238	3.3702	3.19029	3.52717	3.54073	3.25984	14.4809	10.4427	-1.3867	0.308219
213261_at	chr3p22.2	9881	TRANK1	5.69513	5.10617	5.37193	6.43345	5.27798	5.73154	5.25078	5.23479	4.28435	5.08905	50.5785	36.4774	-1.38657	0.382592
201929_s_at	chr2q24.1	8502	PKP4	6.01504	6.31649	6.11549	5.22472	5.98491	6.22813	5.90894	5.28166	4.93165	4.48021	62.8863	45.3574	-1.38646	0.356914
218601_at	chr7p13	55665	URGCP	7.05734	7.43513	6.48537	7.25574	6.8558	6.63324	6.6252	6.52963	6.54623	6.57748	132.899	95.8659	-1.3863	0.256721
37652_at	chr22q11.23	23523	CABIN1	5.47873	6.26657	5.67471	6.82563	6.50095	6.26031	6.05475	5.68812	5.41093	5.11111	75.3318	54.3591	-1.38582	0.386849
214476_at	chr21q22.3	7032	TFF2	3.71483	3.36098	3.87411	4.09041	4.33641	3.34774	3.10511	3.93337	3.34157	3.34225	15.0608	10.8684	-1.38575	0.288716
1553982_a_at	chr1q32	338382	RAB7B	5.52613	5.50717	5.18253	5.25183	4.86946	5.15095	4.39328	4.95564	4.68368	4.78703	39.0425	28.1765	-1.38564	0.25167
211911_x_at	chr6p21.3	3106	HLA-B	8.92028	9.88262	10.8238	10.6732	10.2295	10.1879	9.42319	10.0403	9.17952	9.81088	1214.9	876.802	-1.3856	0.461765
201984_s_at	chr7p12	1956	EGFR	6.76489	7.11124	6.44078	6.96238	6.95321	6.66737	5.97057	6.14572	6.35658	6.69121	116.5	84.0869	-1.38548	0.254932
235753_at	chr7p15.2	3204	HOXA7	5.70806	5.83529	5.27479	6.26352	6.30904	4.73593	5.64122	5.62596	5.27018	5.78232	60.8397	43.9134	-1.38545	0.330397
210832_x_at	chr1p31.2	5733	PTGER3	3.02882	3.27597	3.73775	3.26432	4.32008	3.17278	2.98273	3.20505	3.21572	3.07544	12.1543	8.77283	-1.38544	0.338848
202099_s_at	chr22q11.21	9993	DGCR2	5.15976	5.14537	5.10517	5.37588	5.62229	4.46353	4.63386	4.92013	5.08615	4.93575	39.2684	28.3484	-1.38521	0.232614
211253_x_at	chr17q21.1	5697	PYY	4.37857	4.26296	4.53974	4.72857	5.01176	3.9334	3.87952	4.60575	4.04475	4.10904	24.4066	17.621	-1.38509	0.260229
202262_x_at	chr6p21.3	23564	DDAH2	7.89043	7.98073	7.55337	8.28868	8.81028	7.92959	7.93609	7.82552	7.28814	7.38676	287.869	207.84	-1.38505	0.336083
1569517_at	chr13q12.13	646482	LOC646482	3.65679	3.0068	3.39059	3.20193	4.1815	3.01682	2.86186	3.25555	3.14116	3.08664	11.6969	8.44624	-1.38487	0.309424
223437_at	chr22q12-q13.1|22q13.31	5465	PPARA	6.85708	7.40008	6.14574	6.74149	6.50262	6.52811	6.35481	6.3791	5.9734	6.31102	110.663	79.9194	-1.38468	0.318082
220657_at	chr17q21.2	55175	KLHL11	3.12571	3.0978	3.42756	3.68666	3.98877	2.92342	2.69808	3.47492	2.926	3.04048	11.3603	8.20443	-1.38466	0.289911
203556_at	chr8q24.13	22882	ZHX2	7.28705	6.15107	6.6862	7.58355	7.4538	7.0102	6.8515	6.69642	6.17104	6.38359	139.47	100.73	-1.3846	0.393115
223371_s_at	chr11q13	3338	DNAJC4	4.18982	4.56498	4.11761	4.55718	4.83378	3.96129	4.00291	4.40124	3.86582	3.71128	22.2677	16.0832	-1.38453	0.254288
200986_at	chr11q12-q13.1	710	SERPING1	8.36668	8.43062	9.44436	9.55321	10.2655	9.62791	9.17536	8.49467	8.45864	8.4145	670.795	484.62	-1.38417	0.484303
219637_at	chr2q37.1	80210	ARMC9	7.47192	7.93487	6.27651	6.93298	6.01199	7.16503	6.12094	6.87926	6.40767	6.32587	137.295	99.19	-1.38416	0.488783
217462_at	chr11q12-q13.1	745	C11orf9	3.47492	3.46532	3.89124	3.86199	4.19737	3.28665	3.19029	3.66095	3.29701	3.19029	13.9776	10.0984	-1.38414	0.249033
236344_at	chr7p14.3	5137	PDE1C	7.23286	7.71862	7.34097	5.97086	6.40333	6.56191	6.16418	4.63691	7.49072	6.82826	134.11	96.9131	-1.38381	0.446371
212861_at	chr12q13.13	84975	MFSD5	7.31566	7.5577	6.51705	7.70504	7.64428	7.43432	7.01155	6.6938	6.66664	6.72426	169.604	122.568	-1.38376	0.338121
210145_at	chr1q25	5321	PLA2G4A	2.94934	2.95118	3.0274	3.15259	5.32025	3.31843	3.15077	2.94926	3.89127	3.45212	14.4914	10.4727	-1.38374	0.63061
[truncated: 52,678 more rows]
