# Supplementary material for: The gene expression profiles of induced pluripotent stem cells from individuals with childhood cerebral adrenoleukodystrophy are consistent with proposed mechanisms of pathogenesis
Source: Stem Cell Res Ther. 2012 Oct 4;3(5):39. doi: 10.1186/scrt130 (PMC3580430; doi:10.1186/scrt130)
Supplement: Additional file 7 — Gene Ontology (GO) analysis of differentially expressed genes (DEGs) between childhood cerebral adrenoleukodystrophy (CCALD) patient and healthy donor control fibroblasts. GO analysis of DEGs between CCALD patient and healthy donor control fibroblasts is provided. [file scrt130-S7.XLSX]

## Sheet: Additional file 7
Additional File 7. GO analysis of DEGs more highly expressed in CCALD relative to health control donor fibroblasts.				Diacyclic graph representation of tabular results
cellular component----intracellular organelle lumen----GO:0070013
C=1706;O=16;E=7.20;R=2.22;rawP=0.0015;adjP=0.0258
118460	EXOSC6	exosome component 6
1028	CDKN1C	cyclin-dependent kinase inhibitor 1C (p57, Kip2)
6662	SOX9	SRY (sex determining region Y)-box 9
3843	IPO5	importin 5
4116	MAGOH	mago-nashi homolog, proliferation-associated (Drosophila)
11260	XPOT	exportin, tRNA (nuclear export receptor for tRNAs)
22809	ATF5	activating transcription factor 5
3181	HNRNPA2B1	heterogeneous nuclear ribonucleoprotein A2/B1
55920	RCC2	regulator of chromosome condensation 2
3313	HSPA9	heat shock 70kDa protein 9 (mortalin)
8543	LMO4	LIM domain only 4
283208	P4HA3	prolyl 4-hydroxylase, alpha polypeptide III
6917	TCEA1	transcription elongation factor A (SII), 1
5928	RBBP4	retinoblastoma binding protein 4
5469	MED1	mediator complex subunit 1
116461	TSEN15	tRNA splicing endonuclease 15 homolog (S. cerevisiae)
cellular component----organelle lumen----GO: 0043233
C=1747;O=16;E=7.37;R=2.17;rawP=0.0019;adjP=0.0258
118460	EXOSC6	exosome component 6
1028	CDKN1C	cyclin-dependent kinase inhibitor 1C (p57, Kip2)
6662	SOX9	SRY (sex determining region Y)-box 9
3843	IPO5	importin 5
4116	MAGOH	mago-nashi homolog, proliferation-associated (Drosophila)
11260	XPOT	exportin, tRNA (nuclear export receptor for tRNAs)
22809	ATF5	activating transcription factor 5
3181	HNRNPA2B1	heterogeneous nuclear ribonucleoprotein A2/B1
55920	RCC2	regulator of chromosome condensation 2
3313	HSPA9	heat shock 70kDa protein 9 (mortalin)
8543	LMO4	LIM domain only 4
283208	P4HA3	prolyl 4-hydroxylase, alpha polypeptide III
6917	TCEA1	transcription elongation factor A (SII), 1
5928	RBBP4	retinoblastoma binding protein 4
5469	MED1	mediator complex subunit 1
116461	TSEN15	tRNA splicing endonuclease 15 homolog (S. cerevisiae)
cellular component----nuclear lumen----GO:0031981
C=1389;O=14;E=5.86;R=2.39;rawP=0.0016;adjP=0.0258
3181	HNRNPA2B1	heterogeneous nuclear ribonucleoprotein A2/B1
118460	EXOSC6	exosome component 6
55920	RCC2	regulator of chromosome condensation 2
1028	CDKN1C	cyclin-dependent kinase inhibitor 1C (p57, Kip2)
8543	LMO4	LIM domain only 4
6662	SOX9	SRY (sex determining region Y)-box 9
3843	IPO5	importin 5
4116	MAGOH	mago-nashi homolog, proliferation-associated (Drosophila)
6917	TCEA1	transcription elongation factor A (SII), 1
5928	RBBP4	retinoblastoma binding protein 4
5469	MED1	mediator complex subunit 1
116461	TSEN15	tRNA splicing endonuclease 15 homolog (S. cerevisiae)
11260	XPOT	exportin, tRNA (nuclear export receptor for tRNAs)
22809	ATF5	activating transcription factor 5
cellular component----membrane-enclosed lumen----GO:0031974
C=1783;O=16;E=7.52;R=2.13;rawP=0.0024;adjP=0.0258
118460	EXOSC6	exosome component 6
1028	CDKN1C	cyclin-dependent kinase inhibitor 1C (p57, Kip2)
6662	SOX9	SRY (sex determining region Y)-box 9
3843	IPO5	importin 5
4116	MAGOH	mago-nashi homolog, proliferation-associated (Drosophila)
11260	XPOT	exportin, tRNA (nuclear export receptor for tRNAs)
22809	ATF5	activating transcription factor 5
3181	HNRNPA2B1	heterogeneous nuclear ribonucleoprotein A2/B1
55920	RCC2	regulator of chromosome condensation 2
3313	HSPA9	heat shock 70kDa protein 9 (mortalin)
8543	LMO4	LIM domain only 4
283208	P4HA3	prolyl 4-hydroxylase, alpha polypeptide III
6917	TCEA1	transcription elongation factor A (SII), 1
5928	RBBP4	retinoblastoma binding protein 4
5469	MED1	mediator complex subunit 1
116461	TSEN15	tRNA splicing endonuclease 15 homolog (S. cerevisiae)
cellular component----nuclear part----GO:0044428
C=1730;O=15;E=7.30;R=2.06;rawP=0.0046;adjP=0.0396
3181	HNRNPA2B1	heterogeneous nuclear ribonucleoprotein A2/B1
118460	EXOSC6	exosome component 6
55920	RCC2	regulator of chromosome condensation 2
1028	CDKN1C	cyclin-dependent kinase inhibitor 1C (p57, Kip2)
8543	LMO4	LIM domain only 4
6662	SOX9	SRY (sex determining region Y)-box 9
3843	IPO5	importin 5
4116	MAGOH	mago-nashi homolog, proliferation-associated (Drosophila)
6917	TCEA1	transcription elongation factor A (SII), 1
5928	RBBP4	retinoblastoma binding protein 4
5469	MED1	mediator complex subunit 1
116461	TSEN15	tRNA splicing endonuclease 15 homolog (S. cerevisiae)
11260	XPOT	exportin, tRNA (nuclear export receptor for tRNAs)
22809	ATF5	activating transcription factor 5
25842	ASF1A	ASF1 anti-silencing function 1 homolog A (S. cerevisiae)
Parameters: Hypergeometric test with Benjamini-Hochberg adjustment at significance level 0.05, with minimum 4 genes for a category.
Description: The results for each enriched GO category are listed in this table. For each GO category, the first row lists its sub-root (biological process, molecular function, or cellular component), category name, and corresponding GO ID. The second row lists number of reference genes in the category (C), number of genes in the gene set and also in the category (O), expected number in the categ…
