# Supplementary material for: The gene expression profiles of induced pluripotent stem cells from individuals with childhood cerebral adrenoleukodystrophy are consistent with proposed mechanisms of pathogenesis
Source: Stem Cell Res Ther. 2012 Oct 4;3(5):39. doi: 10.1186/scrt130 (PMC3580430; doi:10.1186/scrt130)
Supplement: Additional file 8 — The Database for Annotation, Visualization and Integrated Discovery (DAVID) annotation of differentially expressed genes (DEGs) found in childhood cerebral adrenoleukodystrophy (CCALD) patient and control donor fibroblasts. DAVID annotation of DEGs found in CCALD patient and control donor fibroblasts is provided. [file scrt130-S8.XLSX]

## Sheet: Additional_File_8
Additional File 8. DAVID Annotation of DEGs found in CCALD patient and healthy control donor fibroblasts.
213790_at	ADAM metallopeptidase domain 12	Related Genes	Homo sapiens
BIOCARTA	Role of EGF Receptor Transactivation by GPCRs in Cardiac Hypertrophy,
GOTERM_BP_FAT	syncytium formation by plasma membrane fusion, proteolysis, syncytium formation, cell adhesion, myoblast fusion, myotube differentiation, biological adhesion, muscle cell differentiation, striated muscle cell differentiation,
GOTERM_CC_FAT	extracellular region, plasma membrane, integral to membrane, intrinsic to membrane,
GOTERM_MF_FAT	endopeptidase activity, metalloendopeptidase activity, peptidase activity, metallopeptidase activity, zinc ion binding, SH3 domain binding, protein domain specific binding, ion binding, cation binding, metal ion binding, transition metal ion binding, peptidase activity, acting on L-amino acid peptides,
REACTOME_PATHWAY	REACT_9417:Signaling by EGFR,
SP_PIR_KEYWORDS	alternative splicing, cell adhesion, cell membrane, cleavage on pair of basic residues, complete proteome, disulfide bond, egf-like domain, glycoprotein, hydrolase, membrane, metal-binding, metalloprotease, phosphoprotein, polymorphism, Protease, Secreted,sh3-binding, signal, transmembrane, zinc, zymogen,
UP_SEQ_FEATURE	chain:Disintegrin and metalloproteinase domain- containing protein 12, compositionally biased region:Cys-rich, disulfide bond, domain:Disintegrin, domain:EGF-like, domain:Peptidase M12B, glycosylation site:N-linked (GlcNAc...), metal ion-binding site:Zinc; catalytic, metal ion-binding site:Zinc; in inhibited form, modified residue, sequence variant, short sequence motif:Cysteine switch, short seq…
203428_s_at	ASF1 anti-silencing function 1 homolog A (S. cerevisiae)	Related Genes	Homo sapiens
GOTERM_BP_FAT	DNA metabolic process, DNA repair, DNA packaging, chromatin organization, chromatin assembly or disassembly, nucleosome assembly, loss of chromatin silencing, transcription, regulation of transcription, DNA-dependent, response to DNA damage stimulus, positive regulation of biosynthetic process, positive regulation of macromolecule biosynthetic process, positive regulation of macromolecule metabol…
GOTERM_CC_FAT	chromatin remodeling complex,
GOTERM_MF_FAT	chromatin binding, histone binding,
SP_PIR_KEYWORDS	3d-structure, Chaperone, chromatin regulator, complete proteome, nucleus, phosphoprotein, Transcription, transcription regulation,
UP_SEQ_FEATURE	chain:Histone chaperone ASF1A, helix, modified residue, mutagenesis site, region of interest:Interaction with histone H3, CHAF1B, and HIRA, region of interest:Required for interaction with HIRA, sequence conflict, short sequence motif:Required for interaction with HIRA, strand,
212135_s_at	ATPase, Ca++ transporting, plasma membrane 4	Related Genes	Homo sapiens
GOTERM_BP_FAT	purine nucleotide metabolic process, purine nucleotide biosynthetic process, ATP biosynthetic process, ion transport, cation transport, calcium ion transport, nucleoside triphosphate metabolic process, nucleoside triphosphate biosynthetic process, purine nucleoside triphosphate metabolic process, purine nucleoside triphosphate biosynthetic process, purine ribonucleotide metabolic process, purine …
GOTERM_CC_FAT	plasma membrane, integral to plasma membrane, integral to membrane, intrinsic to membrane, intrinsic to plasma membrane,plasma membrane part,
GOTERM_MF_FAT	nucleotide binding, magnesium ion binding, nucleoside binding, purine nucleoside binding, calcium-transporting ATPase activity,calcium ion binding, calmodulin binding, ATP binding, di-, tri-valent inorganic cation transmembrane transporter activity, calcium ion transmembrane transporter activity, primary active transmembrane transporter activity, P-P-bond-hydrolysis-driven transmembrane transport…
KEGG_PATHWAY	Calcium signaling pathway,
SP_PIR_KEYWORDS	3d-structure, alternative splicing, ATP, atp-binding, calcium, calcium transport, calmodulin-binding, cell membrane, complete proteome, direct protein sequencing, hydrolase, ion transport, magnesium, membrane, membrane protein, metal-binding,nucleotide-binding, phosphoprotein, transmembrane, transport,
UP_SEQ_FEATURE	active site:4-aspartylphosphate intermediate, chain:Plasma membrane calcium-transporting ATPase 4, compositionally biased region:Poly-Glu, compositionally biased region:Poly-Lys, helix, metal ion-binding site:Magnesium, modified residue, region of interest:Calmodulin-binding subdomain A, region of interest:Calmodulin-binding subdomain B, sequence conflict, splice variant, topological domain:Cytop…
205200_at	C-type lectin domain family 3, member B	Related Genes	Homo sapiens
GOTERM_BP_FAT	skeletal system development,
GOTERM_CC_FAT	extracellular region,
GOTERM_MF_FAT	sugar binding, carbohydrate binding,
SP_PIR_KEYWORDS	3d-structure, complete proteome, direct protein sequencing, disulfide bond, glycoprotein, Lectin, plasma, polymorphism, Secreted,signal, tetramer,
UP_SEQ_FEATURE	chain:Tetranectin, disulfide bond, domain:C-type lectin, glycosylation site:O-linked (GalNAc...), helix, sequence variant, signal peptide, strand, turn,
200675_at	CD81 molecule	Related Genes	Homo sapiens
BBID	73.Integrins_and_other_cell-surface_receptors,
GOTERM_BP_FAT	MAPKKK cascade, activation of MAPK activity, regulation of protein amino acid phosphorylation, positive regulation of protein amino acid phosphorylation, protein amino acid phosphorylation, phospholipid metabolic process, glycerophospholipid metabolic process, phosphatidylinositol biosynthetic process, phosphorus metabolic process, phosphate metabolic process, intracellular signaling cascade, pro…
GOTERM_CC_FAT	plasma membrane, integral to plasma membrane, integral to membrane, intrinsic to membrane, intrinsic to plasma membrane,plasma membrane part,
KEGG_PATHWAY	B cell receptor signaling pathway,
REACTOME_PATHWAY	REACT_6900:Signaling in Immune system,
SP_PIR_KEYWORDS	3d-structure, complete proteome, disulfide bond, host-virus interaction, membrane, transmembrane, transmembrane protein,
UP_SEQ_FEATURE	chain:CD81 antigen, disulfide bond, helix, topological domain:Cytoplasmic, topological domain:Extracellular, transmembrane region,
214014_at	CDC42 effector protein (Rho GTPase binding) 2	Related Genes	Homo sapiens
GOTERM_BP_FAT	cytoskeleton organization, actin filament organization, regulation of actin polymerization or depolymerization, regulation of cell shape, positive regulation of organelle organization, regulation of cell morphogenesis, actin filament-based process, actin cytoskeleton organization, regulation of actin filament length, regulation of actin filament polymerization, positive regulation of actin filame…
GOTERM_CC_FAT	cytoskeleton, plasma membrane, extrinsic to membrane, non-membrane-bounded organelle, intracellular non-membrane-bounded organelle,
GOTERM_MF_FAT	opioid peptide activity, small GTPase regulator activity, GTPase activator activity, Ras GTPase activator activity, Rho GTPase activator activity, enzyme activator activity, Ras GTPase binding, Rho GTPase binding, GTP-Rho binding, enzyme binding, GTPase regulator activity, small GTPase binding, GTPase binding, nucleoside-triphosphatase regulator activity,
SP_PIR_KEYWORDS	cell shape, complete proteome, cytoplasm, cytoskeleton, membrane, phosphoprotein, polymorphism,
UP_SEQ_FEATURE	chain:Cdc42 effector protein 2, domain:CRIB, modified residue, mutagenesis site, sequence conflict, sequence variant,
223271_s_at	CTD (carboxy-terminal domain, RNA polymerase II, polypeptide A) small phosphatase like 2	Related Genes	Homo sapiens
GOTERM_MF_FAT	phosphoprotein phosphatase activity, phosphatase activity,
SP_PIR_KEYWORDS	acetylation, alternative splicing, complete proteome, hydrolase, phosphoprotein, polymorphism, protein phosphatase,
UP_SEQ_FEATURE	chain:CTD small phosphatase-like protein 2, domain:FCP1 homology, modified residue, sequence conflict, sequence variant, splice variant,
209682_at	Cas-Br-M (murine) ecotropic retroviral transforming sequence b	Related Genes	Homo sapiens
GOTERM_BP_FAT	cell activation, regulation of tolerance induction, positive regulation of tolerance induction, regulation of T cell tolerance induction,positive regulation of T cell tolerance induction, regulation of T cell anergy, positive regulation of T cell anergy, negative regulation of immune system process, positive regulation of immune system process, regulation of leukocyte activation, negative regulat…
GOTERM_MF_FAT	calcium ion binding, zinc ion binding, ion binding, cation binding, metal ion binding, transition metal ion binding,
KEGG_PATHWAY	ErbB signaling pathway, Ubiquitin mediated proteolysis, Endocytosis, Jak-STAT signaling pathway, T cell receptor signaling pathway, Insulin signaling pathway, Pathways in cancer, Chronic myeloid leukemia,
PANTHER_PATHWAY	P00018:EGF receptor signaling pathway,
SP_PIR_KEYWORDS	3d-structure, alternative splicing, calcium, complete proteome, cytoplasm, immune response, ligase, metal-binding,phosphoprotein, polymorphism, repeat, SH2 domain, ubl conjugation, ubl conjugation pathway, zinc, zinc-finger,
UP_SEQ_FEATURE	binding site:Phosphotyrosine, chain:E3 ubiquitin-protein ligase CBL-B, compositionally biased region:Pro-rich, domain:CBL N-terminal, domain:EF-hand-like 1, domain:EF-hand-like 2, domain:SH2; atypical, domain:UBA, helix, modified residue, mutagenesis site, region of interest:4H, region of interest:Interaction with SH3KBP1, region of interest:Interaction with VAV1, region of interest:Linker, seque…
204396_s_at	G protein-coupled receptor kinase 5	Related Genes	Homo sapiens
GOTERM_BP_FAT	protein amino acid phosphorylation, phosphorus metabolic process, phosphate metabolic process, cell surface receptor linked signal transduction, G-protein coupled receptor protein signaling pathway, G-protein signaling, coupled to cyclic nucleotide second messenger, G-protein signaling, coupled to cAMP nucleotide second messenger, tachykinin receptor signaling pathway,intracellular signaling casc…
GOTERM_CC_FAT	cell fraction, soluble fraction, plasma membrane,
GOTERM_MF_FAT	nucleotide binding, nucleoside binding, purine nucleoside binding, protein kinase activity, protein serine/threonine kinase activity,G-protein coupled receptor kinase activity, protein kinase C binding, ATP binding, phospholipid binding, lipid binding, purine nucleotide binding, enzyme binding, kinase binding, protein kinase binding, adenyl nucleotide binding, ribonucleotide binding,purine ribonu…
KEGG_PATHWAY	Chemokine signaling pathway, Endocytosis,
PANTHER_PATHWAY	P00026:Heterotrimeric G-protein signaling pathway-Gi alpha and Gs alpha mediated pathway, P00028:Heterotrimeric G-protein signaling pathway-rod outer segment phototransduction, P00031:Inflammation mediated by chemokine and cytokine signaling pathway, P05911:Angiotensin II-stimulated signaling through G proteins and beta-arrestin,
SP_PIR_KEYWORDS	atp-binding, complete proteome, kinase, nucleotide-binding, phosphoprotein, polymorphism, serine/threonine-protein kinase,transferase,
UP_SEQ_FEATURE	active site:Proton acceptor, binding site:ATP, chain:G protein-coupled receptor kinase 5, domain:AGC-kinase C-terminal, domain:Protein kinase, domain:RGS, modified residue, nucleotide phosphate-binding region:ATP, region of interest:N-terminal, sequence variant,
201503_at	GTPase activating protein (SH3 domain) binding protein 1	Related Genes	Homo sapiens
GOTERM_BP_FAT	intracellular signaling cascade, small GTPase mediated signal transduction, Ras protein signal transduction,
GOTERM_CC_FAT	cytosol, plasma membrane,
GOTERM_MF_FAT	nucleotide binding, nucleoside binding, purine nucleoside binding, DNA binding, DNA helicase activity, RNA binding, RNA helicase activity, ATP-dependent DNA helicase activity, ATP-dependent RNA helicase activity, helicase activity, nuclease activity,endonuclease activity, ATP binding, ATP-dependent helicase activity, DNA-dependent ATPase activity, RNA-dependent ATPase activity, ATPase activity, p…
SP_PIR_KEYWORDS	acetylation, atp-binding, cell membrane, complete proteome, cytoplasm, direct protein sequencing, dna-binding, Endonuclease,helicase, hydrolase, membrane, methylation, nuclease, nucleotide-binding, nucleus, phosphoprotein, rna-binding, transport,
UP_SEQ_FEATURE	chain:Ras GTPase-activating protein-binding protein 1, compositionally biased region:Glu-rich, compositionally biased region:Gly-rich, domain:NTF2, domain:RRM, modified residue, mutagenesis site, site:Not acetylated,
212311_at, 212314_at	KIAA0746 protein	Related Genes	Homo sapiens
GOTERM_CC_FAT	integral to membrane, intrinsic to membrane,
SP_PIR_KEYWORDS	alternative splicing, complete proteome, glycoprotein, membrane, phosphoprotein, polymorphism, repeat, transmembrane,
UP_SEQ_FEATURE	chain:Protein sel-1 homolog 3, glycosylation site:N-linked (GlcNAc...), modified residue, repeat:Sel1-like 1, repeat:Sel1-like 2, repeat:Sel1-like 3, repeat:Sel1-like 4, repeat:Sel1-like 5, repeat:Sel1-like 6, repeat:Sel1-like 7, repeat:Sel1-like 8, sequence conflict, sequence variant, splice variant, transmembrane region,
227155_at, 209205_s_at	LIM domain only 4	Related Genes	Homo sapiens
GOTERM_BP_FAT	embryonic epithelial tube formation, neural tube formation, neural tube closure, morphogenesis of an epithelium, transcription,transcription, DNA-dependent, transcription from RNA polymerase II promoter, embryonic development ending in birth or egg hatching, primary neural tube formation, morphogenesis of embryonic epithelium, neural tube development, RNA biosynthetic process, tube lumen formatio…
GOTERM_CC_FAT	nucleoplasm, transcription factor complex, membrane-enclosed lumen, nuclear lumen, organelle lumen, nucleoplasm part,intracellular organelle lumen,
GOTERM_MF_FAT	DNA binding, transcription factor activity, transcription factor binding, zinc ion binding, transcription regulator activity, ion binding,cation binding, metal ion binding, transition metal ion binding,
SP_PIR_KEYWORDS	complete proteome, LIM domain, metal-binding, repeat, Transcription, transcription regulation, zinc,
UP_SEQ_FEATURE	chain:LIM domain transcription factor LMO4, domain:LIM zinc-binding 1, domain:LIM zinc-binding 2,
226038_at	LON peptidase N-terminal domain and ring finger 1	Related Genes	Homo sapiens
GOTERM_BP_FAT	proteolysis,
GOTERM_MF_FAT	ATP-dependent peptidase activity, peptidase activity, zinc ion binding, ATPase activity, ATPase activity, coupled, ion binding,cation binding, metal ion binding, transition metal ion binding, peptidase activity, acting on L-amino acid peptides,
SP_PIR_KEYWORDS	alternative splicing, complete proteome, metal-binding, polymorphism, repeat, tpr repeat, zinc, zinc-finger,
UP_SEQ_FEATURE	chain:LON peptidase N-terminal domain and RING finger protein 1, domain:Lon, repeat:TPR 1, repeat:TPR 2, repeat:TPR 3, repeat:TPR 4, sequence conflict, sequence variant, splice variant, zinc finger region:RING-type 1, zinc finger region:RING-type 2,
212132_at	LSM14A, SCD6 homolog A (S. cerevisiae)	Related Genes	Homo sapiens
SP_PIR_KEYWORDS	acetylation, alternative splicing, complete proteome, cytoplasm, developmental protein, phosphoprotein, polymorphism,repressor, ribonucleoprotein, translation regulation,
UP_SEQ_FEATURE	chain:Protein LSM14 homolog A, domain:FFD-TFG box, modified residue, sequence conflict, sequence variant, short sequence motif:FDF, splice variant,
226275_at	MAX dimerization protein 1	Related Genes	Homo sapiens
GOTERM_BP_FAT	transcription, cell proliferation, regulation of transcription,
GOTERM_MF_FAT	DNA binding, transcription factor activity, transcription cofactor activity, transcription corepressor activity, transcription factor binding, transcription repressor activity, transcription regulator activity,
SP_PIR_KEYWORDS	3d-structure, complete proteome, DNA binding, dna-binding, nucleus, repressor, Transcription, transcription regulation,
UP_SEQ_FEATURE	chain:Max dimerization protein 1, DNA-binding region:Basic motif, domain:Helix-loop-helix motif, helix, short sequence motif:Nuclear localization signal, strand,
223159_s_at	NIMA (never in mitosis gene a)-related kinase 6	Related Genes	Homo sapiens
GOTERM_BP_FAT	M phase of mitotic cell cycle, mitotic cell cycle, M phase, nuclear division, protein amino acid phosphorylation, phosphorus metabolic process, phosphate metabolic process, apoptosis, cell cycle, chromosome segregation, mitosis, regulation of mitosis,regulation of mitotic cell cycle, cell death, positive regulation of signal transduction, regulation of cell cycle process, regulation of protein ki…
GOTERM_MF_FAT	nucleotide binding, magnesium ion binding, nucleoside binding, purine nucleoside binding, protein kinase activity, protein serine/threonine kinase activity, protein tyrosine kinase activity, ATP binding, purine nucleotide binding, adenyl nucleotide binding,ribonucleotide binding, purine ribonucleotide binding, adenyl ribonucleotide binding, ion binding, cation binding, metal ion binding,
SP_PIR_KEYWORDS	Apoptosis, atp-binding, cell cycle, cell division, Chromosome partition, complete proteome, cytoplasm, kinase, magnesium, metal-binding, mitosis, nucleotide-binding, nucleus, phosphoprotein, serine/threonine-protein kinase, transferase,
UP_SEQ_FEATURE	active site:Proton acceptor, binding site:ATP, chain:Serine/threonine-protein kinase Nek6, domain:Protein kinase, modified residue, mutagenesis site, nucleotide phosphate-binding region:ATP, sequence conflict,
226942_at	PHD finger protein 20-like 1	Related Genes	Homo sapiens
GOTERM_MF_FAT	zinc ion binding, ion binding, cation binding, metal ion binding, transition metal ion binding,
SP_PIR_KEYWORDS	3d-structure, acetylation, alternative splicing, complete proteome, metal-binding, repeat, zinc, zinc-finger,
UP_SEQ_FEATURE	chain:PHD finger protein 20-like protein 1, chain:Tudor domain-containing protein PHF20L1, domain:Tudor 1, domain:Tudor 2, helix, modified residue, splice variant, strand, turn, zinc finger region:PHD-type,
235766_x_at	RAB27A, member RAS oncogene family	Related Genes	Homo sapiens
BIOCARTA	Rab GTPases Mark Targets In The Endocytotic Machinery,
GOTERM_BP_FAT	cell activation, cell killing, leukocyte mediated cytotoxicity, T cell mediated cytotoxicity, natural killer cell mediated immunity,adaptive immune response, immune effector process, cell activation during immune response, lymphocyte activation during immune response, T cell activation during immune response, natural killer cell activation during immune response, leukocyte activation during immun…
GOTERM_CC_FAT	lytic vacuole, photoreceptor outer segment, lysosome, endosome, late endosome, vacuole, Golgi apparatus, plasma membrane,cilium, endomembrane system, vesicle membrane, cytoplasmic membrane-bounded vesicle, apical plasma membrane, transport vesicle, secretory granule, dendrite, cytoplasmic vesicle membrane, secretory granule membrane, organelle membrane, intrinsic to membrane, anchored to membrane…
GOTERM_MF_FAT	nucleotide binding, GTPase activity, GTP binding, cytoskeletal protein binding, myosin binding, purine nucleotide binding, guanyl nucleotide binding, myosin V binding, ribonucleotide binding, purine ribonucleotide binding, guanyl ribonucleotide binding,
REACTOME_PATHWAY	REACT_15380:Diabetes pathways,
SP_PIR_KEYWORDS	alternative splicing, complete proteome, direct protein sequencing, disease mutation, disulfide bond, endosome, exocytosis, GTP binding, gtp-binding, lipoprotein, lysosome, membrane, methylation, nucleotide binding, nucleotide-binding, P-loop,phosphoprotein, polymorphism, prenylated cysteine, prenylation,
UP_SEQ_FEATURE	chain:Ras-related protein Rab-27A, disulfide bond, lipid moiety-binding region:S-geranylgeranyl cysteine, modified residue, mutagenesis site, nucleotide phosphate-binding region:GTP, sequence conflict, sequence variant, short sequence motif:Effector region, splice variant,
226989_at, 227340_s_at	RGM domain family, member B	Related Genes	Homo sapiens
GOTERM_BP_FAT	cell adhesion, cell surface receptor linked signal transduction, enzyme linked receptor protein signaling pathway, transmembrane receptor protein serine/threonine kinase signaling pathway, positive regulation of biosynthetic process, positive regulation of macromolecule biosynthetic process, positive regulation of macromolecule metabolic process, positive regulation of gene expression, biological…
GOTERM_CC_FAT	ER-Golgi intermediate compartment, plasma membrane, intrinsic to membrane, anchored to membrane, intrinsic to plasma membrane, plasma membrane part, membrane raft, anchored to plasma membrane,
GOTERM_MF_FAT	identical protein binding,
SP_PIR_KEYWORDS	cell membrane, complete proteome, glycoprotein, gpi-anchor, lipoprotein, membrane, signal,
UP_SEQ_FEATURE	chain:RGM domain family member B, glycosylation site:N-linked (GlcNAc...), lipid moiety-binding region:GPI-anchor amidated asparagine, propeptide:Removed in mature form, signal peptide,
218379_at	RNA binding motif protein 7	Related Genes	Homo sapiens
GOTERM_BP_FAT	M phase, cell cycle, meiosis, cell cycle process, cell cycle phase, meiotic cell cycle, M phase of meiotic cell cycle,
GOTERM_MF_FAT	nucleotide binding, RNA binding,
SP_PIR_KEYWORDS	complete proteome, meiosis, phosphoprotein, rna-binding,
UP_SEQ_FEATURE	chain:RNA-binding protein 7, domain:RRM, modified residue, sequence conflict,
209488_s_at	RNA binding protein with multiple splicing	Related Genes	Homo sapiens
GOTERM_BP_FAT	RNA processing,
GOTERM_MF_FAT	nucleotide binding, RNA binding,
SP_PIR_KEYWORDS	3d-structure, activator, alternative splicing, complete proteome, cytoplasm, nucleus, phosphoprotein, RNA binding, rna-binding,Transcription, transcription regulation,
UP_SEQ_FEATURE	chain:RNA-binding protein with multiple splicing, domain:RRM, helix, modified residue, splice variant, strand, turn,
200872_at	S100 calcium binding protein A10	Related Genes	Homo sapiens
GOTERM_MF_FAT	calcium ion binding, ion binding, cation binding, metal ion binding,
SP_PIR_KEYWORDS	3d-structure, acetylation, complete proteome, EF hand, heterotetramer, phosphoprotein,
UP_SEQ_FEATURE	chain:Protein S100-A10, helix, modified residue, region of interest:Ancestral calcium site, strand,
202598_at	S100 calcium binding protein A13	Related Genes	Homo sapiens
GOTERM_MF_FAT	calcium ion binding, ion binding, cation binding, metal ion binding,
SP_PIR_KEYWORDS	3d-structure, calcium, calcium binding, complete proteome, copper, cytoplasm, EF hand, lipid-binding, metal-binding,phosphoprotein, protein transport, repeat, Secreted, transport,
UP_SEQ_FEATURE	calcium-binding region:1, calcium-binding region:2, chain:Protein S100-A13, domain:EF-hand 1, helix, modified residue, strand, turn,
203186_s_at	S100 calcium binding protein A4	Related Genes	Homo sapiens
GOTERM_BP_FAT	cell morphogenesis, cell morphogenesis involved in differentiation, epithelial to mesenchymal transition, mesenchymal cell development, cellular component morphogenesis, mesenchymal cell differentiation, mesenchyme development,
GOTERM_CC_FAT	nucleolus, membrane-enclosed lumen, nuclear lumen, cell projection, neuron projection, non-membrane-bounded organelle,intracellular non-membrane-bounded organelle, organelle lumen, intracellular organelle lumen,
GOTERM_MF_FAT	calcium ion binding, identical protein binding, ion binding, cation binding, metal ion binding, calcium-dependent protein binding,
SP_PIR_KEYWORDS	3d-structure, acetylation, calcium, calcium binding, complete proteome, direct protein sequencing, EF hand, repeat,
UP_SEQ_FEATURE	calcium-binding region:1; low affinity, calcium-binding region:2; high affinity, chain:Protein S100-A4, domain:EF-hand 1, domain:EF-hand 2, helix, modified residue, strand, turn,
209370_s_at	SH3-domain binding protein 2	Related Genes	Homo sapiens
GOTERM_MF_FAT	SH3/SH2 adaptor activity, SH3 domain binding, protein domain specific binding, protein binding, bridging, molecular adaptor activity,
KEGG_PATHWAY	Natural killer cell mediated cytotoxicity,
SP_PIR_KEYWORDS	3d-structure, alternative splicing, complete proteome, disease mutation, phosphoprotein, SH2 domain, sh3-binding,
UP_SEQ_FEATURE	chain:SH3 domain-binding protein 2, compositionally biased region:Poly-Pro, domain:PH, domain:SH2, helix, modified residue, sequence conflict, sequence variant, short sequence motif:SH3-binding, splice variant, strand, turn,
218284_at	SMAD family member 3	Related Genes	Homo sapiens
BIOCARTA	Cell Cycle, NFkB activation by Nontypeable Hemophilus influenzae, TGF beta signaling pathway, Role of Tob in T-cell activation,
GOTERM_BP_FAT	negative regulation of transcription from RNA polymerase II promoter, skeletal system development, ossification, regulation of cell growth, osteoblast differentiation, response to hypoxia, formation of primary germ layer, mesoderm formation, cell activation,regulation of cytokine production, positive regulation of cytokine production, release of cytochrome c from mitochondria,regulation of cell-m…
GOTERM_CC_FAT	nuclear envelope, nuclear inner membrane, nucleoplasm, transcription factor complex, cytosol, plasma membrane,endomembrane system, organelle inner membrane, organelle membrane, nuclear membrane, organelle envelope, membrane-enclosed lumen, envelope, nuclear lumen, organelle lumen, receptor complex, nucleoplasm part, intracellular organelle lumen,
GOTERM_MF_FAT	DNA binding, double-stranded DNA binding, transcription factor activity, RNA polymerase II transcription factor activity, specific RNA polymerase II transcription factor activity, transforming growth factor beta receptor, cytoplasmic mediator activity,transforming growth factor beta receptor binding, collagen binding, transcription factor binding, promoter binding, transcription activator activit…
KEGG_PATHWAY	Cell cycle, Wnt signaling pathway, TGF-beta signaling pathway, Adherens junction, Pathways in cancer, Colorectal cancer,Pancreatic cancer, Chronic myeloid leukemia,
PANTHER_PATHWAY	P00052:TGF-beta signaling pathway, P00057:Wnt signaling pathway,
REACTOME_PATHWAY	REACT_6844:Signaling by TGF beta,
SP_PIR_KEYWORDS	3d-structure, acetylation, complete proteome, cytoplasm, nucleus, phosphoprotein, polymorphism, Transcription, transcription regulation,
UP_SEQ_FEATURE	chain:Mothers against decapentaplegic homolog 3, domain:MH1, domain:MH2, helix, modified residue, mutagenesis site, region of interest:Sufficient for interaction with XPO4, sequence conflict, sequence variant, strand,
202936_s_at, 202935_s_at	SRY (sex determining region Y)-box 9	Related Genes	Homo sapiens
GOTERM_BP_FAT	cell morphogenesis, cell morphogenesis involved in differentiation, skeletal system development, cartilage condensation, cell fate specification, epithelial to mesenchymal transition, hair follicle development, reproductive developmental process, transcription,regulation of transcription, DNA-dependent, regulation of transcription from RNA polymerase II promoter, cell adhesion, ectoderm developme…
GOTERM_CC_FAT	nucleolus, membrane-enclosed lumen, nuclear lumen, non-membrane-bounded organelle, intracellular non-membrane-bounded organelle, organelle lumen, intracellular organelle lumen,
GOTERM_MF_FAT	DNA binding, transcription factor activity, RNA polymerase II transcription factor activity, specific RNA polymerase II transcription factor activity, transcription activator activity, transcription regulator activity, sequence-specific DNA binding,
SP_PIR_KEYWORDS	3d-structure, complete proteome, disease mutation, dna-binding, nucleus, Transcription, transcription regulation,
UP_SEQ_FEATURE	chain:Transcription factor SOX-9, compositionally biased region:Gln/Pro-rich, compositionally biased region:Poly-Pro, DNA-binding region:HMG box, helix, sequence variant, strand,
236926_at, 211273_s_at	T-box 1	Related Genes	Homo sapiens
GOTERM_BP_FAT	skeletal system development, angiogenesis, blood vessel development, ameboidal cell migration, cell fate specification, neural crest cell migration, vasculature development, blood vessel remodeling, immune system development, regionalization, heart morphogenesis, transcription, regulation of transcription, DNA-dependent, regulation of transcription from RNA polymerase II promoter, cell motion, de…
GOTERM_MF_FAT	DNA binding, transcription factor activity, RNA polymerase II transcription factor activity, transcription activator activity,transcription regulator activity, identical protein binding, protein homodimerization activity, sequence-specific DNA binding, protein dimerization activity,
SP_PIR_KEYWORDS	alternative splicing, complete proteome, disease mutation, dna-binding, nucleus, polymorphism, Transcription, transcription regulation,
UP_SEQ_FEATURE	chain:T-box transcription factor TBX1, compositionally biased region:Poly-Ala, compositionally biased region:Poly-Pro, DNA-binding region:T-box, sequence variant, splice variant,
218750_at	TATA box binding protein (TBP)-associated factor, RNA polymerase I, D, 41kDa; small nucleolar RNA, H/ACA box 32; small nucleolar RNA, H/ACA box 25	Related Genes	Homo sapiens
GOTERM_BP_FAT	transcription, regulation of transcription,
GOTERM_MF_FAT	DNA binding,
SP_PIR_KEYWORDS	complete proteome, dna-binding, nucleus, phosphoprotein, Transcription, transcription regulation,
UP_SEQ_FEATURE	chain:TATA box-binding protein-associated factor RNA polymerase I subunit D, modified residue, sequence conflict,
202405_at	TIA1 cytotoxic granule-associated RNA binding protein-like 1	Related Genes	Homo sapiens
BIOCARTA	West Nile Virus,
GOTERM_BP_FAT	regulation of transcription, DNA-dependent, regulation of transcription from RNA polymerase II promoter, apoptosis, induction of apoptosis, defense response, cell death, regulation of cell death, positive regulation of cell death, programmed cell death,induction of programmed cell death, death, regulation of apoptosis, positive regulation of apoptosis, regulation of programmed cell death, positiv…
GOTERM_CC_FAT	lytic vacuole, lysosome, vacuole,
GOTERM_MF_FAT	nucleotide binding, RNA polymerase II transcription factor activity, RNA binding, transcription regulator activity,
SP_PIR_KEYWORDS	3d-structure, acetylation, Apoptosis, complete proteome, phosphoprotein, repeat, rna-binding,
UP_SEQ_FEATURE	chain:Nucleolysin TIAR, domain:RRM 1, domain:RRM 2, domain:RRM 3, helix, modified residue, strand, turn,
207001_x_at, 208763_s_at	TSC22 domain family, member 3; GRAM domain containing 4	Related Genes	Homo sapiens
GOTERM_BP_FAT	regulation of transcription, DNA-dependent, apoptosis, cell death, programmed cell death, death, regulation of transcription,regulation of RNA metabolic process,
GOTERM_CC_FAT	mitochondrion, integral to membrane, intrinsic to membrane,
GOTERM_MF_FAT	DNA binding, transcription factor activity, transcription regulator activity,
SP_PIR_KEYWORDS	alternative splicing, Apoptosis, coiled coil, complete proteome, membrane, mitochondrion, phosphoprotein, polymorphism,transmembrane,
UP_SEQ_FEATURE	chain:GRAM domain-containing protein 4, chain:TSC22 domain family protein 3, domain:GRAM, domain:Leucine-zipper, modified residue, region of interest:AP1-binding, sequence variant, splice variant, transmembrane region,
229802_at, 235821_at	WNT1 inducible signaling pathway protein 1	Related Genes	Homo sapiens
GOTERM_BP_FAT	regulation of cell growth, cell adhesion, cell surface receptor linked signal transduction, cell-cell signaling, Wnt receptor signaling pathway, biological adhesion, regulation of growth,
GOTERM_CC_FAT	cell fraction, extracellular region, soluble fraction,
GOTERM_MF_FAT	insulin-like growth factor binding, growth factor binding,
SP_PIR_KEYWORDS	alternative splicing, cell adhesion, complete proteome, disulfide bond, glycoprotein, polymorphism, Proto-oncogene, Secreted,signal, wnt signaling pathway,
UP_SEQ_FEATURE	chain:WNT1-inducible-signaling pathway protein 1, disulfide bond, domain:CTCK, domain:IGFBP N-terminal, domain:TSP type-1, domain:VWFC, glycosylation site:N-linked (GlcNAc...), sequence variant, signal peptide, splice variant,
204999_s_at, 204998_s_at	activating transcription factor 5	Related Genes	Homo sapiens
GOTERM_BP_FAT	transcription, regulation of transcription, DNA-dependent, regulation of transcription from RNA polymerase II promoter, anti-apoptosis, negative regulation of cell development, regulation of cell death, regulation of gliogenesis, negative regulation of gliogenesis, regulation of apoptosis, negative regulation of apoptosis, regulation of programmed cell death, negative regulation of programmed cel…
GOTERM_CC_FAT	nucleoplasm, transcription factor complex, membrane-enclosed lumen, nuclear lumen, organelle lumen, nucleoplasm part,intracellular organelle lumen,
GOTERM_MF_FAT	DNA binding, transcription factor activity, RNA polymerase II transcription factor activity, transcription cofactor activity,transcription corepressor activity, transcription factor binding, transcription repressor activity, transcription regulator activity,sequence-specific DNA binding, protein dimerization activity,
SP_PIR_KEYWORDS	activator, complete proteome, cytoplasm, dna-binding, nucleus, polymorphism, Transcription, transcription regulation,
UP_SEQ_FEATURE	chain:Cyclic AMP-dependent transcription factor ATF-5, compositionally biased region:Poly-Pro, DNA-binding region:Basic motif, domain:Leucine-zipper, region of interest:Interaction with PTP4A1, sequence conflict, sequence variant,
205401_at	alkylglycerone phosphate synthase	Related Genes	Homo sapiens
GOTERM_BP_FAT	lipid biosynthetic process,
GOTERM_CC_FAT	mitochondrion, peroxisome, peroxisomal membrane, organelle membrane, microbody membrane, microbody, microbody part,peroxisomal part,
GOTERM_MF_FAT	nucleotide binding, nucleoside binding, purine nucleoside binding, alkylglycerone-phosphate synthase activity, transferase activity, transferring alkyl or aryl (other than methyl) groups, purine nucleotide binding, adenyl nucleotide binding, cofactor binding, FAD binding, coenzyme binding,
KEGG_PATHWAY	Ether lipid metabolism,
REACTOME_PATHWAY	REACT_602:Metabolism of lipids and lipoproteins,
SP_PIR_KEYWORDS	acetylation, cataract, complete proteome, disease mutation, dwarfism, FAD, Flavoprotein, lipid synthesis, membrane, peroxisome,phosphoprotein, rhizomelic chondrodysplasia punctata, transferase, transit peptide,
UP_SEQ_FEATURE	chain:Alkyldihydroxyacetonephosphate synthase, peroxisomal, compositionally biased region:Poly-Ala, domain:FAD-binding PCMH-type, modified residue, sequence variant, transit peptide:Peroxisome,
231847_at	ankyrin repeat domain 54	Related Genes	Homo sapiens
SP_PIR_KEYWORDS	acetylation, alternative splicing, ank repeat, complete proteome, phosphoprotein, repeat,
UP_SEQ_FEATURE	chain:Ankyrin repeat domain-containing protein 54, compositionally biased region:Poly-Gly, modified residue, repeat:ANK 1, repeat:ANK 2, repeat:ANK 3, repeat:ANK 4, sequence conflict, splice variant,
222700_at	atlastin GTPase 2	Related Genes	Homo sapiens
GOTERM_BP_FAT	protein complex assembly, ER to Golgi vesicle-mediated transport, endoplasmic reticulum organization, Golgi organization,vesicle-mediated transport, macromolecular complex subunit organization, intracellular transport, Golgi vesicle transport, protein oligomerization, protein homooligomerization, macromolecular complex assembly, protein complex biogenesis,
GOTERM_CC_FAT	endoplasmic reticulum, integral to membrane, intrinsic to membrane,
GOTERM_MF_FAT	nucleotide binding, GTPase activity, GTP binding, purine nucleotide binding, guanyl nucleotide binding, ribonucleotide binding,purine ribonucleotide binding, guanyl ribonucleotide binding, identical protein binding,
SP_PIR_KEYWORDS	acetylation, alternative splicing, coiled coil, complete proteome, endoplasmic reticulum, gtp-binding, hydrolase, membrane,nucleotide-binding, phosphoprotein, polymorphism, transmembrane,
UP_SEQ_FEATURE	chain:Atlastin-2, modified residue, mutagenesis site, nucleotide phosphate-binding region:GTP, sequence conflict, sequence variant, splice variant, topological domain:Cytoplasmic, topological domain:Lumenal, transmembrane region,
201170_s_at	basic helix-loop-helix family, member e40	Related Genes	Homo sapiens
GOTERM_BP_FAT	transcription, regulation of transcription, DNA-dependent, entrainment of circadian clock, negative regulation of biosynthetic process, negative regulation of macromolecule biosynthetic process, negative regulation of macromolecule metabolic process,negative regulation of gene expression, negative regulation of transcription, negative regulation of cellular biosynthetic process,regulation of neur…
GOTERM_MF_FAT	DNA binding, transcription factor activity, transcription repressor activity, transcription regulator activity,
KEGG_PATHWAY	Circadian rhythm,
SP_PIR_KEYWORDS	complete proteome, dna-binding, nucleus, phosphoprotein, Transcription, transcription regulation, ubl conjugation,
UP_SEQ_FEATURE	chain:Class E basic helix-loop-helix protein 40, DNA-binding region:Basic motif, domain:Helix-loop-helix motif, domain:Orange, modified residue,
226963_at	basic transcription factor 3-like 4; similar to hCG2008008	Related Genes	Homo sapiens
SP_PIR_KEYWORDS	complete proteome, phosphoprotein,
UP_SEQ_FEATURE	chain:Transcription factor BTF3 homolog 4, domain:NAC-A/B, modified residue,
222446_s_at, 217867_x_at	beta-site APP-cleaving enzyme 2	Related Genes	Homo sapiens
GOTERM_BP_FAT	proteolysis, membrane protein ectodomain proteolysis, protein localization, macromolecule catabolic process, protein secretion,negative regulation of biosynthetic process, negative regulation of macromolecule biosynthetic process, regulation of glycoprotein biosynthetic process, negative regulation of glycoprotein biosynthetic process, negative regulation of macromolecule metabolic process, regul…
GOTERM_CC_FAT	cell fraction, membrane fraction, insoluble fraction, endosome, endoplasmic reticulum, Golgi apparatus, cell surface, integral to membrane, intrinsic to membrane,
GOTERM_MF_FAT	endopeptidase activity, aspartic-type endopeptidase activity, peptidase activity, aspartic-type peptidase activity, peptidase activity, acting on L-amino acid peptides,
KEGG_PATHWAY	Alzheimer's disease,
PANTHER_PATHWAY	P00003:Alzheimer disease-amyloid secretase pathway, P00004:Alzheimer disease-presenilin pathway,
SP_PIR_KEYWORDS	3d-structure, alternative splicing, Aspartyl protease, autocatalytic cleavage, complete proteome, direct protein sequencing,disulfide bond, endoplasmic reticulum, endosome, glycoprotein, golgi apparatus, hydrolase, membrane, Protease, signal,transmembrane, zymogen,
UP_SEQ_FEATURE	chain:Beta-secretase 2, disulfide bond, glycosylation site:N-linked (GlcNAc...), helix, mutagenesis site, sequence conflict, signal peptide, splice variant, strand, topological domain:Cytoplasmic, topological domain:Extracellular, transmembrane region, turn,
218927_s_at	carbohydrate (chondroitin 4) sulfotransferase 12	Related Genes	Homo sapiens
GOTERM_BP_FAT	polysaccharide biosynthetic process, polysaccharide metabolic process, aminoglycan metabolic process, aminoglycan biosynthetic process, glycosaminoglycan biosynthetic process, proteoglycan metabolic process, sulfur metabolic process, glycoprotein metabolic process, glycoprotein biosynthetic process, carbohydrate biosynthetic process, proteoglycan biosynthetic process,glycosaminoglycan metabolic p…
GOTERM_CC_FAT	Golgi membrane, Golgi apparatus, endomembrane system, integral to membrane, integral to Golgi membrane, organelle membrane, intrinsic to membrane, intrinsic to Golgi membrane, intrinsic to organelle membrane, integral to organelle membrane,Golgi apparatus part,
GOTERM_MF_FAT	nucleotide binding, nucleoside binding, purine nucleoside binding, sulfotransferase activity, transferase activity, transferring sulfur-containing groups, purine nucleotide binding, adenyl nucleotide binding, chondroitin sulfotransferase activity, chondroitin 4-sulfotransferase activity, 3'-phosphoadenosine 5'-phosphosulfate binding,
KEGG_PATHWAY	Chondroitin sulfate biosynthesis, Sulfur metabolism,
SP_PIR_KEYWORDS	carbohydrate metabolism, complete proteome, glycoprotein, golgi apparatus, membrane, polymorphism, Signal-anchor,transferase, transmembrane,
UP_SEQ_FEATURE	chain:Carbohydrate sulfotransferase 12, glycosylation site:N-linked (GlcNAc...), nucleotide phosphate-binding region:PAPS, sequence conflict, sequence variant, topological domain:Cytoplasmic, topological domain:Lumenal, transmembrane region,
209862_s_at	centrosomal protein 57kDa	Related Genes	Homo sapiens
GOTERM_BP_FAT	protein import into nucleus, translocation, reproductive developmental process, protein targeting, protein import into nucleus,intracellular protein transport, nucleocytoplasmic transport, cell surface receptor linked signal transduction, enzyme linked receptor protein signaling pathway, transmembrane receptor protein tyrosine kinase signaling pathway, gamete generation, germ cell development, sp…
GOTERM_CC_FAT	Golgi apparatus, centrosome, microtubule organizing center, cytosol, cytoskeleton, microtubule, microtubule cytoskeleton, non-membrane-bounded organelle, intracellular non-membrane-bounded organelle, cytoskeletal part,
GOTERM_MF_FAT	fibroblast growth factor binding, growth factor binding, identical protein binding, protein homodimerization activity, protein dimerization activity,
REACTOME_PATHWAY	REACT_152:Cell Cycle, Mitotic,
SP_PIR_KEYWORDS	alternative splicing, coiled coil, complete proteome, cytoplasm, cytoskeleton, microtubule, nucleus, phosphoprotein,polymorphism,
UP_SEQ_FEATURE	chain:Centrosomal protein of 57 kDa, compositionally biased region:Poly-Lys, modified residue, region of interest:centrosome localization domain (CLD), region of interest:Mediates interaction with microtubules, sequence conflict, sequence variant, splice variant,
219130_at	coiled-coil domain containing 76	Related Genes	Homo sapiens
GOTERM_BP_FAT	RNA processing, tRNA metabolic process, tRNA processing, ncRNA processing, ncRNA metabolic process,
GOTERM_MF_FAT	zinc ion binding, ion binding, cation binding, metal ion binding, transition metal ion binding,
SP_PIR_KEYWORDS	acetylation, alternative splicing, coiled coil, complete proteome, metal-binding, methyltransferase, polymorphism, transferase,trna processing, zinc, zinc-finger,
UP_SEQ_FEATURE	chain:tRNA guanosine-2'-O-methyltransferase TRM13 homolog, modified residue, sequence conflict, sequence variant, splice variant, zinc finger region:CHHC-type,
201852_x_at	collagen, type III, alpha 1	Related Genes	Homo sapiens
GOTERM_BP_FAT	skeletal system development, blood vessel development, cell activation, vasculature development, negative regulation of immune system process, cell adhesion, cell-matrix adhesion, cell surface receptor linked signal transduction, enzyme linked receptor protein signaling pathway, transmembrane receptor protein serine/threonine kinase signaling pathway, transforming growth factor beta receptor sign…
GOTERM_CC_FAT	extracellular region, proteinaceous extracellular matrix, collagen, fibrillar collagen, collagen type III, extracellular space,extracellular matrix, extracellular matrix part, extracellular region part,
GOTERM_MF_FAT	integrin binding, structural molecule activity, extracellular matrix structural constituent, growth factor binding, protein complex binding, SMAD binding, platelet-derived growth factor binding,
KEGG_PATHWAY	Focal adhesion, ECM-receptor interaction,
PANTHER_PATHWAY	P00034:Integrin signalling pathway,
REACTOME_PATHWAY	REACT_16888:Signaling by PDGF, REACT_18266:Axon guidance,
SP_PIR_KEYWORDS	3d-structure, alternative splicing, aortic aneurysm, coiled coil, collagen, complete proteome, direct protein sequencing, disease mutation, disulfide bond, Ehlers-Danlos syndrome, extracellular matrix, glycoprotein, hydroxylation, hydroxylysine,hydroxyproline, liver, lung, phosphoprotein, polymorphism, pyroglutamic acid, repeat, Secreted, signal, skin, trimer, triple helix,
UP_SEQ_FEATURE	chain:Collagen alpha-1(III) chain, disulfide bond, domain:Fibrillar collagen NC1, domain:VWFC, glycosylation site:O-linked (Gal...), modified residue, propeptide:C-terminal propeptide, propeptide:N-terminal propeptide, region of interest:Nonhelical region (C-terminal), region of interest:Nonhelical region (N-terminal), region of interest:Triple-helical region, sequence conflict, sequence variant,…
221729_at	collagen, type V, alpha 2	Related Genes	Homo sapiens
GOTERM_BP_FAT	skeletal system development, ossification, eye development, ectoderm development, sensory organ development, epidermis development, extracellular matrix organization, collagen fibril organization, extracellular structure organization, skin development,eye morphogenesis, bone development,
GOTERM_CC_FAT	extracellular region, proteinaceous extracellular matrix, collagen, fibrillar collagen, collagen type V, extracellular matrix,extracellular matrix part, extracellular region part,
GOTERM_MF_FAT	structural molecule activity, extracellular matrix structural constituent, SMAD binding,
KEGG_PATHWAY	Focal adhesion, ECM-receptor interaction,
PANTHER_PATHWAY	P00034:Integrin signalling pathway,
REACTOME_PATHWAY	REACT_16888:Signaling by PDGF, REACT_18266:Axon guidance,
SP_PIR_KEYWORDS	3d-structure, coiled coil, collagen, complete proteome, direct protein sequencing, disease mutation, Ehlers-Danlos syndrome,extracellular matrix, glycoprotein, hydroxylation, hydroxylysine, hydroxyproline, polymorphism, pyroglutamic acid, repeat,Secreted, signal, trimer, triple helix,
UP_SEQ_FEATURE	chain:Collagen alpha-2(V) chain, domain:Fibrillar collagen NC1, domain:VWFC, glycosylation site:N-linked (GlcNAc...), modified residue, propeptide:C-terminal propeptide, sequence conflict, sequence variant, short sequence motif:Cell attachment site, signal peptide,
209283_at	crystallin, alpha B	Related Genes	Homo sapiens
GOTERM_BP_FAT	MAPKKK cascade, microtubule cytoskeleton organization, response to reactive oxygen species, regulation of cell growth, eye development, muscle system process, monosaccharide metabolic process, glucose metabolic process, protein folding, protein complex assembly, oxygen and reactive oxygen species metabolic process, anti-apoptosis, muscle contraction, response to oxidative stress, cytoskeleton org…
GOTERM_CC_FAT	cell fraction, soluble fraction, insoluble fraction, Golgi apparatus, cytoskeleton, plasma membrane, cell surface, actin cytoskeleton,microtubule cytoskeleton, myofibril, sarcomere, Z disc, I band, actin filament bundle, non-membrane-bounded organelle,intracellular non-membrane-bounded organelle, contractile fiber, cytoskeletal part, contractile fiber part,
GOTERM_MF_FAT	structural molecule activity, structural constituent of eye lens, microtubule binding, cytoskeletal protein binding, tubulin binding,unfolded protein binding,
PANTHER_PATHWAY	P00005:Angiogenesis,
SP_PIR_KEYWORDS	3d-structure, acetylation, blocked amino end, cataract, complete proteome, desmin-related myopathy, direct protein sequencing,disease mutation, eye lens, eye lens protein, glycoprotein, methylation, oxidation, phosphoprotein, polymorphism,
UP_SEQ_FEATURE	chain:Alpha-crystallin B chain, glycosylation site:O-linked (GlcNAc), helix, modified residue, sequence conflict, sequence variant, site:Susceptible to oxidation, strand,
213348_at	cyclin-dependent kinase inhibitor 1C (p57, Kip2)	Related Genes	Homo sapiens
BBID	1.RBphosphoE2F, 26.cyclin-CDK_complexes,
GOTERM_BP_FAT	regulation of cyclin-dependent protein kinase activity, G1 phase of mitotic cell cycle, negative regulation of transcription from RNA polymerase II promoter, mitotic cell cycle, regulation of transcription, DNA-dependent, regulation of transcription from RNA polymerase II promoter, cell cycle, cell cycle arrest, negative regulation of cell proliferation, negative regulation of biosynthetic proces…
GOTERM_CC_FAT	nucleolus, membrane-enclosed lumen, nuclear lumen, non-membrane-bounded organelle, intracellular non-membrane-bounded organelle, organelle lumen, intracellular organelle lumen,
GOTERM_MF_FAT	enzyme inhibitor activity, protein kinase inhibitor activity, cyclin-dependent protein kinase inhibitor activity, cyclin-dependent protein kinase regulator activity, transcription activator activity, transcription repressor activity, kinase regulator activity, kinase inhibitor activity, protein kinase regulator activity, protein serine/threonine kinase inhibitor activity, transcription regulator …
KEGG_PATHWAY	Cell cycle,
SP_PIR_KEYWORDS	alternative splicing, cell cycle, complete proteome, disease mutation, nucleus, phosphoprotein, protein kinase inhibitor, repeat,tumor suppressor,
UP_SEQ_FEATURE	chain:Cyclin-dependent kinase inhibitor 1C, modified residue, region of interest:9 X 4 AA repeats of P-A-P-A, repeat:1, repeat:2, repeat:3, repeat:4, repeat:5, repeat:6, repeat:7, repeat:8, repeat:9, sequence variant, short sequence motif:Nuclear localization signal, splice variant,
221541_at	cysteine-rich secretory protein LCCL domain containing 2	Related Genes	Homo sapiens
GOTERM_BP_FAT	extracellular matrix organization, respiratory tube development, lung development, tube development, extracellular structure organization, respiratory system development,
GOTERM_CC_FAT	extracellular region, cytoplasmic membrane-bounded vesicle, transport vesicle, extracellular matrix, cytoplasmic vesicle, vesicle,membrane-bounded vesicle, extracellular region part,
GOTERM_MF_FAT	pattern binding, glycosaminoglycan binding, heparin binding, carbohydrate binding, polysaccharide binding,
SP_PIR_KEYWORDS	alternative splicing, complete proteome, disulfide bond, glycoprotein, polymorphism, repeat, Secreted, signal,
UP_SEQ_FEATURE	chain:Cysteine-rich secretory protein LCCL domain-containing 2, disulfide bond, domain:LCCL 1, domain:LCCL 2, glycosylation site:N-linked (GlcNAc...), sequence conflict, sequence variant, signal peptide, splice variant,
219179_at	dapper, antagonist of beta-catenin, homolog 1 (Xenopus laevis)	Related Genes	Homo sapiens
GOTERM_BP_FAT	cell surface receptor linked signal transduction, Wnt receptor signaling pathway,
PANTHER_PATHWAY	P00057:Wnt signaling pathway,
SP_PIR_KEYWORDS	coiled coil, complete proteome, cytoplasm, developmental protein, nucleus, polymorphism, wnt signaling pathway,
UP_SEQ_FEATURE	chain:Dapper homolog 1, sequence variant, short sequence motif:PDZ-binding,
203139_at	death-associated protein kinase 1	Related Genes	Homo sapiens
GOTERM_BP_FAT	protein amino acid phosphorylation, phosphorus metabolic process, phosphate metabolic process, apoptosis, anti-apoptosis,induction of apoptosis, intracellular signaling cascade, protein kinase cascade, cell death, induction of apoptosis by extracellular signals, regulation of cell death, positive regulation of cell death, programmed cell death, induction of programmed cell death,death, phosphoryl…
GOTERM_CC_FAT	cytoskeleton, actin cytoskeleton, non-membrane-bounded organelle, intracellular non-membrane-bounded organelle,
GOTERM_MF_FAT	nucleotide binding, nucleoside binding, purine nucleoside binding, protein kinase activity, protein serine/threonine kinase activity,calmodulin binding, ATP binding, purine nucleotide binding, adenyl nucleotide binding, ribonucleotide binding, purine ribonucleotide binding, adenyl ribonucleotide binding,
KEGG_PATHWAY	Pathways in cancer, Bladder cancer,
SP_PIR_KEYWORDS	3d-structure, alternative splicing, ank repeat, Apoptosis, ATP, atp-binding, calmodulin binding, calmodulin-binding, complete proteome, cytoplasm, kinase, nucleotide-binding, phosphoprotein, phosphotransferase, polymorphism, repeat, serine/threonine-protein kinase, serine/threonine-specific protein kinase, tandem repeat, transferase,
UP_SEQ_FEATURE	active site:Proton acceptor, binding site:ATP, chain:Death-associated protein kinase 1, domain:Death, domain:Protein kinase, helix, modified residue, mutagenesis site, nucleotide phosphate-binding region:ATP, region of interest:Calmodulin-binding, repeat:ANK 1, repeat:ANK 10, repeat:ANK 2, repeat:ANK 3, repeat:ANK 4, repeat:ANK 5, repeat:ANK 6, repeat:ANK 7, repeat:ANK 8, repeat:ANK 9, sequence c…
213279_at	dehydrogenase/reductase (SDR family) member 1	Related Genes	Homo sapiens
GOTERM_BP_FAT	oxidation reduction,
GOTERM_CC_FAT	mitochondrion, mitochondrial envelope, mitochondrial inner membrane, endoplasmic reticulum, Golgi apparatus, organelle inner membrane, organelle membrane, mitochondrial membrane, organelle envelope, envelope, mitochondrial part,
SP_PIR_KEYWORDS	3d-structure, complete proteome, oxidoreductase, polymorphism,
UP_SEQ_FEATURE	active site:Proton acceptor, binding site:Substrate, chain:Dehydrogenase/reductase SDR family member 1, helix, sequence conflict, sequence variant, strand, turn,
225633_at	dpy-19-like 3 (C. elegans)	Related Genes	Homo sapiens
GOTERM_CC_FAT	integral to membrane, intrinsic to membrane,
SP_PIR_KEYWORDS	alternative splicing, complete proteome, membrane, polymorphism, transmembrane,
UP_SEQ_FEATURE	chain:Protein dpy-19 homolog 3, sequence conflict, sequence variant, splice variant, transmembrane region,
204274_at	estrogen receptor binding site associated, antigen, 9	Related Genes	Homo sapiens
GOTERM_BP_FAT	regulation of cell growth, apoptosis, cell death, programmed cell death, death, regulation of growth,
GOTERM_CC_FAT	cell fraction, soluble fraction, Golgi apparatus, plasma membrane, adherens junction, cell-substrate adherens junction, focal adhesion, integral to membrane, basolateral plasma membrane, cell junction, cell-substrate junction, intrinsic to membrane,plasma membrane part, anchoring junction,
GOTERM_MF_FAT	enzyme activator activity, peptidase activator activity,
SP_PIR_KEYWORDS	Apoptosis, coiled coil, complete proteome, golgi apparatus, membrane, phosphoprotein, receptor, Signal-anchor, transmembrane,
UP_SEQ_FEATURE	chain:Receptor-binding cancer antigen expressed on SiSo cells, compositionally biased region:Poly-Glu, modified residue, sequence conflict, topological domain:Cytoplasmic, topological domain:Extracellular, transmembrane region,
227696_at	exosome component 6	Related Genes	Homo sapiens
GOTERM_BP_FAT	rRNA processing, RNA processing, rRNA metabolic process, ribonucleoprotein complex biogenesis, ncRNA processing, ncRNA metabolic process, ribosome biogenesis,
GOTERM_CC_FAT	exosome (RNase complex), nucleolus, membrane-enclosed lumen, nuclear lumen, non-membrane-bounded organelle,intracellular non-membrane-bounded organelle, organelle lumen, intracellular organelle lumen,
GOTERM_MF_FAT	3'-5'-exoribonuclease activity, RNA binding, nuclease activity, exonuclease activity, exoribonuclease activity, ribonuclease activity,3'-5' exonuclease activity, exonuclease activity, active with either ribo- or deoxyribonucleic acids and producing 5'-phosphomonoesters, exoribonuclease activity, producing 5'-phosphomonoesters,
KEGG_PATHWAY	RNA degradation,
SP_PIR_KEYWORDS	3d-structure, complete proteome, cytoplasm, exonuclease, exosome, hydrolase, nuclease, nucleus, rna-binding, rrna processing,
UP_SEQ_FEATURE	chain:Exosome complex exonuclease MTR3, helix, strand, turn,
212627_s_at	exosome component 7	Related Genes	Homo sapiens
GOTERM_BP_FAT	rRNA processing, RNA processing, RNA catabolic process, macromolecule catabolic process, rRNA metabolic process,ribonucleoprotein complex biogenesis, ncRNA processing, ncRNA metabolic process, ribosome biogenesis, cellular macromolecule catabolic process,
GOTERM_CC_FAT	exosome (RNase complex), nucleolus, membrane-enclosed lumen, nuclear lumen, non-membrane-bounded organelle,intracellular non-membrane-bounded organelle, organelle lumen, intracellular organelle lumen,
GOTERM_MF_FAT	3'-5'-exoribonuclease activity, RNA binding, nuclease activity, exonuclease activity, exoribonuclease activity, ribonuclease activity,3'-5' exonuclease activity, exonuclease activity, active with either ribo- or deoxyribonucleic acids and producing 5'-phosphomonoesters, exoribonuclease activity, producing 5'-phosphomonoesters,
KEGG_PATHWAY	RNA degradation,
SP_PIR_KEYWORDS	3d-structure, acetylation, complete proteome, direct protein sequencing, exonuclease, exosome, hydrolase, nuclease, nucleus,polymorphism, rna-binding, rrna processing,
UP_SEQ_FEATURE	chain:Exosome complex exonuclease RRP42, helix, modified residue, sequence variant, strand, turn,
212160_at	exportin, tRNA (nuclear export receptor for tRNAs); similar to Exportin-T (tRNA exportin) (Exportin(tRNA))	Related Genes	Homo sapiens
GOTERM_BP_FAT	RNA localization, RNA export from nucleus, tRNA export from nucleus, nucleocytoplasmic transport, nucleobase, nucleoside, nucleotide and nucleic acid transport, intracellular transport, nucleic acid transport, RNA transport, tRNA transport, nuclear export,nuclear transport, establishment of RNA localization,
GOTERM_CC_FAT	nuclear envelope, nuclear pore, nucleoplasm, endomembrane system, integral to membrane, intrinsic to membrane, organelle envelope, membrane-enclosed lumen, envelope, nuclear lumen, organelle lumen, pore complex, intracellular organelle lumen,
GOTERM_MF_FAT	tRNA binding, RNA binding,
SP_PIR_KEYWORDS	acetylation, complete proteome, cytoplasm, direct protein sequencing, nucleus, polymorphism, rna-binding, transport, trna-binding,
UP_SEQ_FEATURE	chain:Exportin-T, modified residue, mutagenesis site, region of interest:Necessary for interaction with Ran, nuclear localization and nuclear import, region of interest:Necessary for tRNA-binding, cytoplasmic localization and nuclear export, sequence conflict, sequence variant,
217966_s_at, 217967_s_at	family with sequence similarity 129, member A	Related Genes	Homo sapiens
GOTERM_BP_FAT	regulation of protein amino acid phosphorylation, negative regulation of protein amino acid phosphorylation, positive regulation of protein amino acid phosphorylation, regulation of translation, positive regulation of biosynthetic process, positive regulation of macromolecule biosynthetic process, positive regulation of phosphorus metabolic process, negative regulation of phosphorus metabolic pro…
SP_PIR_KEYWORDS	complete proteome, cytoplasm, phosphoprotein, polymorphism, stress response, translation regulation,
UP_SEQ_FEATURE	chain:Protein Niban, compositionally biased region:Glu-rich, modified residue, sequence conflict, sequence variant,
226930_at	fibronectin type III domain containing 1	Related Genes	Homo sapiens
GOTERM_CC_FAT	extracellular region,
SP_PIR_KEYWORDS	alternative splicing, complete proteome, glycoprotein, polymorphism, repeat, Secreted, signal,
UP_SEQ_FEATURE	chain:Fibronectin type III domain-containing protein 1, compositionally biased region:Ser-rich, compositionally biased region:Thr-rich, domain:Fibronectin type-III 1, domain:Fibronectin type-III 2, domain:Fibronectin type-III 3, domain:Fibronectin type-III 4, domain:Fibronectin type-III 5, glycosylation site:N-linked (GlcNAc...), sequence conflict, sequence variant, signal peptide, splice variant,
233090_at	glypican 6	Related Genes	Homo sapiens
GOTERM_CC_FAT	extracellular region, proteinaceous extracellular matrix, extracellular space, plasma membrane, integral to plasma membrane,external side of plasma membrane, cell surface, integral to membrane, extracellular matrix, intrinsic to membrane, anchored to membrane, intrinsic to plasma membrane, extracellular region part, plasma membrane part,
GOTERM_MF_FAT	glycoprotein binding, proteoglycan binding, heparan sulfate proteoglycan binding,
SP_PIR_KEYWORDS	cell membrane, complete proteome, glycoprotein, gpi-anchor, heparan sulfate, lipoprotein, membrane, polymorphism,proteoglycan, Secreted, signal,
UP_SEQ_FEATURE	chain:Glypican-6, chain:Secreted glypican-6, lipid moiety-binding region:GPI-anchor amidated serine, propeptide:Removed in mature form, sequence variant, signal peptide,
224761_at	guanine nucleotide binding protein (G protein), alpha 13	Related Genes	Homo sapiens
BIOCARTA	PKC-catalyzed phosphorylation of inhibitory phosphoprotein of myosin phosphatase, Thrombin signaling and protease-activated receptors,
GOTERM_BP_FAT	angiogenesis, blood vessel development, patterning of blood vessels, in utero embryonic development, morphogenesis of a branching structure, cell activation, vasculature development, cellular ion homeostasis, cellular calcium ion homeostasis, cellular metal ion homeostasis, cell motion, cell surface receptor linked signal transduction, G-protein coupled receptor protein signaling pathway, elevati…
GOTERM_CC_FAT	heterotrimeric G-protein complex, plasma membrane, brush border, cytoplasmic membrane-bounded vesicle, extrinsic to plasma membrane, extrinsic to membrane, intrinsic to membrane, anchored to membrane, cell projection membrane, cytoplasmic vesicle, brush border membrane, vesicle, membrane-bounded vesicle, melanosome, cell projection, plasma membrane part, cell projection part, pigment granule,
GOTERM_MF_FAT	nucleotide binding, GTPase activity, GTP binding, purine nucleotide binding, guanyl nucleotide binding, angiotensin receptor binding, type 1 angiotensin receptor binding, D5 dopamine receptor binding, ribonucleotide binding, purine ribonucleotide binding,guanyl ribonucleotide binding, dopamine receptor binding,
KEGG_PATHWAY	Vascular smooth muscle contraction, Long-term depression, Regulation of actin cytoskeleton,
REACTOME_PATHWAY	REACT_604:Hemostasis,
SP_PIR_KEYWORDS	complete proteome, gtp-binding, lipoprotein, membrane, nucleotide-binding, palmitate, phosphoprotein, polymorphism,transducer,
UP_SEQ_FEATURE	chain:Guanine nucleotide-binding protein subunit alpha-13, lipid moiety-binding region:S-palmitoyl cysteine, modified residue, mutagenesis site, nucleotide phosphate-binding region:GTP, sequence variant,
200692_s_at	heat shock 70kDa protein 9 (mortalin)	Related Genes	Homo sapiens
GOTERM_BP_FAT	protein folding, protein targeting, protein export from nucleus, intracellular protein transport, nucleocytoplasmic transport, anti-apoptosis, protein localization, regulation of cell death, protein transport, cellular protein localization, regulation of apoptosis,negative regulation of apoptosis, regulation of programmed cell death, negative regulation of programmed cell death,establishment of p…
GOTERM_CC_FAT	mitochondrion, mitochondrial matrix, nucleoid, cell surface, membrane-enclosed lumen, mitochondrial lumen, mitochondrial nucleoid, non-membrane-bounded organelle, intracellular non-membrane-bounded organelle, organelle lumen, mitochondrial part,intracellular organelle lumen,
GOTERM_MF_FAT	nucleotide binding, nucleoside binding, purine nucleoside binding, ATP binding, purine nucleotide binding, adenyl nucleotide binding, ribonucleotide binding, purine ribonucleotide binding, adenyl ribonucleotide binding, unfolded protein binding,
KEGG_PATHWAY	RNA degradation,
PANTHER_PATHWAY	P00006:Apoptosis signaling pathway, P00049:Parkinson disease,
SP_PIR_KEYWORDS	acetylation, atp-binding, Chaperone, complete proteome, direct protein sequencing, mitochondrion, nucleotide-binding,phosphoprotein, polymorphism, stress response, transit peptide,
UP_SEQ_FEATURE	chain:Stress-70 protein, mitochondrial, modified residue, sequence conflict, sequence variant, transit peptide:Mitochondrion,
225107_at	heterogeneous nuclear ribonucleoprotein A2/B1	Related Genes	Homo sapiens
GOTERM_BP_FAT	RNA splicing, via transesterification reactions, RNA splicing, via transesterification reactions with bulged adenosine as nucleophile,nuclear mRNA splicing, via spliceosome, RNA processing, mRNA processing, RNA localization, RNA splicing, nucleobase, nucleoside, nucleotide and nucleic acid transport, mRNA metabolic process, nucleic acid transport, RNA transport, establishment of RNA localization,
GOTERM_CC_FAT	nucleoplasm, spliceosome, nucleolus, ribonucleoprotein complex, heterogeneous nuclear ribonucleoprotein complex, membrane-enclosed lumen, nuclear lumen, non-membrane-bounded organelle, intracellular non-membrane-bounded organelle, organelle lumen, intracellular organelle lumen,
GOTERM_MF_FAT	nucleotide binding, DNA binding, single-stranded DNA binding, RNA binding, telomeric DNA binding, single-stranded telomeric DNA binding, sequence-specific DNA binding, structure-specific DNA binding,
REACTOME_PATHWAY	REACT_125:Processing of Capped Intron-Containing Pre-mRNA, REACT_6167:Influenza Infection, REACT_71:Gene Expression,
SP_PIR_KEYWORDS	3d-structure, acetylation, alternative splicing, complete proteome, cytoplasm, direct protein sequencing, duplication, methylation,mrna processing, mrna splicing, nucleus, phosphoprotein, repeat, ribonucleoprotein, RNA binding, rna-binding, Spliceosome,
UP_SEQ_FEATURE	chain:Heterogeneous nuclear ribonucleoproteins A2/B1, compositionally biased region:Gly-rich, domain:RRM 1, domain:RRM 2, helix, modified residue, region of interest:Nuclear targeting sequence, sequence conflict, short sequence motif:Nuclear localization signal, splice variant, strand, turn,
209398_at	histone cluster 1, H1c	Related Genes	Homo sapiens
GOTERM_BP_FAT	DNA packaging, chromatin organization, chromatin assembly or disassembly, nucleosome assembly, nucleosome positioning,chromatin assembly, cellular macromolecular complex subunit organization, cellular macromolecular complex assembly,nucleosome organization, macromolecular complex subunit organization, chromosome organization, macromolecular complex assembly, protein-DNA complex assembly,
GOTERM_CC_FAT	chromatin, nucleosome, chromosome, protein-DNA complex, non-membrane-bounded organelle, intracellular non-membrane-bounded organelle, chromosomal part,
GOTERM_MF_FAT	DNA binding,
REACTOME_PATHWAY	REACT_578:Apoptosis,
SP_PIR_KEYWORDS	acetylated amino end, acetylation, chromosomal protein, complete proteome, direct protein sequencing, dna-binding, isopeptide bond, methylation, nucleosome, nucleus, phosphoprotein, polymorphism, ubl conjugation,
UP_SEQ_FEATURE	chain:Histone H1.2, cross-link:Glycyl lysine isopeptide (Lys-Gly) (interchain with G-Cter in ubiquitin), modified residue, sequence variant,
205523_at, 205524_s_at, 230204_at	hyaluronan and proteoglycan link protein 1	Related Genes	Homo sapiens
GOTERM_BP_FAT	cell adhesion, biological adhesion,
GOTERM_CC_FAT	extracellular region, proteinaceous extracellular matrix, extracellular matrix, extracellular region part,
GOTERM_MF_FAT	pattern binding, glycosaminoglycan binding, hyaluronic acid binding, carbohydrate binding, polysaccharide binding,
SP_PIR_KEYWORDS	cartilage, complete proteome, disulfide bond, duplication, extracellular matrix, glycoprotein, hyaluronic acid, Immunoglobulin domain, polymorphism, proteoglycan, repeat, Secreted,
UP_SEQ_FEATURE	chain:Hyaluronan and proteoglycan link protein 1, disulfide bond, domain:Ig-like V-type, domain:Link 1, domain:Link 2, glycosylation site:N-linked (GlcNAc...), sequence conflict, sequence variant,
210371_s_at	hypothetical LOC642954; retinoblastoma binding protein 4	Related Genes	Homo sapiens
BIOCARTA	The PRC2 Complex Sets Long-term Gene Silencing Through Modification of Histone Tails,
GOTERM_BP_FAT	DNA metabolic process, DNA replication, chromatin organization, chromatin remodeling, transcription, cell cycle, negative regulation of cell proliferation, chromatin modification, regulation of cell proliferation, regulation of transcription, chromosome organization,
GOTERM_CC_FAT	histone deacetylase complex, nuclear chromosome, chromatin, nuclear chromatin, nucleoplasm, chromosome, Sin3 complex,NuRD complex, chromatin remodeling complex, transcriptional repressor complex, membrane-enclosed lumen, nuclear lumen,non-membrane-bounded organelle, intracellular non-membrane-bounded organelle, organelle lumen, chromosomal part,nucleoplasm part, nuclear chromosome part, intracell…
GOTERM_MF_FAT	DNA-dependent ATPase activity, ATPase activity, enzyme binding, histone binding, ATPase activity, coupled, histone deacetylase binding,
SP_PIR_KEYWORDS	3d-structure, acetylation, cell cycle, chromatin regulator, complete proteome, direct protein sequencing, dna replication,isopeptide bond, nucleus, phosphoprotein, repeat, repressor, Transcription, transcription regulation, ubl conjugation, wd repeat,
UP_SEQ_FEATURE	chain:Histone-binding protein RBBP4, cross-link:Glycyl lysine isopeptide (Lys-Gly) (interchain with G-Cter in ubiquitin), helix, modified residue, repeat:WD 1, repeat:WD 2, repeat:WD 3, repeat:WD 4, repeat:WD 5, repeat:WD 6, sequence conflict, strand, turn,
224826_at	hypothetical protein KIAA1434	Related Genes	Homo sapiens
GOTERM_BP_FAT	glycerol metabolic process, alditol metabolic process, polyol metabolic process,
GOTERM_MF_FAT	phosphoric diester hydrolase activity, glycerophosphodiester phosphodiesterase activity, carbohydrate binding,
SP_PIR_KEYWORDS	3d-structure, complete proteome, hydrolase, phosphoprotein, polymorphism,
UP_SEQ_FEATURE	binding site:Substrate, chain:Putative glycerophosphodiester phosphodiesterase 5, compositionally biased region:Poly-Asp, domain:CBM20, domain:GDPD, helix, modified residue, region of interest:Substrate binding, sequence variant, strand, turn,
201631_s_at	immediate early response 3	Related Genes	Homo sapiens
GOTERM_BP_FAT	apoptosis, anti-apoptosis, cell death, regulation of cell death, programmed cell death, death, regulation of apoptosis, negative regulation of apoptosis, regulation of programmed cell death, negative regulation of programmed cell death, negative regulation of cell death,
GOTERM_CC_FAT	integral to membrane, intrinsic to membrane,
SP_PIR_KEYWORDS	complete proteome, glycoprotein, membrane, polymorphism, Signal-anchor, transmembrane,
UP_SEQ_FEATURE	chain:Radiation-inducible immediate-early gene IEX-1, glycosylation site:N-linked (GlcNAc...), sequence conflict, sequence variant, topological domain:Cytoplasmic, topological domain:Extracellular, transmembrane region,
211952_at	importin 5	Related Genes	Homo sapiens
GOTERM_BP_FAT	protein import into nucleus, docking, protein complex assembly, protein targeting, protein import into nucleus, NLS-bearing substrate import into nucleus, intracellular protein transport, nucleocytoplasmic transport, protein localization, protein transport,protein import, protein localization in organelle, protein localization in nucleus, cellular protein localization, cellular macromolecular com…
GOTERM_CC_FAT	nuclear envelope, nuclear pore, nucleolus, endomembrane system, integral to membrane, intrinsic to membrane, organelle envelope, membrane-enclosed lumen, envelope, nuclear lumen, non-membrane-bounded organelle, intracellular non-membrane-bounded organelle, organelle lumen, pore complex, intracellular organelle lumen,
GOTERM_MF_FAT	enzyme inhibitor activity, GTPase inhibitor activity, Ran GTPase binding, protein transporter activity, Ras GTPase binding, enzyme binding, GTPase regulator activity, small GTPase binding, GTPase binding, nucleoside-triphosphatase regulator activity,
SP_PIR_KEYWORDS	acetylation, alternative splicing, complete proteome, cytoplasm, direct protein sequencing, host-virus interaction, nucleus,phosphoprotein, polymorphism, protein transport, repeat, transport,
UP_SEQ_FEATURE	chain:Importin-5, compositionally biased region:Poly-Ala, domain:Importin N-terminal, modified residue, region of interest:Ran-GTP binding, repeat:HEAT 1, repeat:HEAT 2, repeat:HEAT 3, repeat:HEAT 4, repeat:HEAT 5, repeat:HEAT 6, sequence conflict, sequence variant, splice variant,
227140_at, 210511_s_at	inhibin, beta A	Related Genes	Homo sapiens
GOTERM_BP_FAT	G1/S transition of mitotic cell cycle, mitotic cell cycle, skeletal system development, ovarian follicle development, regulation of cell growth, regulation of cytokine production, immune system development, negative regulation of immune system process,regulation of leukocyte activation, negative regulation of leukocyte activation, regulation of myeloid leukocyte differentiation,negative regulatio…
GOTERM_CC_FAT	extracellular region, extracellular space, activin A complex, inhibin complex, inhibin A complex, extracellular region part, activin complex,
GOTERM_MF_FAT	cytokine activity, hormone activity, growth factor activity, identical protein binding, protein heterodimerization activity, protein dimerization activity, follistatin binding,
KEGG_PATHWAY	Cytokine-cytokine receptor interaction, TGF-beta signaling pathway,
PANTHER_PATHWAY	P00052:TGF-beta signaling pathway,
SP_PIR_KEYWORDS	3d-structure, cleavage on pair of basic residues, complete proteome, disulfide bond, glycoprotein, gonad, growth factor,heterodimer, homodimer, hormone, polymorphism, Secreted, signal,
UP_SEQ_FEATURE	chain:Inhibin beta A chain, disulfide bond, glycosylation site:N-linked (GlcNAc...), helix, sequence conflict, sequence variant, signal peptide, strand, turn,
242657_at	insulin-like growth factor binding protein 4	Related Genes	Homo sapiens
BIOCARTA	Ghrelin,
GOTERM_BP_FAT	skeletal system development, regulation of cell growth, DNA metabolic process, defense response, inflammatory response, cell proliferation, response to wounding, regulation of growth,
GOTERM_CC_FAT	extracellular region, extracellular space, extracellular region part,
GOTERM_MF_FAT	insulin-like growth factor binding, growth factor binding,
REACTOME_PATHWAY	REACT_15380:Diabetes pathways,
SP_PIR_KEYWORDS	3d-structure, complete proteome, direct protein sequencing, disulfide bond, glycoprotein, Growth factor binding, polymorphism,Secreted, signal,
UP_SEQ_FEATURE	chain:Insulin-like growth factor-binding protein 4, disulfide bond, domain:IGFBP N-terminal, domain:Thyroglobulin type-1, glycosylation site:N-linked (GlcNAc...), helix, sequence conflict, sequence variant, signal peptide, strand, turn,
214453_s_at	interferon-induced protein 44	Related Genes	Homo sapiens
GOTERM_BP_FAT	response to virus,
SP_PIR_KEYWORDS	complete proteome, cytoplasm, polymorphism,
UP_SEQ_FEATURE	chain:Interferon-induced protein 44, sequence conflict, sequence variant,
209016_s_at	keratin 7	Related Genes	Homo sapiens
GOTERM_BP_FAT	DNA metabolic process, DNA replication, regulation of translation, cytoskeleton organization, cell cycle, posttranscriptional regulation of gene expression, cell cycle process, cell cycle phase, regulation of cellular protein metabolic process, interphase,
GOTERM_CC_FAT	cytoskeleton, intermediate filament, non-membrane-bounded organelle, intracellular non-membrane-bounded organelle,cytoskeletal part, keratin filament, intermediate filament cytoskeleton,
GOTERM_MF_FAT	structural molecule activity,
SP_PIR_KEYWORDS	acetylation, coiled coil, complete proteome, cytoplasm, direct protein sequencing, host-virus interaction, Intermediate filament,keratin, methylation, phosphoprotein, polymorphism,
UP_SEQ_FEATURE	chain:Keratin, type II cytoskeletal 7, modified residue, region of interest:Coil 1A, region of interest:Coil 1B, region of interest:Coil 2, region of interest:Head, region of interest:Interaction with HPV16 E7, region of interest:Linker 1, region of interest:Linker 12, region of interest:Rod, region of interest:Tail, sequence conflict, sequence variant, site:Stutter,
209244_s_at	kinesin family member 1C	Related Genes	Homo sapiens
GOTERM_BP_FAT	retrograde vesicle-mediated transport, Golgi to ER, microtubule-based process, microtubule-based movement, vesicle-mediated transport, intracellular transport, Golgi vesicle transport,
GOTERM_CC_FAT	endoplasmic reticulum, Golgi apparatus, cytoskeleton, microtubule, microtubule cytoskeleton, non-membrane-bounded organelle,intracellular non-membrane-bounded organelle, cytoskeletal part,
GOTERM_MF_FAT	nucleotide binding, nucleoside binding, purine nucleoside binding, motor activity, microtubule motor activity, ATP binding, purine nucleotide binding, adenyl nucleotide binding, ribonucleotide binding, purine ribonucleotide binding, adenyl ribonucleotide binding,
SP_PIR_KEYWORDS	3d-structure, atp-binding, coiled coil, complete proteome, microtubule, motor protein, nucleotide-binding, phosphoprotein,
UP_SEQ_FEATURE	chain:Kinesin-like protein KIF1C, compositionally biased region:Pro-rich, domain:FHA, domain:Kinesin-motor, modified residue, nucleotide phosphate-binding region:ATP, sequence conflict, strand, turn,
210089_s_at, 210990_s_at	laminin, alpha 4	Related Genes	Homo sapiens
GOTERM_BP_FAT	blood vessel development, vasculature development, cell adhesion, biological adhesion, regulation of cell adhesion, regulation of cell migration, regulation of locomotion, fat cell differentiation, regulation of embryonic development, brown fat cell differentiation,regulation of cell motion,
GOTERM_CC_FAT	extracellular region, proteinaceous extracellular matrix, basement membrane, basal lamina, laminin-1 complex, extracellular matrix, laminin complex, extracellular matrix part, extracellular region part,
GOTERM_MF_FAT	structural molecule activity, extracellular matrix structural constituent,
KEGG_PATHWAY	Focal adhesion, ECM-receptor interaction, Pathways in cancer, Small cell lung cancer,
PANTHER_PATHWAY	P00034:Integrin signalling pathway,
SP_PIR_KEYWORDS	alternative splicing, basement membrane, cell adhesion, cell binding, coiled coil, complete proteome, disulfide bond, extracellular matrix, glycoprotein, heterotrimer, laminin egf-like domain, phosphoprotein, polymorphism, repeat, Secreted, signal,
UP_SEQ_FEATURE	chain:Laminin subunit alpha-4, disulfide bond, domain:Laminin EGF-like 1, domain:Laminin EGF-like 2, domain:Laminin EGF-like 3, domain:Laminin EGF-like 4; truncated, domain:Laminin G-like 1, domain:Laminin G-like 2, domain:Laminin G-like 3, domain:Laminin G-like 4, domain:Laminin G-like 5, glycosylation site:N-linked (GlcNAc...), modified residue, region of interest:Domain II and I, sequence conf…
203007_x_at	lysophospholipase I	Related Genes	Homo sapiens
GOTERM_BP_FAT	fatty acid metabolic process,
GOTERM_CC_FAT	mitochondrion,
GOTERM_MF_FAT	carboxylesterase activity, phospholipase activity, lysophospholipase activity, lipase activity,
KEGG_PATHWAY	Glycerophospholipid metabolism,
REACTOME_PATHWAY	REACT_12508:Metabolism of nitric oxide,
SP_PIR_KEYWORDS	3d-structure, alternative splicing, complete proteome, cytoplasm, fatty acid metabolism, hydrolase, lipid metabolism,polymorphism,
UP_SEQ_FEATURE	active site:Charge relay system, chain:Acyl-protein thioesterase 1, helix, sequence conflict, sequence variant, splice variant, strand, turn,
210092_at	mago-nashi homolog, proliferation-associated (Drosophila)	Related Genes	Homo sapiens
GOTERM_BP_FAT	nuclear-transcribed mRNA catabolic process, nonsense-mediated decay, RNA splicing, via transesterification reactions, RNA splicing, via transesterification reactions with bulged adenosine as nucleophile, nuclear mRNA splicing, via spliceosome, nuclear-transcribed mRNA catabolic process, RNA processing, mRNA processing, RNA catabolic process, mRNA catabolic process, RNA localization, regulation of…
GOTERM_CC_FAT	nucleoplasm, spliceosome, nuclear body, nuclear speck, ribonucleoprotein complex, membrane-enclosed lumen, nuclear lumen,exon-exon junction complex, organelle lumen, nucleoplasm part, intracellular organelle lumen,
GOTERM_MF_FAT	RNA binding,
KEGG_PATHWAY	Spliceosome,
REACTOME_PATHWAY	REACT_125:Processing of Capped Intron-Containing Pre-mRNA, REACT_1788:Transcription, REACT_71:Gene Expression,
SP_PIR_KEYWORDS	3d-structure, acetylation, complete proteome, cytoplasm, mrna processing, mrna splicing, mRNA transport, nonsense-mediated mrna decay, nucleus, rna-binding, Spliceosome, translation regulation, transport,
UP_SEQ_FEATURE	chain:Protein mago nashi homolog, helix, modified residue, mutagenesis site, strand, turn,
213749_at, 232224_at	mannan-binding lectin serine peptidase 1 (C4/C2 activating component of Ra-reactive factor)	Related Genes	Homo sapiens
BIOCARTA	Complement Pathway, Lectin Induced Complement Pathway,
GOTERM_BP_FAT	complement activation, lectin pathway, immune effector process, activation of immune response, acute inflammatory response,activation of plasma proteins involved in acute inflammatory response, regulation of acute inflammatory response, negative regulation of immune system process, positive regulation of immune system process, regulation of immune effector process,negative regulation of immune ef…
GOTERM_CC_FAT	extracellular region, extracellular space, extracellular region part,
GOTERM_MF_FAT	endopeptidase activity, serine-type endopeptidase activity, calcium ion binding, peptidase activity, serine-type peptidase activity,serine hydrolase activity, identical protein binding, protein homodimerization activity, ion binding, cation binding, metal ion binding, protein dimerization activity, calcium-dependent protein binding, peptidase activity, acting on L-amino acid peptides,
KEGG_PATHWAY	Complement and coagulation cascades,
REACTOME_PATHWAY	REACT_6900:Signaling in Immune system,
SP_PIR_KEYWORDS	3d-structure, alternative splicing, autocatalytic cleavage, beta-hydroxyasparagine, calcium, complement activation lectin pathway,complement pathway, complete proteome, direct protein sequencing, disulfide bond, duplication, egf-like domain, glycoprotein,hydrolase, hydroxylation, immune response, innate immunity, liver, metal-binding, polymorphism, Protease, repeat, Secreted,Serine protease, seri…
UP_SEQ_FEATURE	active site:Charge relay system, chain:Mannan-binding lectin serine protease 1, chain:Mannan-binding lectin serine protease 1 heavy chain, chain:Mannan-binding lectin serine protease 1 light chain, disulfide bond, domain:CUB 1, domain:CUB 2, domain:EGF-like; calcium-binding, domain:Peptidase S1, domain:Sushi 1, domain:Sushi 2, glycosylation site:N-linked (GlcNAc...), helix, metal ion-binding site…
225456_at	mediator complex subunit 1	Related Genes	Homo sapiens
BIOCARTA	CARM1 and Regulation of the Estrogen Receptor, Multi-step Regulation of Transcription by Pitx2, Mechanism of Gene Regulation by Peroxisome Proliferators via PPARa(alpha), Role of PPAR-gamma Coactivators in Obesity and Thermogenesis, Control of Gene Expression by Vitamin D Receptor,
GOTERM_BP_FAT	eye development, in utero embryonic development, liver development, placenta development, embryonic placenta development,immune system development, DNA metabolic process, DNA replication, transcription, transcription, DNA-dependent, transcription initiation, regulation of transcription, DNA-dependent, regulation of transcription from RNA polymerase II promoter, transcription from RNA polymerase I…
GOTERM_CC_FAT	nucleoplasm, Srb-mediator complex, membrane-enclosed lumen, nuclear lumen, organelle lumen, nucleoplasm part, intracellular organelle lumen,
GOTERM_MF_FAT	DNA binding, chromatin binding, RNA polymerase II transcription factor activity, transcription cofactor activity, transcription coactivator activity, transcription factor binding, general RNA polymerase II transcription factor activity, RNA polymerase II transcription mediator activity, transcription activator activity, ligand-dependent nuclear receptor transcription coactivator activity,transcri…
REACTOME_PATHWAY	REACT_71:Gene Expression,
SP_PIR_KEYWORDS	3d-structure, acetylation, activator, alternative splicing, complete proteome, direct protein sequencing, dna-binding, nucleus,phosphoprotein, polymorphism, repeat, Transcription, transcription regulation,
UP_SEQ_FEATURE	chain:Mediator of RNA polymerase II transcription subunit 1, compositionally biased region:Lys-rich, compositionally biased region:Ser-rich, helix, modified residue, mutagenesis site, region of interest:Interaction with ESR1, region of interest:Interaction with GATA1, region of interest:Interaction with PPARGC1A and THRA, region of interest:Interaction with the Mediator complex, region of interes…
209179_s_at	membrane bound O-acyltransferase domain containing 7	Related Genes	Homo sapiens
GOTERM_BP_FAT	phospholipid metabolic process, lipid biosynthetic process, phospholipid biosynthetic process, organophosphate metabolic process,
GOTERM_CC_FAT	integral to membrane, intrinsic to membrane,
SP_PIR_KEYWORDS	Acyltransferase, alternative splicing, complete proteome, glycoprotein, membrane, phospholipid biosynthesis, polymorphism,transferase, transmembrane,
UP_SEQ_FEATURE	chain:Lysophospholipid acyltransferase 7, glycosylation site:N-linked (GlcNAc...), sequence conflict, sequence variant, splice variant, transmembrane region,
214270_s_at	microtubule-associated protein, RP/EB family, member 3	Related Genes	Homo sapiens
GOTERM_BP_FAT	M phase of mitotic cell cycle, mitotic cell cycle, M phase, nuclear division, regulation of transcription, DNA-dependent, cell cycle,mitosis, positive regulation of biosynthetic process, positive regulation of macromolecule biosynthetic process, positive regulation of macromolecule metabolic process, positive regulation of gene expression, cell cycle process, cell cycle phase, positive regulation…
GOTERM_CC_FAT	cytoskeleton, microtubule, microtubule cytoskeleton, midbody, non-membrane-bounded organelle, intracellular non-membrane-bounded organelle, cytoskeletal part,
GOTERM_MF_FAT	small GTPase regulator activity, microtubule binding, cytoskeletal protein binding, tubulin binding, GTPase regulator activity,nucleoside-triphosphatase regulator activity,
SP_PIR_KEYWORDS	3d-structure, alternative splicing, cell cycle, cell division, complete proteome, cytoplasm, microtubule, mitosis, phosphoprotein,
UP_SEQ_FEATURE	chain:Microtubule-associated protein RP/EB family member 3, domain:CH, domain:EB1 C-terminal, helix, modified residue, region of interest:APC-binding, region of interest:DCTN1-binding, sequence conflict, splice variant, turn,
213265_at	pepsinogen 5, group I (pepsinogen A)	Related Genes	Homo sapiens
GOTERM_BP_FAT	proteolysis, digestion,
GOTERM_CC_FAT	extracellular region,
GOTERM_MF_FAT	endopeptidase activity, aspartic-type endopeptidase activity, peptidase activity, aspartic-type peptidase activity, peptidase activity, acting on L-amino acid peptides,
SP_PIR_KEYWORDS	3d-structure, aspartic proteinase, Aspartyl protease, complete proteome, digestion, direct protein sequencing, disulfide bond,gastric juice, hydrolase, phosphoprotein, polymorphism, Protease, protein digestion, Secreted, signal, stomach, zymogen,
UP_SEQ_FEATURE	chain:Pepsin A, disulfide bond, helix, modified residue, propeptide:Activation peptide, sequence conflict, sequence variant, signal peptide, strand, turn,
204285_s_at	phorbol-12-myristate-13-acetate-induced protein 1	Related Genes	Homo sapiens
GOTERM_BP_FAT	release of cytochrome c from mitochondria, apoptosis, induction of apoptosis, activation of caspase activity, cell structure disassembly during apoptosis, virus-infected cell apoptosis, mitochondrion organization, cell death, apoptotic mitochondrial changes, response to organic substance, regulation of cell death, positive regulation of cell death, positive regulation of peptidase activity, progr…
GOTERM_CC_FAT	mitochondrion,
KEGG_PATHWAY	p53 signaling pathway,
REACTOME_PATHWAY	REACT_578:Apoptosis,
SP_PIR_KEYWORDS	Apoptosis, complete proteome, mitochondrion,
UP_SEQ_FEATURE	chain:Phorbol-12-myristate-13-acetate-induced protein 1, mutagenesis site, region of interest:Required for mitochondrial location, short sequence motif:BH3,
233547_x_at	phosphodiesterase 1A, calmodulin-dependent	Related Genes	Homo sapiens
GOTERM_CC_FAT	cytosol,
GOTERM_MF_FAT	cyclic-nucleotide phosphodiesterase activity, 3',5'-cyclic-nucleotide phosphodiesterase activity, calmodulin-dependent cyclic-nucleotide phosphodiesterase activity, calmodulin binding, phosphoric diester hydrolase activity,
KEGG_PATHWAY	Purine metabolism, Calcium signaling pathway, Taste transduction,
REACTOME_PATHWAY	REACT_11061:Signalling by NGF, REACT_15295:Opioid Signalling,
SP_PIR_KEYWORDS	3d-structure, alternative splicing, calmodulin-binding, camp, cGMP, complete proteome, hydrolase, metal-binding,
UP_SEQ_FEATURE	active site:Proton donor, chain:Calcium/calmodulin-dependent 3',5'-cyclic nucleotide phosphodiesterase 1A, helix, metal ion-binding site:Divalent metal cation 1, metal ion-binding site:Divalent metal cation 2, region of interest:Calmodulin-binding, region of interest:Catalytic, splice variant, strand, turn,
229553_at	phosphoglucomutase 2-like 1	Related Genes	Homo sapiens
GOTERM_BP_FAT	monosaccharide metabolic process, glucose metabolic process, hexose metabolic process,
GOTERM_MF_FAT	intramolecular transferase activity, intramolecular transferase activity, phosphotransferases, glucose-1,6-bisphosphate synthase activity,
KEGG_PATHWAY	Starch and sucrose metabolism,
PANTHER_PATHWAY	P02723:Adenine and hypoxanthine salvage pathway, P02756:N-acetylglucosamine metabolism, P02757:O-antigen biosynthesis, P02788:Xanthine and guanine salvage pathway,
SP_PIR_KEYWORDS	carbohydrate metabolism, complete proteome, glucose metabolism, Isomerase, phosphoprotein, polymorphism, transferase,
UP_SEQ_FEATURE	active site:Phosphoserine intermediate, chain:Glucose 1,6-bisphosphate synthase, modified residue, sequence conflict, sequence variant,
204436_at	pleckstrin homology domain containing, family O member 2	Related Genes	Homo sapiens
KEGG_PATHWAY	Cytokine-cytokine receptor interaction,
SP_PIR_KEYWORDS	alternative splicing, coiled coil, complete proteome, phosphoprotein, polymorphism,
UP_SEQ_FEATURE	chain:Pleckstrin homology domain-containing family O member 2, compositionally biased region:Pro-rich, domain:PH, modified residue, sequence variant, splice variant,
211730_s_at	polymerase (RNA) II (DNA directed) polypeptide L, 7.6kDa	Related Genes	Homo sapiens
GOTERM_BP_FAT	RNA splicing, via transesterification reactions, RNA splicing, via transesterification reactions with bulged adenosine as nucleophile,nuclear mRNA splicing, via spliceosome, transcription, transcription, DNA-dependent, transcription initiation, RNA elongation,regulation of transcription, DNA-dependent, regulation of transcription from RNA polymerase I promoter, transcription from RNA polymerase I…
GOTERM_CC_FAT	DNA-directed RNA polymerase complex, nucleoplasm, DNA-directed RNA polymerase II, core complex, DNA-directed RNA polymerase II, holoenzyme, RNA polymerase complex, membrane-enclosed lumen, nuclear lumen, organelle lumen, nucleoplasm part, nuclear DNA-directed RNA polymerase complex, intracellular organelle lumen,
GOTERM_MF_FAT	DNA binding, DNA-directed RNA polymerase activity, protein kinase activity, zinc ion binding, nucleotidyltransferase activity, RNA polymerase activity, ion binding, cation binding, metal ion binding, transition metal ion binding,
KEGG_PATHWAY	Purine metabolism, Pyrimidine metabolism, RNA polymerase, Huntington's disease,
PANTHER_PATHWAY	P00055:Transcription regulation by bZIP transcription factor,
REACTOME_PATHWAY	REACT_12472:Regulatory RNA pathways, REACT_125:Processing of Capped Intron-Containing Pre-mRNA, REACT_1675:mRNA Processing, REACT_1788:Transcription, REACT_1892:Elongation arrest and recovery, REACT_216:DNA Repair, REACT_6143:Pausing and recovery of Tat-mediated HIV-1 elongation, REACT_6167:Influenza Infection, REACT_6185:HIV Infection, REACT_6244:Pausing and recovery of HIV-1 elongation, REACT_6…
SP_PIR_KEYWORDS	complete proteome, dna-directed rna polymerase, metal-binding, nucleotidyltransferase, nucleus, Transcription, zinc,
UP_SEQ_FEATURE	chain:DNA-directed RNA polymerases I, II, and III subunit RPABC5, metal ion-binding site:Zinc,
222668_at, 222664_at	potassium channel tetramerisation domain containing 15	Related Genes	Homo sapiens
GOTERM_BP_FAT	ion transport, cation transport, potassium ion transport, monovalent inorganic cation transport, metal ion transport,
GOTERM_CC_FAT	plasma membrane, integral to plasma membrane, voltage-gated potassium channel complex, integral to membrane, intrinsic to membrane, intrinsic to plasma membrane, ion channel complex, cation channel complex, potassium channel complex, plasma membrane part,
GOTERM_MF_FAT	ion channel activity, voltage-gated ion channel activity, voltage-gated potassium channel activity, cation channel activity,potassium channel activity, channel activity, passive transmembrane transporter activity, voltage-gated channel activity, gated channel activity, substrate specific channel activity, voltage-gated cation channel activity, metal ion transmembrane transporter activity,
SP_PIR_KEYWORDS	alternative splicing, complete proteome, phosphoprotein, polymorphism,
UP_SEQ_FEATURE	chain:BTB/POZ domain-containing protein kctd15, domain:BTB, modified residue, sequence variant, splice variant,
214595_at	potassium voltage-gated channel, subfamily G, member 1	Related Genes	Homo sapiens
GOTERM_BP_FAT	ion transport, cation transport, potassium ion transport, monovalent inorganic cation transport, metal ion transport,transmembrane transport,
GOTERM_CC_FAT	plasma membrane, integral to plasma membrane, voltage-gated potassium channel complex, integral to membrane, intrinsic to membrane, intrinsic to plasma membrane, ion channel complex, cation channel complex, potassium channel complex, plasma membrane part,
GOTERM_MF_FAT	ion channel activity, voltage-gated ion channel activity, voltage-gated potassium channel activity, cation channel activity,potassium channel activity, channel activity, passive transmembrane transporter activity, voltage-gated channel activity, gated channel activity, substrate specific channel activity, voltage-gated cation channel activity, potassium ion binding, alkali metal ion binding, ion …
SP_PIR_KEYWORDS	alternative splicing, complete proteome, ion transport, ionic channel, membrane, polymorphism, potassium, potassium channel,potassium transport, transmembrane, transport, voltage-gated channel,
UP_SEQ_FEATURE	chain:Potassium voltage-gated channel subfamily G member 1, compositionally biased region:Poly-Arg, compositionally biased region:Poly-Glu, region of interest:Segment H5 (pore-forming), sequence conflict, sequence variant, short sequence motif:Selectivity filter, splice variant, topological domain:Cytoplasmic, transmembrane region,
228703_at	prolyl 4-hydroxylase, alpha polypeptide III	Related Genes	Homo sapiens
GOTERM_BP_FAT	oxidation reduction,
GOTERM_CC_FAT	endoplasmic reticulum, endoplasmic reticulum lumen, membrane-enclosed lumen, organelle lumen, endoplasmic reticulum part,intracellular organelle lumen,
GOTERM_MF_FAT	procollagen-proline 4-dioxygenase activity, iron ion binding, oxidoreductase activity, acting on single donors with incorporation of molecular oxygen, oxidoreductase activity, acting on single donors with incorporation of molecular oxygen, incorporation of two atoms of oxygen, oxidoreductase activity, acting on paired donors, with incorporation or reduction of molecular oxygen, 2-oxoglutarate as …
KEGG_PATHWAY	Arginine and proline metabolism,
SP_PIR_KEYWORDS	alternative splicing, coiled coil, complete proteome, dioxygenase, endoplasmic reticulum, glycoprotein, iron, metal-binding,oxidoreductase, polymorphism, signal, tpr repeat, vitamin c,
UP_SEQ_FEATURE	binding site:2-oxoglutarate, chain:Prolyl 4-hydroxylase subunit alpha-3, domain:Fe2OG dioxygenase, glycosylation site:N-linked (GlcNAc...), metal ion-binding site:Iron, repeat:TPR, sequence conflict, sequence variant, signal peptide, splice variant,
211013_x_at	promyelocytic leukemia; similar to promyelocytic leukemia protein isoform 1	Related Genes	Homo sapiens
BIOCARTA	Regulation of transcriptional activity by PML,
GOTERM_BP_FAT	protein import into nucleus, translocation, cell cycle checkpoint, DNA damage checkpoint, regulation of cell growth, response to hypoxia, positive regulation of defense response to virus by host, immune system development, regulation of immune effector process, regulation of response to biotic stimulus, DNA metabolic process, DNA repair, transcription, regulation of translation,protein complex as…
GOTERM_CC_FAT	cell fraction, insoluble fraction, nuclear envelope, nucleoplasm, nucleolus, endomembrane system, nuclear matrix, nuclear body,PML body, organelle membrane, nuclear membrane, organelle envelope, membrane-enclosed lumen, envelope, nuclear lumen,nuclear periphery, non-membrane-bounded organelle, intracellular non-membrane-bounded organelle, organelle lumen,nucleoplasm part, intracellular organelle …
GOTERM_MF_FAT	DNA binding, transcription cofactor activity, transcription coactivator activity, transcription factor binding, zinc ion binding,transcription activator activity, transcription repressor activity, enzyme binding, transcription regulator activity, ubiquitin protein ligase binding, small conjugating protein binding, SUMO binding, identical protein binding, protein homodimerization activity, ion bin…
KEGG_PATHWAY	Ubiquitin mediated proteolysis, Pathways in cancer, Acute myeloid leukemia,
PANTHER_PATHWAY	P00059:p53 pathway, P04396:Vitamin D metabolism and pathway,
SP_PIR_KEYWORDS	3d-structure, activator, alternative splicing, chromosomal rearrangement, coiled coil, complete proteome, cytoplasm, DNA binding, dna-binding, host-virus interaction, isopeptide bond, metal-binding, nucleus, phosphoprotein, polymorphism, Proto-oncogene, repeat, Transcription, transcription regulation, ubl conjugation, zinc, zinc-finger,
UP_SEQ_FEATURE	chain:Probable transcription factor PML, compositionally biased region:Pro-rich, cross-link:Glycyl lysine isopeptide (Lys-Gly) (interchain with G-Cter in SUMO), metal ion-binding site:Zinc 1, metal ion-binding site:Zinc 2, modified residue, mutagenesis site, region of interest:Nuclear localization signal, sequence conflict, sequence variant, site:Breakpoint for translocation to form PML- RARA onc…
235615_at	protein geranylgeranyltransferase type I, beta subunit	Related Genes	Homo sapiens
GOTERM_BP_FAT	protein amino acid lipidation, positive regulation of cell proliferation, negative regulation of biosynthetic process, response to organic substance, negative regulation of macromolecule biosynthetic process, negative regulation of macromolecule metabolic process, protein prenylation, protein geranylgeranylation, protein amino acid prenylation, protein amino acid geranylgeranylation,response to c…
GOTERM_CC_FAT	CAAX-protein geranylgeranyltransferase complex,
GOTERM_MF_FAT	prenyltransferase activity, protein geranylgeranyltransferase activity, CAAX-protein geranylgeranyltransferase activity, drug binding, zinc ion binding, lipid binding, protein prenyltransferase activity, transferase activity, transferring alkyl or aryl (other than methyl) groups, isoprenoid binding, peptide binding, ion binding, cation binding, metal ion binding, transition metal ion binding,
SP_PIR_KEYWORDS	alternative splicing, complete proteome, metal-binding, polymorphism, prenyltransferase, repeat, transferase, zinc,
UP_SEQ_FEATURE	chain:Geranylgeranyl transferase type-1 subunit beta, metal ion-binding site:Zinc, repeat:PFTB 1, repeat:PFTB 2, repeat:PFTB 3, repeat:PFTB 4, sequence conflict, sequence variant, splice variant,
204945_at	protein tyrosine phosphatase, receptor type, N	Related Genes	Homo sapiens
GOTERM_BP_FAT	protein amino acid dephosphorylation, phosphorus metabolic process, phosphate metabolic process, response to endogenous stimulus, response to hormone stimulus, response to carbohydrate stimulus, response to hexose stimulus, response to glucose stimulus, response to organic substance, dephosphorylation, cytokine-mediated signaling pathway, response to insulin stimulus,response to monosaccharide st…
GOTERM_CC_FAT	cell fraction, membrane fraction, insoluble fraction, plasma membrane, integral to plasma membrane, integral to membrane,intrinsic to membrane, intrinsic to plasma membrane, plasma membrane part,
GOTERM_MF_FAT	phosphoprotein phosphatase activity, protein tyrosine phosphatase activity, phosphatase activity, transmembrane receptor protein phosphatase activity, enzyme binding, GTPase binding,
KEGG_PATHWAY	Type I diabetes mellitus,
SP_PIR_KEYWORDS	3d-structure, complete proteome, glycoprotein, hydrolase, membrane, phosphoprotein, phosphoric monoester hydrolase,polymorphism, receptor, signal, transmembrane, transmembrane protein, tyrosine-specific phosphatase,
UP_SEQ_FEATURE	active site:Phosphocysteine intermediate, chain:Receptor-type tyrosine-protein phosphatase-like N, domain:Tyrosine-protein phosphatase, glycosylation site:N-linked (GlcNAc...), helix, sequence variant, signal peptide, site:Cleavage, strand, topological domain:Cytoplasmic, topological domain:Extracellular, transmembrane region, turn,
224578_at	regulator of chromosome condensation 2	Related Genes	Homo sapiens
GOTERM_BP_FAT	M phase of mitotic cell cycle, mitotic cell cycle, M phase, nuclear division, cell cycle, mitosis, cell cycle process, cell cycle phase,organelle fission, cell division,
GOTERM_CC_FAT	chromosome, centromeric region, chromosome, nucleolus, spindle, cytoskeleton, microtubule, microtubule cytoskeleton,membrane-enclosed lumen, nuclear lumen, non-membrane-bounded organelle, intracellular non-membrane-bounded organelle,organelle lumen, chromosomal part, cytoskeletal part, intracellular organelle lumen,
REACTOME_PATHWAY	REACT_152:Cell Cycle, Mitotic,
SP_PIR_KEYWORDS	acetylation, cell cycle, cell division, centromere, complete proteome, cytoplasm, cytoskeleton, microtubule, mitosis, nucleus,phosphoprotein, repeat,
UP_SEQ_FEATURE	chain:Protein RCC2, modified residue, repeat:RCC1 1, repeat:RCC1 2, repeat:RCC1 3, repeat:RCC1 4, repeat:RCC1 5, repeat:RCC1 6, repeat:RCC1 7, sequence conflict,
212647_at	related RAS viral (r-ras) oncogene homolog	Related Genes	Homo sapiens
BBID	65.Integrin_affinity_modulation,
GOTERM_BP_FAT	intracellular signaling cascade, small GTPase mediated signal transduction, Ras protein signal transduction, regulation of cell migration, negative regulation of cell migration, regulation of locomotion, negative regulation of locomotion, regulation of cell motion, negative regulation of cell motion,
GOTERM_CC_FAT	plasma membrane, internal side of plasma membrane, plasma membrane part,
GOTERM_MF_FAT	nucleotide binding, GTPase activity, GTP binding, purine nucleotide binding, guanyl nucleotide binding, ribonucleotide binding,purine ribonucleotide binding, guanyl ribonucleotide binding,
KEGG_PATHWAY	MAPK signaling pathway, Tight junction, Regulation of actin cytoskeleton,
PANTHER_PATHWAY	P00005:Angiogenesis, P00010:B cell activation, P00018:EGF receptor signaling pathway, P00021:FGF signaling pathway, P00031:Inflammation mediated by chemokine and cytokine signaling pathway, P00034:Integrin signalling pathway, P00036:Interleukin signaling pathway, P00047:PDGF signaling pathway, P00048:PI3 kinase pathway, P00052:TGF-beta signaling pathway, P00053:T cell activation, P00056:VEGF sign…
SP_PIR_KEYWORDS	3d-structure, cell membrane, complete proteome, direct protein sequencing, GTP binding, gtp-binding, lipoprotein, membrane,membrane protein, methylated carboxyl end, methylation, nucleotide binding, nucleotide-binding, P-loop, prenylated cysteine,prenylation, transforming protein,
UP_SEQ_FEATURE	chain:Ras-related protein R-Ras, helix, lipid moiety-binding region:S-geranylgeranyl cysteine, modified residue, nucleotide phosphate-binding region:GTP, propeptide:Removed in mature form, short sequence motif:Effector region, strand, turn,
203344_s_at	retinoblastoma binding protein 8	Related Genes	Homo sapiens
BIOCARTA	ATM Signaling Pathway,
GOTERM_BP_FAT	cell cycle checkpoint, G1/S transition of mitotic cell cycle, mitotic cell cycle, in utero embryonic development, blastocyst development, blastocyst hatching, DNA metabolic process, DNA repair, regulation of transcription, DNA-dependent, regulation of transcription from RNA polymerase II promoter, response to DNA damage stimulus, cell cycle, embryonic development ending in birth or egg hatching, …
SP_PIR_KEYWORDS	coiled coil, complete proteome, nucleus, phosphoprotein, polymorphism, ubl conjugation,
UP_SEQ_FEATURE	chain:Retinoblastoma-binding protein 8, compositionally biased region:Poly-Glu, modified residue, mutagenesis site, region of interest:CTBP-binding motif, sequence conflict, sequence variant,
209496_at	retinoic acid receptor responder (tazarotene induced) 2	Related Genes	Homo sapiens
GOTERM_BP_FAT	retinoid metabolic process, isoprenoid metabolic process, terpenoid metabolic process, diterpenoid metabolic process, secondary metabolic process, fat cell differentiation, brown fat cell differentiation,
GOTERM_CC_FAT	extracellular region,
SP_PIR_KEYWORDS	complete proteome, receptor, Secreted, signal,
UP_SEQ_FEATURE	chain:Retinoic acid receptor responder protein 2, signal peptide,
210106_at	retinol dehydrogenase 5 (11-cis/9-cis)	Related Genes	Homo sapiens
GOTERM_BP_FAT	sensory perception, visual perception, neurological system process, cognition, sensory perception of light stimulus, oxidation reduction,
GOTERM_CC_FAT	endoplasmic reticulum, endoplasmic reticulum lumen, extrinsic to membrane, membrane-enclosed lumen, organelle lumen,endoplasmic reticulum part, intracellular organelle lumen,
GOTERM_MF_FAT	retinol dehydrogenase activity,
KEGG_PATHWAY	Retinol metabolism,
SP_PIR_KEYWORDS	complete proteome, disease mutation, membrane, nad, oxidoreductase, polymorphism, sensory transduction, vision,
UP_SEQ_FEATURE	active site:Proton acceptor, binding site:Substrate, chain:11-cis retinol dehydrogenase, nucleotide phosphate-binding region:NADP, sequence conflict, sequence variant,
228497_at	solute carrier family 22, member 15	Related Genes	Homo sapiens
GOTERM_BP_FAT	ion transport, transmembrane transport,
GOTERM_CC_FAT	integral to membrane, intrinsic to membrane,
SP_PIR_KEYWORDS	alternative splicing, complete proteome, glycoprotein, ion transport, membrane, polymorphism, transmembrane, transport,
UP_SEQ_FEATURE	chain:Solute carrier family 22 member 15, compositionally biased region:Poly-Glu, glycosylation site:N-linked (GlcNAc...), sequence variant, splice variant, transmembrane region,
224959_at	solute carrier family 26 (sulfate transporter), member 2	Related Genes	Homo sapiens
GOTERM_BP_FAT	skeletal system development, ossification, ion transport, anion transport, sulfate transport, inorganic anion transport,transmembrane transport, bone development,
GOTERM_CC_FAT	cell fraction, membrane fraction, insoluble fraction, plasma membrane, integral to plasma membrane, integral to membrane,intrinsic to membrane, intrinsic to plasma membrane, plasma membrane part,
GOTERM_MF_FAT	secondary active sulfate transmembrane transporter activity, anion transmembrane transporter activity, inorganic anion transmembrane transporter activity, sulfate transmembrane transporter activity,
SP_PIR_KEYWORDS	complete proteome, disease mutation, dwarfism, glycoprotein, membrane, phosphoprotein, polymorphism, transmembrane,transport,
UP_SEQ_FEATURE	chain:Sulfate transporter, domain:STAS, glycosylation site:N-linked (GlcNAc...), modified residue, sequence conflict, sequence variant, topological domain:Cytoplasmic, topological domain:Extracellular, transmembrane region,
203971_at	solute carrier family 31 (copper transporters), member 1	Related Genes	Homo sapiens
GOTERM_BP_FAT	transition metal ion transport, ion transport, cation transport, copper ion transport, metal ion transport,
GOTERM_CC_FAT	plasma membrane, integral to plasma membrane, integral to membrane, intrinsic to membrane, intrinsic to plasma membrane,plasma membrane part,
GOTERM_MF_FAT	copper ion transmembrane transporter activity, copper ion binding, di-, tri-valent inorganic cation transmembrane transporter activity, inorganic cation transmembrane transporter activity, ion binding, cation binding, metal ion binding, metal ion transmembrane transporter activity, transition metal ion binding, transition metal ion transmembrane transporter activity,
SP_PIR_KEYWORDS	complete proteome, copper, copper transport, glycoprotein, ion transport, membrane, polymorphism, transmembrane, transport,
UP_SEQ_FEATURE	chain:High affinity copper uptake protein 1, glycosylation site:N-linked (GlcNAc...), glycosylation site:O-linked (GalNAc...), sequence conflict, sequence variant, topological domain:Cytoplasmic, topological domain:Extracellular, transmembrane region,
209420_s_at	sphingomyelin phosphodiesterase 1, acid lysosomal	Related Genes	Homo sapiens
BIOCARTA	Ceramide Signaling Pathway,
GOTERM_BP_FAT	membrane lipid metabolic process, phospholipid metabolic process, sphingolipid metabolic process, ceramide metabolic process,sphingomyelin metabolic process, sphingomyelin catabolic process, lipid biosynthetic process, phospholipid catabolic process,response to organic substance, regulation of cell death, positive regulation of cell death, response to organic cyclic substance,response to tropane,…
GOTERM_CC_FAT	lytic vacuole, extracellular region, extracellular space, lysosome, vacuole, cytoplasmic membrane-bounded vesicle, secretory granule, cytoplasmic vesicle, vesicle, membrane-bounded vesicle, lamellar body, extracellular region part,
GOTERM_MF_FAT	phospholipase activity, sphingomyelin phosphodiesterase activity, phosphoric diester hydrolase activity, lipase activity,
KEGG_PATHWAY	Sphingolipid metabolism, Lysosome,
SP_PIR_KEYWORDS	acetylated amino end, alternative splicing, complete proteome, direct protein sequencing, disease mutation, disulfide bond,glycoprotein, glycosidase, hydrolase, lysosome, metalloprotein, neurodegeneration, niemann-pick disease, phosphoric diester hydrolase, signal,
UP_SEQ_FEATURE	chain:Sphingomyelin phosphodiesterase, disulfide bond, domain:Saposin B-type, glycosylation site:N-linked (GlcNAc...), sequence conflict, sequence variant, signal peptide, splice variant,
212321_at	sphingosine-1-phosphate lyase 1	Related Genes	Homo sapiens
GOTERM_BP_FAT	skeletal system development, blood vessel development, vasculogenesis, urogenital system development, ameboidal cell migration, kidney development, vasculature development, immune system development, membrane lipid metabolic process,sphingolipid metabolic process, ceramide metabolic process, apoptosis, cell motion, cell surface receptor linked signal transduction, enzyme linked receptor protein s…
GOTERM_CC_FAT	endoplasmic reticulum, endoplasmic reticulum membrane, endomembrane system, integral to membrane, integral to endoplasmic reticulum membrane, organelle membrane, intrinsic to membrane, intrinsic to endoplasmic reticulum membrane, intrinsic to organelle membrane, integral to organelle membrane, nuclear envelope-endoplasmic reticulum network, endoplasmic reticulum part,
GOTERM_MF_FAT	sphinganine-1-phosphate aldolase activity, carboxy-lyase activity, aldehyde-lyase activity, vitamin binding, pyridoxal phosphate binding, cofactor binding, vitamin B6 binding,
KEGG_PATHWAY	Sphingolipid metabolism,
SP_PIR_KEYWORDS	acetylation, Apoptosis, complete proteome, endoplasmic reticulum, lipid metabolism, lyase, membrane, nitration, phosphoprotein,polymorphism, pyridoxal phosphate, Signal-anchor, transmembrane,
UP_SEQ_FEATURE	chain:Sphingosine-1-phosphate lyase 1, modified residue, mutagenesis site, sequence conflict, sequence variant, topological domain:Cytoplasmic, topological domain:Lumenal, transmembrane region,
205475_at	stimulator of chondrogenesis 1	Related Genes	Homo sapiens
GOTERM_CC_FAT	extracellular region, extracellular space, extracellular region part,
SP_PIR_KEYWORDS	complete proteome, direct protein sequencing, glycoprotein, polymorphism, Secreted, signal,
UP_SEQ_FEATURE	chain:Scrapie-responsive protein 1, glycosylation site:N-linked (GlcNAc...), sequence variant, signal peptide,
241473_at	sulfatase 1	Related Genes	Homo sapiens
GOTERM_BP_FAT	proteoglycan metabolic process, sulfur metabolic process, apoptosis, cell death, glycoprotein metabolic process, programmed cell death, death, heparan sulfate proteoglycan metabolic process,
GOTERM_CC_FAT	extracellular region, extracellular space, endoplasmic reticulum, Golgi apparatus, Golgi stack, cell surface, extracellular region part, Golgi apparatus part,
GOTERM_MF_FAT	arylsulfatase activity, calcium ion binding, sulfuric ester hydrolase activity, ion binding, cation binding, metal ion binding,
SP_PIR_KEYWORDS	Apoptosis, calcium, complete proteome, endoplasmic reticulum, glycoprotein, golgi apparatus, hydrolase, metal-binding, signal,
UP_SEQ_FEATURE	chain:Extracellular sulfatase Sulf-1, glycosylation site:N-linked (GlcNAc...), metal ion-binding site:Calcium, metal ion-binding site:Calcium; via 3-oxoalanine, modified residue, mutagenesis site, sequence conflict, signal peptide,
225399_at	tRNA splicing endonuclease 15 homolog (S. cerevisiae)	Related Genes	Homo sapiens
GOTERM_BP_FAT	RNA processing, mRNA processing, tRNA metabolic process, tRNA processing, mRNA metabolic process, ncRNA processing, ncRNA metabolic process,
GOTERM_CC_FAT	nucleolus, membrane-enclosed lumen, nuclear lumen, non-membrane-bounded organelle, intracellular non-membrane-bounded organelle, organelle lumen, intracellular organelle lumen,
GOTERM_MF_FAT	nuclease activity, endonuclease activity,
SP_PIR_KEYWORDS	3d-structure, complete proteome, direct protein sequencing, Endonuclease, mrna processing, nucleus, polymorphism, trna processing,
UP_SEQ_FEATURE	chain:tRNA-splicing endonuclease subunit SEN15, helix, sequence variant, strand, turn,
202080_s_at	trafficking protein, kinesin binding 1	Related Genes	Homo sapiens
GOTERM_BP_FAT	regulation of transcription, DNA-dependent, regulation of transcription from RNA polymerase II promoter, protein amino acid glycosylation, protein amino acid O-linked glycosylation, protein targeting, intracellular protein transport, protein localization,glycoprotein metabolic process, glycoprotein biosynthetic process, protein transport, cellular protein localization, biopolymer glycosylation, e…
GOTERM_CC_FAT	mitochondrion,
GOTERM_MF_FAT	GABA receptor binding,
SP_PIR_KEYWORDS	alternative splicing, coiled coil, complete proteome, glycoprotein, nucleus,
UP_SEQ_FEATURE	chain:Trafficking kinesin-binding protein 1, compositionally biased region:Poly-Ser, domain:HAP1 N-terminal, splice variant,
216241_s_at	transcription elongation factor A (SII), 1 pseudogene 2; transcription elongation factor A (SII), 1	Related Genes	Homo sapiens
GOTERM_BP_FAT	immune system development, transcription, transcription, DNA-dependent, RNA elongation, regulation of transcription, DNA-dependent, regulation of transcription from RNA polymerase II promoter, transcription from RNA polymerase II promoter, positive regulation of biosynthetic process, positive regulation of macromolecule biosynthetic process, positive regulation of macromolecule metabolic process,…
GOTERM_CC_FAT	nucleoplasm, membrane-enclosed lumen, nuclear lumen, organelle lumen, intracellular organelle lumen,
GOTERM_MF_FAT	DNA binding, RNA polymerase II transcription factor activity, transcription elongation regulator activity, translation elongation factor activity, translation factor activity, nucleic acid binding, zinc ion binding, general RNA polymerase II transcription factor activity, transcription regulator activity, ion binding, cation binding, metal ion binding, transition metal ion binding,
REACTOME_PATHWAY	REACT_1788:Transcription, REACT_1892:Elongation arrest and recovery, REACT_216:DNA Repair, REACT_6143:Pausing and recovery of Tat-mediated HIV-1 elongation, REACT_6185:HIV Infection, REACT_6244:Pausing and recovery of HIV-1 elongation, REACT_6259:HIV-1 elongation arrest and recovery, REACT_6344:Tat-mediated HIV-1 elongation arrest and recovery , REACT_71:Gene Expression, REACT_769:Pausing and rec…
SP_PIR_KEYWORDS	3d-structure, acetylation, alternative splicing, chromosomal rearrangement, complete proteome, direct protein sequencing, DNA binding, dna-binding, metal-binding, nucleus, phosphoprotein, Transcription, transcription factor, transcription regulation, zinc,zinc-finger,
UP_SEQ_FEATURE	chain:Transcription elongation factor A protein 1, domain:TFIIS central, domain:TFIIS N-terminal, modified residue, sequence conflict, splice variant, strand, zinc finger region:TFIIS-type,
209152_s_at	transcription factor 3 (E2A immunoglobulin enhancer binding factors E12/E47)	Related Genes	Homo sapiens
BBID	78.B_Cell_Development, 79.B_cell_Activation,
GOTERM_BP_FAT	G1 phase of mitotic cell cycle, mitotic cell cycle, cell activation, B cell lineage commitment, immune system development,leukocyte differentiation, positive regulation of immune system process, regulation of leukocyte activation, positive regulation of leukocyte activation, transcription, regulation of transcription, DNA-dependent, regulation of transcription from RNA polymerase II promoter, cel…
GOTERM_CC_FAT	nucleoplasm, transcription factor complex, membrane-enclosed lumen, nuclear lumen, organelle lumen, nucleoplasm part,intracellular organelle lumen,
GOTERM_MF_FAT	DNA binding, transcription factor activity, transcription factor binding, promoter binding, transcription activator activity,transcription regulator activity, identical protein binding, protein homodimerization activity, bHLH transcription factor binding,sequence-specific DNA binding, protein heterodimerization activity, protein dimerization activity, vitamin D response element binding,
SP_PIR_KEYWORDS	3d-structure, acute lymphoblastic leukemia, alternative splicing, chromosomal rearrangement, complete proteome, DNA binding,dna-binding, nucleus, phosphoprotein, polymorphism, Proto-oncogene, Transcription, transcription factor, transcription regulation,
UP_SEQ_FEATURE	chain:Transcription factor E2-alpha, DNA-binding region:Basic motif, domain:Helix-loop-helix motif, domain:Leucine-zipper, helix, modified residue, mutagenesis site, sequence conflict, sequence variant, short sequence motif:Nuclear localization signal, site:Breakpoint for translocation to form TCF3-PBX1 oncogene, splice variant,
213338_at	transmembrane protein 158	Related Genes	Homo sapiens
GOTERM_CC_FAT	integral to membrane, intrinsic to membrane,
SP_PIR_KEYWORDS	alternative splicing, complete proteome, glycoprotein, membrane, signal, transmembrane,
UP_SEQ_FEATURE	chain:Transmembrane protein 158, compositionally biased region:Ala-rich, compositionally biased region:Poly-Ala, glycosylation site:N-linked (GlcNAc...), sequence conflict, signal peptide, splice variant, transmembrane region,
218184_at	tubby like protein 4	Related Genes	Homo sapiens
GOTERM_BP_FAT	regulation of transcription, DNA-dependent, proteolysis, ubiquitin cycle, intracellular signaling cascade, response to nutrient,macromolecule catabolic process, response to extracellular stimulus, modification-dependent protein catabolic process, protein catabolic process, response to nutrient levels, modification-dependent macromolecule catabolic process, cellular protein catabolic process, cell…
GOTERM_MF_FAT	DNA binding, transcription factor activity, transcription regulator activity,
SP_PIR_KEYWORDS	alternative splicing, complete proteome, cytoplasm, polymorphism, repeat, ubl conjugation pathway, wd repeat,
UP_SEQ_FEATURE	chain:Tubby-related protein 4, domain:SOCS box, region of interest:TUB, repeat:WD 1, repeat:WD 2, repeat:WD 3, sequence conflict, sequence variant, splice variant,
206025_s_at, 206026_s_at	tumor necrosis factor, alpha-induced protein 6	Related Genes	Homo sapiens
GOTERM_BP_FAT	defense response, inflammatory response, cell adhesion, cell-cell signaling, response to wounding, biological adhesion,
GOTERM_MF_FAT	pattern binding, glycosaminoglycan binding, hyaluronic acid binding, carbohydrate binding, polysaccharide binding,
SP_PIR_KEYWORDS	3d-structure, cell adhesion, complete proteome, direct protein sequencing, disulfide bond, glycoprotein, phosphoprotein,polymorphism, signal,
UP_SEQ_FEATURE	chain:Tumor necrosis factor-inducible gene 6 protein, disulfide bond, domain:CUB, domain:Link, glycosylation site:N-linked (GlcNAc...), helix, modified residue, sequence variant, signal peptide, strand,
226035_at	ubiquitin specific peptidase 31	Related Genes	Homo sapiens
GOTERM_BP_FAT	proteolysis, ubiquitin-dependent protein catabolic process, macromolecule catabolic process, modification-dependent protein catabolic process, protein catabolic process, modification-dependent macromolecule catabolic process, cellular protein catabolic process, cellular macromolecule catabolic process, proteolysis involved in cellular protein catabolic process,
GOTERM_MF_FAT	ubiquitin thiolesterase activity, peptidase activity, cysteine-type peptidase activity, thiolester hydrolase activity, peptidase activity, acting on L-amino acid peptides,
SP_PIR_KEYWORDS	alternative splicing, complete proteome, hydrolase, phosphoprotein, polymorphism, Protease, thiol protease, ubl conjugation pathway,
UP_SEQ_FEATURE	chain:Ubiquitin carboxyl-terminal hydrolase 31, compositionally biased region:Pro-rich, compositionally biased region:Ser-rich, modified residue, sequence conflict, sequence variant, splice variant,
226899_at, 213100_at	unc-5 homolog B (C. elegans)	Related Genes	Homo sapiens
GOTERM_BP_FAT	cell morphogenesis, cell morphogenesis involved in differentiation, apoptosis, cell motion, axonogenesis, axon guidance, cell death, programmed cell death, death, cell projection organization, neuron differentiation, neuron projection development, cellular component morphogenesis, cell part morphogenesis, neuron development, cell morphogenesis involved in neuron differentiation,neuron projection …
GOTERM_CC_FAT	integral to membrane, intrinsic to membrane,
GOTERM_MF_FAT	netrin receptor activity,
KEGG_PATHWAY	Axon guidance,
PANTHER_PATHWAY	P00009:Axon guidance mediated by netrin,
SP_PIR_KEYWORDS	alternative splicing, Apoptosis, complete proteome, developmental protein, disulfide bond, glycoprotein, Immunoglobulin domain,membrane, phosphoprotein, polymorphism, receptor, repeat, signal, transmembrane,
UP_SEQ_FEATURE	chain:Netrin receptor UNC5B, disulfide bond, domain:Death, domain:Ig-like, domain:Ig-like C2-type, domain:TSP type-1 1, domain:TSP type-1 2, domain:ZU5, glycosylation site:N-linked (GlcNAc...), mutagenesis site, region of interest:Interaction with DCC, sequence conflict, sequence variant, signal peptide, site:Cleavage; by caspase-3, splice variant, topological domain:Cytoplasmic, topological doma…
242957_at	von Willebrand factor C and EGF domains	Related Genes	Homo sapiens
GOTERM_CC_FAT	extracellular region,
GOTERM_MF_FAT	calcium ion binding, ion binding, cation binding, metal ion binding,
SP_PIR_KEYWORDS	alternative splicing, calcium, complete proteome, disulfide bond, egf-like domain, glycoprotein, polymorphism, repeat, Secreted,signal,
UP_SEQ_FEATURE	chain:von Willebrand factor C and EGF domain- containing protein, compositionally biased region:Poly-Leu, compositionally biased region:Pro-rich, disulfide bond, domain:EGF-like 1, domain:EGF-like 2; calcium-binding, domain:EGF-like 3; calcium-binding, domain:EGF-like 4; calcium-binding, domain:VWFC 1, domain:VWFC 2, domain:VWFC 3, domain:VWFC 4, domain:VWFC 5, domain:VWFC 6, glycosylation site:N…
219595_at	zinc finger protein 26	Related Genes	Homo sapiens
GOTERM_BP_FAT	transcription, regulation of transcription, DNA-dependent, regulation of transcription, regulation of RNA metabolic process,
GOTERM_MF_FAT	DNA binding, zinc ion binding, ion binding, cation binding, metal ion binding, transition metal ion binding,
SP_PIR_KEYWORDS	complete proteome, DNA binding, dna-binding, metal-binding, nucleus, repeat, Transcription, transcription regulation, zinc, zinc finger, zinc-finger,
UP_SEQ_FEATURE	chain:Zinc finger protein 26, domain:KRAB, zinc finger region:C2H2-type 1, zinc finger region:C2H2-type 10, zinc finger region:C2H2-type 11, zinc finger region:C2H2-type 12, zinc finger region:C2H2-type 13, zinc finger region:C2H2-type 2, zinc finger region:C2H2-type 3, zinc finger region:C2H2-type 4, zinc finger region:C2H2-type 5, zinc finger region:C2H2-type 6, zinc finger region:C2H2-type 7, …
213658_at	zinc finger protein 710	Related Genes	Homo sapiens
GOTERM_BP_FAT	transcription, regulation of transcription,
GOTERM_MF_FAT	DNA binding, zinc ion binding, ion binding, cation binding, metal ion binding, transition metal ion binding,
SP_PIR_KEYWORDS	complete proteome, dna-binding, metal-binding, nucleus, repeat, Transcription, transcription regulation, zinc, zinc-finger,
UP_SEQ_FEATURE	chain:Zinc finger protein 710, compositionally biased region:Poly-Glu, compositionally biased region:Pro-rich, sequence conflict, zinc finger region:C2H2-type 1, zinc finger region:C2H2-type 10, zinc finger region:C2H2-type 11, zinc finger region:C2H2-type 2, zinc finger region:C2H2-type 3, zinc finger region:C2H2-type 4, zinc finger region:C2H2-type 5, zinc finger region:C2H2-type 6, zinc finger…
235109_at	zinc finger, BED-type containing 3	Related Genes	Homo sapiens
GOTERM_MF_FAT	DNA binding, zinc ion binding, ion binding, cation binding, metal ion binding, transition metal ion binding,
SP_PIR_KEYWORDS	complete proteome, metal-binding, phosphoprotein, zinc, zinc-finger,
UP_SEQ_FEATURE	chain:Zinc finger BED domain-containing protein 3, compositionally biased region:Arg-rich, modified residue, zinc finger region:BED-type,
203651_at	zinc finger, FYVE domain containing 16	Related Genes	Homo sapiens
GOTERM_BP_FAT	protein targeting, protein targeting to lysosome, protein targeting to vacuole, intracellular protein transport, vacuolar transport,lysosomal transport, cell surface receptor linked signal transduction, enzyme linked receptor protein signaling pathway,transmembrane receptor protein serine/threonine kinase signaling pathway, protein localization, protein transport, vesicle organization, vesicle-me…
GOTERM_CC_FAT	endosome, early endosome, endosome membrane, extrinsic to membrane, organelle membrane, early endosome membrane,endosomal part,
GOTERM_MF_FAT	phospholipid binding, phosphatidylinositol binding, zinc ion binding, lipid binding, protein transporter activity, phosphoinositide binding, ion binding, cation binding, metal ion binding, transition metal ion binding,
KEGG_PATHWAY	TGF-beta signaling pathway,
REACTOME_PATHWAY	REACT_12034:Signaling by BMP,
SP_PIR_KEYWORDS	alternative splicing, complete proteome, cytoplasm, endosome, membrane, metal-binding, phosphoprotein, polymorphism, zinc,zinc-finger,
UP_SEQ_FEATURE	chain:Zinc finger FYVE domain-containing protein 16, modified residue, mutagenesis site, sequence conflict, sequence variant, splice variant, zinc finger region:FYVE-type,
226208_at	zinc finger, SWIM-type containing 6	Related Genes	Homo sapiens
GOTERM_MF_FAT	zinc ion binding, ion binding, cation binding, metal ion binding, transition metal ion binding,
SP_PIR_KEYWORDS	complete proteome, metal-binding, zinc, zinc-finger,
UP_SEQ_FEATURE	chain:Zinc finger SWIM domain-containing protein 6, compositionally biased region:Ala-rich, compositionally biased region:Gly-rich, compositionally biased region:Poly-Ser, zinc finger region:SWIM-type,
