# Supplementary material for: The gene expression profiles of induced pluripotent stem cells from individuals with childhood cerebral adrenoleukodystrophy are consistent with proposed mechanisms of pathogenesis
Source: Stem Cell Res Ther. 2012 Oct 4;3(5):39. doi: 10.1186/scrt130 (PMC3580430; doi:10.1186/scrt130)
Supplement: Additional file 9 — Differential gene expression between childhood cerebral adrenoleukodystrophy (CCALD) patient and healthy donor control iPSCs. A complete list of differentially expressed genes (DEGs) between CCALD patient and healthy donor control induced pluripotent stem cells (iPSCs) is provided. [file scrt130-S9.XLSX]

## Sheet: Additional_File_9
Additional File 9. Differential gene expression between CCALD patient and healthy donor control iPSCs.
Probe ID	Chr	Entrez GeneID	Gene Symbol	Control1 iPS1	Control1 iPS2	Control1 iPS3	Control1 iPS4	Control2 iPS1	Control2 iPS2	Control2 iPS3	Control2 iPS4	Control3 iPS1	CCALD1 iPS1	CCALD1 iPS2	CCALD1 iPS3	CCALD1 iPS4	CCALD2 iPS1	Geometric Mean Control iPSC Expression Score	Geometric Mean CCALD iPSC Expression Score	Fold Change (CCALD/Control)	FDR
201110_s_at	chr15q15	7057	THBS1	6.29645	7.89161	6.04915	5.15209	5.54961	5.83114	6.94213	6.8604	8.7962	8.43336	8.92512	8.86686	8.8275	9.30088	133.925	476.739	3.55974	0.0780041
202221_s_at	chr22q13.2	2033	EP300	6.10076	5.61647	6.82219	5.79298	6.76378	6.49217	6.65204	7.38176	7.09625	7.43744	7.58558	7.68105	7.96606	8.3359	98.795	228.761	2.31551	0.0780739
219599_at	chr12q13.13	1975	EIF4B	6.09146	7.73089	7.05805	6.70676	6.86376	7.03257	6.51697	7.33017	6.26999	8.06472	8.13326	8.04032	7.86688	7.80369	121.71	253.728	2.08469	0.0133233
211074_at	chr11q13.3-q14.1	2348	FOLR1	7.2157	6.642	6.76289	7.17797	7.7891	7.05057	7.44576	7.59163	6.74009	7.81779	8.172	7.99783	8.14513	8.5906	147.755	287.651	1.94681	0.0180581
202499_s_at	chr12p13.3	6515	SLC2A3	11.637	11.5321	12.1918	11.388	10.8003	11.2095	10.3628	11.5639	11.9222	12.4094	12.3063	12.5114	12.0633	12.5595	2875.72	5331.91	1.85411	0.0700372
222323_at	chr2q33.3	---	---	5.40261	5.24099	4.96188	5.16866	4.98184	5.32596	5.22942	5.20219	5.23388	5.91914	6.85699	5.93278	5.72734	5.21934	36.7695	65.5503	1.78273	0.059671
216604_s_at	chr14q11.2	23428	SLC7A8	3.77766	4.35917	3.97408	4.08918	4.49998	4.11963	4.59967	4.12226	4.84731	5.27688	5.34673	5.04163	4.66467	5.02905	19.7145	34.083	1.72882	0.0137477
214765_s_at	chr4q21.1	27163	NAAA	5.06048	4.88214	5.03815	4.97796	5.56204	5.11243	5.00442	5.128	4.83324	5.76215	5.93249	5.83482	6.03585	5.61173	33.8492	57.3864	1.69535	0.0063234
218607_s_at	chr4q21.1	55153	SDAD1	5.99801	5.65953	5.92451	5.87486	5.65768	5.62985	5.94187	6.00895	6.09757	6.79784	6.32322	6.72733	6.90536	6.21808	58.6917	98.3217	1.67522	0.00293962
208677_s_at	chr19p13.3	682	BSG	7.91093	8.23053	7.98229	7.86701	7.69696	8.19268	7.6698	7.86862	8.21057	8.57541	8.73167	8.70166	8.53532	8.62949	251.224	397.994	1.58422	0.00124069
200920_s_at	chr12q22	694	BTG1	8.23896	9.12875	8.68622	8.18917	8.42676	8.84532	8.61939	9.11211	8.3371	9.3915	9.39573	9.25546	9.23678	9.1951	404.421	629.171	1.55573	0.0701427
204295_at	chr9q34.2	6834	SURF1	9.07649	9.30066	9.11399	9.04934	8.77645	9.16662	8.71893	8.92371	8.91668	9.85807	9.82703	9.69663	9.43695	9.07453	517.542	779.686	1.50652	0.0770611
209699_x_at	chr10p15-p14	1646	AKR1C2	4.81951	4.55614	4.62944	5.01635	4.91457	4.76958	5.1446	4.89458	5.22184	5.39495	5.65691	5.58059	5.15367	5.50811	29.8614	44.2985	1.48347	0.0122442
213048_s_at	chr9q34.11	6418	SET	9.19714	9.95078	9.63938	9.62025	9.75439	9.95969	9.46018	9.78312	9.37874	10.126	10.2355	10.0324	10.1417	10.4274	807.977	1175.41	1.45476	0.0970542
211962_s_at	chr14q22-q24	677	ZFP36L1	8.64543	8.89289	8.64215	8.34954	8.65166	8.72316	8.89505	8.46397	9.09502	9.06833	9.37625	9.39799	9.19938	9.16071	422.481	607.25	1.43734	0.0699878
203898_at	chr7q11.21	27297	CRCP	6.70339	6.80813	7.00916	6.59674	6.74626	6.22592	6.81795	6.88566	6.78162	6.99097	7.11924	7.38626	7.48076	7.1146	107.242	150.146	1.40007	0.0783345
218902_at	chr9q34.3	4851	NOTCH1	6.63799	6.47502	6.71459	6.738	7.19743	7.09295	6.85537	6.98696	6.86766	7.40328	7.16263	6.95789	7.3471	7.43614	115.892	154.574	1.33378	0.0511123
214076_at	chr16q22.1/chr4p16.3	81577	GFOD2	5.78932	6.13919	5.75633	6.00318	5.81689	5.62668	5.78745	5.79242	5.99231	6.13398	6.37439	6.12408	6.36568	6.17934	58.2308	75.5746	1.29785	0.0323181
203649_s_at	chr1p35	5320	PLA2G2A	4.70412	4.41882	4.57727	4.50684	4.77151	4.60534	4.83448	4.45188	4.76929	5.17321	5.09214	4.83245	5.16227	4.72339	24.8228	32.182	1.29647	0.0593048
207628_s_at	chr7q11.23	114049	WBSCR22	8.79109	8.92741	9.11846	8.84555	8.82119	9.07334	8.86789	8.90539	8.81721	9.19232	9.32747	9.18017	9.23356	9.20523	481.609	599.965	1.24575	0.0552689
210671_x_at	chr10q11.22	5599	MAPK8	4.12019	4.27457	3.96936	4.18562	4.16828	3.82407	3.97627	4.07857	4.13906	4.32105	4.27323	4.49477	4.38506	4.4778	17.0001	21.0092	1.23583	0.0261927
204876_at	chr16p11.2	9726	ZNF646	5.06236	5.30058	5.00609	5.3133	5.05289	5.17744	5.23494	5.07635	5.13988	5.51098	5.23432	5.35495	5.47294	5.59795	35.6403	43.4036	1.21782	0.0614953
201270_x_at	chr7p13-p12	23386	NUDCD3	8.15243	7.98508	8.19642	7.9904	7.99594	7.94563	7.71549	7.82739	8.01557	7.73474	7.73349	7.666	7.55862	7.76867	253.716	207.103	-1.22507	0.0855045
210622_x_at	chr16q24	8558	CDK10	4.74777	4.96055	4.5502	4.83697	4.86203	4.89088	4.6546	4.67899	4.85142	4.65776	4.51364	4.28885	4.38578	4.45667	27.6039	22.0988	-1.24911	0.097675
203802_x_at	chr7q11.23	55695	NSUN5	8.30948	8.1361	8.10237	8.26018	8.35499	8.31554	8.29442	7.98285	8.3301	7.95732	8.04748	7.83519	8.01389	7.64849	301.639	240.117	-1.25622	0.0475965
203703_s_at	chr2p24.3-p24.1	9654	TTLL4	4.75318	4.54649	4.63956	4.56852	4.70969	4.33954	4.65786	4.37387	4.42503	4.2905	4.25907	4.2931	4.15141	4.17297	23.6513	18.8258	-1.25632	0.0859934
218838_s_at	chr2p13.1	64427	TTC31	6.54156	6.32992	6.67811	6.38941	6.48565	6.54653	6.33137	6.34375	6.80087	6.21753	6.28667	6.1167	6.19544	5.79165	90.685	70.1109	-1.29345	0.0419241
212744_at	chr15q22.3-q23	585	BBS4	7.1167	7.1617	7.25136	6.97451	7.283	7.2183	7.26069	7.14733	7.15269	6.69568	6.64676	6.8031	6.98407	6.71059	144.682	109.372	-1.32285	0.012253
204238_s_at	chr6p21.1	10591	C6orf108	7.92583	8.20678	7.7047	7.98946	7.86506	7.99492	7.63202	7.80012	7.5766	7.40849	7.33331	7.58858	7.53343	7.40405	233.528	175.655	-1.32947	0.0829633
217968_at	chr2p25.3	7260	TSSC1	7.26813	7.35252	6.98946	7.06358	6.86934	7.27464	6.82583	6.79514	7.07833	6.63261	6.79552	6.96106	6.48158	6.33765	134.423	101.028	-1.33056	0.0559548
204294_at	chr3p21.2-p21.1	275	AMT	7.80227	7.88486	7.80577	7.91447	7.7152	8.07116	7.70773	7.74353	7.89176	7.47917	7.54301	7.50893	7.43264	7.14452	229.392	172.263	-1.33164	0.0316798
202963_at	chr1q21	5993	RFX5	6.95036	7.29798	7.33665	7.04994	7.35595	7.14959	6.83123	7.03917	7.29555	6.74804	6.65301	6.60212	6.94531	6.6951	142.609	106.426	-1.33999	0.0420838
218388_at	chr19p13.2	25796	PGLS	8.65135	8.36906	8.48453	8.67019	8.35023	8.60524	8.33797	8.72434	8.32521	7.99957	8.04581	8.27518	7.86687	8.07189	364.587	266.499	-1.36806	0.0784427
211257_x_at	chr2p13.1	27332	ZNF638	8.5298	8.91051	9.0866	8.7392	9.03453	8.84432	8.92738	8.74846	8.81498	8.52453	8.4398	8.2917	8.46653	8.26731	463.684	338.141	-1.37127	0.00758522
218153_at	chr13q34	79587	CARS2	7.13064	7.0877	7.05345	7.01293	6.62621	6.84866	6.92706	7.10247	6.94512	6.80691	6.43826	6.58338	6.28558	6.3638	126.057	90.9889	-1.38541	0.0343887
203492_x_at	chr11q21	9702	CEP57	7.84709	8.14745	7.86354	7.8173	8.03155	7.99399	8.10488	7.93366	7.81228	7.68569	7.52203	7.36783	7.68708	7.06265	248.157	178.925	-1.38693	0.081653
209413_at	chr1p34-p33	8704	B4GALT2	6.50618	6.72754	6.5054	6.91984	6.38728	6.61065	6.83084	6.47824	6.5029	6.13232	6.08946	6.12169	6.05803	6.30675	98.213	70.7328	-1.38851	0.0272481
219988_s_at	chr1p34.1	55182	RNF220	8.20203	7.91777	8.12579	7.89221	7.63805	8.35125	7.79917	7.8747	7.72252	7.26031	7.52953	7.50817	7.59247	7.395	249.734	176.287	-1.41663	0.0687753
201448_at	chr2p13	7072	TIA1	8.5258	8.54855	8.3929	8.34284	8.39289	7.8847	8.21256	8.12656	8.5337	7.76179	7.92827	7.77619	8.02867	7.64418	324.776	228.203	-1.42319	0.0246925
209333_at	chr12q24.3	8408	ULK1	6.46149	6.19655	6.50333	6.38685	6.02593	6.65096	5.91918	5.91602	6.43157	5.58726	5.8502	5.75246	5.93427	5.76115	78.748	55.0117	-1.43148	0.0867504
202574_s_at	chr19p13.3	1455	CSNK1G2	7.37891	7.28644	7.29247	7.70699	7.19567	7.39369	7.6071	7.02023	7.48005	6.74017	6.78877	6.78921	7.10081	6.88179	167.37	116.653	-1.43477	0.0684582
203459_s_at	chr20p13	64601	VPS16	6.77111	6.76078	6.69722	6.68002	6.91743	6.90705	6.25557	6.44751	6.79855	6.09745	6.31161	6.09511	6.30975	6.05868	104.429	72.4496	-1.4414	0.0595354
206853_s_at	chr6q15	6885	MAP3K7	6.65422	6.39172	6.5734	6.55822	6.6075	6.40136	6.22425	6.42097	6.26776	5.93594	5.81751	6.19019	6.14837	5.4544	88.1885	61.0826	-1.44376	0.00530095
213775_x_at	chr2p13.1	27332	ZNF638	9.06579	9.2142	9.61991	9.07415	9.37534	9.17474	9.48533	9.13226	9.08478	8.84179	8.76885	8.51287	8.76257	8.66653	613.183	420.19	-1.4593	0.0140821
202183_s_at	chr16p11.2	3835	KIF22	7.87704	7.91132	7.82632	7.65579	7.51826	7.34863	7.48996	7.32992	7.66082	6.69274	7.23299	7.05747	7.42094	6.88332	199.309	135.301	-1.47308	0.0782956
220587_s_at	chr16p13.3	64223	MLST8	7.63502	7.42387	7.0649	7.33412	6.91646	7.11288	7.11742	7.06437	7.00998	6.61269	6.52293	6.7093	6.48955	6.84433	147.393	99.8454	-1.47621	0.0649969
204162_at	chr18p11.32	10403	NDC80	8.58405	8.56108	8.53722	8.29037	8.53454	8.14285	8.22269	8.18296	8.27668	7.63447	7.92426	8.08395	7.87659	7.48439	333.216	225.406	-1.47829	0.0373477
212854_x_at	chr1q21.1	100132406	cd200	8.38263	7.82724	8.52916	8.30045	8.28949	8.20402	8.13275	8.01465	8.33776	7.67501	7.4477	7.92107	7.7123	7.56461	301.795	204.068	-1.4789	0.0240678
218490_s_at	chr19q13.11	55900	ZNF302	6.63845	7.35359	7.02637	6.68221	7.16834	6.67923	7.15064	6.89227	6.88091	6.44188	6.64939	6.41719	6.264	6.09089	124.588	83.5588	-1.49102	0.0677231
202813_at	chr1q42.3	6894	TARBP1	6.84191	6.22382	6.21448	6.51783	6.16677	6.12389	6.33383	5.91568	6.22856	5.91754	5.37099	5.6865	5.86878	5.70491	79.2163	52.7851	-1.50073	0.0285708
209927_s_at	chr1q21.3	26097	CHTOP	8.07367	8.33098	7.69033	7.95975	7.67457	8.03948	7.76854	7.7734	7.57194	7.21467	7.20253	7.59564	6.93945	7.4945	237.939	158.465	-1.50153	0.0940615
202477_s_at	chr10q26.3	10844	TUBGCP2	7.65633	7.12686	6.9675	6.93918	6.90492	7.24626	7.0792	6.91971	6.98984	6.46416	6.4619	6.66751	6.3904	6.57039	138.269	91.403	-1.51274	0.0416417
201663_s_at	chr3q26.1	10051	SMC4	8.05467	8.23956	7.88774	8.28857	7.97469	7.84141	7.77127	7.82868	7.77804	7.13347	7.3705	7.51196	7.68024	7.05499	251.538	165.299	-1.52172	0.0305855
218791_s_at	chr15q14	79768	C15orf29	5.68039	5.66363	5.61763	5.51973	5.8621	5.35655	5.65078	5.32029	5.84711	5.08383	4.88193	4.83512	4.8537	5.3312	49.3163	32.2233	-1.53046	0.082295
212632_at	chr6q23.1	8417	STX7	6.64097	6.95337	7.21788	6.76528	6.64463	6.48187	6.83502	6.80466	6.98096	6.32095	6.15772	6.43571	6.15439	5.81292	113.677	73.0699	-1.55573	0.0124234
206918_s_at	chr20q11.22	8904	CPNE1	7.56573	7.64541	7.84738	7.59851	7.86673	8.1496	7.82761	7.52057	7.69935	6.86377	7.02797	6.93195	6.97589	7.59125	216.644	137.558	-1.57493	0.0144097
212745_s_at	chr15q22.3-q23	585	BBS4	7.24028	7.36139	7.39044	7.46094	7.46644	7.56464	7.41792	7.32183	7.58218	6.73269	6.6282	7.04654	6.96693	6.28169	172.044	108.073	-1.59192	0.000563353
204849_at	chr20q13.3-qter	10732	TCFL5	7.06064	6.81681	7.35353	6.70386	7.22832	7.03197	6.68035	6.8403	6.47906	6.40615	6.20004	6.43069	6.4584	5.6575	122.355	76.6008	-1.5973	0.0890339
219544_at	chr13q22.1	79866	BORA	7.51919	7.43246	7.60955	7.46169	6.90465	6.88655	7.46755	7.22008	6.89323	6.62458	6.64327	6.72733	6.55234	6.22761	156.761	94.6758	-1.65577	0.0193995
218318_s_at	chr17q11.2	51701	NLK	5.84306	6.72899	6.47631	6.52826	6.59941	6.02673	6.27068	6.27163	6.32549	5.28383	5.30913	5.28616	6.16066	5.68233	82.405	48.1031	-1.71309	0.0476177
209582_s_at	chr3q12-q13	4345	CD200	6.54916	6.30829	6.46763	6.85547	6.28546	6.38149	5.67251	5.81388	5.88716	5.17955	5.39797	5.52234	5.55513	5.81471	78.3346	45.5343	-1.72034	0.090113
202658_at	chr1q21.1	8799	PEX11B	6.04701	5.30511	6.22405	5.44816	5.88319	5.63623	5.19066	5.39797	5.6222	5.06695	4.91586	5.10237	4.76998	4.52393	51.1962	29.67	-1.72552	0.0245977
204791_at	chr12q22	7181	NR2C1	7.67733	7.5466	7.5354	7.42284	7.79044	7.41067	6.84618	7.10871	7.80942	6.51623	6.73757	6.64688	6.89476	6.6669	179.744	103.812	-1.73144	0.0334058
209284_s_at	chr3p14.3	23272	FAM208A	7.34983	6.87845	7.12794	7.55729	6.51359	6.77203	6.81475	7.27828	6.82891	6.24056	6.19436	6.35103	6.19292	6.25473	132.35	75.9977	-1.7415	0.0391343
218435_at	chr13q14.1	29103	DNAJC15	9.72024	9.68569	9.54561	9.59246	9.41844	9.588	9.77206	9.30883	10.1716	8.36113	8.84613	9.20586	8.24851	9.11472	811.354	447.609	-1.81264	0.0433227
203011_at	chr8q21.13-q21.3	3612	IMPA1	9.51877	9.11267	9.02488	9.54994	9.03772	8.79972	9.07293	8.99053	9.16185	7.94641	8.23189	8.66599	8.13676	8.31425	572.091	310.649	-1.8416	0.00179716
201935_s_at	chr1p36.12	8672	EIF4G3	8.17027	8.23679	8.36431	8.26046	7.97679	8.49481	7.62826	7.8352	8.37367	7.11465	6.67479	7.17716	7.61557	7.5335	288.497	153.374	-1.88101	0.00944918
201446_s_at	chr2p13	7072	TIA1	7.0424	7.70307	6.94671	7.51049	6.47516	6.95478	6.76002	6.49363	7.08417	5.81924	6.04047	5.91914	6.52452	6.07104	132.566	68.4175	-1.93761	0.0769366
202995_s_at	chr22q13.31	2192	FBLN1	6.43857	6.09643	5.96048	6.21595	6.05142	6.24702	5.79805	6.04888	6.40698	5.08325	5.13796	5.52425	5.11737	5.01198	71.1937	36.4226	-1.95466	0.000567298
218303_x_at	chr2p11.2	51315	KRCC1	6.76027	6.89552	7.44523	7.30106	6.98801	6.37541	6.52227	6.61788	6.86754	6.28278	5.69608	6.1574	5.85994	5.14064	119.59	58.887	-2.03083	0.00965359
209430_at	chr10q22-q23	9044	BTAF1	7.01569	6.37043	6.39773	6.90185	7.11613	6.33959	6.96239	5.88002	7.6915	5.83123	5.53572	5.58066	6.0793	5.45671	114.007	52.5428	-2.16979	0.0709942
202937_x_at	chr22q13.2	27341	RRP7A	7.85941	7.52365	7.11454	7.65848	6.75537	7.1632	7.16365	6.75803	6.81222	5.25758	6.14182	5.39724	5.48158	6.93199	152.468	63.5592	-2.39883	0.0307898
33307_at	chr22q13.2	27341	RRP7A	8.00594	7.76721	7.23516	7.90283	6.96532	7.22222	7.36885	6.96989	6.71131	5.72553	5.8015	6.0267	5.69385	6.94043	170.511	69.6932	-2.4466	0.0144413
219032_x_at	chr1q43	23596	OPN3	6.81863	7.17769	7.05557	8.19255	6.88846	6.52103	5.94201	7.02003	7.00441	5.71435	5.03364	6.36083	6.12617	5.08148	134.801	54.2307	-2.4857	0.0652472
213528_at	chr1q24.2	92342	METTL18	6.89931	7.24225	6.90772	6.58757	7.35135	6.93254	7.82626	7.13066	7.32108	5.27893	5.64077	5.71894	5.50189	6.49571	144.385	55.3889	-2.60674	0.00180722
