# Supplementary material for: The gene expression profiles of induced pluripotent stem cells from individuals with childhood cerebral adrenoleukodystrophy are consistent with proposed mechanisms of pathogenesis
Source: Stem Cell Res Ther. 2012 Oct 4;3(5):39. doi: 10.1186/scrt130 (PMC3580430; doi:10.1186/scrt130)
Supplement: Additional file 10 — Gene Ontology (GO) analysis of differentially expressed genes (DEGs) between childhood cerebral adrenoleukodystrophy (CCALD) patient and healthy donor control induced pluripotent stem cells (iPSCs). GO analysis of DEGs between CCALD patient and healthy donor control iPSCs is provided. [file scrt130-S10.XLSX]

## Sheet: Additional_File_10
Additional File 10. GO analysis of DEGs more highly expressed in CCALD relative to healthy control donor iPSCs.				Diacyclic graph representation of tabular results
biological process----response to metal ion----GO:0010038
C=120;O=4;E=0.25;R=16.27;rawP=9.16e-05;adjP=0.0076
682	BSG	basigin (Ok blood group)
2033	EP300	E1A binding protein p300
5599	MAPK8	mitogen-activated protein kinase 8
7057	THBS1	thrombospondin 1
biological process----response to inorganic substance----GO:0010035
C=138;O=4;E=0.28;R=14.15;rawP=0.0002;adjP=0.0083
682	BSG	basigin (Ok blood group)
2033	EP300	E1A binding protein p300
5599	MAPK8	mitogen-activated protein kinase 8
7057	THBS1	thrombospondin 1
biological process----regulation of cellular protein metabolic process----GO:0032268
C=325;O=5;E=0.67;R=7.51;rawP=0.0004;adjP=0.0083
2033	EP300	E1A binding protein p300
677	ZFP36L1	zinc finger protein 36, C3H type-like 1
1975	EIF4B	eukaryotic translation initiation factor 4B
6418	SET	SET nuclear oncogene
7057	THBS1	thrombospondin 1
biological process----metabolic process----GO:0008152
C=6181;O=20;E=12.66;R=1.58;rawP=0.0004;adjP=0.0083
2033	EP300	E1A binding protein p300
5599	MAPK8	mitogen-activated protein kinase 8
4851	NOTCH1	Notch homolog 1, translocation-associated (Drosophila)
6515	SLC2A3	solute carrier family 2 (facilitated glucose transporter), member 3
1975	EIF4B	eukaryotic translation initiation factor 4B
81577	GFOD2	glucose-fructose oxidoreductase domain containing 2
114049	WBSCR22	Williams Beuren syndrome chromosome region 22
682	BSG	basigin (Ok blood group)
677	ZFP36L1	zinc finger protein 36, C3H type-like 1
2348	FOLR1	folate receptor 1 (adult)
7057	THBS1	thrombospondin 1
5320	PLA2G2A	phospholipase A2, group IIA (platelets, synovial fluid)
27163	NAAA	N-acylethanolamine acid amidase
694	BTG1	B-cell translocation gene 1, anti-proliferative
1646	AKR1C2	aldo-keto reductase family 1, member C2 (dihydrodiol dehydrogenase 2; bile acid binding protein; 3-alpha hydroxysteroid dehydrogenase, type III)
6418	SET	SET nuclear oncogene
6834	SURF1	surfeit 1
27297	CRCP	CGRP receptor component
23428	SLC7A8	solute carrier family 7 (cationic amino acid transporter, y+ system), member 8
9726	ZNF646	zinc finger protein 646
biological process----regulation of protein metabolic process----GO:0051246
C=389;O=5;E=0.80;R=6.27;rawP=0.0009;adjP=0.0124
2033	EP300	E1A binding protein p300
677	ZFP36L1	zinc finger protein 36, C3H type-like 1
1975	EIF4B	eukaryotic translation initiation factor 4B
6418	SET	SET nuclear oncogene
7057	THBS1	thrombospondin 1
biological process----blood vessel morphogenesis----GO:0048514
C=220;O=4;E=0.45;R=8.88;rawP=0.0009;adjP=0.0124
694	BTG1	B-cell translocation gene 1, anti-proliferative
677	ZFP36L1	zinc finger protein 36, C3H type-like 1
4851	NOTCH1	Notch homolog 1, translocation-associated (Drosophila)
7057	THBS1	thrombospondin 1
biological process----positive regulation of developmental process----GO:0051094
C=243;O=4;E=0.50;R=8.04;rawP=0.0013;adjP=0.0129
694	BTG1	B-cell translocation gene 1, anti-proliferative
4851	NOTCH1	Notch homolog 1, translocation-associated (Drosophila)
7057	THBS1	thrombospondin 1
5320	PLA2G2A	phospholipase A2, group IIA (platelets, synovial fluid)
biological process----blood vessel development----GO:0001568
C=248;O=4;E=0.51;R=7.87;rawP=0.0014;adjP=0.0129
694	BTG1	B-cell translocation gene 1, anti-proliferative
677	ZFP36L1	zinc finger protein 36, C3H type-like 1
4851	NOTCH1	Notch homolog 1, translocation-associated (Drosophila)
7057	THBS1	thrombospondin 1
biological process----organ morphogenesis----GO:0009887
C=624;O=6;E=1.28;R=4.69;rawP=0.0012;adjP=0.0129
682	BSG	basigin (Ok blood group)
2033	EP300	E1A binding protein p300
694	BTG1	B-cell translocation gene 1, anti-proliferative
677	ZFP36L1	zinc finger protein 36, C3H type-like 1
4851	NOTCH1	Notch homolog 1, translocation-associated (Drosophila)
7057	THBS1	thrombospondin 1
biological process----vasculature development----GO:0001944
C=254;O=4;E=0.52;R=7.69;rawP=0.0016;adjP=0.0133
694	BTG1	B-cell translocation gene 1, anti-proliferative
677	ZFP36L1	zinc finger protein 36, C3H type-like 1
4851	NOTCH1	Notch homolog 1, translocation-associated (Drosophila)
7057	THBS1	thrombospondin 1
biological process----carboxylic acid metabolic process----GO:0019752
C=499;O=5;E=1.02;R=4.89;rawP=0.0028;adjP=0.0184
682	BSG	basigin (Ok blood group)
1646	AKR1C2	aldo-keto reductase family 1, member C2 (dihydrodiol dehydrogenase 2; bile acid binding protein; 3-alpha hydroxysteroid dehydrogenase, type III)
23428	SLC7A8	solute carrier family 7 (cationic amino acid transporter, y+ system), member 8
2348	FOLR1	folate receptor 1 (adult)
5320	PLA2G2A	phospholipase A2, group IIA (platelets, synovial fluid)
biological process----cellular ketone metabolic process----GO:0042180
C=508;O=5;E=1.04;R=4.80;rawP=0.0031;adjP=0.0184
682	BSG	basigin (Ok blood group)
1646	AKR1C2	aldo-keto reductase family 1, member C2 (dihydrodiol dehydrogenase 2; bile acid binding protein; 3-alpha hydroxysteroid dehydrogenase, type III)
23428	SLC7A8	solute carrier family 7 (cationic amino acid transporter, y+ system), member 8
2348	FOLR1	folate receptor 1 (adult)
5320	PLA2G2A	phospholipase A2, group IIA (platelets, synovial fluid)
biological process----organic acid metabolic process----GO:0006082
C=503;O=5;E=1.03;R=4.85;rawP=0.0029;adjP=0.0184
682	BSG	basigin (Ok blood group)
1646	AKR1C2	aldo-keto reductase family 1, member C2 (dihydrodiol dehydrogenase 2; bile acid binding protein; 3-alpha hydroxysteroid dehydrogenase, type III)
23428	SLC7A8	solute carrier family 7 (cationic amino acid transporter, y+ system), member 8
2348	FOLR1	folate receptor 1 (adult)
5320	PLA2G2A	phospholipase A2, group IIA (platelets, synovial fluid)
biological process----oxoacid metabolic process----GO: 0043436
C=499;O=5;E=1.02;R=4.89;rawP=0.0028;adjP=0.0184
682	BSG	basigin (Ok blood group)
1646	AKR1C2	aldo-keto reductase family 1, member C2 (dihydrodiol dehydrogenase 2; bile acid binding protein; 3-alpha hydroxysteroid dehydrogenase, type III)
23428	SLC7A8	solute carrier family 7 (cationic amino acid transporter, y+ system), member 8
2348	FOLR1	folate receptor 1 (adult)
5320	PLA2G2A	phospholipase A2, group IIA (platelets, synovial fluid)
Parameters: Hypergeometric test with Benjamini-Hochberg adjustment at significance level 0.05, with minimum 4 genes for a category.
Description: The results for each enriched KEGG pathway are listed in this table. For each KEGG pathway, the first row lists the KEGG pathway name, and corresponding KEGG ID. The second row lists number of reference genes in the category (C), number of genes in the gene set and also in the category (O), expected number in the category (E), Ratio of enrichment (R), p value from hypergeometric test…
