# Supplementary material for: The gene expression profiles of induced pluripotent stem cells from individuals with childhood cerebral adrenoleukodystrophy are consistent with proposed mechanisms of pathogenesis
Source: Stem Cell Res Ther. 2012 Oct 4;3(5):39. doi: 10.1186/scrt130 (PMC3580430; doi:10.1186/scrt130)
Supplement: Additional file 11 — Database for Annotation, Visualization and Integrated Discovery (DAVID) annotation of differentially expressed genes (DEGs) found in childhood cerebral adrenoleukodystrophy (CCALD) patient and control donor induced pluripotent stem cells (iPSCs). DAVID annotation of DEGs found in CCALD patient and control donor iPSCs is provided. [file scrt130-S11.XLSX]

## Sheet: Additional_File_11
Additional File 11. DAVID Annotation of DEGs found in CCALD patient and healthy control donor iPSCs
218388_at	6-phosphogluconolactonase	Related Genes	Homo sapiens
GOTERM_BP_FAT	monosaccharide metabolic process, glucose metabolic process, glucose catabolic process, pentose-phosphate shunt, coenzyme metabolic process, oxidoreduction coenzyme metabolic process, NADP metabolic process, nicotinamide metabolic process,alkaloid metabolic process, carbohydrate catabolic process, hexose metabolic process, hexose catabolic process, pyridine nucleotide metabolic process, secondary…
GOTERM_MF_FAT	carboxylesterase activity, 6-phosphogluconolactonase activity,
KEGG_PATHWAY	Pentose phosphate pathway,
REACTOME_PATHWAY	REACT_474:Metabolism of carbohydrates,
SP_PIR_KEYWORDS	acetylation, complete proteome, cytoplasm, direct protein sequencing, hydrolase,
UP_SEQ_FEATURE	chain:6-phosphogluconolactonase, modified residue,
200920_s_at	B-cell translocation gene 1, anti-proliferative	Related Genes	Homo sapiens
BIOCARTA	BTG family proteins and cell cycle regulation,
GOTERM_BP_FAT	regulation of cell growth, protein amino acid methylation, one-carbon metabolic process, cell motion, protein amino acid alkylation, negative regulation of cell proliferation, regulation of cell size, regulation of cell death, regulation of striated muscle tissue development, cell migration, negative regulation of cell growth, regulation of epithelial cell differentiation, positive regulation of …
GOTERM_MF_FAT	transcription cofactor activity, transcription factor binding, enzyme binding, kinase binding, transcription regulator activity,
SP_PIR_KEYWORDS	chromosomal rearrangement, complete proteome, polymorphism, Proto-oncogene,
UP_SEQ_FEATURE	chain:Protein BTG1, sequence variant,
209430_at	BTAF1 RNA polymerase II, B-TFIID transcription factor-associated, 170kDa (Mot1 homolog, S. cerevisiae)	Related Genes	Homo sapiens
COG_ONTOLOGY	Transcription / DNA replication, recombination, and repair,
GOTERM_BP_FAT	negative regulation of biosynthetic process, negative regulation of macromolecule biosynthetic process, negative regulation of macromolecule metabolic process, negative regulation of gene expression, negative regulation of transcription, negative regulation of cellular biosynthetic process, regulation of transcription, negative regulation of nucleobase, nucleoside, nucleotide and nucleic acid met…
GOTERM_MF_FAT	nucleotide binding, nucleoside binding, purine nucleoside binding, DNA binding, transcription factor activity, helicase activity, ATP binding, purine nucleotide binding, transcription regulator activity, adenyl nucleotide binding, ribonucleotide binding, purine ribonucleotide binding, adenyl ribonucleotide binding,
PANTHER_PATHWAY	P00057:Wnt signaling pathway,
SP_PIR_KEYWORDS	atp-binding, complete proteome, direct protein sequencing, dna-binding, helicase, hydrolase, nucleotide-binding, nucleus,phosphoprotein, repeat,
UP_SEQ_FEATURE	chain:TATA-binding protein-associated factor 172, domain:Helicase ATP-binding, domain:Helicase C-terminal, modified residue, nucleotide phosphate-binding region:ATP, repeat:HEAT 1, repeat:HEAT 2, repeat:HEAT 3, repeat:HEAT 4, repeat:HEAT 5, repeat:HEAT 6, repeat:HEAT 7, repeat:HEAT 8, short sequence motif:DEGH box, short sequence motif:Nuclear localization signal,
212744_at, 212745_s_at	Bardet-Biedl syndrome 4	Related Genes	Homo sapiens
GOTERM_BP_FAT	microtubule cytoskeleton organization, cell morphogenesis, cytokinesis, eye development, eye photoreceptor cell differentiation,embryonic epithelial tube formation, neural tube formation, neural tube closure, tissue homeostasis, retina homeostasis, heart looping, morphogenesis of an epithelium, reproductive developmental process, heart morphogenesis, cytoskeleton organization,microtubule-based pr…
GOTERM_CC_FAT	pericentriolar material, centrosome, centriole, microtubule organizing center, cytoskeleton, plasma membrane, cilium, microtubule basal body, microtubule cytoskeleton, cell projection membrane, nonmotile primary cilium, motile secondary cilium, centriolar satellite, BBSome, cell projection, non-membrane-bounded organelle, intracellular non-membrane-bounded organelle,cytoskeletal part, cilium part…
GOTERM_MF_FAT	motor activity, microtubule motor activity, cytoskeletal protein binding, tubulin binding, dynactin binding, alpha-tubulin binding,beta-tubulin binding,
OMIM_DISEASE	Bardet-Biedl syndrome 4,
SP_PIR_KEYWORDS	alternative splicing, Bardet-Biedl syndrome, cell membrane, cell projection, cilium, complete proteome, cytoplasm, cytoskeleton,disease mutation, membrane, obesity, polymorphism, repeat, sensory transduction, tpr repeat, vision,
UP_SEQ_FEATURE	chain:Bardet-Biedl syndrome 4 protein, region of interest:Interaction with PCM1, region of interest:Required for localization to centrosomes, repeat:TPR 1, repeat:TPR 10, repeat:TPR 2, repeat:TPR 3, repeat:TPR 4, repeat:TPR 5, repeat:TPR 6, repeat:TPR 7, repeat:TPR 8, repeat:TPR 9, sequence variant, splice variant,
209582_s_at	CD200 molecule	Related Genes	Homo sapiens
GOTERM_CC_FAT	plasma membrane, integral to plasma membrane, integral to membrane, intrinsic to membrane, intrinsic to plasma membrane,plasma membrane part,
REACTOME_PATHWAY	REACT_6900:Signaling in Immune system,
SP_PIR_KEYWORDS	alternative splicing, cell membrane, complete proteome, disulfide bond, glycoprotein, Immunoglobulin domain, membrane,membrane protein, polymorphism, signal, transmembrane,
UP_SEQ_FEATURE	chain:OX-2 membrane glycoprotein, disulfide bond, domain:Ig-like C2-type, domain:Ig-like V-type, glycosylation site:N-linked (GlcNAc...), sequence conflict, sequence variant, signal peptide, splice variant, topological domain:Cytoplasmic, topological domain:Extracellular, transmembrane region,
203898_at	CGRP receptor component	Related Genes	Homo sapiens
GOTERM_BP_FAT	transcription, transcription, DNA-dependent, transcription from RNA polymerase III promoter, exocytosis, single fertilization,acrosome reaction, fertilization, vesicle-mediated transport, calcium ion-dependent exocytosis, sexual reproduction, RNA biosynthetic process, secretion by cell, secretion, reproductive cellular process,
GOTERM_CC_FAT	plasma membrane, DNA polymerase III complex, internal side of plasma membrane, DNA polymerase complex, plasma membrane part,
GOTERM_MF_FAT	nucleotide binding, DNA-directed RNA polymerase activity, calcitonin receptor activity, nucleotidyltransferase activity, RNA polymerase activity,
SP_PIR_KEYWORDS	alternative splicing, Antiviral defense, cell membrane, complete proteome, dna-directed rna polymerase, immune response,innate immunity, membrane, nucleus, phosphoprotein, receptor, Transcription,
UP_SEQ_FEATURE	chain:DNA-directed RNA polymerase III subunit RPC9, modified residue, splice variant,
218435_at	DnaJ (Hsp40) homolog, subfamily C, member 15	Related Genes	Homo sapiens
GOTERM_CC_FAT	plasma membrane, adherens junction, cell-substrate adherens junction, focal adhesion, integral to membrane, basolateral plasma membrane, cell junction, cell-substrate junction, intrinsic to membrane, plasma membrane part, anchoring junction,
GOTERM_MF_FAT	heat shock protein binding,
SP_PIR_KEYWORDS	Chaperone, complete proteome, membrane, phosphoprotein, polymorphism, transmembrane,
UP_SEQ_FEATURE	chain:DnaJ homolog subfamily C member 15, domain:J, modified residue, sequence conflict, sequence variant, transmembrane region,
202221_s_at	E1A binding protein p300	Related Genes	Homo sapiens
BIOCARTA	CARM1 and Regulation of the Estrogen Receptor, Transcription Regulation by Methyltransferase of CARM1, Cell Cycle, Role of ERBB2 in Signal Transduction and Oncology, Hypoxia-Inducible Factor in the Cardiovascular System, IL-7 Signal Transduction,Role of MEF2D in T-cell Apoptosis, Melanocyte Development and Pigmentation Pathway, NFkB activation by Nontypeable Hemophilus influenzae, Hypoxia and p53…
GOTERM_BP_FAT	response to reactive oxygen species, regulation of cell growth, response to hypoxia, somitogenesis, liver development,regionalization, chromatin organization, transcription, regulation of transcription, DNA-dependent, regulation of transcription from RNA polymerase II promoter, protein amino acid acetylation, N-terminal protein amino acid acetylation, apoptosis, response to oxidative stress, cell…
GOTERM_CC_FAT	histone acetyltransferase complex, nucleoplasm, transcription factor complex, nucleolus, membrane-enclosed lumen, nuclear lumen, non-membrane-bounded organelle, intracellular non-membrane-bounded organelle, organelle lumen, nucleoplasm part,intracellular organelle lumen,
GOTERM_MF_FAT	DNA binding, transcription factor activity, transcription cofactor activity, transcription coactivator activity, histone acetyltransferase activity, lysine N-acetyltransferase activity, protein C-terminus binding, N-acetyltransferase activity, transcription factor binding,zinc ion binding, acetyltransferase activity, N-acyltransferase activity, transcription activator activity, transcription regu…
KEGG_PATHWAY	Cell cycle, Wnt signaling pathway, Notch signaling pathway, TGF-beta signaling pathway, Adherens junction, Jak-STAT signaling pathway, Long-term potentiation, Melanogenesis, Huntington's disease, Pathways in cancer, Renal cell carcinoma, Prostate cancer,
OMIM_DISEASE	Colorectal cancer, Rubinstein-Taybi syndrome,
PANTHER_PATHWAY	P00025:Hedgehog signaling pathway, P00026:Heterotrimeric G-protein signaling pathway-Gi alpha and Gs alpha mediated pathway, P00029:Huntington disease, P00030:Hypoxia response via HIF activation, P00052:TGF-beta signaling pathway, P00055:Transcription regulation by bZIP transcription factor, P00057:Wnt signaling pathway, P00059:p53 pathway,
SP_PIR_KEYWORDS	3d-structure, acetylation, bromodomain, cell cycle, chromosomal rearrangement, citrullination, complete proteome, direct protein sequencing, disease mutation, host-virus interaction, metal-binding, methylation, nucleus, phosphoprotein, polymorphism,Transcription, transcription regulation, transferase, ubl conjugation, zinc, zinc finger, zinc-finger,
UP_SEQ_FEATURE	chain:Histone acetyltransferase p300, compositionally biased region:Poly-Gln, compositionally biased region:Poly-Glu, compositionally biased region:Poly-Ser, domain:Bromo, domain:KIX, helix, modified residue, mutagenesis site, region of interest:Binding region for E1A adenovirus, region of interest:Interaction with HTLV-1 Tax, region of interest:Interaction with NCOA2, sequence conflict, sequence…
220587_s_at	MTOR associated protein, LST8 homolog (S. cerevisiae)	Related Genes	Homo sapiens
GOTERM_BP_FAT	regulation of protein amino acid phosphorylation, positive regulation of protein amino acid phosphorylation, regulation of actin polymerization or depolymerization, positive regulation of signal transduction, positive regulation of phosphorus metabolic process, positive regulation of macromolecule metabolic process, positive regulation of organelle organization, positive regulation of cell commun…
GOTERM_CC_FAT	cytosol,
KEGG_PATHWAY	mTOR signaling pathway,
REACTOME_PATHWAY	REACT_11061:Signalling by NGF, REACT_498:Signaling by Insulin receptor,
SP_PIR_KEYWORDS	alternative splicing, complete proteome, cytoplasm, phosphoprotein, repeat, wd repeat,
UP_SEQ_FEATURE	chain:Target of rapamycin complex subunit LST8, modified residue, mutagenesis site, repeat:WD 1, repeat:WD 2, repeat:WD 3, repeat:WD 4, repeat:WD 5, repeat:WD 6, repeat:WD 7, sequence conflict, splice variant,
214765_s_at	N-acylethanolamine acid amidase	Related Genes	Homo sapiens
GOTERM_CC_FAT	lytic vacuole, lysosome, vacuole,
SP_PIR_KEYWORDS	alternative splicing, complete proteome, glycoprotein, hydrolase, lysosome, polymorphism, signal,
UP_SEQ_FEATURE	chain:N-acylethanolamine-hydrolyzing acid amidase, glycosylation site:N-linked (GlcNAc...), sequence conflict, sequence variant, signal peptide, splice variant,
204162_at	NDC80 homolog, kinetochore complex component (S. cerevisiae)	Related Genes	Homo sapiens
COG_ONTOLOGY	Cell division and chromosome partitioning,
GOTERM_BP_FAT	mitotic sister chromatid segregation, M phase of mitotic cell cycle, establishment of mitotic spindle orientation, microtubule cytoskeleton organization, mitotic cell cycle, M phase, nuclear division, sister chromatid segregation, cell morphogenesis,cytoskeleton organization, microtubule-based process, cell cycle, spindle organization, mitotic spindle organization, chromosome segregation, mitosis…
GOTERM_CC_FAT	chromosome, centromeric region, kinetochore, condensed chromosome kinetochore, condensed chromosome, centromeric region, condensed chromosome, chromosome, Ndc80 complex, non-membrane-bounded organelle, intracellular non-membrane-bounded organelle, chromosomal part,
REACTOME_PATHWAY	REACT_152:Cell Cycle, Mitotic,
SP_PIR_KEYWORDS	3d-structure, cell cycle, cell division, coiled coil, complete proteome, kinetochore, mitosis, nucleus, phosphoprotein,polymorphism,
UP_SEQ_FEATURE	chain:Kinetochore protein NDC80 homolog, helix, modified residue, mutagenesis site, region of interest:Interaction with NEK2 and ZWINT, region of interest:Interaction with PSMC2 and SMC1A, region of interest:Interaction with RB1, region of interest:Interaction with SMC1A, region of interest:Interaction with the C-terminus of CDCA1 and the SPBC24-SPBC25 subcomplex, region of interest:Interaction w…
203802_x_at	NOL1/NOP2/Sun domain family, member 5	Related Genes	Homo sapiens
SP_PIR_KEYWORDS	3d-structure, acetylation, alternative splicing, complete proteome, direct protein sequencing, methyltransferase, phosphoprotein,polymorphism, s-adenosyl-l-methionine, transferase,
UP_SEQ_FEATURE	active site:Nucleophile, binding site:S-adenosyl-L-methionine, chain:Putative methyltransferase NSUN5, helix, modified residue, region of interest:S-adenosyl-L-methionine binding, sequence conflict, sequence variant, splice variant, strand, turn,
218902_at	Notch homolog 1, translocation-associated (Drosophila)	Related Genes	Homo sapiens
BIOCARTA	Segmentation Clock, Proteolysis and Signaling Pathway of Notch , Presenilin action in Notch and Wnt signaling,
GOTERM_BP_FAT	cell morphogenesis, cell morphogenesis involved in differentiation, angiogenesis, blood vessel development, cell fate specification,morphogenesis of a branching structure, epithelial to mesenchymal transition, liver development, hair follicle development,vasculature development, sprouting angiogenesis, regionalization, transcription, regulation of transcription, DNA-dependent,regulation of transc…
GOTERM_CC_FAT	acrosomal vesicle, Golgi apparatus, plasma membrane, integral to membrane, cytoplasmic membrane-bounded vesicle, secretory granule, intrinsic to membrane, cytoplasmic vesicle, vesicle, membrane-bounded vesicle,
GOTERM_MF_FAT	DNA binding, chromatin binding, transcription factor activity, calcium ion binding, transcription activator activity, transcription regulator activity, chromatin DNA binding, ion binding, cation binding, sequence-specific DNA binding, structure-specific DNA binding, metal ion binding,
KEGG_PATHWAY	Dorso-ventral axis formation, Notch signaling pathway, Prion diseases,
OMIM_DISEASE	Aortic valve disease, Leukemia, T-cell acute lymphoblastic,
PANTHER_PATHWAY	P00004:Alzheimer disease-presenilin pathway, P00005:Angiogenesis, P00045:Notch signaling pathway,
REACTOME_PATHWAY	REACT_299:Signaling by Notch, REACT_71:Gene Expression,
SP_PIR_KEYWORDS	3d-structure, activator, ank repeat, calcium, cell membrane, complete proteome, developmental protein, differentiation, disulfide bond, egf-like domain, glycoprotein, membrane, metal-binding, notch signaling pathway, nucleus, phosphoprotein, polymorphism,receptor, repeat, signal, Transcription, transcription regulation, transmembrane,
UP_SEQ_FEATURE	chain:Neurogenic locus notch homolog protein 1, chain:Notch 1 extracellular truncation, chain:Notch 1 intracellular domain, compositionally biased region:Poly-Ala, compositionally biased region:Poly-Arg, compositionally biased region:Poly-Gln, compositionally biased region:Poly-Glu, compositionally biased region:Poly-Gly, compositionally biased region:Poly-Pro, compositionally biased region:Poly-…
201270_x_at	NudC domain containing 3	Related Genes	Homo sapiens
SP_PIR_KEYWORDS	3d-structure, complete proteome, phosphoprotein, polymorphism,
UP_SEQ_FEATURE	chain:NudC domain-containing protein 3, domain:CS, helix, modified residue, sequence conflict, sequence variant, strand, turn,
206918_s_at	RNA binding motif protein 12; copine I	Related Genes	Homo sapiens
GOTERM_BP_FAT	vesicle-mediated transport,
GOTERM_MF_FAT	nucleotide binding, phosphatidylserine binding, RNA binding, phospholipid binding, calcium-dependent phospholipid binding, lipid binding,
SP_PIR_KEYWORDS	3d-structure, acetylation, complete proteome, nucleus, phosphoprotein, polymorphism, repeat, rna-binding,
UP_SEQ_FEATURE	chain:Copine-1, chain:RNA-binding protein 12, compositionally biased region:Gly-rich, compositionally biased region:Poly-Pro, compositionally biased region:Pro-rich, domain:C2 1, domain:C2 2, domain:RRM 1, domain:RRM 2, domain:RRM 3, domain:VWFA, helix, modified residue, sequence conflict, sequence variant, strand, turn,
218607_s_at	SDA1 domain containing 1	Related Genes	Homo sapiens
GOTERM_BP_FAT	protein localization, protein transport, ribonucleoprotein complex biogenesis, ribosome biogenesis, establishment of protein localization,
GOTERM_CC_FAT	nucleolus, membrane-enclosed lumen, nuclear lumen, non-membrane-bounded organelle, intracellular non-membrane-bounded organelle, organelle lumen, intracellular organelle lumen,
SP_PIR_KEYWORDS	alternative splicing, coiled coil, complete proteome, nucleus, phosphoprotein, polymorphism, protein transport, ribosome biogenesis, transport,
UP_SEQ_FEATURE	chain:Protein SDA1 homolog, modified residue, sequence conflict, sequence variant, splice variant,
213048_s_at	SET nuclear oncogene; similar to SET translocation	Related Genes	Homo sapiens
BIOCARTA	Granzyme A mediated Apoptosis Pathway,
GOTERM_BP_FAT	DNA metabolic process, DNA replication, DNA packaging, chromatin organization, chromatin assembly or disassembly,nucleosome assembly, nucleosome disassembly, nucleocytoplasmic transport, negative regulation of macromolecule metabolic process, negative regulation of organelle organization, cellular component disassembly, regulation of histone modification,negative regulation of histone modificatio…
GOTERM_CC_FAT	nucleoplasm, endoplasmic reticulum, cytosol, membrane-enclosed lumen, nuclear lumen, organelle lumen, perinuclear region of cytoplasm, intracellular organelle lumen,
GOTERM_MF_FAT	enzyme inhibitor activity, phosphoprotein phosphatase inhibitor activity, protein phosphatase type 2A regulator activity,phosphatase regulator activity, phosphatase inhibitor activity, protein phosphatase regulator activity, histone binding,
SP_PIR_KEYWORDS	3d-structure, acetylation, alternative splicing, chromosomal rearrangement, complete proteome, cytoplasm, direct protein sequencing, endoplasmic reticulum, isopeptide bond, nucleus, phosphoprotein, polymorphism, Proto-oncogene, ubl conjugation,
UP_SEQ_FEATURE	chain:Protein SET, compositionally biased region:Asp/Glu-rich (highly acidic), cross-link:Glycyl lysine isopeptide (Lys-Gly) (interchain with G-Cter in ubiquitin), helix, modified residue, site:Breakpoint for translocation to form SET- CAN oncogene, splice variant, strand, turn,
202813_at	TAR (HIV-1) RNA binding protein 1	Related Genes	Homo sapiens
GOTERM_BP_FAT	regulation of transcription, DNA-dependent, regulation of transcription from RNA polymerase II promoter, RNA processing,regulation of transcription, regulation of RNA metabolic process,
GOTERM_MF_FAT	RNA binding, RNA methyltransferase activity,
OMIM_DISEASE	Genetic correlates of brain aging on MRI and cognitive test measures,
SP_PIR_KEYWORDS	3d-structure, acetylation, complete proteome, direct protein sequencing, leucine zipper, methyltransferase, phosphoprotein,polymorphism, rna-binding, s-adenosyl-l-methionine, transferase,
UP_SEQ_FEATURE	binding site:S-adenosyl-L-methionine; via amide nitrogen, binding site:S-adenosyl-L-methionine; via amide nitrogen and carbonyl oxygen, binding site:S-adenosyl-L-methionine; via carbonyl oxygen, chain:Probable methyltransferase TARBP1, compositionally biased region:Ala-rich, helix, modified residue, sequence variant, strand, turn,
201448_at, 201446_s_at	TIA1 cytotoxic granule-associated RNA binding protein	Related Genes	Homo sapiens
BIOCARTA	West Nile Virus,
GOTERM_BP_FAT	regulation of cytokine production, regulation of translation, apoptosis, induction of apoptosis, cell death, negative regulation of biosynthetic process, negative regulation of macromolecule biosynthetic process, negative regulation of macromolecule metabolic process, posttranscriptional regulation of gene expression, regulation of cell death, positive regulation of cell death, programmed cell de…
GOTERM_MF_FAT	nucleotide binding, RNA binding, single-stranded RNA binding, mRNA binding, poly(A) RNA binding, AU-rich element binding, poly-purine tract binding,
SP_PIR_KEYWORDS	3d-structure, alternative splicing, Apoptosis, complete proteome, phosphoprotein, repeat, rna-binding,
UP_SEQ_FEATURE	chain:Nucleolysin TIA-1 isoform p15, chain:Nucleolysin TIA-1 isoform p40, domain:RRM 1, domain:RRM 2, domain:RRM 3, helix, modified residue, sequence conflict, splice variant, strand,
209413_at	UDP-Gal:betaGlcNAc beta 1,4- galactosyltransferase, polypeptide 2	Related Genes	Homo sapiens
GOTERM_CC_FAT	Golgi apparatus, integral to membrane, intrinsic to membrane,
GOTERM_MF_FAT	beta-N-acetylglucosaminylglycopeptide beta-1,4-galactosyltransferase activity, N-acetyllactosamine synthase activity, lactose synthase activity, galactosyltransferase activity, manganese ion binding, UDP-galactosyltransferase activity, ion binding, cation binding, metal ion binding, transition metal ion binding,
KEGG_PATHWAY	Galactose metabolism, N-Glycan biosynthesis, Keratan sulfate biosynthesis, Glycosphingolipid biosynthesis,
SP_PIR_KEYWORDS	alternative splicing, complete proteome, disulfide bond, glycoprotein, glycosyltransferase, golgi apparatus, manganese,membrane, metal-binding, polymorphism, Signal-anchor, transferase, transmembrane,
UP_SEQ_FEATURE	chain:Beta-1,4-galactosyltransferase 2, disulfide bond, glycosylation site:N-linked (GlcNAc...), metal ion-binding site:Manganese, sequence conflict, sequence variant, splice variant, topological domain:Cytoplasmic, topological domain:Lumenal, transmembrane region,
207628_s_at	Williams Beuren syndrome chromosome region 22	Related Genes	Homo sapiens
KEGG_PATHWAY	Androgen and estrogen metabolism, Histidine metabolism, Tyrosine metabolism, Selenoamino acid metabolism,
SP_PIR_KEYWORDS	alternative splicing, complete proteome, methyltransferase, nucleus, transferase, williams-beuren syndrome,
UP_SEQ_FEATURE	chain:Uncharacterized methyltransferase WBSCR22, splice variant,
209699_x_at	aldo-keto reductase family 1, member C2 (dihydrodiol dehydrogenase 2; bile acid binding protein; 3-alpha hydroxysteroid dehydrogenase, type III)	Related Genes	Homo sapiens
GOTERM_BP_FAT	fatty acid metabolic process, icosanoid metabolic process, prostanoid metabolic process, prostaglandin metabolic process,digestion, steroid metabolic process, unsaturated fatty acid metabolic process, oxidation reduction,
GOTERM_MF_FAT	steroid binding, lipid binding, steroid dehydrogenase activity, oxidoreductase activity, acting on the CH-CH group of donors, NAD or NADP as acceptor, carboxylic acid binding, bile acid binding, monocarboxylic acid binding, steroid dehydrogenase activity, acting on the CH-OH group of donors, NAD or NADP as acceptor, 3-alpha-hydroxysteroid dehydrogenase (A-specific) activity,trans-1,2-dihydrobenze…
KEGG_PATHWAY	Steroid hormone biosynthesis, Metabolism of xenobiotics by cytochrome P450,
OMIM_DISEASE	Obesity, hyperphagia, and developmental delay,
SP_PIR_KEYWORDS	3d-structure, acetylation, complete proteome, cytoplasm, direct protein sequencing, lipid metabolism, nadp, oxidoreductase,polymorphism, steroid metabolism,
UP_SEQ_FEATURE	active site:Proton donor, binding site:Substrate, chain:Aldo-keto reductase family 1 member C2, helix, modified residue, nucleotide phosphate-binding region:NADP, sequence conflict, sequence variant, site:Lowers pKa of active site Tyr, strand, turn,
204294_at	aminomethyltransferase	Related Genes	Homo sapiens
GOTERM_BP_FAT	glycine metabolic process, glycine catabolic process, cellular amino acid catabolic process, serine family amino acid metabolic process, serine family amino acid catabolic process, amine catabolic process, organic acid catabolic process, carboxylic acid catabolic process,
GOTERM_CC_FAT	mitochondrion,
GOTERM_MF_FAT	aminomethyltransferase activity, transaminase activity, transferase activity, transferring nitrogenous groups,
KEGG_PATHWAY	Glycine, serine and threonine metabolism, One carbon pool by folate, Nitrogen metabolism,
OMIM_DISEASE	Glycine encephalopathy,
SP_PIR_KEYWORDS	3d-structure, Aminotransferase, complete proteome, disease mutation, methyltransferase, mitochondrion, transferase, transit peptide,
UP_SEQ_FEATURE	chain:Aminomethyltransferase, mitochondrial, helix, sequence conflict, sequence variant, strand, transit peptide:Mitochondrion, turn,
208677_s_at	basigin (Ok blood group)	Related Genes	Homo sapiens
GOTERM_BP_FAT	placenta development, maternal placenta development, reproductive developmental process, pyruvate metabolic process, cell surface receptor linked signal transduction, female pregnancy, embryo implantation, response to endogenous stimulus, response to hormone stimulus, response to organic substance, response to inorganic substance, response to metal ion, odontogenesis of dentine-containing tooth, …
GOTERM_CC_FAT	Golgi membrane, mitochondrion, Golgi apparatus, plasma membrane, endomembrane system, integral to membrane, cytoplasmic membrane-bounded vesicle, organelle membrane, intrinsic to membrane, cytoplasmic vesicle, vesicle, membrane-bounded vesicle, sarcolemma, melanosome, Golgi apparatus part, membrane raft, pigment granule,
GOTERM_MF_FAT	sugar binding, mannose binding, monocarboxylic acid transmembrane transporter activity, lactate transmembrane transporter activity, carbohydrate binding, monosaccharide binding,
OMIM_DISEASE	Blood group, OK,
REACTOME_PATHWAY	REACT_1046:Pyruvate metabolism and TCA cycle, REACT_13552:Integrin cell surface interactions, REACT_474:Metabolism of carbohydrates, REACT_604:Hemostasis, REACT_6900:Signaling in Immune system,
SP_PIR_KEYWORDS	3d-structure, alternative splicing, blood group antigen, cell membrane, complete proteome, direct protein sequencing, disulfide bond, glycoprotein, Immunoglobulin domain, Lectin, mannose-binding, membrane, phosphoprotein, polymorphism, signal,transmembrane,
UP_SEQ_FEATURE	chain:Basigin, compositionally biased region:Poly-Asp, disulfide bond, domain:Ig-like C2-type, domain:Ig-like V-type, glycosylation site:N-linked (GlcNAc...), helix, modified residue, sequence conflict, sequence variant, signal peptide, splice variant, strand, topological domain:Cytoplasmic, topological domain:Extracellular, transmembrane region, turn,
202574_s_at	casein kinase 1, gamma 2	Related Genes	Homo sapiens
GOTERM_BP_FAT	protein amino acid phosphorylation, phosphorus metabolic process, phosphate metabolic process, cell surface receptor linked signal transduction, Wnt receptor signaling pathway, phosphorylation, protein amino acid autophosphorylation,
GOTERM_CC_FAT	cell fraction, soluble fraction, cytosol,
GOTERM_MF_FAT	nucleotide binding, magnesium ion binding, nucleoside binding, purine nucleoside binding, glycoprotein binding, protein kinase activity, protein serine/threonine kinase activity, ATP binding, purine nucleotide binding, adenyl nucleotide binding, ribonucleotide binding, purine ribonucleotide binding, adenyl ribonucleotide binding, peptide binding, ion binding, cation binding, metal ion binding, ph…
KEGG_PATHWAY	Hedgehog signaling pathway,
PANTHER_PATHWAY	P00015:Circadian clock system, P00025:Hedgehog signaling pathway, P00049:Parkinson disease, P00057:Wnt signaling pathway,
SP_PIR_KEYWORDS	3d-structure, atp-binding, complete proteome, cytoplasm, kinase, nucleotide-binding, phosphoprotein, polymorphism,serine/threonine-protein kinase, transferase, wnt signaling pathway,
UP_SEQ_FEATURE	active site:Proton acceptor, binding site:ATP, chain:Casein kinase I isoform gamma-2, domain:Protein kinase, helix, modified residue, nucleotide phosphate-binding region:ATP, sequence conflict, sequence variant, strand, turn,
203492_x_at	centrosomal protein 57kDa	Related Genes	Homo sapiens
GOTERM_BP_FAT	protein import into nucleus, translocation, reproductive developmental process, protein targeting, protein import into nucleus,intracellular protein transport, nucleocytoplasmic transport, cell surface receptor linked signal transduction, enzyme linked receptor protein signaling pathway, transmembrane receptor protein tyrosine kinase signaling pathway, gamete generation, germ cell development, sp…
GOTERM_CC_FAT	Golgi apparatus, centrosome, microtubule organizing center, cytosol, cytoskeleton, microtubule, microtubule cytoskeleton, non-membrane-bounded organelle, intracellular non-membrane-bounded organelle, cytoskeletal part,
GOTERM_MF_FAT	fibroblast growth factor binding, growth factor binding, identical protein binding, protein homodimerization activity, protein dimerization activity,
REACTOME_PATHWAY	REACT_152:Cell Cycle, Mitotic,
SP_PIR_KEYWORDS	alternative splicing, coiled coil, complete proteome, cytoplasm, cytoskeleton, microtubule, nucleus, phosphoprotein,polymorphism,
UP_SEQ_FEATURE	chain:Centrosomal protein of 57 kDa, compositionally biased region:Poly-Lys, modified residue, region of interest:centrosome localization domain (CLD), region of interest:Mediates interaction with microtubules, sequence conflict, sequence variant, splice variant,
213528_at	chromosome 1 open reading frame 156	Related Genes	Homo sapiens
SP_PIR_KEYWORDS	complete proteome, phosphoprotein, polymorphism,
UP_SEQ_FEATURE	chain:UPF0558 protein C1orf156, modified residue, sequence variant,
209927_s_at	chromosome 1 open reading frame 77	Related Genes	Homo sapiens
SP_PIR_KEYWORDS	alternative splicing, complete proteome, phosphoprotein,
UP_SEQ_FEATURE	chain:Uncharacterized protein C1orf77, modified residue, sequence conflict, splice variant,
219544_at	chromosome 13 open reading frame 34	Related Genes	Homo sapiens
GOTERM_BP_FAT	M phase of mitotic cell cycle, mitotic cell cycle, M phase, nuclear division, cell cycle, mitosis, cell cycle process, cell cycle phase,organelle fission, cell division,
SP_PIR_KEYWORDS	cell cycle, cell division, complete proteome, mitosis, phosphoprotein, polymorphism,
UP_SEQ_FEATURE	chain:Protein aurora borealis, compositionally biased region:Ser-rich, modified residue, sequence conflict, sequence variant,
218791_s_at	chromosome 15 open reading frame 29	Related Genes	Homo sapiens
SP_PIR_KEYWORDS	complete proteome,
UP_SEQ_FEATURE	chain:Uncharacterized protein C15orf29,
209284_s_at	chromosome 3 open reading frame 63	Related Genes	Homo sapiens
SP_PIR_KEYWORDS	acetylation, alternative splicing, complete proteome, phosphoprotein, polymorphism,
UP_SEQ_FEATURE	chain:Uncharacterized protein C3orf63, modified residue, sequence conflict, sequence variant, splice variant,
204238_s_at	chromosome 6 open reading frame 108	Related Genes	Homo sapiens
GOTERM_BP_FAT	regulation of cell growth, cell proliferation, regulation of cell size, nucleoside monophosphate metabolic process, nucleoside monophosphate catabolic process, deoxyribonucleoside monophosphate catabolic process, deoxyribonucleoside monophosphate metabolic process, nucleotide catabolic process, deoxyribonucleotide metabolic process, deoxyribonucleotide catabolic process,positive regulation of cel…
GOTERM_MF_FAT	hydrolase activity, hydrolyzing N-glycosyl compounds, deoxyribonucleoside 5'-monophosphate N-glycosidase activity,
SP_PIR_KEYWORDS	complete proteome, cytoplasm, glycosidase, hydrolase, nucleotide metabolism, nucleus, phosphoprotein,
UP_SEQ_FEATURE	binding site:Substrate, chain:Deoxyribonucleoside 5'-monophosphate N- glycosidase, modified residue,
222323_at	crystallin, gamma D	Related Genes	Homo sapiens
GOTERM_BP_FAT	response to reactive oxygen species, response to oxidative stress, sensory perception, visual perception, response to inorganic substance, cellular response to stress, cellular response to oxidative stress, cellular response to reactive oxygen species,neurological system process, cognition, sensory perception of light stimulus,
GOTERM_CC_FAT	cell fraction, soluble fraction,
GOTERM_MF_FAT	structural molecule activity, structural constituent of eye lens,
OMIM_DISEASE	Cataract, congenital, cerulean type, 3, Cataract, crystalline aculeiform, Cataract, nonnuclear polymorphic congenital, Cataract, polymorphic congenital, Cataracts, punctate, progressive juvenile-onset,
SP_PIR_KEYWORDS	3d-structure, cataract, complete proteome, direct protein sequencing, disease mutation, duplication, eye lens protein, oxidation,polymorphism, repeat, sensory transduction, vision,
UP_SEQ_FEATURE	chain:Gamma-crystallin D, domain:Beta/gamma crystallin 'Greek key' 1, domain:Beta/gamma crystallin 'Greek key' 2, domain:Beta/gamma crystallin 'Greek key' 3, domain:Beta/gamma crystallin 'Greek key' 4, helix, mutagenesis site, region of interest:Connecting peptide, sequence variant, site:Susceptible to oxidation, strand, turn,
210622_x_at	cyclin-dependent kinase 10	Related Genes	Homo sapiens
GOTERM_BP_FAT	G1 phase of mitotic cell cycle, mitotic cell cycle, protein amino acid phosphorylation, phosphorus metabolic process, phosphate metabolic process, cell cycle, traversing start control point of mitotic cell cycle, regulation of mitotic cell cycle, negative regulation of cell proliferation, phosphorylation, cell cycle process, cell cycle phase, regulation of cell proliferation, cell division, G1 ph…
GOTERM_MF_FAT	nucleotide binding, nucleoside binding, purine nucleoside binding, protein kinase activity, protein serine/threonine kinase activity,cyclin-dependent protein kinase activity, ATP binding, purine nucleotide binding, adenyl nucleotide binding, ribonucleotide binding,purine ribonucleotide binding, adenyl ribonucleotide binding,
SP_PIR_KEYWORDS	alternative splicing, ATP, atp-binding, cell division, complete proteome, cyclin, kinase, nucleotide-binding, phosphoprotein,phosphotransferase, polymorphism, serine/threonine-protein kinase, transferase,
UP_SEQ_FEATURE	active site:Proton acceptor, binding site:ATP, chain:Cell division protein kinase 10, domain:Protein kinase, modified residue, nucleotide phosphate-binding region:ATP, sequence variant, splice variant,
218153_at	cysteinyl-tRNA synthetase 2, mitochondrial (putative)	Related Genes	Homo sapiens
GOTERM_BP_FAT	tRNA metabolic process, translation, tRNA aminoacylation for protein translation, cysteinyl-tRNA aminoacylation, ncRNA metabolic process, amino acid activation, tRNA aminoacylation,
GOTERM_CC_FAT	mitochondrion, mitochondrial matrix, membrane-enclosed lumen, mitochondrial lumen, organelle lumen, mitochondrial part,intracellular organelle lumen,
GOTERM_MF_FAT	nucleotide binding, nucleoside binding, purine nucleoside binding, aminoacyl-tRNA ligase activity, cysteine-tRNA ligase activity,ATP binding, zinc ion binding, ligase activity, forming carbon-oxygen bonds, ligase activity, forming aminoacyl-tRNA and related compounds, purine nucleotide binding, adenyl nucleotide binding, ribonucleotide binding, purine ribonucleotide binding, adenyl ribonucleotide…
KEGG_PATHWAY	Aminoacyl-tRNA biosynthesis,
REACTOME_PATHWAY	REACT_71:Gene Expression,
SP_PIR_KEYWORDS	acetylation, Aminoacyl-tRNA synthetase, atp-binding, complete proteome, ligase, metal-binding, mitochondrion, nucleotide-binding, polymorphism, protein biosynthesis, transit peptide, zinc,
UP_SEQ_FEATURE	binding site:ATP, chain:Probable cysteinyl-tRNA synthetase, mitochondrial, metal ion-binding site:Zinc, modified residue, sequence conflict, sequence variant, short sequence motif:"HIGH" region, short sequence motif:"KMSKS" region, transit peptide:Mitochondrion,
201935_s_at	eukaryotic translation initiation factor 4 gamma, 3	Related Genes	Homo sapiens
GOTERM_BP_FAT	translation, regulation of translation, regulation of translational initiation, posttranscriptional regulation of gene expression,regulation of cellular protein metabolic process,
GOTERM_CC_FAT	eukaryotic translation initiation factor 4F complex,
GOTERM_MF_FAT	RNA cap binding, RNA binding, translation initiation factor activity, translation factor activity, nucleic acid binding,
KEGG_PATHWAY	Viral myocarditis,
SP_PIR_KEYWORDS	3d-structure, acetylation, alternative splicing, coiled coil, complete proteome, host-virus interaction, Initiation factor,phosphoprotein, polymorphism, protein biosynthesis, repeat, rna-binding, translation regulation,
UP_SEQ_FEATURE	chain:Eukaryotic translation initiation factor 4 gamma 3, domain:MI, domain:MIF4G, domain:W2, helix, modified residue, mutagenesis site, region of interest:eIF3/EIF4A-binding, region of interest:EIF4A-binding, region of interest:EIF4E-binding, region of interest:Necessary but not sufficient for MKNK1- binding, region of interest:PABPC1-binding, repeat:HEAT 1, repeat:HEAT 2, repeat:HEAT 3, repeat:…
202995_s_at	fibulin 1	Related Genes	Homo sapiens
GOTERM_CC_FAT	cell fraction, extracellular region, proteinaceous extracellular matrix, extracellular space, soluble fraction, extracellular matrix,extracellular region part,
GOTERM_MF_FAT	structural molecule activity, extracellular matrix structural constituent, calcium ion binding, ion binding, cation binding, metal ion binding,
OMIM_DISEASE	Synpolydactyly, 3/3'4, associated with metacarpal and metatarsal synostoses,
SP_PIR_KEYWORDS	alternative splicing, calcium, chromosomal rearrangement, complete proteome, direct protein sequencing, disulfide bond, egf-like domain, extracellular matrix, glycoprotein, host-virus interaction, polymorphism, repeat, Secreted, signal,
UP_SEQ_FEATURE	chain:Fibulin-1, disulfide bond, domain:Anaphylatoxin-like 1, domain:Anaphylatoxin-like 2, domain:Anaphylatoxin-like 3, domain:EGF-like 1, domain:EGF-like 2; calcium-binding, domain:EGF-like 3; calcium-binding, domain:EGF-like 4; calcium-binding, domain:EGF-like 5; calcium-binding, domain:EGF-like 6; calcium-binding, domain:EGF-like 7; calcium-binding, domain:EGF-like 8; calcium-binding, domain:E…
211074_at	folate receptor 1 (adult)	Related Genes	Homo sapiens
GOTERM_BP_FAT	coenzyme metabolic process, folic acid and derivative metabolic process, vitamin metabolic process, water-soluble vitamin metabolic process, amino acid transport, endocytosis, receptor-mediated endocytosis, membrane invagination, amine transport,organic acid transport, folic acid transport, membrane organization, vesicle-mediated transport, pteridine and derivative metabolic process, folic acid m…
GOTERM_CC_FAT	cell fraction, extracellular region, membrane fraction, insoluble fraction, plasma membrane, integral to plasma membrane, brush border, integral to membrane, intrinsic to membrane, anchored to membrane, intrinsic to plasma membrane, cell projection,plasma membrane part, anchored to plasma membrane,
GOTERM_MF_FAT	folic acid binding, amino acid binding, vitamin binding, carboxylic acid binding, amine binding,
OMIM_DISEASE	?Congenital anomalies, susceptibility to,
SP_PIR_KEYWORDS	cell membrane, complete proteome, direct protein sequencing, disulfide bond, folate-binding, glycoprotein, gpi-anchor, lipoprotein,membrane, polymorphism, receptor, Secreted, signal,
UP_SEQ_FEATURE	chain:Folate receptor alpha, glycosylation site:N-linked (GlcNAc...), lipid moiety-binding region:GPI-anchor amidated serine, propeptide:Removed in mature form, sequence conflict, sequence variant, signal peptide,
214076_at	glucose-fructose oxidoreductase domain containing 2	Related Genes	Homo sapiens
COG_ONTOLOGY	General function prediction only,
GOTERM_BP_FAT	extracellular matrix organization, extracellular structure organization, oxidation reduction,
GOTERM_CC_FAT	extracellular region, proteinaceous extracellular matrix, extracellular matrix, extracellular region part,
GOTERM_MF_FAT	electron carrier activity,
SP_PIR_KEYWORDS	alternative splicing, complete proteome, extracellular matrix, oxidoreductase, polymorphism, Secreted, signal,
UP_SEQ_FEATURE	chain:Glucose-fructose oxidoreductase domain- containing protein 2, sequence conflict, sequence variant, signal peptide, splice variant,
203011_at	inositol(myo)-1(or 4)-monophosphatase 1	Related Genes	Homo sapiens
GOTERM_BP_FAT	phospholipid metabolic process, glycerophospholipid metabolic process, phosphatidylinositol biosynthetic process, phosphorus metabolic process, phosphate metabolic process, lipid biosynthetic process, phospholipid biosynthetic process, response to inorganic substance, response to metal ion, response to lithium ion, organophosphate metabolic process, phosphoinositide metabolic process, glycerolipi…
GOTERM_MF_FAT	magnesium ion binding, inositol or phosphatidylinositol phosphatase activity, inositol-1(or 4)-monophosphatase activity,phosphatase activity, lithium ion binding, alkali metal ion binding, identical protein binding, ion binding, cation binding, metal ion binding,
KEGG_PATHWAY	Inositol phosphate metabolism, Phosphatidylinositol signaling system,
SP_PIR_KEYWORDS	3d-structure, complete proteome, cytoplasm, hydrolase, lithium, magnesium, metal-binding, phosphoric monoester hydrolase,polymorphism,
UP_SEQ_FEATURE	binding site:Substrate, chain:Inositol monophosphatase 1, helix, metal ion-binding site:Magnesium 1, metal ion-binding site:Magnesium 1; via carbonyl oxygen, metal ion-binding site:Magnesium 2, mutagenesis site, region of interest:Substrate binding, sequence variant, strand, turn,
202183_s_at	kinesin family member 22	Related Genes	Homo sapiens
GOTERM_BP_FAT	M phase of mitotic cell cycle, mitotic cell cycle, M phase, nuclear division, DNA metabolic process, DNA repair, response to DNA damage stimulus, microtubule-based process, microtubule-based movement, cell cycle, mitosis, cell cycle process, cell cycle phase, cellular response to stress, organelle fission,
GOTERM_CC_FAT	chromosome, centromeric region, kinetochore, chromatin, chromosome, spindle, cytoskeleton, microtubule, microtubule cytoskeleton, non-membrane-bounded organelle, intracellular non-membrane-bounded organelle, chromosomal part, cytoskeletal part,
GOTERM_MF_FAT	nucleotide binding, nucleoside binding, purine nucleoside binding, DNA binding, motor activity, microtubule motor activity, ATP binding, purine nucleotide binding, adenyl nucleotide binding, ribonucleotide binding, purine ribonucleotide binding, adenyl ribonucleotide binding,
SP_PIR_KEYWORDS	3d-structure, atp-binding, coiled coil, complete proteome, dna-binding, microtubule, motor protein, nucleotide-binding, nucleus,phosphoprotein, ubl conjugation,
UP_SEQ_FEATURE	chain:Kinesin-like protein KIF22, domain:Kinesin-motor, helix, modified residue, nucleotide phosphate-binding region:ATP, sequence conflict, strand, turn,
218303_x_at	lysine-rich coiled-coil 1	Related Genes	Homo sapiens
SP_PIR_KEYWORDS	coiled coil, complete proteome,
UP_SEQ_FEATURE	chain:Lysine-rich coiled-coil protein 1, compositionally biased region:Lys-rich,
210671_x_at	mitogen-activated protein kinase 8	Related Genes	Homo sapiens
BBID	100.MAPK_signaling_cascades, 101.Gprot_coupled_Rec_MAP_Kinase, 102.Cholesterol_Stress_Response, 3.T_cell_receptor,51.CD40_and_EBV, 54.T-cell_anergy, 77.IkBa_Kinase_JNK_MEKK1, 80.T_cell_Activation, 82.TCR_and_Cap_or_SMAC,
BIOCARTA	The 4-1BB-dependent immune response, Agrin in Postsynaptic Differentiation, Oxidative Stress Induced Gene Expression Via Nrf2, Angiotensin II mediated activation of JNK Pathway via Pyk2 dependent signaling, ATM Signaling Pathway, BCR Signaling Pathway, Bioactive Peptide Induced Signaling Pathway, Pertussis toxin-insensitive CCR5 Signaling in Macrophage, Ceramide Signaling Pathway, Regulation of M…
GOTERM_BP_FAT	MAPKKK cascade, skeletal system development, ossification, protein amino acid phosphorylation, phosphorus metabolic process,phosphate metabolic process, apoptosis, induction of apoptosis, cell motion, intracellular signaling cascade, protein kinase cascade, JNK cascade, JUN phosphorylation, cell death, induction of apoptosis by extracellular signals, activation of pro-apoptotic gene products, res…
GOTERM_CC_FAT	nucleoplasm, cytosol, membrane-enclosed lumen, nuclear lumen, organelle lumen, intracellular organelle lumen,
GOTERM_MF_FAT	nucleotide binding, nucleoside binding, purine nucleoside binding, protein kinase activity, protein serine/threonine kinase activity,JUN kinase activity, MAP kinase activity, ATP binding, SAP kinase activity, purine nucleotide binding, adenyl nucleotide binding,ribonucleotide binding, purine ribonucleotide binding, adenyl ribonucleotide binding,
KEGG_PATHWAY	MAPK signaling pathway, ErbB signaling pathway, Wnt signaling pathway, Focal adhesion, Toll-like receptor signaling pathway,NOD-like receptor signaling pathway, RIG-I-like receptor signaling pathway, Fc epsilon RI signaling pathway, Neurotrophin signaling pathway, Insulin signaling pathway, GnRH signaling pathway, Progesterone-mediated oocyte maturation, Adipocytokine signaling pathway, Type II d…
PANTHER_PATHWAY	P00003:Alzheimer disease-amyloid secretase pathway, P00005:Angiogenesis, P00006:Apoptosis signaling pathway, P00010:B cell activation, P00018:EGF receptor signaling pathway, P00020:FAS signaling pathway, P00021:FGF signaling pathway, P00029:Huntington disease, P00034:Integrin signalling pathway, P00035:Interferon-gamma signaling pathway, P00046:Oxidative stress response, P00047:PDGF signaling pat…
REACTOME_PATHWAY	REACT_11061:Signalling by NGF, REACT_578:Apoptosis, REACT_6900:Signaling in Immune system,
SP_PIR_KEYWORDS	3d-structure, acetylation, alternative splicing, ATP, atp-binding, complete proteome, kinase, nucleotide-binding, phosphoprotein,phosphotransferase, polymorphism, serine/threonine-protein kinase, stress-induced protein, transferase,
UP_SEQ_FEATURE	active site:Proton acceptor, binding site:ATP, chain:Mitogen-activated protein kinase 8, domain:Protein kinase, helix, modified residue, mutagenesis site, nucleotide phosphate-binding region:ATP, sequence variant, short sequence motif:TXY, splice variant, strand, turn,
206853_s_at	mitogen-activated protein kinase kinase kinase 7	Related Genes	Homo sapiens
BIOCARTA	ALK in cardiac myocytes, FAS signaling pathway ( CD95 ), Signal transduction through IL1R, MAPKinase Signaling Pathway, NF-kB Signaling Pathway, NFkB activation by Nontypeable Hemophilus influenzae, p38 MAPK Signaling Pathway , Thrombin signaling and protease-activated receptors, TGF beta signaling pathway, TNFR1 Signaling Pathway, Toll-Like Receptor Pathway, WNT Signaling Pathway,
GOTERM_BP_FAT	MAPKKK cascade, angiogenesis, blood vessel development, regulation of cytokine production, positive regulation of cytokine production, embryonic epithelial tube formation, neural tube formation, vasculature development, morphogenesis of an epithelium, activation of immune response, immune response-activating cell surface receptor signaling pathway, positive regulation of immune system process, re…
GOTERM_CC_FAT	cytosol,
GOTERM_MF_FAT	nucleotide binding, magnesium ion binding, nucleoside binding, purine nucleoside binding, protein kinase activity, protein serine/threonine kinase activity, MAP kinase kinase activity, MAP kinase kinase kinase activity, protein serine/threonine/tyrosine kinase activity, protein tyrosine kinase activity, ATP binding, purine nucleotide binding, adenyl nucleotide binding, ribonucleotide binding, pur…
KEGG_PATHWAY	MAPK signaling pathway, Wnt signaling pathway, Adherens junction, Toll-like receptor signaling pathway, NOD-like receptor signaling pathway, RIG-I-like receptor signaling pathway, T cell receptor signaling pathway,
PANTHER_PATHWAY	P00031:Inflammation mediated by chemokine and cytokine signaling pathway, P00036:Interleukin signaling pathway, P00052:TGF-beta signaling pathway, P00054:Toll receptor signaling pathway, P00057:Wnt signaling pathway, P04393:Ras Pathway, P05918:p38 MAPK pathway,
REACTOME_PATHWAY	REACT_6900:Signaling in Immune system,
SP_PIR_KEYWORDS	3d-structure, alternative splicing, atp-binding, complete proteome, kinase, magnesium, metal-binding, nucleotide-binding,phosphoprotein, phosphotransferase, serine/threonine-protein kinase, transferase,
UP_SEQ_FEATURE	active site:Proton acceptor, binding site:ATP, chain:Mitogen-activated protein kinase kinase kinase 7, compositionally biased region:Poly-Ser, domain:Protein kinase, helix, modified residue, mutagenesis site, nucleotide phosphate-binding region:ATP, splice variant, strand, turn,
218318_s_at	nemo-like kinase	Related Genes	Homo sapiens
BIOCARTA	WNT Signaling Pathway,
GOTERM_BP_FAT	transcription, protein amino acid phosphorylation, phosphorus metabolic process, phosphate metabolic process, cell surface receptor linked signal transduction, enzyme linked receptor protein signaling pathway, transmembrane receptor protein serine/threonine kinase signaling pathway, transforming growth factor beta receptor signaling pathway, intracellular signaling cascade, protein kinase cascade…
GOTERM_CC_FAT	nucleolus, membrane-enclosed lumen, nuclear lumen, non-membrane-bounded organelle, intracellular non-membrane-bounded organelle, organelle lumen, intracellular organelle lumen,
GOTERM_MF_FAT	nucleotide binding, magnesium ion binding, nucleoside binding, purine nucleoside binding, protein kinase activity, protein serine/threonine kinase activity, MAP kinase activity, ATP binding, transcription factor binding, purine nucleotide binding, enzyme binding, protein domain specific binding, adenyl nucleotide binding, ubiquitin protein ligase binding, ribonucleotide binding, purine ribonucleo…
KEGG_PATHWAY	MAPK signaling pathway, Wnt signaling pathway, Adherens junction,
PANTHER_PATHWAY	P00057:Wnt signaling pathway,
SP_PIR_KEYWORDS	atp-binding, complete proteome, cytoplasm, kinase, magnesium, metal-binding, nucleotide-binding, nucleus, phosphoprotein,polymorphism, serine/threonine-protein kinase, Transcription, transcription regulation, transferase, wnt signaling pathway,
UP_SEQ_FEATURE	active site:Proton acceptor, binding site:ATP, chain:Serine/threonine protein kinase NLK, compositionally biased region:Poly-Ala, compositionally biased region:Poly-His, domain:Protein kinase, modified residue, nucleotide phosphate-binding region:ATP, sequence conflict, sequence variant,
212854_x_at	neuroblastoma breakpoint family, member 15; neuroblastoma breakpoint family, member 14; neuroblastoma breakpoint family, member 9; neuroblastoma breakpoint family, member 11; neuroblastoma breakpoint family, member 11-like; neuroblastoma breakpoint family, member 10; neuroblastoma breakpoint family, member 12; neuroblastoma breakpoint family, member 20; neuroblastoma breakpoint family, member 1; …	Related Genes	Homo sapiens
COG_ONTOLOGY	DNA replication, recombination, and repair,
SP_PIR_KEYWORDS	alternative splicing, coiled coil, complete proteome, cytoplasm, phosphoprotein, polymorphism, repeat,
UP_SEQ_FEATURE	chain:Neuroblastoma breakpoint family member 1, chain:Neuroblastoma breakpoint family member 10, chain:Neuroblastoma breakpoint family member 11, chain:Neuroblastoma breakpoint family member 12, chain:Neuroblastoma breakpoint family member 14, chain:Neuroblastoma breakpoint family member 15, chain:Neuroblastoma breakpoint family member 20, chain:Neuroblastoma breakpoint family member 8, chain:Neu…
204791_at	nuclear receptor subfamily 2, group C, member 1	Related Genes	Homo sapiens
GOTERM_BP_FAT	negative regulation of transcription from RNA polymerase II promoter, transcription, regulation of transcription, DNA-dependent,regulation of transcription from RNA polymerase II promoter, negative regulation of biosynthetic process, negative regulation of macromolecule biosynthetic process, negative regulation of macromolecule metabolic process, negative regulation of gene expression, negative r…
GOTERM_MF_FAT	DNA binding, transcription factor activity, steroid hormone receptor activity, ligand-dependent nuclear receptor activity, zinc ion binding, transcription repressor activity, enzyme binding, transcription regulator activity, identical protein binding, protein homodimerization activity, histone deacetylase binding, ion binding, cation binding, sequence-specific DNA binding, metal ion binding, tran…
SP_PIR_KEYWORDS	alternative splicing, complete proteome, dna-binding, metal-binding, nucleus, phosphoprotein, receptor, Transcription,transcription regulation, zinc, zinc-finger,
UP_SEQ_FEATURE	chain:Nuclear receptor subfamily 2 group C member 1, DNA-binding region:Nuclear receptor, modified residue, region of interest:Important for binding to NRIP1, but by itself is not sufficient for this interaction, sequence conflict, splice variant, zinc finger region:NR C4-type,
219032_x_at	opsin 3	Related Genes	Homo sapiens
GOTERM_BP_FAT	cell surface receptor linked signal transduction, G-protein coupled receptor protein signaling pathway, sensory perception, visual perception, phototransduction, response to radiation, response to light stimulus, detection of external stimulus, detection of abiotic stimulus, detection of light stimulus, response to abiotic stimulus, protein-chromophore linkage, regulation of circadian rhythm,neur…
GOTERM_CC_FAT	plasma membrane, integral to plasma membrane, integral to membrane, intrinsic to membrane, intrinsic to plasma membrane,plasma membrane part,
GOTERM_MF_FAT	rhodopsin-like receptor activity, G-protein coupled photoreceptor activity, photoreceptor activity,
REACTOME_PATHWAY	REACT_14797:Signaling by GPCR,
SP_PIR_KEYWORDS	alternative splicing, chromophore, complete proteome, disulfide bond, g-protein coupled receptor, glycoprotein, lipoprotein,membrane, palmitate, photoreceptor protein, polymorphism, receptor, retinal protein, sensory transduction, transducer,transmembrane,
UP_SEQ_FEATURE	chain:Opsin-3, disulfide bond, glycosylation site:N-linked (GlcNAc...), lipid moiety-binding region:S-palmitoyl cysteine, modified residue, sequence conflict, sequence variant, splice variant, topological domain:Cytoplasmic, topological domain:Extracellular, transmembrane region,
202658_at	peroxisomal biogenesis factor 11 beta	Related Genes	Homo sapiens
GOTERM_BP_FAT	peroxisome organization, peroxisome fission, organelle fission,
GOTERM_CC_FAT	mitochondrion, peroxisome, peroxisomal membrane, integral to peroxisomal membrane, integral to membrane, organelle membrane, intrinsic to membrane, intrinsic to peroxisomal membrane, intrinsic to organelle membrane, integral to organelle membrane, microbody membrane, microbody, microbody part, peroxisomal part,
SP_PIR_KEYWORDS	acetylation, complete proteome, membrane, peroxisome, peroxisome biogenesis, transmembrane,
UP_SEQ_FEATURE	chain:Peroxisomal membrane protein 11B, compositionally biased region:Gly-rich, modified residue, region of interest:Interaction with PEX19 and peroxisome targeting, sequence conflict, transmembrane region,
203649_s_at	phospholipase A2, group IIA (platelets, synovial fluid)	Related Genes	Homo sapiens
GOTERM_BP_FAT	phospholipid metabolic process, glycerophospholipid metabolic process, defense response, negative regulation of cell proliferation,response to bacterium, regulation of foam cell differentiation, positive regulation of foam cell differentiation, lipid catabolic process, organophosphate metabolic process, stem cell maintenance, positive regulation of defense response, regulation of response to exte…
GOTERM_CC_FAT	extracellular region, extracellular space, mitochondrion, endoplasmic reticulum, cytoplasmic membrane-bounded vesicle, extrinsic to membrane, secretory granule, cytoplasmic vesicle, vesicle, membrane-bounded vesicle, extracellular region part,
GOTERM_MF_FAT	carboxylesterase activity, phospholipase activity, phospholipase A2 activity, calcium ion binding, phospholipid binding, lipid binding, lipase activity, ion binding, cation binding, metal ion binding, calcium-dependent phospholipase A2 activity,
KEGG_PATHWAY	Glycerophospholipid metabolism, Ether lipid metabolism, Arachidonic acid metabolism, Linoleic acid metabolism, alpha-Linolenic acid metabolism, MAPK signaling pathway, Vascular smooth muscle contraction, VEGF signaling pathway, Fc epsilon RI signaling pathway, Long-term depression, GnRH signaling pathway,
OMIM_DISEASE	Colorectal cancer, sporadic,
SP_PIR_KEYWORDS	3d-structure, calcium, carboxylic ester hydrolase, complete proteome, direct protein sequencing, disulfide bond, extracellular protein, hydrolase, lipid degradation, lipid digestion, membrane, membrane protein, metal-binding, metalloprotein, platelet,polymorphism, signal,
UP_SEQ_FEATURE	chain:Phospholipase A2, membrane associated, disulfide bond, helix, metal ion-binding site:Calcium, metal ion-binding site:Calcium; via carbonyl oxygen, sequence conflict, sequence variant, signal peptide, strand, turn,
202963_at	regulatory factor X, 5 (influences HLA class II expression)	Related Genes	Homo sapiens
GOTERM_BP_FAT	negative regulation of transcription from RNA polymerase II promoter, transcription, regulation of transcription, DNA-dependent,regulation of transcription from RNA polymerase II promoter, negative regulation of biosynthetic process, negative regulation of macromolecule biosynthetic process, negative regulation of macromolecule metabolic process, negative regulation of gene expression, negative r…
GOTERM_MF_FAT	DNA binding, transcription factor activity, transcription regulator activity,
KEGG_PATHWAY	Antigen processing and presentation, Primary immunodeficiency,
OMIM_DISEASE	Bare lymphocyte syndrome, type II, complementation group C, Bare lymphocyte syndrome, type II, complementation group E,
SP_PIR_KEYWORDS	activator, complete proteome, direct protein sequencing, disease mutation, dna-binding, nucleus, phosphoprotein, polymorphism,scid, Transcription, transcription regulation,
UP_SEQ_FEATURE	chain:DNA-binding protein RFX5, DNA-binding region:H-T-H motif winged-type, sequence variant,
202937_x_at, 33307_at	ribosomal RNA processing 7 homolog B (S. cerevisiae); ribosomal RNA processing 7 homolog A (S. cerevisiae)	Related Genes	Homo sapiens
GOTERM_MF_FAT	RNA binding,
SP_PIR_KEYWORDS	coiled coil, complete proteome, phosphoprotein, polymorphism, rna-binding,
UP_SEQ_FEATURE	chain:Putative ribosomal RNA-processing protein 7 homolog B, chain:Ribosomal RNA-processing protein 7 homolog A, domain:RRM, modified residue, sequence conflict, sequence variant,
219988_s_at	ring finger protein 220	Related Genes	Homo sapiens
GOTERM_MF_FAT	zinc ion binding, ion binding, cation binding, metal ion binding, transition metal ion binding,
SP_PIR_KEYWORDS	alternative splicing, coiled coil, complete proteome, metal-binding, phosphoprotein, zinc, zinc-finger,
UP_SEQ_FEATURE	chain:RING finger protein 220, modified residue, sequence conflict, splice variant, zinc finger region:RING-type,
219599_at	similar to eukaryotic translation initiation factor 4H; eukaryotic translation initiation factor 4B	Related Genes	Homo sapiens
BIOCARTA	mTOR Signaling Pathway,
GOTERM_BP_FAT	translation, regulation of translation, regulation of translational initiation, posttranscriptional regulation of gene expression,regulation of cellular protein metabolic process,
GOTERM_CC_FAT	cytosol, eukaryotic translation initiation factor 4F complex,
GOTERM_MF_FAT	nucleotide binding, RNA binding, translation initiation factor activity, translation factor activity, nucleic acid binding,
KEGG_PATHWAY	mTOR signaling pathway,
REACTOME_PATHWAY	REACT_17015:Metabolism of proteins, REACT_1762:3' -UTR-mediated translational regulation, REACT_498:Signaling by Insulin receptor, REACT_71:Gene Expression,
SP_PIR_KEYWORDS	3d-structure, acetylation, blocked amino end, complete proteome, direct protein sequencing, Initiation factor, phosphoprotein,protein biosynthesis, RNA binding, rna-binding,
UP_SEQ_FEATURE	chain:Eukaryotic translation initiation factor 4B, compositionally biased region:Arg-rich, compositionally biased region:Asp-rich, domain:RRM, helix, modified residue, sequence conflict, strand, turn,
202499_s_at	solute carrier family 2 (facilitated glucose transporter), member 3	Related Genes	Homo sapiens
BBID	105.Signaling_glucose_uptake,
BIOCARTA	Vitamin C in the Brain,
GOTERM_BP_FAT	carbohydrate transport, hexose transport, monosaccharide transport, glucose transport, transmembrane transport,
GOTERM_CC_FAT	plasma membrane, integral to membrane, intrinsic to membrane,
GOTERM_MF_FAT	sugar:hydrogen symporter activity, glucose transmembrane transporter activity, cation:sugar symporter activity, monosaccharide transmembrane transporter activity, hexose transmembrane transporter activity, symporter activity, solute:cation symporter activity, solute:hydrogen symporter activity, sugar transmembrane transporter activity,
REACTOME_PATHWAY	REACT_11193:Metabolism of vitamins and cofactors, REACT_474:Metabolism of carbohydrates,
SP_PIR_KEYWORDS	complete proteome, glycoprotein, membrane, phosphoprotein, polymorphism, sugar transport, transmembrane, transport,
UP_SEQ_FEATURE	chain:Solute carrier family 2, facilitated glucose transporter member 3, glycosylation site:N-linked (GlcNAc...), modified residue, region of interest:Defines substrate specificity, sequence variant, topological domain:Cytoplasmic, topological domain:Extracellular, transmembrane region,
216604_s_at	solute carrier family 7 (cationic amino acid transporter, y+ system), member 8	Related Genes	Homo sapiens
GOTERM_BP_FAT	amino acid transport, response to toxin, neutral amino acid transport, L-amino acid transport, amine transport, organic acid transport, homeostatic process, carboxylic acid transport, chemical homeostasis, ion homeostasis, metal ion homeostasis, cation homeostasis,
GOTERM_CC_FAT	plasma membrane, integral to plasma membrane, integral to membrane, intrinsic to membrane, intrinsic to plasma membrane,plasma membrane part,
GOTERM_MF_FAT	antigen binding, amine transmembrane transporter activity, organic cation transmembrane transporter activity, amino acid transmembrane transporter activity, neutral amino acid transmembrane transporter activity, L-amino acid transmembrane transporter activity, toxin transporter activity, peptide binding, peptide antigen binding,
REACTOME_PATHWAY	REACT_13:Metabolism of amino acids, REACT_15518:Transmembrane transport of small molecules, REACT_604:Hemostasis, REACT_6900:Signaling in Immune system,
SP_PIR_KEYWORDS	amino-acid transport, cell membrane, complete proteome, cytoplasm, disulfide bond, membrane, transmembrane, transport,
UP_SEQ_FEATURE	chain:Large neutral amino acids transporter small subunit 2, sequence conflict, transmembrane region,
201663_s_at	structural maintenance of chromosomes 4	Related Genes	Homo sapiens
GOTERM_BP_FAT	mitotic sister chromatid segregation, M phase of mitotic cell cycle, mitotic cell cycle, M phase, nuclear division, sister chromatid segregation, DNA packaging, cell cycle, chromosome segregation, mitosis, mitotic chromosome condensation, cell cycle process,cell cycle phase, chromosome condensation, organelle fission, chromosome organization, cell division,
GOTERM_CC_FAT	condensed chromosome, condensin complex, chromosome, non-membrane-bounded organelle, intracellular non-membrane-bounded organelle, chromosomal part,
GOTERM_MF_FAT	nucleotide binding, nucleoside binding, purine nucleoside binding, ATP binding, purine nucleotide binding, adenyl nucleotide binding, ribonucleotide binding, purine ribonucleotide binding, adenyl ribonucleotide binding, protein heterodimerization activity,protein dimerization activity,
SP_PIR_KEYWORDS	acetylation, alternative splicing, atp-binding, cell cycle, cell division, coiled coil, complete proteome, cytoplasm, dna condensation,mitosis, nucleotide-binding, nucleus, phosphoprotein, polymorphism,
UP_SEQ_FEATURE	chain:Structural maintenance of chromosomes protein 4, compositionally biased region:Ala/Asp-rich (DA-box), compositionally biased region:Poly-Pro, modified residue, nucleotide phosphate-binding region:ATP, region of interest:Flexible hinge, sequence conflict, sequence variant, splice variant,
204295_at	surfeit 1	Related Genes	Homo sapiens
GOTERM_BP_FAT	generation of precursor metabolites and energy, protein complex assembly, respiratory chain complex IV assembly, aerobic respiration, energy derivation by oxidation of organic compounds, cellular macromolecular complex subunit organization, cellular macromolecular complex assembly, cellular protein complex assembly, macromolecular complex subunit organization, cellular respiration, oxidation redu…
GOTERM_CC_FAT	mitochondrion, mitochondrial envelope, mitochondrial inner membrane, mitochondrial respiratory chain, integral to membrane,organelle inner membrane, organelle membrane, intrinsic to membrane, mitochondrial membrane, organelle envelope, envelope,mitochondrial part, mitochondrial membrane part, respiratory chain,
GOTERM_MF_FAT	cytochrome-c oxidase activity, heme-copper terminal oxidase activity, monovalent inorganic cation transmembrane transporter activity, hydrogen ion transmembrane transporter activity, oxidoreductase activity, acting on heme group of donors,oxidoreductase activity, acting on heme group of donors, oxygen as acceptor, inorganic cation transmembrane transporter activity,
OMIM_DISEASE	Leigh syndrome, due to COX deficiency,
SP_PIR_KEYWORDS	alternative splicing, complete proteome, disease mutation, leigh syndrome, membrane, mitochondrion, mitochondrion inner membrane, polymorphism, transmembrane,
UP_SEQ_FEATURE	chain:Surfeit locus protein 1, sequence variant, splice variant, transmembrane region,
212632_at	syntaxin 7	Related Genes	Homo sapiens
GOTERM_BP_FAT	intracellular protein transport, post-Golgi vesicle-mediated transport, protein localization, protein transport, membrane organization, vesicle-mediated transport, cellular protein localization, establishment of protein localization, intracellular transport,Golgi vesicle transport, cellular macromolecule localization,
GOTERM_CC_FAT	lytic vacuole, lysosome, lysosomal membrane, endosome, vacuole, vacuolar membrane, Golgi apparatus, integral to membrane,organelle membrane, SNARE complex, intrinsic to membrane, vacuolar part,
GOTERM_MF_FAT	SNAP receptor activity,
KEGG_PATHWAY	SNARE interactions in vesicular transport,
PANTHER_PATHWAY	P00001:Adrenaline and noradrenaline biosynthesis, P00049:Parkinson disease,
REACTOME_PATHWAY	REACT_11123:Membrane Trafficking, REACT_11184:Botulinum neurotoxicity,
SP_PIR_KEYWORDS	acetylation, alternative splicing, coiled coil, complete proteome, direct protein sequencing, endosome, membrane,phosphoprotein, transmembrane,
UP_SEQ_FEATURE	chain:Syntaxin-7, domain:t-SNARE coiled-coil homology, modified residue, sequence conflict, splice variant, topological domain:Cytoplasmic, topological domain:Vesicular, transmembrane region,
218838_s_at	tetratricopeptide repeat domain 31	Related Genes	Homo sapiens
SP_PIR_KEYWORDS	alternative splicing, coiled coil, complete proteome, polymorphism, repeat, tpr repeat,
UP_SEQ_FEATURE	chain:Tetratricopeptide repeat protein 31, repeat:TPR 1, repeat:TPR 2, repeat:TPR 3, sequence conflict, sequence variant, splice variant,
201110_s_at	thrombospondin 1	Related Genes	Homo sapiens
BIOCARTA	TSP-1 Induced Apoptosis in Microvascular Endothelial Cell ,
GOTERM_BP_FAT	MAPKKK cascade, activation of MAPK activity, angiogenesis, blood vessel development, response to hypoxia, regulation of cytokine production, negative regulation of cytokine production, positive regulation of cytokine production, regulation of endothelial cell proliferation, negative regulation of endothelial cell proliferation, vasculature development, regulation of cell-matrix adhesion, negative…
GOTERM_CC_FAT	extracellular region, fibrinogen complex, extracellular space, plasma membrane, external side of plasma membrane, cell surface,cytoplasmic membrane-bounded vesicle, secretory granule, extracellular matrix, platelet alpha granule, platelet alpha granule lumen, cytoplasmic vesicle, membrane-enclosed lumen, vesicle, vesicle lumen, membrane-bounded vesicle, organelle lumen,extracellular region part, …
GOTERM_MF_FAT	pattern binding, glycoprotein binding, fibronectin binding, integrin binding, structural molecule activity, calcium ion binding,collagen binding, glycosaminoglycan binding, lipoprotein binding, heparin binding, fibroblast growth factor binding, growth factor binding, cytokine binding, low-density lipoprotein binding, carbohydrate binding, polysaccharide binding, protein complex binding,identical …
KEGG_PATHWAY	p53 signaling pathway, TGF-beta signaling pathway, Focal adhesion, ECM-receptor interaction, Bladder cancer,
PANTHER_PATHWAY	P00059:p53 pathway,
REACTOME_PATHWAY	REACT_13552:Integrin cell surface interactions, REACT_16888:Signaling by PDGF, REACT_604:Hemostasis,
SP_PIR_KEYWORDS	3d-structure, beta-hydroxyasparagine, calcium, calcium binding, cell adhesion, complete proteome, disulfide bond, egf-like domain, glycoprotein, heparin-binding, polymorphism, repeat, signal, trimer,
UP_SEQ_FEATURE	chain:Thrombospondin-1, disulfide bond, domain:EGF-like 1, domain:EGF-like 2; calcium-binding, domain:EGF-like 3, domain:TSP C-terminal, domain:TSP N-terminal, domain:TSP type-1 1, domain:TSP type-1 2, domain:TSP type-1 3, domain:VWFC, glycosylation site:C-linked (Man), glycosylation site:N-linked (GlcNAc...), glycosylation site:O-linked (Fuc...), helix, mutagenesis site, region of interest:Hepar…
204849_at	transcription factor-like 5 (basic helix-loop-helix)	Related Genes	Homo sapiens
GOTERM_BP_FAT	transcription, transcription, DNA-dependent, regulation of transcription, DNA-dependent, transcription from RNA polymerase II promoter, gamete generation, spermatogenesis, sexual reproduction, multicellular organism reproduction, RNA biosynthetic process, regulation of cell proliferation, regulation of transcription, male gamete generation, reproductive process in a multicellular organism, regula…
GOTERM_CC_FAT	male germ cell nucleus, germ cell nucleus,
GOTERM_MF_FAT	DNA binding, transcription factor activity, transcription regulator activity,
SP_PIR_KEYWORDS	alternative splicing, complete proteome, developmental protein, differentiation, dna-binding, nucleus, polymorphism,spermatogenesis, Transcription, transcription regulation,
UP_SEQ_FEATURE	chain:Transcription factor-like 5 protein, compositionally biased region:Ala-rich, DNA-binding region:Basic motif, domain:Helix-loop-helix motif, region of interest:R1 epitope (recognized by Chagas's antibodies), region of interest:R3 epitope (recognized by Chagas's antibodies), sequence conflict, sequence variant, splice variant,
203703_s_at	tubulin tyrosine ligase-like family, member 4	Related Genes	Homo sapiens
GOTERM_CC_FAT	microtubule organizing center, cytoskeleton, cilium, microtubule basal body, microtubule cytoskeleton, cell projection, non-membrane-bounded organelle, intracellular non-membrane-bounded organelle, cytoskeletal part, cell projection part,
GOTERM_MF_FAT	tubulin-tyrosine ligase activity, ligase activity, forming carbon-nitrogen bonds, acid-amino acid ligase activity,
SP_PIR_KEYWORDS	cell projection, cilium, complete proteome, cytoplasm, cytoskeleton, ligase, phosphoprotein, polymorphism,
UP_SEQ_FEATURE	chain:Tubulin polyglutamylase TTLL4, domain:TTL, modified residue, sequence variant,
202477_s_at	tubulin, gamma complex associated protein 2	Related Genes	Homo sapiens
GOTERM_BP_FAT	microtubule cytoskeleton organization, protein complex assembly, cytoskeleton organization, microtubule-based process,microtubule nucleation, macromolecular complex subunit organization, macromolecular complex assembly, protein complex biogenesis,
GOTERM_CC_FAT	spindle pole, centrosome, microtubule organizing center, spindle, cytosol, cytoskeleton, microtubule, cytoplasmic microtubule,microtubule cytoskeleton, non-membrane-bounded organelle, intracellular non-membrane-bounded organelle, cytoskeletal part,
REACTOME_PATHWAY	REACT_152:Cell Cycle, Mitotic,
SP_PIR_KEYWORDS	acetylation, alternative splicing, complete proteome, cytoplasm, cytoskeleton, microtubule, phosphoprotein, polymorphism,
UP_SEQ_FEATURE	chain:Gamma-tubulin complex component 2, compositionally biased region:Poly-Ala, modified residue, sequence conflict, sequence variant,
217968_at	tumor suppressing subtransferable candidate 1	Related Genes	Homo sapiens
SP_PIR_KEYWORDS	complete proteome, phosphoprotein, repeat, wd repeat,
UP_SEQ_FEATURE	chain:Protein TSSC1, modified residue, repeat:WD 1, repeat:WD 2, repeat:WD 3, repeat:WD 4, repeat:WD 5, sequence conflict,
209333_at	unc-51-like kinase 1 (C. elegans)	Related Genes	Homo sapiens
GOTERM_BP_FAT	cell morphogenesis, cell morphogenesis involved in differentiation, regulation of cell growth, protein amino acid phosphorylation,phosphorus metabolic process, phosphate metabolic process, endocytosis, receptor-mediated endocytosis, cell motion,intracellular signaling cascade, small GTPase mediated signal transduction, Ras protein signal transduction, axonogenesis, protein localization, regulatio…
GOTERM_CC_FAT	cell fraction, membrane fraction, insoluble fraction, vacuole, autophagic vacuole, cytosol, endomembrane system, vesicle membrane, cytoplasmic membrane-bounded vesicle, cytoplasmic vesicle membrane, organelle membrane, cytoplasmic vesicle,vesicle, membrane-bounded vesicle, cell projection, neuron projection, cell soma, cytoplasmic vesicle part,
GOTERM_MF_FAT	nucleotide binding, nucleoside binding, purine nucleoside binding, protein kinase activity, protein serine/threonine kinase activity,ATP binding, purine nucleotide binding, adenyl nucleotide binding, protein complex binding, ribonucleotide binding, purine ribonucleotide binding, adenyl ribonucleotide binding,
KEGG_PATHWAY	Regulation of autophagy, mTOR signaling pathway,
SP_PIR_KEYWORDS	atp-binding, autophagy, complete proteome, cytoplasm, kinase, nucleotide-binding, phosphoprotein, polymorphism,serine/threonine-protein kinase, transferase,
UP_SEQ_FEATURE	active site:Proton acceptor, binding site:ATP, chain:Serine/threonine-protein kinase ULK1, compositionally biased region:Poly-Ser, domain:Protein kinase, modified residue, nucleotide phosphate-binding region:ATP, region of interest:Interaction with GABARAP and GABARAPL2, sequence variant,
203459_s_at	vacuolar protein sorting 16 homolog A (S. cerevisiae)	Related Genes	Homo sapiens
BIOCARTA	Activation of Src by Protein-tyrosine phosphatase alpha,
GOTERM_BP_FAT	intracellular protein transport, protein localization, protein transport, cellular protein localization, establishment of protein localization, intracellular transport, cellular macromolecule localization,
GOTERM_CC_FAT	lytic vacuole, lysosome, endosome, early endosome, late endosome, vacuole, vacuolar membrane, cytoskeleton, actin filament,plasma membrane, internal side of plasma membrane, actin cytoskeleton, axon, HOPS complex, organelle membrane, cell projection, neuron projection, cell soma, non-membrane-bounded organelle, intracellular non-membrane-bounded organelle,cytoskeletal part, vacuolar part, plasma …
GOTERM_MF_FAT	actin binding, cytoskeletal protein binding, actin filament binding,
SP_PIR_KEYWORDS	alternative splicing, complete proteome, endosome, lysosome, membrane, polymorphism, protein transport, transport,
UP_SEQ_FEATURE	chain:Vacuolar protein sorting-associated protein 16 homolog, sequence conflict, sequence variant, splice variant,
218490_s_at	zinc finger protein 302	Related Genes	Homo sapiens
GOTERM_BP_FAT	transcription, regulation of transcription, DNA-dependent, regulation of transcription, regulation of RNA metabolic process,
GOTERM_MF_FAT	DNA binding, zinc ion binding, ion binding, cation binding, metal ion binding, transition metal ion binding,
SP_PIR_KEYWORDS	alternative splicing, complete proteome, dna-binding, metal-binding, nucleus, repeat, Transcription, transcription regulation, zinc,zinc-finger,
UP_SEQ_FEATURE	chain:Zinc finger protein 302, domain:KRAB, sequence conflict, splice variant, zinc finger region:C2H2-type 1, zinc finger region:C2H2-type 2, zinc finger region:C2H2-type 3, zinc finger region:C2H2-type 4, zinc finger region:C2H2-type 5, zinc finger region:C2H2-type 6, zinc finger region:C2H2-type 7,
211962_s_at	zinc finger protein 36, C3H type-like 1	Related Genes	Homo sapiens
GOTERM_BP_FAT	nuclear-transcribed mRNA catabolic process, deadenylation-dependent decay, nuclear-transcribed mRNA catabolic process, blood vessel development, vasculogenesis, vasculature development, RNA catabolic process, mRNA catabolic process, regulation of translation, macromolecule catabolic process, posttranscriptional regulation of gene expression, mRNA metabolic process,regulation of cellular protein m…
GOTERM_CC_FAT	cytosol,
GOTERM_MF_FAT	DNA binding, transcription factor activity, RNA binding, mRNA binding, zinc ion binding, AU-rich element binding, transcription regulator activity, ion binding, cation binding, metal ion binding, transition metal ion binding,
SP_PIR_KEYWORDS	3d-structure, complete proteome, dna-binding, growth factor, metal-binding, nucleus, phosphoprotein, repeat, zinc, zinc finger,zinc-finger,
UP_SEQ_FEATURE	chain:Butyrate response factor 1, compositionally biased region:Poly-Ser, modified residue, sequence conflict, zinc finger region:C3H1-type 1, zinc finger region:C3H1-type 2,
213775_x_at, 211257_x_at	zinc finger protein 638	Related Genes	Homo sapiens
GOTERM_BP_FAT	RNA processing, RNA splicing,
GOTERM_CC_FAT	nucleoplasm, nuclear body, nuclear speck, membrane-enclosed lumen, nuclear lumen, organelle lumen, nucleoplasm part,intracellular organelle lumen,
GOTERM_MF_FAT	DNA binding, double-stranded DNA binding, RNA binding, zinc ion binding, ion binding, cation binding, structure-specific DNA binding, metal ion binding, transition metal ion binding,
SP_PIR_KEYWORDS	alternative splicing, complete proteome, dna-binding, metal-binding, nuclear matrix, nucleus, phosphoprotein, polymorphism,repeat, rna-binding, zinc, zinc-finger,
UP_SEQ_FEATURE	chain:Zinc finger protein 638, compositionally biased region:Arg-rich, compositionally biased region:Glu-rich, compositionally biased region:Poly-Lys, domain:RRM 1, domain:RRM 2, modified residue, sequence conflict, sequence variant, splice variant, zinc finger region:Matrin-type,
204876_at	zinc finger protein 646	Related Genes	Homo sapiens
GOTERM_BP_FAT	regulation of transcription,
GOTERM_MF_FAT	DNA binding, zinc ion binding, ion binding, cation binding, metal ion binding, transition metal ion binding,
