# Supplementary material for: The gene expression profiles of induced pluripotent stem cells from individuals with childhood cerebral adrenoleukodystrophy are consistent with proposed mechanisms of pathogenesis
Source: Stem Cell Res Ther. 2012 Oct 4;3(5):39. doi: 10.1186/scrt130 (PMC3580430; doi:10.1186/scrt130)
Supplement: Additional file 12 — Differentially methylated loci (DML) between fibroblasts and induced pluripotent stem cells (iPSCs). A complete list of DML between fibroblasts and iPSCs is provided. [file scrt130-S12.XLSX]

## Sheet: Additional_File_12
Additional File 12. Differentially methylated loci (DML) between fibroblasts and iPSCs.
TargetID	UCSC_REFGENE_NAME	UCSC_REFGENE_ACCESSION	UCSC_REFGENE_GROUP	UCSC_CPG_ISLANDS_NAME	RELATION_TO_UCSC_CPG_ISLAND	Control1 Fibroblast	Control2 Fibroblast	Control3 Fibroblast	CCALD1 Fibroblast	CCALD2 Fibroblast	Control1-iPS1	Control1-iPS2	Control1-iPS3	Control1-iPS4	Control2-iPS1	Control2-iPS3	Control2-iPS4	Control3-iPS1	CCALD1-iPS1	CCALD1-iPS2	CCALD1-iPS3	CCALD1-iPS4	CCALD2-iPS1	Average Fibroblast	Average iPS	Average iPS-Fibroblast difference	TTEST	Rank	BH corrected	p<0.05,diff>0.25	β<0.2 in all Fibroblasts and β>0.8 in all iPSCs	β>0.8 in all Fibroblasts and β<0.2 in all iPSCs
cg09424006						0.0381173	0.0406213	0.0357117	0.0369742	0.0342921	0.951458	0.935727	0.94659	0.964475	0.941409	0.945388	0.955683	0.952939	0.958969	0.948239	0.951435	0.950604	0.956037	0.0371433	0.950689	0.913545	5.25363e-33	1	2.15097e-27	1	1	0
cg17342469						0.0212334	0.0204635	0.0258936	0.0187347	0.0240146	0.977211	0.975506	0.973024	0.982845	0.966664	0.962015	0.976399	0.968059	0.973562	0.967012	0.975077	0.95933	0.974936	0.022068	0.971665	0.949597	6.14578e-33	2	1.25812e-27	1	1	0
cg27358154	ADAMTS14;ADAMTS14	NM_080722;NM_139155	Body;Body			0.0185028	0.0226589	0.0231704	0.0271215	0.0213165	0.94835	0.957607	0.951353	0.961229	0.96355	0.962779	0.964652	0.950433	0.957012	0.941189	0.952059	0.954235	0.957109	0.022554	0.955504	0.93295	8.69497e-32	3	1.18665e-26	1	1	0
cg26874693	CUX2	NM_015267	Body			0.031139	0.0368591	0.0328025	0.0253866	0.0249495	0.941331	0.922566	0.929459	0.961609	0.92537	0.931854	0.968091	0.946123	0.931263	0.935584	0.94774	0.943132	0.943404	0.0302273	0.940579	0.910352	7.26911e-29	4	7.44039e-24	1	1	0
cg14773822	SEPT9;SEPT9;SEPT9;SEPT9;SEPT9;SEPT9;SEPT9	NM_001113492;NM_001113495;NM_001113496;NM_001113493;NM_001113491;NM_006640;NM_001113494	Body;TSS200;5'UTR;Body;Body;Body;Body			0.0208836	0.0184937	0.0220768	0.0317091	0.0284909	0.929382	0.941472	0.924227	0.966582	0.937712	0.95519	0.94624	0.953112	0.945112	0.916373	0.946838	0.917375	0.935868	0.0243308	0.939653	0.915322	3.16268e-28	5	2.58976e-23	1	1	0
cg13706058						0.017247	0.0261563	0.0265928	0.0257699	0.0282012	0.951908	0.936407	0.91441	0.960843	0.942206	0.956083	0.961108	0.9478	0.951599	0.920447	0.944495	0.960497	0.944542	0.0247935	0.945565	0.920771	3.29817e-28	6	2.25059e-23	1	1	0
cg01054110	NCOR2;NCOR2	NM_006312;NM_001077261	5'UTR;5'UTR	chr12:125002006-125002433	Island	0.0324436	0.0402171	0.0457062	0.0355823	0.04296	0.977129	0.965204	0.981202	0.980577	0.950166	0.973191	0.979009	0.980552	0.965503	0.957271	0.968588	0.97312	0.946823	0.0393818	0.969103	0.929721	3.6798e-28	7	2.15229e-23	1	1	0
cg07075238						0.0448739	0.0379526	0.0364658	0.0342023	0.0472295	0.951778	0.957643	0.929287	0.971143	0.930203	0.935613	0.948178	0.961397	0.955868	0.953943	0.95488	0.945665	0.966406	0.0401448	0.950923	0.910779	4.03925e-28	8	2.06721e-23	1	1	0
cg04741284				chr20:56323973-56324254	Island	0.0254471	0.0352206	0.0311842	0.0308409	0.030255	0.928355	0.926037	0.934564	0.964182	0.922709	0.912599	0.939209	0.942029	0.93464	0.925736	0.956014	0.935017	0.936989	0.0305896	0.935237	0.904647	5.97073e-28	9	2.71618e-23	1	1	0
cg18275732						0.0169629	0.020294	0.0193831	0.0232902	0.0138559	0.943488	0.954127	0.924859	0.965937	0.962224	0.943798	0.961441	0.931446	0.945953	0.97042	0.959475	0.934635	0.951154	0.0187572	0.94992	0.931162	6.89324e-28	10	2.82226e-23	1	1	0
cg13166642						0.0278785	0.0336622	0.0326833	0.0286415	0.0201155	0.970888	0.946914	0.943762	0.968573	0.940517	0.94005	0.961535	0.953411	0.93666	0.946327	0.953656	0.943163	0.942018	0.0285962	0.949806	0.921209	9.11591e-28	11	3.39298e-23	1	1	0
cg08418670	SH3GL1	NM_003025	Body	chr19:4371729-4371952	S_Shelf	0.0271151	0.0304615	0.0272973	0.0178161	0.0164732	0.979665	0.973947	0.94118	0.980955	0.963019	0.958406	0.976666	0.952199	0.96374	0.93142	0.940787	0.952621	0.969893	0.0238327	0.960346	0.936513	1.12919e-27	12	3.85265e-23	1	1	0
cg02694884						0.0233997	0.0239476	0.0397985	0.0286989	0.0246633	0.964304	0.966365	0.956975	0.98477	0.944422	0.932665	0.974343	0.965091	0.942041	0.955207	0.952676	0.917242	0.955551	0.0281016	0.954743	0.926641	6.00346e-27	13	1.89074e-22	1	1	0
cg10177032	ADCY9	NM_001116	Body			0.00953323	0.0116361	0.0173536	0.0149415	0.0173933	0.96757	0.962228	0.964641	0.983842	0.972309	0.965695	0.968246	0.970734	0.94454	0.969448	0.965014	0.919883	0.960854	0.0141716	0.962693	0.948521	9.20444e-27	14	2.69181e-22	1	1	0
cg04189187				chr10:6186520-6187855	N_Shelf	0.0182751	0.019445	0.0232705	0.0228427	0.0207121	0.955632	0.953421	0.944279	0.9672	0.947132	0.932323	0.967551	0.956876	0.929859	0.948443	0.955951	0.93745	0.966307	0.0209091	0.950956	0.930047	1.53425e-26	15	4.18773e-22	1	1	0
cg09115607						0.0241506	0.0253159	0.0210988	0.0231787	0.0282617	0.979992	0.965175	0.965047	0.981156	0.965015	0.934566	0.967095	0.968741	0.965729	0.974248	0.955085	0.937537	0.964609	0.0244012	0.963384	0.938983	1.71545e-26	16	4.38968e-22	1	1	0
cg06389444	HRNBP3	NM_001082575	5'UTR			0.0145593	0.0249433	0.0235717	0.0114703	0.0148168	0.900455	0.946404	0.923073	0.929724	0.896362	0.907782	0.907381	0.895154	0.91609	0.880196	0.929471	0.884228	0.920859	0.0178723	0.910552	0.89268	2.73453e-26	17	6.5858e-22	1	1	0
cg08755784	GSG1L;GSG1L	NM_144675;NM_001109763	Body;Body			0.0212747	0.0325381	0.02668	0.0244126	0.0204784	0.946993	0.944925	0.955665	0.964721	0.925722	0.899149	0.968127	0.949426	0.953133	0.9483	0.956394	0.948747	0.967053	0.0250768	0.948335	0.923258	3.24494e-26	18	7.38088e-22	1	1	0
cg23012310				chr14:102050814-102051025	N_Shore	0.0330249	0.0323987	0.0307484	0.0215606	0.0245214	0.930272	0.901751	0.926175	0.960668	0.941604	0.937006	0.962658	0.947951	0.933936	0.909114	0.916923	0.94222	0.953939	0.0284508	0.935709	0.907258	3.92885e-26	20	8.04285e-22	1	1	0
cg03678039	CYGB	NM_134268	Body			0.0287486	0.0378597	0.0303174	0.0466369	0.0333359	0.942579	0.93105	0.915099	0.94346	0.924054	0.89637	0.941829	0.940694	0.929775	0.927064	0.952904	0.87951	0.938716	0.0353797	0.927931	0.892551	6.10212e-26	21	1.1897e-21	1	1	0
cg05910443	CUX1;CUX1;CUX1	NM_181500;NM_181552;NM_001913	Body;Body;Body			0.0373166	0.0452636	0.0423573	0.0289001	0.0283045	0.931052	0.908699	0.888484	0.943806	0.924541	0.913827	0.94989	0.942519	0.923069	0.89992	0.929435	0.939379	0.940092	0.0364284	0.925747	0.889319	6.30386e-26	22	1.17316e-21	1	1	0
cg13229078						0.0296844	0.037125	0.0266305	0.044202	0.0368953	0.942466	0.898556	0.880886	0.940988	0.934813	0.877728	0.919801	0.918406	0.900503	0.920404	0.919125	0.90558	0.919691	0.0349075	0.913765	0.878858	6.91829e-26	23	1.23153e-21	1	1	0
cg15030449				chr1:2777157-2777361	S_Shelf	0.0338677	0.0356764	0.0262933	0.0214123	0.0259742	0.914494	0.893649	0.866875	0.896754	0.880209	0.836606	0.90376	0.88691	0.890119	0.89607	0.881881	0.876985	0.905168	0.0286448	0.886883	0.858238	9.26858e-26	24	1.58116e-21	1	1	0
cg05588903	CRISPLD2	NM_031476	5'UTR			0.0346156	0.0352667	0.0302828	0.0287847	0.0222219	0.978032	0.971361	0.962826	0.980451	0.96738	0.947348	0.980246	0.975863	0.978798	0.9696	0.97449	0.976507	0.976515	0.0302344	0.972263	0.942028	1.31839e-25	25	2.15913e-21	1	1	0
cg03661567						0.044726	0.0397008	0.0422405	0.0409522	0.0236995	0.949848	0.915269	0.952481	0.971121	0.892523	0.940842	0.930748	0.941973	0.925918	0.933889	0.949706	0.910718	0.945105	0.0382638	0.935395	0.897132	1.97087e-25	26	3.10355e-21	1	1	0
cg08654960				chr16:85320574-85320775	N_Shore	0.0379192	0.0221074	0.0375253	0.0329999	0.0198346	0.965936	0.968711	0.928348	0.981259	0.94857	0.935139	0.959122	0.940697	0.923564	0.944169	0.967878	0.90881	0.961906	0.0300773	0.948778	0.9187	2.03847e-25	27	3.09111e-21	1	1	0
cg01104724				chr7:56297432-56297662	Island	0.0269392	0.0251575	0.0365363	0.0352177	0.0276852	0.961886	0.963498	0.956989	0.97626	0.965127	0.941636	0.969233	0.962623	0.957895	0.950717	0.965793	0.968991	0.957957	0.0303072	0.961431	0.931124	3.28356e-25	28	4.80132e-21	1	1	0
cg26827987						0.0249608	0.0255263	0.0321102	0.0176897	0.0184945	0.975234	0.969677	0.961278	0.983719	0.933602	0.938751	0.96499	0.965576	0.91757	0.939974	0.965396	0.93093	0.920041	0.0237563	0.951287	0.927531	3.35823e-25	29	4.74119e-21	1	1	0
cg21637392	RNF216;RNF216	NM_207111;NM_207116	Body;Body			0.0239539	0.0288264	0.0223445	0.0199306	0.0188148	0.977482	0.935825	0.935676	0.979879	0.957919	0.932533	0.977002	0.966892	0.963142	0.937167	0.97471	0.934422	0.951209	0.022774	0.955681	0.932907	4.06344e-25	31	5.3667e-21	1	1	0
cg27181375						0.0186423	0.0180441	0.0172615	0.0260346	0.0214179	0.940669	0.946411	0.926025	0.966927	0.92947	0.918162	0.944023	0.953864	0.900862	0.921208	0.931925	0.918422	0.951734	0.0202801	0.934592	0.914312	6.44277e-25	32	8.24322e-21	1	1	0
cg22940848	SKI	NM_003036	Body	chr1:2222198-2222569	Island	0.0493916	0.0512143	0.0489928	0.0312066	0.0375619	0.936232	0.930892	0.904729	0.926476	0.920691	0.882149	0.940816	0.915508	0.902324	0.869228	0.922294	0.904753	0.898087	0.0436734	0.91186	0.868186	7.94423e-25	33	9.85626e-21	1	1	0
cg17648080	SMG6;SMG6	NM_017575;NM_001170957	Body;Body			0.0569046	0.067529	0.0782803	0.0644954	0.0642153	0.869907	0.91472	0.898953	0.951166	0.910018	0.933944	0.914423	0.904521	0.938658	0.913871	0.9193	0.883411	0.946024	0.0662849	0.915301	0.849016	1.10914e-24	34	1.33561e-20	1	1	0
cg05141787	TH;TH;TH	NM_000360;NM_199293;NM_199292	TSS1500;TSS1500;TSS1500			0.0497442	0.0449436	0.0407427	0.064597	0.0482031	0.942524	0.895897	0.892693	0.91466	0.883262	0.869039	0.894129	0.905567	0.891143	0.875567	0.917137	0.895378	0.935295	0.0496461	0.900946	0.851299	1.59738e-24	36	1.81669e-20	1	1	0
cg26203572						0.0351073	0.0532855	0.0525043	0.0330149	0.040416	0.932903	0.908177	0.937603	0.969097	0.934151	0.926919	0.97061	0.960099	0.961167	0.90008	0.945912	0.948747	0.965332	0.0428656	0.943138	0.900273	1.61047e-24	37	1.78208e-20	1	1	0
cg19232929				chr12:52300801-52301583	N_Shore	0.0505602	0.0559283	0.0512044	0.0484409	0.0336023	0.965174	0.948628	0.943253	0.976528	0.94114	0.906939	0.961441	0.949168	0.916068	0.912272	0.928835	0.889159	0.945521	0.0479472	0.937241	0.889293	1.67148e-24	38	1.80091e-20	1	1	0
cg07674095						0.0376612	0.0409713	0.0427929	0.0219759	0.0367681	0.905304	0.926193	0.874479	0.875776	0.894819	0.860626	0.89834	0.924177	0.869042	0.879586	0.939424	0.87954	0.914448	0.0360339	0.89552	0.859486	2.20523e-24	39	2.31506e-20	1	1	0
cg16639311						0.0299841	0.0130276	0.0278729	0.0212709	0.0142396	0.98211	0.970227	0.930347	0.973094	0.966601	0.964681	0.967182	0.962914	0.909269	0.943393	0.955876	0.894242	0.959935	0.021279	0.952298	0.931019	2.20611e-24	40	2.2581e-20	1	1	0
cg04141080				chr1:2847056-2847288	Island	0.0318945	0.0357486	0.039636	0.0277978	0.0235568	0.977831	0.964325	0.956316	0.980424	0.967427	0.94985	0.957414	0.972968	0.959251	0.94178	0.961875	0.958522	0.970143	0.0317268	0.962933	0.931206	2.34366e-24	41	2.34037e-20	1	1	0
cg13199127	TNXB	NM_019105	Body	chr6:32046815-32047094	S_Shelf	0.0243341	0.0325944	0.0372346	0.015913	0.0151805	0.979842	0.944179	0.92426	0.973541	0.953047	0.936283	0.965513	0.941864	0.920035	0.927679	0.908596	0.923685	0.922437	0.0250513	0.940074	0.915023	2.55683e-24	43	2.43449e-20	1	1	0
cg01940181	PRDM16;PRDM16	NM_022114;NM_199454	Body;Body			0.0104032	0.0124822	0.0119736	0.0189103	0.0128095	0.933209	0.935315	0.901135	0.96194	0.965398	0.964882	0.965067	0.954616	0.925922	0.937143	0.950613	0.948194	0.952332	0.0133158	0.945828	0.932512	3.17732e-24	44	2.95653e-20	1	1	0
cg14791525	SHANK2	NM_012309	Body			0.121013	0.122834	0.129011	0.142228	0.120979	0.884051	0.933499	0.925317	0.966661	0.968465	0.941758	0.950821	0.950488	0.935349	0.931211	0.943929	0.923831	0.943684	0.127213	0.93839	0.811177	3.31722e-24	45	3.01812e-20	1	1	0
cg02638348				chr10:134692851-134693252	N_Shore	0.0200613	0.0276442	0.0214599	0.0326005	0.0272592	0.932024	0.913249	0.907294	0.94154	0.931015	0.933658	0.93613	0.920909	0.924284	0.955142	0.954228	0.869463	0.916084	0.025805	0.925771	0.899966	3.38779e-24	46	3.01532e-20	1	1	0
cg02334195	KCNQ2;KCNQ2;KCNQ2;KCNQ2;KCNQ2	NM_172108;NM_172106;NM_172107;NM_172109;NM_004518	Body;Body;Body;Body;Body	chr20:62085563-62085944	Island	0.0242354	0.0283977	0.0393777	0.0185257	0.017528	0.940672	0.865644	0.903436	0.884756	0.925627	0.902291	0.930178	0.897297	0.890812	0.862312	0.937475	0.893719	0.87547	0.0256129	0.900745	0.875132	3.6666e-24	47	3.19404e-20	1	1	0
cg04689606	VWA2	NM_198496	Body			0.0306901	0.0341358	0.0494925	0.0251869	0.0280338	0.961022	0.939159	0.96181	0.974618	0.937222	0.905247	0.950651	0.954427	0.946457	0.870689	0.933507	0.922035	0.953286	0.0335078	0.939241	0.905733	4.6957e-24	48	4.00529e-20	1	1	0
cg05551825	RNF216;RNF216	NM_207111;NM_207116	Body;Body			0.0319124	0.0389872	0.0385291	0.0279696	0.0284418	0.967326	0.922665	0.927505	0.967194	0.946026	0.931922	0.963054	0.949027	0.908323	0.899428	0.957501	0.911658	0.944021	0.033168	0.938127	0.904959	4.74522e-24	49	3.96492e-20	1	1	0
cg17455155	PRDM16;PRDM16	NM_022114;NM_199454	Body;Body	chr1:3056541-3056772	Island	0.0395455	0.0356252	0.0309793	0.0204063	0.0147732	0.970402	0.940781	0.947659	0.965405	0.911055	0.881661	0.940257	0.936065	0.927418	0.963519	0.938824	0.90278	0.933558	0.0282659	0.935337	0.907071	5.21847e-24	50	4.27315e-20	1	1	0
cg04869122	COL6A3;COL6A3;COL6A3;COL6A3;COL6A3	NM_057165;NM_004369;NM_057167;NM_057166;NM_057164	5'UTR;5'UTR;5'UTR;5'UTR;5'UTR			0.01627	0.0291151	0.0280001	0.0123701	0.0118378	0.978777	0.962626	0.974683	0.98825	0.976467	0.967778	0.973278	0.958828	0.942322	0.945723	0.94941	0.943449	0.981645	0.0195186	0.964864	0.945346	6.82924e-24	51	5.48247e-20	1	1	0
cg16496462	NCOR2;NCOR2	NM_006312;NM_001077261	Body;Body	chr12:124856556-124856801	N_Shelf	0.029052	0.0235454	0.0336969	0.0430646	0.020192	0.938525	0.942002	0.910512	0.946739	0.953107	0.948537	0.947197	0.913075	0.898349	0.85498	0.918211	0.898102	0.920566	0.0299102	0.9223	0.89239	8.84545e-24	52	6.96452e-20	1	1	0
cg17521583						0.0317316	0.0521004	0.0445472	0.0255777	0.0327582	0.936939	0.933803	0.939485	0.953288	0.905586	0.873024	0.966032	0.949603	0.960745	0.951579	0.945261	0.963515	0.962903	0.037343	0.941674	0.904331	8.98955e-24	53	6.94443e-20	1	1	0
cg23986590	SH3RF3	NM_001099289	Body			0.0407267	0.030419	0.0301509	0.0244953	0.030133	0.948371	0.949351	0.924358	0.950452	0.942033	0.899256	0.909814	0.867494	0.911204	0.949537	0.923502	0.912426	0.922339	0.031185	0.923857	0.892672	9.72744e-24	54	7.37529e-20	1	1	0
cg12524725						0.0402892	0.0545209	0.0466893	0.0549286	0.0662425	0.890929	0.892896	0.90201	0.967868	0.933998	0.877393	0.938385	0.91841	0.94659	0.902405	0.928585	0.953774	0.94742	0.0525341	0.923128	0.870594	1.22818e-23	55	9.14266e-20	1	1	0
cg23068797	DNM2;MIR199A1;DNM2;DNM2;DNM2	NM_004945;NR_029586;NM_001005361;NM_001005362;NM_001005360	Body;TSS1500;Body;Body;Body			0.0122604	0.0190072	0.0182543	0.0115086	0.0133267	0.978601	0.923062	0.970963	0.986476	0.950909	0.948157	0.952989	0.940994	0.927001	0.972521	0.936726	0.927016	0.953996	0.0148714	0.951493	0.936622	1.29255e-23	56	9.45005e-20	1	1	0
cg16766036	RASA3	NM_007368	Body	chr13:114803616-114803852	N_Shelf	0.0612346	0.0492678	0.065473	0.0487881	0.0426774	0.924198	0.894797	0.912786	0.956514	0.852178	0.920956	0.954383	0.952169	0.940457	0.920629	0.933811	0.927722	0.945857	0.0534882	0.925881	0.872393	1.52476e-23	57	1.09522e-19	1	1	0
cg04362790						0.0294792	0.0255658	0.0157277	0.0310771	0.0162977	0.963567	0.968063	0.965407	0.981397	0.980674	0.965	0.967048	0.95794	0.93535	0.958851	0.953018	0.94788	0.964288	0.0236295	0.962191	0.938562	1.53295e-23	58	1.08212e-19	1	1	0
cg23357832	SDK1;SDK1	NR_027816;NM_152744	Body;Body			0.0402772	0.0388878	0.0446335	0.0310188	0.0363049	0.945093	0.956214	0.934367	0.95106	0.926546	0.870745	0.942151	0.930795	0.921755	0.940899	0.914167	0.907514	0.955184	0.0382245	0.930499	0.892275	1.63697e-23	59	1.13596e-19	1	1	0
cg23068558						0.0529599	0.050044	0.0691179	0.0482864	0.0415611	0.92485	0.904343	0.91433	0.951418	0.902929	0.897078	0.952995	0.936521	0.960276	0.920676	0.933216	0.945364	0.956341	0.0523939	0.930795	0.878401	1.68406e-23	60	1.14916e-19	1	1	0
cg10820084	COL1A1	NM_000088	Body			0.0765668	0.0733968	0.0585582	0.0611712	0.0513964	0.957992	0.924852	0.941662	0.956511	0.873499	0.883448	0.930123	0.948677	0.906094	0.897302	0.94331	0.914259	0.937732	0.0642179	0.924266	0.860048	1.85129e-23	61	1.24256e-19	1	1	0
cg26795333						0.0217072	0.0220108	0.0209898	0.0167694	0.0179787	0.975184	0.96831	0.960495	0.981216	0.968812	0.932202	0.955987	0.959176	0.928019	0.945831	0.975608	0.923926	0.952265	0.0198912	0.955926	0.936034	2.88479e-23	62	1.90501e-19	1	1	0
cg14217558	PRDM16;PRDM16	NM_022114;NM_199454	Body;Body			0.0168424	0.0279681	0.0235163	0.0171072	0.0138032	0.95817	0.968783	0.906021	0.984865	0.924958	0.927855	0.975089	0.962898	0.907095	0.958624	0.966964	0.932507	0.934489	0.0198475	0.946794	0.926946	2.89143e-23	63	1.87908e-19	1	1	0
cg23754918	IQCE;IQCE	NM_152558;NM_001100390	3'UTR;3'UTR			0.0442906	0.0348552	0.0578989	0.0433134	0.0433358	0.962003	0.967157	0.958811	0.980653	0.925871	0.944152	0.971428	0.976817	0.94701	0.961289	0.96542	0.949946	0.963121	0.0447388	0.959514	0.914775	2.92581e-23	64	1.87172e-19	1	1	0
cg18005280	LRIG1	NM_015541	Body			0.0129617	0.0139817	0.0185581	0.0174238	0.0192426	0.971586	0.953996	0.955709	0.979523	0.94124	0.945279	0.959771	0.940293	0.920123	0.952832	0.953107	0.902537	0.945999	0.0164336	0.947846	0.931412	3.62712e-23	65	2.28467e-19	1	1	0
cg16488382	CMKLR1;CMKLR1;CMKLR1;CMKLR1	NM_001142343;NM_001142345;NM_004072;NM_001142344	3'UTR;3'UTR;3'UTR;3'UTR			0.0207191	0.0455708	0.021565	0.0410392	0.034753	0.930231	0.896241	0.928921	0.931562	0.841152	0.891385	0.912464	0.909849	0.86757	0.891332	0.918411	0.872555	0.927237	0.0327294	0.901455	0.868725	3.73801e-23	66	2.31884e-19	1	1	0
cg16896868						0.0554133	0.0371328	0.0259506	0.0468003	0.040399	0.919643	0.891721	0.902134	0.954066	0.917749	0.950755	0.943265	0.919706	0.943653	0.889391	0.915649	0.955696	0.947345	0.0411392	0.926982	0.885843	3.84929e-23	67	2.35223e-19	1	1	0
cg25247409	TSNARE1	NM_145003	Body	chr8:143333047-143333519	N_Shore	0.0210329	0.0255057	0.0419677	0.017789	0.0122514	0.945176	0.963772	0.914068	0.83797	0.933974	0.95638	0.930539	0.913069	0.920431	0.930975	0.943692	0.906163	0.940028	0.0237094	0.925864	0.902155	4.77742e-23	69	2.83477e-19	1	1	0
cg00156118	TCF7L1	NM_031283	Body			0.0177448	0.0282445	0.0306591	0.0329606	0.0272831	0.901045	0.919551	0.867694	0.894011	0.865324	0.858087	0.87447	0.889257	0.859851	0.85965	0.862294	0.858786	0.817037	0.0273784	0.871312	0.843934	5.79493e-23	70	3.38941e-19	1	1	0
cg16476991	RASA3	NM_007368	Body			0.0334027	0.0396193	0.0493359	0.0304081	0.0257964	0.872383	0.853531	0.89334	0.875866	0.818653	0.895794	0.856459	0.846783	0.844678	0.814587	0.906728	0.830975	0.873896	0.0357125	0.860283	0.82457	6.45261e-23	72	3.66925e-19	1	1	0
cg06802565						0.0329046	0.0508046	0.0625873	0.0431339	0.0401007	0.967919	0.955439	0.911187	0.971064	0.913476	0.889687	0.928787	0.890363	0.880851	0.908817	0.910643	0.885818	0.900888	0.0459062	0.916534	0.870627	6.64576e-23	73	3.72732e-19	1	1	0
cg07075307						0.0303424	0.0406766	0.031043	0.0181961	0.021379	0.95114	0.934375	0.93337	0.971709	0.941921	0.9226	0.946106	0.948724	0.908092	0.951243	0.937763	0.925263	0.933087	0.0283274	0.938876	0.910549	6.70659e-23	74	3.7106e-19	1	1	0
cg13683667						0.0265693	0.0352859	0.0492826	0.0206298	0.0207514	0.954264	0.940789	0.90837	0.974433	0.938314	0.924077	0.942684	0.911326	0.89806	0.900854	0.920247	0.860648	0.925297	0.0305038	0.923028	0.892524	7.14353e-23	75	3.89965e-19	1	1	0
cg11355217	SH3RF3	NM_001099289	Body			0.0318185	0.0365517	0.0504451	0.0473564	0.0243534	0.898844	0.849245	0.853517	0.930663	0.836179	0.878509	0.876035	0.913947	0.847062	0.842577	0.882233	0.841735	0.879343	0.038105	0.87153	0.833425	7.85242e-23	76	4.23023e-19	1	1	0
cg18631798	ACOX3;ACOX3	NM_001101667;NM_003501	Body;Body			0.0464982	0.0636431	0.058782	0.0364002	0.0445414	0.84822	0.86367	0.874769	0.933249	0.871477	0.842671	0.904609	0.911216	0.867189	0.850841	0.842791	0.84367	0.876857	0.049973	0.871633	0.82166	8.57597e-23	77	4.56002e-19	1	1	0
cg02119938	ACSBG1	NM_015162	Body			0.0292762	0.0378072	0.0389261	0.0176446	0.0144395	0.900646	0.926835	0.88943	0.918969	0.900386	0.934102	0.851866	0.912315	0.95193	0.897034	0.861161	0.950495	0.948117	0.0276187	0.911022	0.883403	8.58602e-23	78	4.50683e-19	1	1	0
cg15468976	PRKCZ;PRKCZ;PRKCZ	NM_001033581;NM_001033582;NM_002744	Body;Body;Body			0.0298971	0.025156	0.021024	0.0219518	0.0242434	0.952749	0.948498	0.887907	0.895807	0.913792	0.889754	0.931997	0.927035	0.888871	0.913895	0.89907	0.904316	0.915738	0.0244545	0.913033	0.888578	9.13722e-23	79	4.73545e-19	1	1	0
cg25979543	ARHGEF10L	NM_018125	5'UTR			0.0398779	0.0361591	0.0331559	0.0376038	0.0217907	0.974617	0.980713	0.976617	0.979381	0.915606	0.948227	0.934661	0.921763	0.932249	0.881544	0.9553	0.934347	0.953027	0.0337175	0.945235	0.911517	9.3888e-23	80	4.80501e-19	1	1	0
cg16278496	C14orf64	NR_015430	TSS200			0.0170397	0.0166398	0.0186917	0.0182361	0.0258922	0.959109	0.921892	0.915485	0.955562	0.902011	0.897788	0.960492	0.944421	0.928277	0.891077	0.937945	0.941893	0.933634	0.0192999	0.929968	0.910668	1.25068e-22	81	6.32171e-19	1	1	0
cg18837542						0.0655192	0.0554822	0.0576357	0.0361828	0.0464988	0.872326	0.825788	0.827083	0.923115	0.889263	0.891089	0.908444	0.909109	0.916449	0.8732	0.890429	0.894501	0.916534	0.0522637	0.887487	0.835223	1.61562e-22	82	8.06678e-19	1	1	0
cg19821361	KRTAP10-6;C21orf29	NM_198688;NM_144991	TSS200;Body			0.0381907	0.0422039	0.057501	0.0281132	0.0253098	0.971754	0.967338	0.917375	0.970772	0.94176	0.939684	0.958154	0.916819	0.880335	0.903403	0.95102	0.891777	0.929771	0.0382637	0.933843	0.89558	1.71139e-22	83	8.442e-19	1	1	0
cg20477464	NFKBIL2	NM_013432	TSS1500	chr8:145669110-145670460	S_Shore	0.0680404	0.0533826	0.0529593	0.0468324	0.0415984	0.958803	0.946358	0.947034	0.926403	0.903354	0.915706	0.957606	0.944782	0.927038	0.90814	0.947687	0.93243	0.948121	0.0525626	0.935651	0.883088	1.89465e-22	84	9.23471e-19	1	1	0
cg03957109	ANXA2;ANXA2;ANXA2;ANXA2	NM_001136015;NM_001002858;NM_004039;NM_001002857	Body;Body;Body;Body			0.0161497	0.0224117	0.032947	0.0357902	0.0298321	0.938115	0.938338	0.945135	0.947364	0.876954	0.88185	0.900401	0.909842	0.86318	0.890316	0.90495	0.882446	0.95527	0.0274261	0.91032	0.882894	2.02563e-22	85	9.75696e-19	1	1	0
cg26440261	FAM20C	NM_020223	Body	chr7:231272-231539	N_Shore	0.0176512	0.0204266	0.0154971	0.0317125	0.0341638	0.948742	0.941669	0.942015	0.96151	0.907227	0.880201	0.932523	0.95059	0.903003	0.848551	0.894338	0.909121	0.917216	0.0238902	0.918208	0.894318	2.47341e-22	86	1.17753e-18	1	1	0
cg27628340	TG	NM_003235	Body			0.0410683	0.0459814	0.0366628	0.0336341	0.0390044	0.914117	0.912711	0.868511	0.950214	0.918267	0.894756	0.948143	0.928243	0.924509	0.883498	0.936083	0.950891	0.925839	0.0392702	0.919676	0.880405	2.57157e-22	87	1.21019e-18	1	1	0
cg26873457	DIP2C	NM_014974	Body			0.0566468	0.0644319	0.0711489	0.0652583	0.0389084	0.931102	0.933083	0.924554	0.969095	0.871822	0.854117	0.967759	0.955357	0.947142	0.92746	0.9471	0.925655	0.925195	0.0592788	0.929188	0.869909	2.90881e-22	88	1.35334e-18	1	1	0
cg17684207	LOC285796	NR_028390	TSS1500			0.0386645	0.0546633	0.0583086	0.0607745	0.0338013	0.935375	0.929964	0.940817	0.951181	0.869498	0.891491	0.958993	0.937579	0.932342	0.917897	0.939722	0.844316	0.94981	0.0492424	0.922999	0.873756	2.95429e-22	89	1.35906e-18	1	1	0
cg23479730	BCL11B;BCL11B	NM_022898;NM_138576	Body;Body			0.0399318	0.0529077	0.043156	0.0234589	0.0265998	0.939627	0.938144	0.946095	0.936259	0.879852	0.868456	0.923377	0.907761	0.866039	0.898	0.906609	0.880874	0.838048	0.0372108	0.902242	0.865031	3.18213e-22	90	1.4476e-18	1	1	0
cg23189692	EIF4G1;EIF4G1;EIF4G1;EIF4G1;EIF4G1	NM_198241;NM_182917;NM_198242;NM_198244;NM_004953	Body;Body;Body;Body;Body	chr3:184053565-184054263	N_Shelf	0.0360504	0.0575356	0.0446479	0.0673959	0.0555862	0.874542	0.825177	0.86102	0.940594	0.909054	0.867951	0.915101	0.911858	0.847838	0.858452	0.868509	0.882786	0.894779	0.0522432	0.881359	0.829115	3.30137e-22	92	1.4692e-18	1	1	0
cg10692693	CUX1;CUX1;CUX1	NM_181500;NM_181552;NM_001913	Body;Body;Body			0.0570364	0.0625386	0.0597021	0.0464056	0.0473507	0.939705	0.933756	0.926341	0.943889	0.934104	0.912136	0.955568	0.955835	0.947917	0.931804	0.936114	0.940826	0.93996	0.0546067	0.938304	0.883698	3.66835e-22	94	1.59778e-18	1	1	0
cg21735491						0.0482901	0.0536376	0.0489655	0.0402642	0.0477871	0.875486	0.879581	0.838413	0.871909	0.871788	0.857833	0.894733	0.88733	0.839896	0.845772	0.865847	0.802257	0.873527	0.0477889	0.861875	0.814086	3.68804e-22	95	1.58945e-18	1	1	0
cg17185060				chr3:193987425-193987758	S_Shelf	0.025543	0.0306713	0.0253047	0.019676	0.0309904	0.924404	0.900763	0.948176	0.968658	0.949053	0.935924	0.932053	0.96117	0.938051	0.906857	0.873753	0.907711	0.927923	0.0264371	0.928807	0.90237	4.16794e-22	96	1.77756e-18	1	1	0
cg04703620						0.0241615	0.0317803	0.0313735	0.0507117	0.0234715	0.902914	0.87433	0.82773	0.948725	0.946209	0.928976	0.939582	0.947542	0.924245	0.898213	0.924142	0.950592	0.923828	0.0322997	0.918233	0.885933	4.34701e-22	97	1.83482e-18	1	1	0
cg04159903				chr5:42951076-42952410	N_Shore	0.0315803	0.0372631	0.0285246	0.0220986	0.0556667	0.96425	0.933443	0.920698	0.967021	0.936262	0.909229	0.950987	0.92428	0.869568	0.947733	0.913746	0.843884	0.902083	0.0350267	0.921783	0.886757	4.51239e-22	98	1.88519e-18	1	1	0
cg22732636	DLC1;DLC1	NM_182643;NM_024767	TSS1500;TSS1500			0.0293392	0.0571315	0.0380989	0.0350866	0.026497	0.887288	0.881389	0.821532	0.952709	0.924872	0.9234	0.937943	0.902916	0.926323	0.869967	0.884387	0.932079	0.91845	0.0372306	0.904866	0.867635	5.06852e-22	99	2.09614e-18	1	1	0
cg24839386	UNC5B	NM_170744	Body			0.0153505	0.018972	0.0219315	0.0130308	0.0149067	0.980593	0.959539	0.967438	0.98545	0.945582	0.920951	0.973551	0.965161	0.932299	0.96174	0.943647	0.901437	0.975655	0.0168383	0.954849	0.938011	5.198e-22	100	2.12819e-18	1	1	0
cg13225830						0.0401761	0.0442158	0.0528277	0.0334776	0.0310556	0.917012	0.932161	0.942939	0.961526	0.930401	0.906063	0.95322	0.933682	0.925721	0.926011	0.932763	0.930864	0.945669	0.0403506	0.933695	0.893344	5.28597e-22	102	2.12177e-18	1	1	0
cg12246472	ITIH5;ITIH5	NM_030569;NM_032817	3'UTR;3'UTR			0.0577891	0.0656812	0.0613636	0.0660362	0.0856988	0.904344	0.889075	0.910658	0.940452	0.889445	0.901764	0.921151	0.93804	0.91299	0.866653	0.904094	0.887324	0.917702	0.0673138	0.906438	0.839124	5.29933e-22	103	2.10648e-18	1	1	0
cg25830305	TNNI2;TNNI2	NM_003282;NM_001145829	TSS1500;TSS1500			0.0323053	0.0449163	0.0499428	0.025952	0.0594198	0.953082	0.927193	0.9267	0.962332	0.921508	0.938866	0.913624	0.920923	0.891109	0.830655	0.926887	0.901016	0.905201	0.0425072	0.916854	0.874346	5.36373e-22	104	2.11158e-18	1	1	0
cg02209667	BCAR1;BCAR1;BCAR1;BCAR1;BCAR1;BCAR1;BCAR1;BCAR1;BCAR1;BCAR1	NM_001170718;NM_001170719;NM_001170721;NM_001170721;NM_001170715;NM_001170720;NM_014567;NM_001170716;NM_001170714;NM_001170717	Body;Body;1stExon;5'UTR;Body;Body;Body;Body;Body;Body	chr16:75269028-75269879	S_Shelf	0.0161791	0.0236117	0.0352304	0.0135315	0.0149103	0.975925	0.935084	0.939589	0.982531	0.965921	0.95394	0.953929	0.963231	0.949512	0.942534	0.939051	0.947059	0.968638	0.0206926	0.95515	0.934457	5.74328e-22	106	2.21834e-18	1	1	0
cg27657532				chr19:2926773-2927116	N_Shelf	0.0666867	0.0622425	0.0620675	0.0586832	0.0454689	0.947729	0.899674	0.934951	0.94337	0.901238	0.892138	0.889409	0.856923	0.85307	0.870628	0.907906	0.874758	0.867846	0.0590297	0.895357	0.836327	5.94759e-22	107	2.27579e-18	1	1	0
cg02152985				chr2:3063372-3063672	S_Shore	0.0263282	0.0356619	0.0419044	0.0517473	0.0404867	0.814477	0.894666	0.837431	0.930351	0.841053	0.90246	0.910352	0.873184	0.903046	0.867084	0.879987	0.899081	0.897488	0.0392257	0.88082	0.841594	6.09552e-22	108	2.31079e-18	1	1	0
cg03773198	FHAD1	NM_052929	Body			0.0586643	0.0728364	0.0900182	0.0734839	0.0579737	0.890283	0.960602	0.934286	0.947066	0.958159	0.953441	0.915781	0.906867	0.916032	0.866722	0.951948	0.899564	0.942289	0.0705953	0.926388	0.855792	6.44385e-22	109	2.42044e-18	1	1	0
cg24731441	LOC400931	NR_027033	TSS200	chr22:46481815-46482024	Island	0.0202227	0.0166518	0.0203745	0.0328572	0.048523	0.878293	0.809674	0.85735	0.920287	0.834728	0.85994	0.898543	0.847958	0.874583	0.863431	0.893461	0.84738	0.896826	0.0277258	0.867881	0.840155	7.78081e-22	112	2.84434e-18	1	1	0
cg00159243	SELPLG	NM_003006	5'UTR			0.0170148	0.0232078	0.0155944	0.0200482	0.0188495	0.882284	0.879761	0.862585	0.927337	0.853591	0.87979	0.839828	0.869299	0.89418	0.842617	0.869114	0.879371	0.876701	0.0189429	0.873574	0.854631	9.40675e-22	115	3.34901e-18	1	1	0
cg14654324	RXRA	NM_002957	Body	chr9:137299190-137299437	Island	0.0188041	0.020774	0.0222438	0.0481375	0.0238737	0.961231	0.962471	0.971035	0.983171	0.90936	0.953049	0.930737	0.952363	0.93451	0.932235	0.933129	0.906366	0.937591	0.0267666	0.943635	0.916868	9.87152e-22	117	3.4544e-18	1	1	0
cg18939664	PTPRN2;PTPRN2;PTPRN2	NM_002847;NM_130842;NM_130843	Body;Body;Body			0.068955	0.0640695	0.0908699	0.0564384	0.0679275	0.837144	0.885461	0.813593	0.910696	0.896286	0.907852	0.935957	0.908877	0.8972	0.871875	0.897545	0.922495	0.913017	0.069652	0.892154	0.822502	1.00047e-21	118	3.47133e-18	1	1	0
cg18188328	JARID2	NM_004973	Body			0.0295364	0.0247335	0.0252104	0.0430835	0.0471046	0.940575	0.9522	0.915501	0.955511	0.960905	0.939304	0.9559	0.945065	0.946147	0.905914	0.906998	0.930776	0.943647	0.0339337	0.938342	0.904408	1.0504e-21	119	3.61397e-18	1	1	0
cg07989221						0.0452931	0.0499224	0.0453339	0.0303723	0.0231973	0.917703	0.937293	0.920377	0.851096	0.833513	0.878027	0.848971	0.872887	0.866733	0.91601	0.928131	0.834483	0.875428	0.0388238	0.883127	0.844303	1.56131e-21	120	5.32698e-18	1	1	0
cg18275228						0.0340501	0.0417763	0.0539002	0.0334539	0.0298844	0.933857	0.919802	0.918284	0.95491	0.94212	0.813078	0.948122	0.953726	0.940682	0.923674	0.944369	0.93479	0.930874	0.038613	0.927561	0.888948	1.69401e-21	121	5.73197e-18	1	1	0
cg15287895						0.0504791	0.068209	0.0643661	0.0345712	0.0435986	0.947158	0.901324	0.906823	0.931909	0.915841	0.91282	0.909342	0.908075	0.859759	0.899801	0.845265	0.825655	0.874875	0.0522448	0.89528	0.843036	1.94309e-21	122	6.52091e-18	1	1	0
cg01836687	psiTPTE22	NR_001591	TSS1500	chr22:17081936-17082595	Island	0.0716482	0.059889	0.0810019	0.0509237	0.0587427	0.890121	0.894196	0.881691	0.917164	0.88478	0.895255	0.919225	0.875952	0.891214	0.850813	0.86758	0.921382	0.927966	0.0644411	0.893641	0.8292	1.9802e-21	123	6.5914e-18	1	1	0
cg07045089	TP73;TP73;TP73;TP73	NM_001126240;NM_005427;NM_001126242;NM_001126241	Body;Body;Body;Body	chr1:3623318-3623521	N_Shelf	0.0243089	0.0295394	0.0180174	0.0250232	0.0341738	0.937014	0.932224	0.924069	0.941358	0.880582	0.932257	0.908142	0.91086	0.865508	0.914205	0.919729	0.835882	0.902706	0.0262126	0.908041	0.881829	1.98829e-21	124	6.56496e-18	1	1	0
cg25946059						0.0537667	0.0584597	0.0545661	0.0309448	0.0303285	0.96445	0.957256	0.952365	0.977967	0.902446	0.830369	0.956061	0.963676	0.92684	0.930739	0.908149	0.904835	0.926393	0.0456132	0.930888	0.885275	2.00945e-21	125	6.58175e-18	1	1	0
cg27109748	MAD1L1;MAD1L1;MAD1L1	NM_003550;NM_001013837;NM_001013836	Body;Body;Body			0.0560846	0.0491477	0.0696223	0.0560126	0.0669167	0.940544	0.926548	0.947357	0.957101	0.925232	0.935483	0.964018	0.932995	0.933968	0.942001	0.91929	0.919617	0.928281	0.0595568	0.936341	0.876784	2.01899e-21	126	6.56051e-18	1	1	0
cg18633230	PRKAG2;PRKAG2	NM_016203;NM_001040633	Body;Body	chr7:151421668-151422157	S_Shelf	0.0331645	0.054819	0.0536084	0.0329782	0.0251911	0.888092	0.893997	0.826416	0.931058	0.845986	0.885352	0.855629	0.813841	0.843153	0.815823	0.822339	0.838794	0.825189	0.0399522	0.852744	0.812792	2.89758e-21	128	9.26829e-18	1	1	0
cg22070156	ITGBL1;ITGBL1	NM_004791;NM_004791	1stExon;5'UTR	chr13:102106165-102106488	N_Shore	0.0503968	0.0631985	0.0572991	0.0358326	0.0330326	0.912613	0.91079	0.889004	0.965776	0.925757	0.893688	0.93958	0.954538	0.946445	0.946294	0.94548	0.961683	0.948128	0.0479519	0.933829	0.885877	4.09033e-21	129	1.2982e-17	1	1	0
cg23339720	SPSB4	NM_080862	Body	chr3:140813913-140814134	Island	0.0308287	0.0336016	0.0394446	0.0190503	0.0300727	0.966178	0.899756	0.843818	0.958242	0.942084	0.873943	0.929554	0.899562	0.918629	0.952081	0.932895	0.909189	0.902639	0.0305996	0.917582	0.886983	4.98302e-21	131	1.55738e-17	1	1	0
cg04160501	FOXK1	NM_001037165	Body	chr7:4721637-4722779	S_Shore	0.0440053	0.0365187	0.0500883	0.0347919	0.0375753	0.938417	0.933055	0.913524	0.919152	0.863154	0.928027	0.947334	0.910934	0.941311	0.908627	0.84211	0.949661	0.945491	0.0405959	0.918523	0.877927	5.58476e-21	133	1.7192e-17	1	1	0
cg10109731						0.0153934	0.0229836	0.0341357	0.0216764	0.0487601	0.983768	0.980432	0.93534	0.985931	0.933173	0.958296	0.978481	0.968665	0.926208	0.933118	0.959376	0.916714	0.956359	0.0285898	0.955066	0.926476	6.53899e-21	134	1.99793e-17	1	1	0
cg13805761	DCLK1	NM_004734	Body			0.0424918	0.0722252	0.0572578	0.0414829	0.0549046	0.863365	0.899964	0.810548	0.912802	0.861941	0.859346	0.945699	0.911862	0.931988	0.849968	0.910572	0.923658	0.929901	0.0536725	0.893201	0.839529	7.1278e-21	135	2.1617e-17	1	1	0
cg01176516	ZNF727	NM_001159522	Body	chr7:63505977-63506298	Island	0.0183225	0.0364589	0.0221834	0.0241987	0.0288905	0.93215	0.93515	0.939962	0.970642	0.917473	0.827144	0.955979	0.948668	0.90223	0.921218	0.927256	0.939691	0.912223	0.0260108	0.925368	0.899357	7.3536e-21	136	2.21378e-17	1	1	0
cg22522598	BRD4;BRD4	NM_014299;NM_058243	Body;Body			0.0304863	0.0456769	0.0375014	0.0245517	0.0290658	0.956946	0.9389	0.896884	0.952184	0.900566	0.909562	0.921586	0.917533	0.880433	0.921028	0.871064	0.820939	0.890995	0.0334564	0.906048	0.872591	7.45509e-21	137	2.22796e-17	1	1	0
cg18181923	BCL11B;BCL11B	NM_022898;NM_138576	Body;Body			0.0381521	0.0418306	0.0421181	0.0671397	0.0277313	0.881086	0.887906	0.829284	0.919201	0.875228	0.843153	0.910187	0.87565	0.86308	0.877036	0.912933	0.834955	0.835713	0.0433943	0.872724	0.82933	8.13359e-21	138	2.41311e-17	1	1	0
cg00829990				chr1:2929155-2929376	N_Shore	0.0486611	0.0569096	0.039585	0.0218584	0.0237426	0.966139	0.943088	0.957898	0.96239	0.881788	0.875017	0.937474	0.959091	0.943901	0.965279	0.962012	0.955622	0.913429	0.0381513	0.940241	0.902089	8.48965e-21	139	2.50063e-17	1	1	0
cg01552275						0.0169573	0.0238788	0.0330956	0.0347361	0.0271206	0.944182	0.945326	0.936221	0.967808	0.970599	0.960895	0.959399	0.952679	0.944235	0.953586	0.943457	0.959461	0.958599	0.0271577	0.953573	0.926415	1.03711e-20	142	2.99026e-17	1	1	0
cg01041239	C18orf1;C18orf1	NM_181482;NM_181481	5'UTR;5'UTR	chr18:13217073-13219044	S_Shelf	0.0391346	0.0549436	0.0630706	0.0328823	0.0252621	0.91846	0.927773	0.877556	0.951766	0.881587	0.861299	0.902059	0.878214	0.831019	0.900566	0.877361	0.811673	0.857737	0.0430587	0.882852	0.839793	1.07565e-20	143	3.0797e-17	1	1	0
cg24974704	ZC3H3	NM_015117	Body			0.0210211	0.0247543	0.0183324	0.0332059	0.0263717	0.954896	0.961796	0.963396	0.970901	0.978715	0.977926	0.975482	0.973748	0.966052	0.968511	0.966137	0.972939	0.957614	0.0247371	0.968316	0.943579	1.83729e-20	149	5.04853e-17	1	1	0
cg03999941				chr5:958785-959172	N_Shore	0.0378403	0.0417112	0.0407123	0.0473929	0.0394048	0.928238	0.903363	0.884775	0.961817	0.918839	0.892614	0.935345	0.930979	0.876931	0.909825	0.917203	0.853742	0.883151	0.0414123	0.907448	0.866036	2.2476e-20	151	6.09418e-17	1	1	0
cg20805133	PDCD1	NM_005018	TSS1500	chr2:242805752-242806034	N_Shelf	0.00927224	0.0107673	0.0152864	0.0127884	0.0134833	0.971847	0.963368	0.876269	0.965767	0.922406	0.942001	0.950799	0.958187	0.952115	0.904304	0.921708	0.91823	0.926352	0.0123195	0.936412	0.924092	2.27154e-20	152	6.11857e-17	1	1	0
cg10292154	IL21R;IL21R;IL21R	NM_181078;NM_181079;NM_021798	3'UTR;3'UTR;3'UTR			0.0586402	0.0479343	0.0629744	0.0259889	0.0289875	0.964374	0.974473	0.920502	0.906078	0.866836	0.856089	0.966245	0.939599	0.940944	0.945068	0.94922	0.941565	0.944612	0.0449051	0.93197	0.887065	2.27802e-20	153	6.09593e-17	1	1	0
cg26337070	ATOH8	NM_032827	Body			0.0349898	0.0394644	0.0332393	0.0252203	0.0226553	0.963528	0.950226	0.938231	0.977423	0.923654	0.928569	0.966731	0.955431	0.879968	0.892163	0.939106	0.858442	0.896801	0.0311138	0.928483	0.897369	2.30408e-20	154	6.12564e-17	1	1	0
cg24152976						0.0452522	0.0694464	0.0535037	0.0453742	0.0484918	0.933429	0.917213	0.915863	0.950816	0.937215	0.92065	0.951102	0.939972	0.91081	0.92863	0.902645	0.914513	0.946365	0.0524137	0.928402	0.875988	2.45372e-20	156	6.43984e-17	1	1	0
cg01334735						0.0678462	0.0942057	0.0690552	0.0626757	0.0496323	0.911314	0.875523	0.868332	0.939822	0.862276	0.832755	0.93452	0.918043	0.914399	0.813175	0.91529	0.912252	0.908932	0.068683	0.892818	0.824135	2.47513e-20	157	6.45466e-17	1	1	0
cg04440361						0.0260703	0.0576626	0.0347705	0.0283393	0.0244482	0.923474	0.918387	0.939212	0.893318	0.895031	0.889104	0.915385	0.89156	0.887488	0.843909	0.934632	0.893967	0.89978	0.0342582	0.901942	0.867684	2.52299e-20	158	6.53782e-17	1	1	0
cg24655428	ISLR;ISLR	NM_201526;NM_005545	5'UTR;5'UTR	chr15:74467613-74467892	N_Shore	0.0374421	0.0605325	0.0533552	0.0214586	0.0287289	0.929895	0.902179	0.856764	0.944217	0.817587	0.819138	0.92007	0.889532	0.838606	0.879452	0.904609	0.842759	0.867906	0.0403035	0.877901	0.837598	2.72952e-20	159	7.02851e-17	1	1	0
cg20064139				chr20:41817475-41819212	S_Shelf	0.0497077	0.0486848	0.0414353	0.0806836	0.0409544	0.88681	0.886874	0.931645	0.916619	0.893465	0.845749	0.95043	0.944663	0.951529	0.932675	0.93784	0.955596	0.950783	0.0522932	0.921898	0.869605	3.01236e-20	161	7.66047e-17	1	1	0
cg10021924						0.0198674	0.0249083	0.0240106	0.0241425	0.0304716	0.930976	0.917752	0.92783	0.956817	0.927855	0.924883	0.924461	0.945301	0.913404	0.924967	0.911203	0.843648	0.863614	0.0246801	0.916362	0.891682	3.33778e-20	162	8.43561e-17	1	1	0
cg26605683	STC2	NM_003714	Body	chr5:172754056-172757098	N_Shelf	0.0428046	0.0384658	0.0423527	0.0339122	0.0281112	0.947762	0.93838	0.897082	0.968333	0.914052	0.88308	0.91865	0.887364	0.867873	0.898921	0.884935	0.836058	0.904624	0.0371293	0.903624	0.866495	3.3652e-20	163	8.45275e-17	1	1	0
cg08939850	RPTOR;RPTOR	NM_001163034;NM_020761	Body;Body	chr17:78798780-78799160	S_Shore	0.0181525	0.0215073	0.0240387	0.024451	0.0219078	0.935329	0.962972	0.959888	0.95956	0.92177	0.945047	0.874839	0.881137	0.958098	0.949922	0.926758	0.946864	0.953997	0.0220115	0.936629	0.914618	4.05152e-20	164	1.01146e-16	1	1	0
cg16385335	IL18BP;IL18BP;IL18BP;IL18BP;IL18BP;IL18BP	NM_001145057;NM_001039660;NM_001145055;NM_001039659;NM_173042;NM_173042	TSS200;5'UTR;TSS1500;5'UTR;5'UTR;1stExon			0.0279312	0.0329835	0.0599974	0.0259874	0.031304	0.917755	0.896979	0.848933	0.910505	0.859887	0.852927	0.880234	0.864954	0.839523	0.844319	0.868112	0.847066	0.878041	0.0356407	0.869941	0.8343	4.37433e-20	165	1.08543e-16	1	1	0
cg02261047						0.0188169	0.0205877	0.0232776	0.0451491	0.0302904	0.959479	0.912191	0.894633	0.962849	0.871071	0.806114	0.912035	0.891392	0.858037	0.877273	0.905419	0.84291	0.895409	0.0276243	0.891447	0.863823	4.84008e-20	167	1.18662e-16	1	1	0
cg15931471	SMAD6;SMAD6;SMAD6	NM_001142861;NR_027654;NM_005585	Body;Body;Body			0.0814039	0.0986315	0.0967613	0.115144	0.0741356	0.927875	0.902553	0.935865	0.953492	0.841288	0.803878	0.939527	0.926375	0.942446	0.899649	0.930271	0.928945	0.949766	0.0932152	0.913995	0.820779	5.15069e-20	169	1.24782e-16	1	1	0
cg05888872	FRMD4A	NM_018027	Body			0.0241672	0.0312144	0.0353002	0.0174431	0.0159916	0.976455	0.949416	0.904815	0.972504	0.928656	0.908662	0.913846	0.907192	0.864197	0.919726	0.910243	0.824097	0.898001	0.0248233	0.913678	0.888854	6.02361e-20	170	1.45072e-16	1	1	0
cg26033520						0.037862	0.05535	0.0465377	0.0487278	0.0467931	0.825764	0.850714	0.845748	0.930219	0.935506	0.894403	0.930311	0.926072	0.925393	0.887138	0.902087	0.902191	0.908258	0.0470541	0.897216	0.850162	7.25838e-20	171	1.73787e-16	1	1	0
cg11538810	LOC400931	NR_027033	TSS200	chr22:46481815-46482024	N_Shore	0.0257963	0.0182037	0.0216937	0.0265562	0.0274204	0.933474	0.841537	0.873653	0.940953	0.882731	0.866467	0.880039	0.871603	0.834542	0.859694	0.854356	0.8447	0.878276	0.023934	0.874002	0.850068	1.15887e-19	173	2.74261e-16	1	1	0
cg07018389	DUSP1	NM_004417	3'UTR	chr5:172197482-172199606	N_Shore	0.0991288	0.103119	0.0923355	0.0715223	0.0742966	0.889336	0.879022	0.881078	0.900579	0.861173	0.835571	0.937494	0.916403	0.901661	0.899392	0.895764	0.876467	0.92052	0.0880805	0.891881	0.803801	1.19926e-19	174	2.82188e-16	1	1	0
cg24082121	TPPP	NM_007030	Body			0.0276867	0.0501513	0.0285434	0.041411	0.0420759	0.974125	0.971958	0.971277	0.921196	0.964347	0.963599	0.95203	0.965402	0.959653	0.97501	0.97046	0.963424	0.968471	0.0379736	0.96315	0.925176	1.2713e-19	175	2.9743e-16	1	1	0
cg04597532				chr5:138897460-138897975	N_Shore	0.0711884	0.0579008	0.0618196	0.0871247	0.0983767	0.903807	0.905654	0.893839	0.945382	0.860644	0.806854	0.937032	0.920465	0.893963	0.870361	0.89952	0.89512	0.892058	0.0752821	0.894208	0.818926	1.60181e-19	177	3.70521e-16	1	1	0
cg25553466	JAKMIP3	NM_001105521	Body	chr10:133948325-133948677	N_Shelf	0.0208081	0.0325096	0.0214834	0.02881	0.0595365	0.908684	0.894781	0.841148	0.916443	0.906434	0.873063	0.877141	0.889025	0.890538	0.824488	0.857356	0.907886	0.848837	0.0326295	0.879679	0.847049	2.00579e-19	178	4.6136e-16	1	1	0
cg21747070				chr5:958785-959172	N_Shore	0.0338454	0.0328707	0.0246913	0.0647334	0.0168123	0.934796	0.90545	0.91189	0.952618	0.963359	0.94731	0.891121	0.875965	0.88957	0.858596	0.885803	0.855743	0.939894	0.0345906	0.908624	0.874034	2.2767e-19	179	5.20748e-16	1	1	0
cg05088892						0.0243661	0.0583667	0.0303124	0.0302376	0.0177649	0.956494	0.902826	0.870759	0.95295	0.903289	0.914196	0.932349	0.929005	0.877563	0.896191	0.9069	0.875284	0.904221	0.0322095	0.909387	0.877177	2.36652e-19	181	5.35311e-16	1	1	0
cg07852840	SPSB4	NM_080862	Body	chr3:140813913-140814134	Island	0.0262042	0.0248767	0.0306383	0.0221661	0.020977	0.967418	0.898552	0.880674	0.949944	0.895363	0.869312	0.941251	0.897108	0.866472	0.905264	0.928664	0.851742	0.892551	0.0249725	0.903409	0.878436	2.97508e-19	185	6.58418e-16	1	1	0
cg10975897	JARID2	NM_004973	Body			0.0208185	0.036665	0.0630503	0.0218812	0.0220583	0.949629	0.894243	0.88709	0.971455	0.881231	0.877624	0.907931	0.9008	0.848733	0.869776	0.906439	0.852953	0.877095	0.0328946	0.894231	0.861336	4.05176e-19	190	8.73102e-16	1	1	0
cg08866991	HRNBP3	NM_001082575	Body			0.0287138	0.0248434	0.0192167	0.0441905	0.0469237	0.950215	0.927473	0.95225	0.966643	0.977547	0.962688	0.959131	0.936517	0.939993	0.962309	0.95516	0.909327	0.935396	0.0327776	0.948819	0.916041	5.67139e-19	192	1.20938e-15	1	1	0
cg04811592	MITF;MITF	NM_198159;NM_006722	Body;Body			0.0119446	0.0226132	0.0166897	0.0202896	0.0158995	0.877798	0.843623	0.832527	0.963714	0.851697	0.860724	0.921574	0.854798	0.885224	0.899137	0.895504	0.845955	0.884923	0.0174873	0.878246	0.860759	6.80984e-19	196	1.42251e-15	1	1	0
cg23770265	CARD11	NM_032415	Body	chr7:2968234-2968596	Island	0.0215135	0.0262081	0.0218137	0.0276086	0.0292597	0.964159	0.87934	0.947082	0.967159	0.908661	0.879505	0.93486	0.909613	0.867236	0.874506	0.89023	0.870415	0.885986	0.0252807	0.906058	0.880777	7.05998e-19	197	1.46728e-15	1	1	0
cg17406023	ZNF536	NM_014717	Body	chr19:30941853-30942181	Island	0.0291765	0.0237106	0.0261682	0.0210845	0.0212543	0.971842	0.96584	0.881445	0.979848	0.908614	0.916707	0.93736	0.91716	0.88165	0.878227	0.928488	0.869358	0.918958	0.0242788	0.919654	0.895375	8.17907e-19	199	1.68277e-15	1	1	0
cg23691090	C22orf26;C22orf26;LOC150381	NM_018280;NM_018280;NR_027034	1stExon;5'UTR;Body	chr22:46449632-46450115	Island	0.0327609	0.0436999	0.0611596	0.0192365	0.0202566	0.981667	0.944829	0.803445	0.97291	0.90197	0.876876	0.95459	0.858013	0.838495	0.880228	0.931932	0.898669	0.836922	0.0354227	0.898504	0.863081	8.98158e-19	200	1.83864e-15	1	1	0
cg01890836	MPRIP;MPRIP	NM_015134;NM_201274	Body;Body			0.0325599	0.0365847	0.0262236	0.0267512	0.0319371	0.955773	0.911066	0.922747	0.94932	0.918133	0.873125	0.873876	0.839424	0.871847	0.894904	0.855079	0.852226	0.864122	0.0308113	0.890896	0.860084	9.50553e-19	202	1.92663e-15	1	1	0
cg18173726						0.037371	0.0525265	0.0606486	0.0333479	0.0346272	0.944567	0.928621	0.911388	0.969732	0.962472	0.933131	0.95833	0.954014	0.967767	0.93008	0.947063	0.969207	0.953141	0.0437042	0.948424	0.90472	1.18376e-18	209	2.31896e-15	1	1	0
cg01889574	CD82;CD82	NM_002231;NM_001024844	5'UTR;5'UTR	chr11:44586602-44587404	S_Shelf	0.0564604	0.0484332	0.0652913	0.0268084	0.0282407	0.852436	0.868538	0.873596	0.829195	0.807947	0.827273	0.912209	0.860584	0.850033	0.801728	0.847384	0.85686	0.885861	0.0450468	0.851819	0.806772	1.84075e-18	220	3.42567e-15	1	1	0
cg18184218	KIAA1217;KIAA1217;KIAA1217	NM_019590;NM_001098500;NM_001098501	Body;Body;Body			0.03762	0.0253697	0.0302269	0.0629675	0.0364184	0.897203	0.939767	0.908065	0.918212	0.869532	0.882463	0.875021	0.875473	0.895828	0.9318	0.930879	0.896027	0.905291	0.0385205	0.901966	0.863446	2.02237e-18	224	3.69646e-15	1	1	0
cg26108719	MXRA8	NM_032348	TSS1500			0.0299969	0.0302283	0.0338857	0.0458321	0.0646623	0.951258	0.927588	0.912786	0.967787	0.922639	0.945404	0.898737	0.897802	0.913811	0.930307	0.957195	0.897677	0.928372	0.0409211	0.927028	0.886107	2.77819e-18	230	4.94548e-15	1	1	0
cg05415670				chr16:88165560-88166034	S_Shelf	0.0595434	0.0890767	0.10536	0.0924898	0.0724822	0.956702	0.955756	0.932802	0.968218	0.903456	0.905792	0.931736	0.964329	0.91154	0.944162	0.88314	0.867748	0.938197	0.0837904	0.927967	0.844177	2.79894e-18	231	4.96086e-15	1	1	0
cg14679780	ZBTB7A	NM_015898	5'UTR	chr19:4059917-4060131	N_Shore	0.0169958	0.0262098	0.0164145	0.0275886	0.0205695	0.923229	0.873559	0.831257	0.97366	0.871435	0.806652	0.896425	0.917999	0.894446	0.871622	0.874695	0.925794	0.872763	0.0215557	0.887195	0.865639	4.0576e-18	239	6.95097e-15	1	1	0
cg11414913						0.0174289	0.0265427	0.0315824	0.045908	0.0194118	0.947274	0.982884	0.964882	0.984475	0.880735	0.941461	0.921338	0.935119	0.870801	0.809544	0.903102	0.90555	0.8285	0.0281748	0.913513	0.885338	4.36482e-18	243	7.35418e-15	1	1	0
cg02346342						0.0192482	0.0246644	0.0271269	0.0357045	0.018301	0.937919	0.886579	0.897442	0.936446	0.823538	0.914939	0.856779	0.801911	0.877724	0.87957	0.854544	0.827519	0.805702	0.025009	0.869278	0.844269	4.9478e-18	245	8.26838e-15	1	1	0
cg25898577	PPM1F	NM_014634	Body	chr22:22292528-22292875	N_Shore	0.0337271	0.0330873	0.0355834	0.0272268	0.0396397	0.949561	0.921682	0.932252	0.938678	0.856206	0.838339	0.895459	0.896411	0.878215	0.886465	0.821271	0.828989	0.894866	0.0338529	0.887569	0.853716	5.51484e-18	250	9.03166e-15	1	1	0
cg02227036						0.0377191	0.0424239	0.0412203	0.0400317	0.0342785	0.914683	0.911944	0.896302	0.952588	0.932295	0.866248	0.936071	0.868747	0.835756	0.875661	0.88688	0.815801	0.873418	0.0391347	0.889723	0.850588	5.64376e-18	251	9.20596e-15	1	1	0
cg11210878	CHRM1	NM_000738	TSS200	chr11:62690974-62691488	N_Shore	0.0497643	0.0358495	0.0375322	0.0273454	0.0325714	0.959337	0.908758	0.899563	0.969701	0.904768	0.846681	0.914851	0.926546	0.863487	0.80548	0.876277	0.842984	0.835731	0.0366126	0.888782	0.852169	5.76508e-18	252	9.36655e-15	1	1	0
cg18520125	FLT1	NM_002019	Body			0.0718406	0.0945019	0.0743907	0.0381092	0.0477253	0.973893	0.964573	0.950004	0.974788	0.829665	0.875898	0.955059	0.965369	0.950278	0.95767	0.967601	0.966947	0.971155	0.0653135	0.946377	0.881063	6.32959e-18	256	1.0123e-14	1	1	0
cg10460946				chr17:76250252-76250828	N_Shelf	0.0131736	0.05485	0.0333319	0.0503623	0.0202644	0.929626	0.845609	0.87369	0.919743	0.872771	0.875385	0.88732	0.872315	0.865472	0.802642	0.879976	0.858359	0.880866	0.0343965	0.874137	0.83974	6.70411e-18	257	1.06803e-14	1	1	0
cg04347477	NCOR2;NCOR2	NM_006312;NM_001077261	5'UTR;5'UTR	chr12:125002006-125002433	Island	0.0273709	0.0207031	0.024429	0.013298	0.0134885	0.975587	0.930818	0.90029	0.979961	0.929175	0.894707	0.944052	0.930735	0.863951	0.870364	0.934723	0.823969	0.8521	0.0198579	0.910033	0.890175	6.8273e-18	258	1.08344e-14	1	1	0
cg25487405						0.0136163	0.0214303	0.0196095	0.0171497	0.0195604	0.953251	0.92072	0.908603	0.943873	0.873931	0.887842	0.878073	0.820347	0.871513	0.829137	0.94051	0.883153	0.913159	0.0182732	0.894162	0.875889	7.49902e-18	262	1.17186e-14	1	1	0
cg26672952						0.139626	0.153147	0.176777	0.143246	0.146551	0.955157	0.950598	0.945467	0.93695	0.949712	0.900925	0.930906	0.925562	0.878026	0.909165	0.915834	0.898612	0.911387	0.15187	0.923715	0.771846	7.63336e-18	264	1.18382e-14	1	1	0
cg02793828				chr16:85196735-85196992	N_Shore	0.0102995	0.0115867	0.012441	0.0138733	0.0132427	0.95702	0.955781	0.911955	0.970737	0.860286	0.845636	0.937933	0.921994	0.895671	0.927998	0.932422	0.868328	0.869228	0.0122887	0.911922	0.899634	8.5963e-18	268	1.31326e-14	1	1	0
cg18045100						0.0295118	0.0337443	0.0513103	0.0469048	0.0616491	0.900985	0.888259	0.867367	0.910561	0.905883	0.922582	0.916361	0.912752	0.928001	0.876118	0.88013	0.91961	0.905853	0.044624	0.902651	0.858027	9.4107e-18	269	1.43233e-14	1	1	0
cg19092396				chr1:1145568-1145878	N_Shore	0.0176923	0.0252271	0.0338395	0.0630053	0.0329361	0.907752	0.841565	0.909251	0.880397	0.877318	0.961362	0.895305	0.894366	0.896002	0.883227	0.871951	0.870807	0.89652	0.0345401	0.891217	0.856677	1.19224e-17	279	1.74958e-14	1	1	0
cg01984743	STC2	NM_003714	Body	chr5:172754056-172757098	N_Shelf	0.0418875	0.032037	0.0355363	0.023965	0.0237018	0.978704	0.972041	0.97508	0.982162	0.953799	0.959056	0.980359	0.974574	0.96028	0.960474	0.967742	0.96736	0.959992	0.0314255	0.968586	0.937161	1.44225e-17	282	2.09395e-14	1	1	0
cg09825309	NCOR2;NCOR2	NM_006312;NM_001077261	5'UTR;5'UTR			0.0940557	0.0975129	0.0960836	0.0643116	0.0464108	0.956762	0.866995	0.918951	0.970696	0.850796	0.830272	0.942465	0.896707	0.858891	0.921281	0.913089	0.857373	0.895006	0.0796749	0.898407	0.818732	3.38689e-17	302	4.59165e-14	1	1	0
cg09556700	SKI	NM_003036	Body	chr1:2232310-2232617	N_Shore	0.0370472	0.0239178	0.0277932	0.070357	0.0386585	0.966528	0.936656	0.944239	0.968094	0.896055	0.936082	0.939217	0.928351	0.889801	0.932813	0.894867	0.88432	0.897843	0.0395547	0.924221	0.884666	3.53913e-17	303	4.78221e-14	1	1	0
cg25588389						0.0128838	0.0169682	0.0319231	0.0219123	0.0142764	0.954442	0.949969	0.966673	0.971144	0.967822	0.971471	0.975356	0.968638	0.960304	0.948063	0.969388	0.970235	0.965106	0.0195928	0.964508	0.944916	8.15351e-17	339	9.84735e-14	1	1	0
cg06650379	LOC100130872-SPON2	NR_033182	Body	chr4:1188185-1189162	N_Shelf	0.0202279	0.0321399	0.0330836	0.071934	0.045526	0.944908	0.87529	0.881806	0.936513	0.853214	0.879865	0.880976	0.865593	0.857459	0.879316	0.901025	0.838995	0.852441	0.0405823	0.880569	0.839987	1.05012e-16	349	1.23194e-13	1	1	0
cg15975806						0.050053	0.0712339	0.046936	0.0454362	0.0319288	0.946859	0.948159	0.930029	0.968305	0.902331	0.926942	0.966336	0.949509	0.949839	0.921306	0.945083	0.956553	0.963394	0.0491176	0.944203	0.895086	1.09069e-16	351	1.27224e-13	1	1	0
cg01033356	ADARB2	NM_018702	Body	chr10:1404659-1406219	N_Shore	0.0306053	0.0340647	0.0505483	0.028798	0.0767875	0.954144	0.881987	0.922964	0.871418	0.955033	0.915436	0.952613	0.926043	0.945888	0.912638	0.9552	0.96186	0.960001	0.0441608	0.93194	0.88778	3.98274e-16	406	4.01633e-13	1	1	0
cg17290127	CLN8	NM_018941	3'UTR			0.0548038	0.0629167	0.0581129	0.0679573	0.0287276	0.965203	0.967351	0.971487	0.977358	0.942958	0.901124	0.960464	0.977593	0.949312	0.955289	0.971909	0.958611	0.952397	0.0545037	0.957774	0.90327	4.71569e-16	409	4.72059e-13	1	1	0
cg15764975						0.0314225	0.0260884	0.0540513	0.0500737	0.0653889	0.910713	0.893817	0.897816	0.898574	0.880503	0.877454	0.893842	0.876191	0.872082	0.836217	0.867444	0.838603	0.897489	0.045405	0.880057	0.834653	4.86659e-16	412	4.83618e-13	1	1	0
cg09135656	PCDHB15	NM_018935	1stExon	chr5:140626444-140627373	N_Shore	0.197245	0.156151	0.152919	0.193031	0.17038	0.958814	0.953076	0.926876	0.976415	0.912401	0.889368	0.960153	0.952636	0.884047	0.919159	0.946183	0.870762	0.922008	0.173946	0.928607	0.754662	4.90748e-16	414	4.85325e-13	1	1	0
cg10949113				chr7:1362811-1363643	Island	0.0525794	0.0765868	0.062961	0.061684	0.0276725	0.936835	0.933934	0.895382	0.953836	0.929182	0.933742	0.93678	0.938333	0.876267	0.921852	0.904518	0.871902	0.918594	0.0562967	0.91932	0.863023	1.13012e-15	456	1.0147e-12	1	1	0
cg15941159	GRAMD4	NM_015124	3'UTR	chr22:47074658-47074879	S_Shore	0.072389	0.0508126	0.0446645	0.030155	0.0297601	0.932578	0.939689	0.930472	0.952659	0.878631	0.888923	0.934987	0.937603	0.895268	0.919707	0.91909	0.883721	0.909847	0.0455562	0.917167	0.871611	1.17139e-15	461	1.04034e-12	1	1	0
cg08066035	F2RL3	NM_003950	TSS1500	chr19:17000627-17001398	N_Shore	0.0275092	0.0530573	0.0358248	0.0840663	0.075333	0.967457	0.952792	0.9628	0.961979	0.925968	0.908691	0.948708	0.934587	0.901639	0.849034	0.941087	0.897309	0.861834	0.0551581	0.924145	0.868987	1.20638e-15	464	1.06448e-12	1	1	0
cg00661399	TNXB	NM_019105	Body	chr6:32046815-32047094	S_Shelf	0.0237469	0.0540531	0.0476315	0.00865699	0.00794964	0.924829	0.915991	0.869592	0.904346	0.848789	0.886606	0.948667	0.907491	0.862627	0.903017	0.845511	0.882883	0.856657	0.0284076	0.889	0.860593	1.58205e-15	476	1.36078e-12	1	1	0
cg19798881	BMP6	NM_001718	Body			0.0538982	0.0441733	0.0396637	0.0198268	0.0230997	0.96196	0.963028	0.961331	0.974733	0.944844	0.923476	0.959765	0.96844	0.955962	0.912561	0.941809	0.945824	0.954274	0.0361323	0.951385	0.915253	1.88599e-15	493	1.56627e-12	1	1	0
cg19717773	GNA12	NM_007353	Body			0.0325312	0.0639097	0.0412226	0.0947289	0.0662606	0.934865	0.887793	0.858286	0.952359	0.928911	0.873579	0.887056	0.880402	0.835163	0.893659	0.920889	0.829007	0.870905	0.0597306	0.888683	0.828952	3.0397e-15	529	2.35261e-12	1	1	0
cg10072168	PACRG;PACRG;PACRG	NM_152410;NM_001080378;NM_001080379	Body;Body;Body			0.0851154	0.0891113	0.0818447	0.108886	0.117368	0.915141	0.897941	0.904524	0.96377	0.915369	0.920062	0.939449	0.932125	0.934769	0.899739	0.908594	0.952455	0.920585	0.096465	0.923425	0.82696	3.20465e-15	533	2.46166e-12	1	1	0
cg22114489						0.0487772	0.0514499	0.0571614	0.0273566	0.0281635	0.944916	0.952433	0.946723	0.964119	0.91538	0.932751	0.943548	0.941925	0.908781	0.935681	0.941814	0.910258	0.929704	0.0425817	0.936003	0.893421	3.82731e-15	547	2.86471e-12	1	1	0
cg24115232	SLC6A18	NM_182632	Body	chr5:1243635-1243950	Island	0.0450255	0.0454095	0.0728964	0.0294015	0.0317488	0.970245	0.973393	0.969764	0.975183	0.922271	0.901876	0.958165	0.956733	0.946947	0.940038	0.968741	0.945698	0.966148	0.0448963	0.953477	0.908581	4.514e-15	557	3.31804e-12	1	1	0
cg07034004				chr7:1250826-1251141	N_Shore	0.0589514	0.0414926	0.0456811	0.0446178	0.0394441	0.975427	0.969717	0.966767	0.981901	0.955608	0.968705	0.979293	0.973994	0.971849	0.969098	0.959919	0.963162	0.972769	0.0460374	0.969862	0.923825	5.17162e-15	565	3.74759e-12	1	1	0
cg03387092	MYLK;MYLK;MYLK;MYLK	NM_053028;NM_053025;NM_053027;NM_053026	Body;Body;Body;Body			0.0394057	0.0681482	0.0427298	0.0237944	0.0253325	0.949522	0.937202	0.939444	0.960716	0.883416	0.921936	0.970868	0.939465	0.932283	0.916437	0.932677	0.904202	0.928019	0.0398821	0.932014	0.892132	5.58288e-15	574	3.98218e-12	1	1	0
cg21584831						0.0708166	0.106958	0.106566	0.047879	0.0539093	0.801826	0.812663	0.818766	0.912608	0.860666	0.872151	0.926016	0.918271	0.915894	0.818436	0.85463	0.833765	0.916175	0.0772256	0.866298	0.789072	7.26633e-15	605	4.91738e-12	1	1	0
cg09658497	GNA12	NM_007353	Body			0.0544587	0.116849	0.0697104	0.0913729	0.0688298	0.931264	0.913475	0.928733	0.971797	0.891346	0.827319	0.936072	0.939765	0.944113	0.916088	0.953462	0.934066	0.929145	0.0802442	0.924357	0.844113	1.15125e-14	639	7.37635e-12	1	1	0
cg22058452				chr2:95663958-95664256	N_Shore	0.0947561	0.0924617	0.0788637	0.0597341	0.0565136	0.873939	0.87403	0.896009	0.89688	0.862806	0.912191	0.930443	0.893883	0.922154	0.892739	0.899279	0.929017	0.928951	0.0764658	0.900948	0.824482	1.61693e-14	668	9.91035e-12	1	1	0
cg07382923						0.0156362	0.0610634	0.0242562	0.0198996	0.0198041	0.970477	0.959761	0.919987	0.985579	0.971648	0.9422	0.976191	0.971917	0.94889	0.911845	0.933492	0.960363	0.937345	0.0281319	0.953053	0.924922	1.83943e-14	676	1.11407e-11	1	1	0
cg24441324	ADAMTSL4;ADAMTSL4	NM_019032;NM_025008	5'UTR;5'UTR	chr1:150521349-150522368	S_Shore	0.0388219	0.0496098	0.0882422	0.0347839	0.0534589	0.955911	0.948984	0.885038	0.948021	0.894896	0.9306	0.919935	0.911759	0.922901	0.881614	0.879544	0.881958	0.917351	0.0529834	0.913732	0.860748	2.72726e-14	714	1.56388e-11	1	1	0
cg25778892				chr7:1250826-1251141	N_Shore	0.0356965	0.047031	0.0430483	0.0252178	0.0257011	0.964811	0.96527	0.959157	0.971646	0.950462	0.956755	0.969773	0.961129	0.939154	0.944298	0.95594	0.95127	0.961501	0.0353389	0.957782	0.922443	3.25903e-14	733	1.82037e-11	1	1	0
cg17062305	TMEM132C	NM_001136103	Body			0.0381384	0.0385508	0.0331868	0.0769048	0.0390987	0.948142	0.937719	0.947327	0.958172	0.925979	0.905224	0.956036	0.934916	0.884113	0.916741	0.92878	0.917739	0.941419	0.0451759	0.930947	0.885771	4.30029e-14	771	2.28359e-11	1	1	0
cg03249131						0.0533998	0.0321696	0.0326586	0.0423244	0.0504336	0.965156	0.946382	0.943874	0.969701	0.953467	0.946486	0.965844	0.955477	0.964683	0.949168	0.95913	0.961879	0.969168	0.0421972	0.957724	0.915527	6.79784e-14	808	3.44456e-11	1	1	0
cg26031954	C1orf86	NM_001146310	TSS200	chr1:2136808-2137351	S_Shore	0.0362012	0.0528033	0.046026	0.0893303	0.092609	0.939666	0.918363	0.914531	0.966455	0.943969	0.837508	0.96166	0.963484	0.901393	0.899903	0.937369	0.9353	0.922911	0.063394	0.926347	0.862953	9.36805e-14	833	4.60446e-11	1	1	0
cg07438494						0.0625585	0.0641124	0.0371254	0.104166	0.074253	0.921163	0.957883	0.883299	0.925018	0.884303	0.855629	0.934229	0.870923	0.880095	0.893862	0.85612	0.868941	0.91221	0.0684431	0.895667	0.827224	1.05119e-13	843	5.1054e-11	1	1	0
cg05162523	RUNX3;RUNX3	NM_001031680;NM_004350	Body;Body			0.0673622	0.0373057	0.0267626	0.0854274	0.0373042	0.961296	0.868683	0.947682	0.972907	0.941494	0.913656	0.934515	0.962964	0.906122	0.905619	0.919851	0.886467	0.921613	0.0508324	0.926375	0.875542	1.91709e-13	905	8.67297e-11	1	1	0
cg06602086	IFT140;TMEM204	NM_014714;NM_024600	Body;TSS1500	chr16:1583809-1584641	Island	0.0357477	0.0399349	0.0512172	0.0141758	0.0241638	0.985204	0.949321	0.968554	0.984463	0.969933	0.950001	0.973726	0.956126	0.954941	0.947074	0.977078	0.955208	0.946305	0.0330478	0.962918	0.92987	2.65263e-13	967	1.12312e-10	1	1	0
cg11173579	HUNK	NM_014586	Body	chr21:33244910-33246609	S_Shore	0.0912553	0.0536767	0.0701728	0.0375858	0.0303435	0.964492	0.9563	0.951838	0.977613	0.942857	0.938662	0.96189	0.957369	0.984245	0.928819	0.886076	0.887931	0.926627	0.0566068	0.94344	0.886833	3.42705e-13	987	1.4216e-10	1	1	0
cg01640635	KDELR3;KDELR3	NM_016657;NM_006855	Body;Body	chr22:38863881-38864263	S_Shore	0.0188303	0.0239815	0.0204329	0.0846004	0.018164	0.973135	0.916534	0.955549	0.961687	0.878978	0.925551	0.921486	0.894579	0.884353	0.864424	0.874705	0.857994	0.904552	0.0332018	0.908733	0.875531	3.69295e-13	996	1.51806e-10	1	1	0
cg15997393	MAD1L1;MAD1L1;MAD1L1	NM_003550;NM_001013837;NM_001013836	Body;Body;Body			0.0286147	0.0317889	0.0285073	0.0523273	0.0183758	0.95992	0.9399	0.958344	0.973896	0.946222	0.93028	0.964113	0.963831	0.944516	0.95907	0.952358	0.950861	0.956495	0.0319228	0.953831	0.921908	3.87751e-13	1002	1.58438e-10	1	1	0
cg14455403	LMCD1	NM_014583	Body			0.0250766	0.0235934	0.0296165	0.078069	0.0170271	0.968194	0.978113	0.928739	0.970193	0.929677	0.940674	0.954293	0.934477	0.892016	0.910013	0.934053	0.877717	0.922748	0.0346765	0.933916	0.899239	4.16391e-13	1011	1.68626e-10	1	1	0
cg11277143	C2orf48	NM_182626	Body			0.0783464	0.0932919	0.110018	0.0661687	0.0545567	0.976105	0.945997	0.906038	0.948639	0.898754	0.914151	0.921186	0.934905	0.894317	0.915715	0.920436	0.881134	0.908806	0.0804763	0.920476	0.839999	4.90527e-13	1028	1.95364e-10	1	1	0
cg03986665						0.0214735	0.0599754	0.0189959	0.0599782	0.0822296	0.9065	0.918807	0.873417	0.931337	0.967201	0.902095	0.918291	0.888631	0.894354	0.819603	0.925406	0.894008	0.884898	0.0485305	0.901888	0.853358	5.7735e-13	1059	2.23212e-10	1	1	0
cg26145504						0.158789	0.197486	0.17869	0.146546	0.139356	0.849885	0.916632	0.90074	0.830369	0.890082	0.947098	0.86114	0.88329	0.897754	0.895	0.897412	0.897202	0.918181	0.164173	0.891137	0.726964	6.09039e-13	1069	2.33261e-10	1	1	0
cg00005740						0.0509229	0.064884	0.0511668	0.105893	0.0529158	0.917464	0.885602	0.922066	0.960786	0.88307	0.87606	0.948738	0.94031	0.94032	0.910533	0.910177	0.942531	0.946926	0.0651564	0.921891	0.856735	6.50224e-13	1081	2.4627e-10	1	1	0
cg23730606	COL1A1	NM_000088	Body			0.113275	0.095017	0.0873879	0.124012	0.13735	0.896223	0.848656	0.863491	0.846518	0.862397	0.885599	0.878423	0.854243	0.809842	0.830062	0.868751	0.835526	0.859371	0.111408	0.856854	0.745446	1.14795e-12	1163	4.04128e-10	1	1	0
cg13398947				chr6:30418844-30419630	N_Shore	0.0532043	0.0640415	0.120089	0.108329	0.0693545	0.842113	0.893052	0.815384	0.931746	0.847119	0.834145	0.918454	0.92481	0.876451	0.867839	0.874518	0.835978	0.84129	0.0830037	0.869454	0.78645	1.5384e-12	1206	5.22272e-10	1	1	0
cg06026468						0.0966815	0.10135	0.110101	0.0667984	0.0565972	0.906765	0.901934	0.914716	0.932602	0.846816	0.896178	0.935439	0.911236	0.909503	0.926828	0.935984	0.938666	0.949082	0.0863056	0.915827	0.829521	1.75656e-12	1224	5.87565e-10	1	1	0
cg06930722	CHST11	NM_018413	Body			0.0212703	0.0196327	0.0271011	0.0534923	0.0367159	0.957838	0.962205	0.960571	0.944225	0.940975	0.965006	0.941537	0.963697	0.938637	0.949645	0.943163	0.924285	0.950624	0.0316425	0.949416	0.917774	2.64728e-12	1301	8.33098e-10	1	1	0
cg04664697						0.0201592	0.0670705	0.0660462	0.0178641	0.0191207	0.933057	0.921759	0.935445	0.947786	0.865302	0.917915	0.893582	0.905278	0.894617	0.848379	0.916434	0.873799	0.918974	0.0380521	0.905563	0.867511	3.39481e-12	1351	1.02881e-09	1	1	0
cg02670123	ITGA6;ITGA6	NM_001079818;NM_000210	Body;Body			0.0993394	0.0229709	0.0348105	0.041728	0.0345665	0.908173	0.943527	0.932274	0.966844	0.937772	0.820636	0.950319	0.942335	0.935727	0.93413	0.91291	0.92678	0.895431	0.046683	0.923605	0.876922	3.42982e-12	1354	1.03712e-09	1	1	0
cg20154143	PRDM16;PRDM16	NM_022114;NM_199454	Body;Body			0.0779841	0.033774	0.0544821	0.0925902	0.0571727	0.923774	0.933614	0.908118	0.975957	0.939859	0.928192	0.937222	0.896037	0.9125	0.906432	0.950981	0.885734	0.923274	0.0632006	0.924746	0.861545	4.02176e-12	1385	1.18889e-09	1	1	0
cg09858281	FLJ43860	NM_207414	Body	chr8:142452245-142452510	S_Shelf	0.0691652	0.0632611	0.0628938	0.124728	0.0396977	0.940029	0.903622	0.946709	0.911694	0.865768	0.846649	0.866325	0.868652	0.857671	0.836898	0.897389	0.830544	0.839561	0.0719492	0.877809	0.805859	6.87281e-12	1462	1.92469e-09	1	1	0
cg11697194						0.0321549	0.0488734	0.0413345	0.0704453	0.0240477	0.940633	0.944188	0.913877	0.965337	0.951607	0.934231	0.950961	0.950373	0.932284	0.92773	0.935337	0.91279	0.961289	0.0433712	0.940049	0.896678	6.89776e-12	1464	1.92904e-09	1	1	0
cg04256834	OPCML;OPCML	NM_002545;NM_001012393	Body;Body			0.0340365	0.054113	0.0448482	0.0944048	0.0761881	0.925828	0.904403	0.897427	0.970227	0.906226	0.899019	0.951441	0.946573	0.94807	0.908575	0.936627	0.952786	0.955482	0.0607181	0.930976	0.870258	9.96899e-12	1535	2.65899e-09	1	1	0
cg26502852	XAF1;XAF1;XAF1;XAF1	NM_017523;NM_199139;NM_199139;NM_017523	5'UTR;5'UTR;1stExon;1stExon			0.0973769	0.0861528	0.0871457	0.0303744	0.0374871	0.954253	0.94034	0.888209	0.944941	0.828214	0.867909	0.917546	0.909636	0.890419	0.882587	0.930881	0.86344	0.894782	0.0677074	0.901012	0.833305	1.0729e-11	1546	2.84135e-09	1	1	0
cg03232056	PTPRN2;PTPRN2;PTPRN2	NM_002847;NM_130842;NM_130843	Body;Body;Body			0.0524444	0.0781144	0.0529854	0.0621669	0.0395173	0.94119	0.942672	0.947548	0.912038	0.928021	0.93292	0.95527	0.937266	0.93391	0.944586	0.950195	0.939383	0.952617	0.0570457	0.939817	0.882771	1.15596e-11	1553	3.04751e-09	1	1	0
cg01781617				chr17:60214775-60216785	Island	0.0644586	0.13528	0.0693093	0.050255	0.130098	0.988291	0.962265	0.84128	0.971566	0.975875	0.958065	0.982458	0.977415	0.899047	0.892287	0.972106	0.878806	0.871196	0.0898802	0.936204	0.846324	1.351e-11	1578	3.50528e-09	1	1	0
cg09693106	C22orf26;LOC150381	NM_018280;NR_027034	1stExon;Body	chr22:46449632-46450115	Island	0.0362756	0.0675585	0.0834003	0.0162078	0.0211269	0.948261	0.922703	0.863606	0.920571	0.888377	0.902978	0.876125	0.876092	0.84134	0.851886	0.863352	0.85199	0.862483	0.0449138	0.88229	0.837376	1.76747e-11	1623	4.45869e-09	1	1	0
cg08222702						0.0392106	0.0531794	0.0442524	0.0398351	0.10412	0.923509	0.944022	0.947128	0.85772	0.915476	0.915737	0.930122	0.89355	0.896155	0.908011	0.925324	0.854008	0.909873	0.0561194	0.90928	0.85316	2.40239e-11	1692	5.81322e-09	1	1	0
cg05618401	FAM180A	NM_205855	TSS200			0.0292689	0.025056	0.0495736	0.0219631	0.0364209	0.966047	0.96789	0.952842	0.978198	0.971423	0.955724	0.970745	0.963525	0.968484	0.968321	0.96092	0.957107	0.963185	0.0324565	0.964955	0.932498	3.09058e-11	1752	7.22239e-09	1	1	0
cg14398883						0.131171	0.163854	0.16903	0.16909	0.169781	0.951616	0.947802	0.961928	0.964463	0.944451	0.94113	0.951924	0.955162	0.913388	0.946187	0.950588	0.92709	0.953835	0.160585	0.946889	0.786304	4.4733e-11	1826	1.003e-08	1	1	0
cg16786640	DOK7;DOK7	NM_173660;NM_001164673	Body;Body	chr4:3485963-3486381	N_Shore	0.032264	0.0358612	0.0290583	0.0609227	0.0282413	0.968672	0.964662	0.977771	0.975573	0.951223	0.956931	0.97627	0.970161	0.951648	0.97346	0.969623	0.956776	0.969968	0.0372695	0.966364	0.929095	5.03184e-11	1855	1.1106e-08	1	1	0
cg04003871				chr2:241293841-241294408	N_Shelf	0.0315961	0.0396707	0.0391587	0.0257097	0.0715957	0.954651	0.940959	0.918631	0.966931	0.939151	0.920296	0.95887	0.958647	0.945061	0.94452	0.944469	0.94822	0.939159	0.0415462	0.944582	0.903036	5.46855e-11	1870	1.19731e-08	1	1	0
cg02249657	PCDHGA4;PCDHGC3;PCDHGA12;PCDHGA11;PCDHGA11;PCDHGA9;PCDHGA1;PCDHGB1;PCDHGB6;PCDHGB3;PCDHGB7;PCDHGA6;PCDHGA8;PCDHGA10;PCDHGA5;PCDHGB4;PCDHGC4;PCDHGA3;PCDHGA2;PCDHGA7;PCDHGB2;PCDHGC5;PCDHGB5;PCDHGC3	NM_018917;NM_002588;NM_003735;NM_032092;NM_018914;NM_018921;NM_018912;NM_018922;NM_018926;NM_018924;NM_018927;NM_018919;NM_032088;NM_018913;NM_018918;NM_003736;NM_018928;NM_018916;NM_018915;NM_018920;NM_018923;NM_018929;NM_018925;NM_032403	Body;Body;Body;Body;Body;Body;Body;Body;Body;Body;Body;Body;Body;Body;Body;Body;Body;Body;Body;Body;Body;Body;Body;Body	chr5:140871064-140872335	S_Shore	0.0765653	0.0743111	0.112705	0.0237453	0.096494	0.946074	0.901235	0.882132	0.94026	0.882776	0.923664	0.869723	0.874245	0.869778	0.83164	0.880603	0.822694	0.864327	0.076764	0.883781	0.807017	7.17786e-11	1929	1.52348e-08	1	1	0
cg11526198	E2F2	NM_004091	Body	chr1:23857033-23858089	N_Shelf	0.140737	0.17334	0.17463	0.168631	0.0963444	0.910817	0.838192	0.824397	0.92176	0.88444	0.906964	0.85355	0.872145	0.820862	0.816144	0.819404	0.828456	0.847536	0.150737	0.857282	0.706545	1.19329e-10	2049	2.38439e-08	1	1	0
cg14823389						0.040185	0.0443907	0.0714957	0.0448404	0.0376664	0.941242	0.947329	0.96094	0.972191	0.958682	0.95232	0.968583	0.957161	0.964606	0.954667	0.957774	0.961908	0.965639	0.0477156	0.958695	0.91098	1.39587e-10	2095	2.72794e-08	1	1	0
cg04804717						0.0608568	0.0795349	0.0895289	0.11646	0.0862125	0.953419	0.936052	0.922953	0.90984	0.90282	0.917831	0.949795	0.950593	0.931904	0.932667	0.925172	0.917283	0.927497	0.0865186	0.929064	0.842545	2.0006e-10	2206	3.71303e-08	1	1	0
cg15229245	EBF3	NM_001005463	Body			0.0892691	0.116328	0.104727	0.176448	0.168434	0.849988	0.802058	0.842467	0.952168	0.890469	0.860794	0.937992	0.921956	0.917401	0.878148	0.905234	0.929514	0.918362	0.131041	0.892812	0.76177	2.91135e-10	2325	5.12679e-08	1	1	0
cg09800500	BCAT1	NM_005504	Body			0.0424592	0.0625182	0.0518882	0.0228762	0.024888	0.977682	0.972316	0.965463	0.98361	0.951549	0.946047	0.977015	0.961501	0.976088	0.967553	0.975415	0.967216	0.98054	0.040926	0.969384	0.928458	2.95078e-10	2329	5.18731e-08	1	1	0
cg06145435	CYP2W1	NM_017781	TSS200	chr7:1024021-1024233	N_Shore	0.0405603	0.0664535	0.0750455	0.075204	0.0329754	0.961082	0.955034	0.917227	0.970376	0.939543	0.940036	0.94151	0.949927	0.939965	0.939347	0.954784	0.922409	0.94152	0.0580478	0.944059	0.886011	2.97921e-10	2334	5.22607e-08	1	1	0
cg03829194				chr16:875105-875589	Island	0.0460785	0.0572632	0.093249	0.0303591	0.0454215	0.951185	0.914776	0.949665	0.961641	0.967858	0.955881	0.971428	0.93627	0.932516	0.95491	0.933564	0.913966	0.941277	0.0544743	0.944995	0.890521	4.17264e-10	2439	7.00445e-08	1	1	0
cg12707343	KIF25;KIF25	NM_005355;NM_030615	TSS200;TSS200			0.0709395	0.0748653	0.0888039	0.126529	0.0542583	0.932294	0.914336	0.9056	0.970908	0.901274	0.896106	0.933894	0.946892	0.926811	0.892511	0.933203	0.912608	0.915997	0.0830791	0.921726	0.838647	8.37636e-10	2699	1.27065e-07	1	1	0
cg18196829				chr6:170491356-170492449	S_Shore	0.0292338	0.0320334	0.0586625	0.0955251	0.0192108	0.985452	0.981782	0.955446	0.986441	0.944108	0.938525	0.973366	0.968005	0.964877	0.901583	0.961489	0.920781	0.965371	0.0469331	0.957479	0.910546	9.02673e-10	2723	1.35724e-07	1	1	0
cg04951371	TSSC1	NM_003310	Body	chr2:3317676-3317935	Island	0.0871918	0.0436428	0.107247	0.123619	0.144495	0.910125	0.8915	0.864584	0.956423	0.855933	0.813429	0.873732	0.879313	0.821205	0.838039	0.862996	0.832027	0.884003	0.101239	0.867947	0.766708	1.04161e-09	2774	1.53735e-07	1	1	0
cg20889322						0.0634406	0.10257	0.0844448	0.132133	0.139116	0.898124	0.89335	0.874631	0.872702	0.858054	0.859738	0.857131	0.810017	0.850577	0.825416	0.879919	0.808773	0.832065	0.104341	0.855423	0.751082	1.04735e-09	2776	1.54471e-07	1	1	0
cg15888472						0.0861435	0.0548281	0.0650583	0.151146	0.118995	0.964408	0.938736	0.871344	0.968659	0.950934	0.927692	0.96206	0.93905	0.85598	0.907273	0.88912	0.912067	0.872777	0.0952341	0.920008	0.824773	1.34746e-09	2864	1.92628e-07	1	1	0
cg09265586	ADARB2	NM_018702	Body	chr10:1595542-1595792	Island	0.0288411	0.0330466	0.0311515	0.0841139	0.0508932	0.945279	0.925323	0.93988	0.962961	0.965054	0.943185	0.952884	0.952534	0.93503	0.90697	0.941897	0.945099	0.945346	0.0456093	0.943188	0.897578	1.75562e-09	2994	2.40078e-07	1	1	0
cg18260625				chr5:42951076-42952410	Island	0.0328736	0.136583	0.120833	0.0645967	0.0334904	0.94662	0.852434	0.847979	0.975691	0.928416	0.886317	0.941015	0.922493	0.829949	0.947452	0.921997	0.891317	0.814296	0.0776752	0.90046	0.822785	2.21562e-09	3105	2.92152e-07	1	1	0
cg17943323						0.0581805	0.13659	0.0999854	0.0384794	0.0573877	0.844419	0.853156	0.850371	0.932633	0.872707	0.901721	0.929401	0.914215	0.921505	0.824212	0.874447	0.911321	0.923618	0.0781246	0.888748	0.810624	2.24646e-09	3108	2.95931e-07	1	1	0
cg16628641	VASN;CORO7	NM_138440;NM_024535	5'UTR;Body			0.0320935	0.0906901	0.0999478	0.0089119	0.0102077	0.921191	0.849122	0.935058	0.951989	0.852183	0.831209	0.875129	0.876309	0.831084	0.829565	0.867032	0.82763	0.846782	0.0483702	0.868791	0.820421	3.09792e-09	3293	3.8517e-07	1	1	0
cg00566369						0.0659145	0.0450794	0.0870627	0.0967724	0.0295747	0.971345	0.970125	0.95832	0.965836	0.946757	0.918615	0.928544	0.929797	0.951253	0.957802	0.95735	0.911144	0.941797	0.0648807	0.946822	0.881941	3.1531e-09	3307	3.90372e-07	1	1	0
cg00753287	CTBP2;CTBP2	NM_001083914;NM_001329	5'UTR;5'UTR			0.109131	0.0979894	0.074219	0.0448278	0.0292829	0.952877	0.898986	0.869404	0.930225	0.875994	0.876798	0.92149	0.882681	0.911229	0.873759	0.883545	0.859669	0.874475	0.0710899	0.893164	0.822074	3.28114e-09	3319	4.04755e-07	1	1	0
cg02554168	KIAA0748	NM_001136030	TSS200			0.097378	0.139549	0.186579	0.119896	0.1917	0.892916	0.912543	0.898903	0.952797	0.840522	0.833334	0.923529	0.91437	0.918159	0.855896	0.86268	0.950118	0.93319	0.14702	0.899151	0.75213	3.49245e-09	3355	4.26199e-07	1	1	0
cg06634460	VPS37B	NM_024667	TSS200	chr12:123380333-123380894	Island	0.150058	0.150424	0.0991845	0.0944724	0.0394104	0.963592	0.958847	0.858911	0.971801	0.916944	0.851437	0.895094	0.920079	0.825875	0.871278	0.926063	0.904987	0.873962	0.10671	0.90299	0.79628	3.83439e-09	3405	4.61056e-07	1	1	0
cg12487540	PCDHGA2;PCDHGA4;PCDHGA1;PCDHGB1;PCDHGA3;PCDHGA4	NM_018915;NM_018917;NM_018912;NM_018922;NM_018916;NM_032053	Body;1stExon;Body;Body;Body;1stExon	chr5:140734720-140735028	Island	0.122534	0.059478	0.0584014	0.0809874	0.0388767	0.911495	0.883904	0.864932	0.934334	0.891728	0.887789	0.913673	0.875669	0.869286	0.925352	0.926065	0.894382	0.863201	0.0720555	0.895524	0.823468	4.21259e-09	3454	4.99345e-07	1	1	0
cg08876274	PRDM16;PRDM16	NM_022114;NM_199454	Body;Body	chr1:3028179-3028557	Island	0.0442841	0.0863761	0.11194	0.13052	0.156301	0.895215	0.95076	0.924426	0.935662	0.886845	0.86241	0.87039	0.845111	0.834878	0.84219	0.926206	0.83232	0.864291	0.105884	0.882362	0.776478	4.21429e-09	3455	4.99403e-07	1	1	0
cg13765278	DPP6	NM_001039350	Body			0.117417	0.11817	0.059976	0.124277	0.023429	0.972192	0.957048	0.940162	0.968059	0.942219	0.913305	0.941437	0.812074	0.945335	0.946382	0.947595	0.894123	0.919638	0.0886537	0.930736	0.842082	4.44669e-09	3481	5.23007e-07	1	1	0
cg04639241	PVT1	NR_003367	Body			0.0221868	0.0237664	0.0201321	0.0904263	0.0476876	0.943463	0.906055	0.934704	0.903388	0.94324	0.902818	0.913279	0.921576	0.900603	0.896126	0.896149	0.884892	0.877148	0.0408398	0.909496	0.868656	4.72787e-09	3513	5.51013e-07	1	1	0
cg22792176						0.0229402	0.0315459	0.0410985	0.0719475	0.0372764	0.979813	0.972523	0.95895	0.977808	0.973494	0.976629	0.979896	0.957889	0.973088	0.95871	0.963545	0.962312	0.9698	0.0409617	0.969574	0.928612	4.93545e-09	3535	5.71626e-07	1	1	0
cg10490577	MTUS2;MTUS2	NM_015233;NM_001033602	Body;Body			0.0377245	0.107113	0.0770309	0.0624162	0.0227235	0.947796	0.967019	0.946835	0.953321	0.938346	0.913801	0.959175	0.952774	0.922763	0.89489	0.944933	0.892824	0.960792	0.0614016	0.938098	0.876696	5.08461e-09	3550	5.86413e-07	1	1	0
cg19759135	LTC4S;LTC4S	NM_145867;NM_145867	1stExon;5'UTR	chr5:179222608-179223825	N_Shore	0.059551	0.112462	0.130769	0.0678623	0.0774664	0.966723	0.93065	0.911198	0.974849	0.913822	0.954994	0.949397	0.955306	0.922379	0.910988	0.941679	0.916468	0.928836	0.089622	0.936715	0.847093	5.10389e-09	3556	5.87644e-07	1	1	0
cg24915592						0.0763736	0.0858405	0.126516	0.149152	0.104611	0.955928	0.92651	0.954994	0.950977	0.889109	0.915715	0.936886	0.960165	0.961305	0.921786	0.945735	0.95063	0.942914	0.108499	0.939435	0.830936	5.45606e-09	3595	6.21377e-07	1	1	0
cg01391063						0.0255204	0.0339123	0.0363121	0.0678449	0.0373764	0.969191	0.96584	0.970777	0.978951	0.959067	0.970771	0.97589	0.975417	0.975373	0.963963	0.971657	0.976109	0.97563	0.0401932	0.971434	0.93124	5.51134e-09	3600	6.268e-07	1	1	0
cg09642408						0.0227079	0.0239382	0.0288344	0.111559	0.0267838	0.950833	0.95492	0.94619	0.959133	0.952389	0.887693	0.944776	0.894114	0.931515	0.880215	0.929533	0.874892	0.908078	0.0427648	0.924175	0.881411	5.51721e-09	3601	6.27294e-07	1	1	0
cg24368031	MRC2	NM_006039	Body	chr17:60729645-60730269	N_Shelf	0.0452788	0.0319235	0.107718	0.050132	0.0428956	0.828079	0.855726	0.821662	0.885033	0.862705	0.849902	0.823085	0.826575	0.847476	0.804038	0.832313	0.828194	0.855444	0.0555895	0.840018	0.784428	6.41027e-09	3674	7.14351e-07	1	1	0
cg03977831						0.0491567	0.100164	0.102365	0.0392228	0.0347403	0.949827	0.92568	0.925177	0.962415	0.926547	0.938071	0.947861	0.918076	0.893069	0.901015	0.916962	0.878323	0.900074	0.0651297	0.921777	0.856647	7.01419e-09	3716	7.72816e-07	1	1	0
cg05529278	ADAMTS5	NM_007038	Body	chr21:28337856-28340237	N_Shore	0.0610666	0.0827817	0.0808669	0.0354702	0.039814	0.948974	0.946015	0.93349	0.968051	0.9449	0.941953	0.964246	0.956577	0.95255	0.932096	0.949122	0.95222	0.956671	0.0599999	0.949759	0.889759	1.02324e-08	3953	1.0598e-06	1	1	0
cg18970824						0.031033	0.0530841	0.0881588	0.113222	0.0575439	0.92292	0.897501	0.918597	0.927459	0.897617	0.88522	0.895548	0.84501	0.878732	0.891642	0.914777	0.915234	0.893851	0.0686083	0.898778	0.830169	1.06858e-08	3980	1.09925e-06	1	1	0
cg19708554	FAM78B	NM_001017961	TSS1500	chr1:166134258-166136448	S_Shore	0.159062	0.165724	0.172622	0.0874943	0.081532	0.95337	0.89941	0.938501	0.968486	0.871173	0.933188	0.893849	0.894085	0.829428	0.895671	0.922711	0.867267	0.855327	0.133287	0.901728	0.768441	1.11197e-08	4006	1.13646e-06	1	1	0
cg13705556	ZBTB7A	NM_015898	5'UTR	chr19:4059917-4060131	N_Shore	0.127036	0.0774306	0.115037	0.161196	0.147554	0.895333	0.905997	0.920205	0.968122	0.902442	0.906756	0.904757	0.887759	0.882194	0.882237	0.889279	0.885909	0.901751	0.125651	0.902518	0.776868	1.34201e-08	4119	1.33395e-06	1	1	0
cg14530444						0.111937	0.146926	0.134968	0.0482416	0.0347569	0.958013	0.952083	0.918983	0.980966	0.924108	0.900999	0.940178	0.882032	0.896685	0.802989	0.912284	0.871325	0.865567	0.0953661	0.90817	0.812804	1.50503e-08	4215	1.46191e-06	1	1	0
cg06506863						0.112142	0.173043	0.181122	0.0948784	0.0914729	0.866948	0.871525	0.83323	0.941231	0.873438	0.833881	0.940894	0.914417	0.889789	0.836777	0.90301	0.881131	0.870293	0.130532	0.881274	0.750742	2.07257e-08	4402	1.92768e-06	1	1	0
cg09467675	HCCA2	NM_053005	Body			0.0596076	0.0978562	0.0810854	0.139717	0.0482286	0.977458	0.955174	0.954617	0.977772	0.918268	0.941633	0.960817	0.956232	0.906078	0.944453	0.947961	0.904891	0.950858	0.0852989	0.945863	0.860564	2.37117e-08	4502	2.15641e-06	1	1	0
cg07180475						0.0312081	0.0961794	0.0912971	0.105157	0.023344	0.932215	0.939151	0.90125	0.978932	0.912922	0.92845	0.948082	0.933917	0.895528	0.966134	0.91876	0.887969	0.932146	0.0694372	0.928881	0.859444	2.81497e-08	4652	2.47747e-06	1	1	0
cg18178840						0.149829	0.169368	0.171065	0.14029	0.0723915	0.909023	0.928114	0.888542	0.928614	0.910481	0.932501	0.847159	0.86326	0.846767	0.894258	0.890678	0.85714	0.875303	0.140589	0.890142	0.749553	3.10358e-08	4756	2.67174e-06	1	1	0
cg11027717						0.114135	0.115045	0.1695	0.06889	0.0424525	0.88441	0.871914	0.924272	0.842993	0.891442	0.934465	0.815877	0.800583	0.815471	0.819727	0.860815	0.836301	0.84992	0.102005	0.857553	0.755548	3.17763e-08	4773	2.72575e-06	1	1	0
cg07787614	TNRC6C;TNRC6C	NM_018996;NM_001142640	5'UTR;5'UTR	chr17:76037074-76037323	S_Shore	0.141671	0.155336	0.143637	0.0471776	0.0357408	0.975136	0.911727	0.913896	0.974216	0.944116	0.956732	0.897663	0.902712	0.800336	0.865294	0.911897	0.815021	0.869479	0.104713	0.90294	0.798228	3.17947e-08	4775	2.72619e-06	1	1	0
cg07241084	TNS3	NM_022748	5'UTR			0.0447315	0.0586071	0.0380864	0.0983014	0.0316958	0.961703	0.969508	0.952178	0.977062	0.954443	0.954035	0.968481	0.967478	0.966712	0.955731	0.953776	0.934238	0.964142	0.0542844	0.95996	0.905676	3.74073e-08	4898	3.12689e-06	1	1	0
cg16094767	NXN	NM_022463	Body			0.0444605	0.0500956	0.0355667	0.0403526	0.132283	0.911192	0.924911	0.888003	0.932189	0.97446	0.960933	0.961114	0.956837	0.962967	0.943014	0.967242	0.949477	0.911277	0.0605518	0.941817	0.881265	3.93357e-08	4941	3.25947e-06	1	1	0
cg08461097				chr19:2064853-2065265	Island	0.0201258	0.0318033	0.0262838	0.124264	0.0181524	0.982258	0.966519	0.946086	0.974939	0.96887	0.878028	0.964079	0.936674	0.927216	0.898866	0.929167	0.919177	0.917989	0.0441259	0.939221	0.895095	4.10858e-08	4984	3.37511e-06	1	1	0
cg04592144						0.150088	0.149173	0.157427	0.0761849	0.0401391	0.921642	0.950862	0.908886	0.854633	0.93315	0.947929	0.812116	0.830815	0.854413	0.91434	0.881473	0.84458	0.852315	0.114602	0.885166	0.770564	4.23039e-08	5006	3.4599e-06	1	1	0
cg04156729				chr2:240649998-240650205	N_Shelf	0.0432077	0.0598786	0.100987	0.0610278	0.0651822	0.972687	0.980641	0.976438	0.976629	0.977849	0.984977	0.98274	0.974273	0.973785	0.980985	0.984577	0.971792	0.980005	0.0660567	0.97826	0.912203	4.57808e-08	5076	3.69264e-06	1	1	0
cg17906803						0.173861	0.17969	0.17497	0.106696	0.118806	0.950653	0.945052	0.953625	0.973192	0.932499	0.95408	0.942963	0.913924	0.913753	0.956408	0.935763	0.905398	0.907449	0.150805	0.937289	0.786485	4.99433e-08	5155	3.96664e-06	1	1	0
cg17228560	KLHL10;NT5C3L	NM_152467;NM_052935	TSS1500;TSS1500	chr17:39992021-39992627	S_Shore	0.192433	0.194207	0.186873	0.139171	0.114779	0.964849	0.934743	0.901006	0.960227	0.976619	0.949263	0.938066	0.941992	0.914533	0.90896	0.951993	0.914827	0.936956	0.165492	0.938003	0.77251	5.27443e-08	5192	4.15925e-06	1	1	0
cg27106643	NFATC1;NFATC1;NFATC1;NFATC1	NM_006162;NM_172388;NM_172389;NM_172387	Body;Body;Body;Body	chr18:77255680-77256046	S_Shore	0.065929	0.150969	0.0642636	0.0903525	0.055904	0.861186	0.847594	0.839247	0.913728	0.881275	0.882198	0.909138	0.879861	0.884975	0.823462	0.858693	0.87278	0.875574	0.0854837	0.871516	0.786032	5.31784e-08	5198	4.18864e-06	1	1	0
cg26956157	CBFA2T3	NM_005187	Body	chr16:89033529-89033786	S_Shelf	0.0119318	0.0223048	0.0554219	0.0874222	0.0210426	0.969343	0.955422	0.957189	0.971709	0.974542	0.934066	0.973222	0.973529	0.953553	0.956235	0.961145	0.933824	0.970728	0.0396247	0.960347	0.920722	5.68997e-08	5245	4.4416e-06	1	1	0
cg03346415	WWP2;WWP2	NM_199423;NM_007014	Body;Body			0.0319764	0.0693374	0.15603	0.0977577	0.0869186	0.97142	0.924739	0.939343	0.966236	0.954155	0.917406	0.935538	0.923568	0.87452	0.922535	0.959502	0.867647	0.946317	0.0884041	0.930994	0.84259	5.70082e-08	5247	4.44836e-06	1	1	0
cg11738486	TRIP10	NM_004240	Body	chr19:6746023-6746292	N_Shore	0.0301603	0.130705	0.0887939	0.0732645	0.0216431	0.963156	0.902362	0.921541	0.986675	0.907431	0.907926	0.954188	0.911165	0.88926	0.889915	0.930234	0.904126	0.89168	0.0689133	0.919974	0.85106	5.87071e-08	5272	4.55921e-06	1	1	0
cg19119942				chr8:1341220-1342166	N_Shelf	0.0266343	0.0412913	0.0310654	0.0934007	0.0478601	0.957444	0.951264	0.962571	0.973832	0.951779	0.947162	0.973091	0.971394	0.973591	0.958782	0.960983	0.968116	0.959327	0.0480503	0.962257	0.914206	5.88584e-08	5273	4.57009e-06	1	1	0
cg20739205	TMEM132C	NM_001136103	Body			0.0704478	0.0651985	0.118417	0.0404564	0.0712182	0.933993	0.928131	0.947085	0.924929	0.940878	0.934795	0.938395	0.941886	0.96035	0.935511	0.928916	0.955258	0.951404	0.0731476	0.940118	0.86697	7.28367e-08	5482	5.43983e-06	1	1	0
cg06738786	LOC100130264;SLC24A3	NR_024564;NM_020689	Body;Body			0.186302	0.184457	0.183229	0.116253	0.188798	0.93482	0.933318	0.923386	0.953125	0.905585	0.917301	0.912011	0.939557	0.907756	0.893317	0.920948	0.907842	0.93039	0.171808	0.921489	0.749681	7.28683e-08	5483	5.4412e-06	1	1	0
cg14409083	EMP1;EMP1	NM_001423;NM_001423	5'UTR;1stExon			0.128679	0.143724	0.152589	0.0714752	0.047132	0.947653	0.954778	0.925972	0.948554	0.953575	0.929395	0.931578	0.930108	0.910484	0.827826	0.941756	0.90589	0.915466	0.10872	0.924849	0.816129	7.30574e-08	5486	5.45233e-06	1	1	0
cg02279108				chr7:156832678-156832961	S_Shelf	0.0235754	0.14106	0.0245885	0.0513807	0.0238981	0.938279	0.905688	0.899365	0.976282	0.918817	0.895908	0.920474	0.9546	0.854718	0.930979	0.873019	0.848191	0.908146	0.0529005	0.909574	0.856674	7.43045e-08	5499	5.5323e-06	1	1	0
cg21107573						0.0990521	0.120389	0.121431	0.0542787	0.0548738	0.903742	0.860537	0.892589	0.939341	0.906416	0.903969	0.908487	0.896591	0.908283	0.903424	0.895645	0.899735	0.916882	0.090005	0.902742	0.812737	7.90872e-08	5554	5.83008e-06	1	1	0
cg04102510	ITPKB	NM_002221	Body			0.146675	0.161204	0.140242	0.058379	0.0531175	0.930686	0.880296	0.834684	0.916775	0.922266	0.928147	0.831264	0.847368	0.841903	0.832196	0.910135	0.834809	0.841792	0.111924	0.873255	0.761332	7.92246e-08	5557	5.83706e-06	1	1	0
cg27576485	PTRF	NM_012232	Body	chr17:40558005-40558274	Island	0.0461796	0.0533132	0.0308063	0.137776	0.0503626	0.957614	0.91717	0.947416	0.959928	0.906705	0.873075	0.950162	0.954076	0.938729	0.928877	0.960249	0.944721	0.946925	0.0636876	0.937357	0.87367	8.60233e-08	5638	6.24691e-06	1	1	0
cg18041642						0.1673	0.178489	0.171913	0.0897257	0.0925923	0.949778	0.894485	0.916703	0.965141	0.943565	0.946142	0.908541	0.924577	0.865186	0.871275	0.903003	0.886826	0.89474	0.140004	0.913074	0.77307	8.77816e-08	5664	6.34534e-06	1	1	0
cg09759289	ZNF395	NM_018660	5'UTR			0.135231	0.180376	0.158599	0.0748341	0.0512774	0.951257	0.904473	0.865898	0.950188	0.950389	0.942894	0.902463	0.893482	0.812044	0.865318	0.883205	0.833926	0.872335	0.120063	0.894452	0.774388	8.8121e-08	5668	6.36537e-06	1	1	0
cg09929879	DIP2C	NM_014974	Body	chr10:346504-346828	N_Shelf	0.0661343	0.151916	0.0816259	0.129658	0.0527231	0.892059	0.898798	0.882968	0.960259	0.906939	0.893398	0.947849	0.945379	0.949785	0.88829	0.930816	0.912162	0.930058	0.0964113	0.918366	0.821955	8.92137e-08	5682	6.42843e-06	1	1	0
cg13316433						0.132616	0.183573	0.170238	0.188556	0.108164	0.929032	0.932635	0.945749	0.937475	0.960545	0.925476	0.901184	0.925829	0.890078	0.919183	0.908183	0.934244	0.907276	0.156629	0.924376	0.767747	9.37115e-08	5732	6.69362e-06	1	1	0
cg13788625				chr9:140343603-140343955	N_Shelf	0.0363699	0.164269	0.0702559	0.0536853	0.0473477	0.9558	0.92837	0.901699	0.967287	0.896553	0.936569	0.932816	0.898349	0.871554	0.846587	0.924201	0.852144	0.881468	0.0743856	0.907184	0.832799	9.7402e-08	5767	6.915e-06	1	1	0
cg26311610	EIF4H;EIF4H	NM_022170;NM_031992	Body;Body	chr7:73588252-73589341	S_Shelf	0.140385	0.111477	0.0706005	0.0500442	0.039771	0.893415	0.852948	0.881835	0.950069	0.858096	0.926161	0.886645	0.90119	0.870942	0.87269	0.891105	0.888852	0.910274	0.0824554	0.891094	0.808639	9.82689e-08	5776	6.96568e-06	1	1	0
cg25590114	HCCA2	NM_053005	Body			0.0479844	0.0408784	0.0388239	0.0874251	0.156214	0.926635	0.919789	0.873339	0.961959	0.853039	0.870139	0.948842	0.941037	0.939147	0.887072	0.934796	0.939227	0.938282	0.0742652	0.917946	0.843681	9.93362e-08	5788	7.02673e-06	1	1	0
cg00041270						0.14513	0.160856	0.124317	0.0482792	0.0360541	0.95888	0.920576	0.857231	0.949738	0.930872	0.930903	0.894694	0.903586	0.804096	0.87086	0.920754	0.845242	0.844482	0.102927	0.894763	0.791835	9.98561e-08	5792	7.05863e-06	1	1	0
cg21516724	LINGO3	NM_001101391	5'UTR	chr19:2294886-2295101	S_Shore	0.0809228	0.121291	0.0984025	0.191031	0.113091	0.937917	0.880721	0.908924	0.910144	0.865348	0.852785	0.871787	0.855752	0.873744	0.831464	0.887303	0.882136	0.888236	0.120948	0.880482	0.759534	1.00213e-07	5805	7.06799e-06	1	1	0
cg22213242	CD248	NM_020404	1stExon	chr11:66083572-66083782	Island	0.106916	0.152219	0.174865	0.0854014	0.0815612	0.920775	0.8373	0.878915	0.887999	0.849599	0.844607	0.908047	0.86723	0.862529	0.836927	0.86227	0.858039	0.835971	0.120193	0.865401	0.745208	1.09597e-07	5911	7.5912e-06	1	1	0
cg21129181				chr5:1553035-1553269	Island	0.0371758	0.0811503	0.0344004	0.122464	0.0275911	0.903076	0.890011	0.894824	0.896211	0.881322	0.866579	0.890854	0.830907	0.870118	0.883279	0.91498	0.854817	0.849382	0.0605563	0.878951	0.818395	1.09864e-07	5913	7.60716e-06	1	1	0
cg07094298	TNIP2;TNIP2	NM_024309;NM_001161527	Body;Body			0.0314485	0.0315065	0.0322177	0.135178	0.0379328	0.916869	0.889945	0.956076	0.939535	0.85204	0.881927	0.926781	0.877838	0.915274	0.906268	0.914046	0.919538	0.930952	0.0536568	0.909776	0.856119	1.20424e-07	6019	8.19148e-06	1	1	0
cg18758433	RPTOR;RPTOR	NM_001163034;NM_020761	Body;Body			0.0513618	0.0586503	0.0817858	0.12153	0.0484332	0.950054	0.942358	0.952413	0.977398	0.939136	0.935067	0.962548	0.953442	0.953684	0.952072	0.95046	0.950967	0.950144	0.0723523	0.951519	0.879167	1.22916e-07	6035	8.33882e-06	1	1	0
cg01986767						0.053253	0.0528412	0.0697978	0.126245	0.0538713	0.969696	0.963435	0.957958	0.97981	0.971121	0.964416	0.967654	0.975336	0.967985	0.959011	0.970134	0.933463	0.967851	0.0712018	0.965221	0.894019	1.24491e-07	6055	8.41781e-06	1	1	0
cg04790977						0.0899378	0.165869	0.0931275	0.0589561	0.0429915	0.845061	0.896785	0.874295	0.922262	0.879064	0.872106	0.927915	0.902737	0.922863	0.895842	0.920371	0.944498	0.952686	0.0901765	0.904345	0.814169	1.28681e-07	6103	8.63266e-06	1	1	0
cg03975447	ADAMTS2;ADAMTS2	NM_021599;NM_014244	Body;Body			0.067533	0.0883182	0.142079	0.0177548	0.0190224	0.938299	0.844661	0.899078	0.907411	0.873869	0.879556	0.899416	0.838628	0.826768	0.883611	0.838217	0.834129	0.81469	0.0669414	0.867564	0.800623	1.36946e-07	6178	9.07558e-06	1	1	0
cg15877233	C7orf10	NM_024728	Body			0.136525	0.146149	0.129986	0.0474169	0.0394869	0.905129	0.944695	0.950014	0.811115	0.919457	0.915302	0.911845	0.878043	0.879705	0.90702	0.851622	0.884755	0.882028	0.0999128	0.895441	0.795528	1.42259e-07	6218	9.36708e-06	1	1	0
cg16286755				chr18:75886577-75886801	Island	0.158538	0.171994	0.109052	0.153215	0.103207	0.983934	0.973561	0.980914	0.984683	0.978738	0.961136	0.983083	0.966941	0.956827	0.947939	0.972981	0.962174	0.967108	0.139201	0.970771	0.831569	1.42296e-07	6219	9.36802e-06	1	1	0
cg20711218						0.0304463	0.118598	0.138978	0.147751	0.0828182	0.966304	0.924804	0.937285	0.908837	0.871166	0.886519	0.877166	0.912888	0.868779	0.881506	0.91273	0.873431	0.854556	0.103718	0.898152	0.794434	1.45034e-07	6234	9.52524e-06	1	1	0
cg24996979	C14orf43;C14orf43	NM_001043318;NM_194278	5'UTR;5'UTR	chr14:74225626-74227209	N_Shelf	0.132506	0.11322	0.175485	0.0743393	0.0509363	0.900973	0.894838	0.860771	0.867283	0.903773	0.923686	0.868079	0.835213	0.804796	0.868598	0.87025	0.824355	0.836261	0.109297	0.866067	0.75677	1.55528e-07	6315	1.00834e-05	1	1	0
cg12017558	NUDT1;NUDT1;NUDT1;NUDT1;NUDT1;NUDT1;NUDT1	NM_198948;NM_002452;NM_198952;NM_198950;NM_198954;NM_198953;NM_198949	Body;Body;Body;Body;Body;Body;Body			0.0224902	0.0967306	0.043674	0.109621	0.0281955	0.974677	0.961589	0.928386	0.982549	0.955738	0.94295	0.963993	0.923824	0.920422	0.951764	0.935587	0.931454	0.941045	0.0601423	0.947229	0.887087	1.5666e-07	6327	1.01376e-05	1	1	0
cg04509542						0.183116	0.154203	0.195619	0.0753929	0.118677	0.961035	0.942656	0.922044	0.948034	0.904211	0.915045	0.923281	0.890686	0.835185	0.885595	0.887837	0.87359	0.886867	0.145402	0.905851	0.76045	1.58052e-07	6342	1.02035e-05	1	1	0
cg18995143	HRNBP3	NM_001082575	5'UTR	chr17:77133927-77134175	Island	0.036906	0.101842	0.0479719	0.143903	0.0381973	0.914734	0.860379	0.858248	0.936658	0.909195	0.869239	0.89664	0.878894	0.880911	0.821981	0.887503	0.85944	0.85291	0.0737641	0.878979	0.805215	1.6327e-07	6370	1.0494e-05	1	1	0
cg26516710	AMDHD2;ATP6V0C;AMDHD2	NM_015944;NM_001694;NM_001145815	TSS1500;3'UTR;TSS1500	chr16:2569559-2571071	Island	0.074153	0.11168	0.0474273	0.0488896	0.0391467	0.979704	0.97883	0.96982	0.980267	0.974696	0.9623	0.980978	0.975296	0.960094	0.973017	0.974495	0.976172	0.97097	0.0642593	0.973588	0.909328	1.74104e-07	6453	1.10464e-05	1	1	0
cg27545407						0.171314	0.181372	0.161378	0.104253	0.0752452	0.909722	0.937205	0.912012	0.865727	0.885911	0.93132	0.90688	0.890207	0.903469	0.817048	0.877879	0.890979	0.888625	0.138713	0.893614	0.754902	1.76728e-07	6470	1.11835e-05	1	1	0
cg14635039				chr18:75886577-75886801	Island	0.0660223	0.113535	0.113748	0.0400603	0.0333663	0.925963	0.909131	0.870489	0.912406	0.915013	0.89029	0.916394	0.875689	0.874724	0.877203	0.896972	0.882554	0.880133	0.0733464	0.894382	0.821035	1.78163e-07	6479	1.12586e-05	1	1	0
cg18879828				chr11:46939358-46940118	S_Shelf	0.136264	0.125712	0.134324	0.044823	0.0355519	0.888374	0.924394	0.898058	0.841622	0.870447	0.925906	0.805435	0.843003	0.843855	0.851571	0.864788	0.860965	0.839374	0.0953349	0.865984	0.770649	1.85554e-07	6516	1.16591e-05	1	1	0
cg10230190	MCOLN2	NM_153259	Body			0.0527394	0.134486	0.0708114	0.151811	0.0880362	0.950367	0.944077	0.92734	0.974917	0.906852	0.936828	0.941808	0.951069	0.939326	0.905483	0.946146	0.894501	0.946971	0.0995768	0.935822	0.836245	1.94588e-07	6569	1.21281e-05	1	1	0
cg04863197	MYADML2	NM_001145113	3'UTR	chr17:79899019-79899491	N_Shore	0.0364018	0.114754	0.0877841	0.0705783	0.0493846	0.975399	0.980421	0.966296	0.989254	0.9871	0.968774	0.97655	0.981244	0.976225	0.970195	0.979305	0.968167	0.972776	0.0717805	0.976285	0.904505	2.10147e-07	6677	1.28859e-05	1	1	0
cg06241101						0.0462656	0.141512	0.0439704	0.0410042	0.0365873	0.954159	0.919021	0.949301	0.977177	0.924044	0.897088	0.949732	0.964773	0.934837	0.948956	0.925604	0.931457	0.905136	0.0618679	0.937022	0.875154	2.19396e-07	6739	1.33293e-05	1	1	0
cg20640374	TRPM1	NM_002420	Body			0.128498	0.052524	0.0553668	0.0279548	0.032609	0.935089	0.94258	0.932435	0.959784	0.935091	0.932969	0.960586	0.949588	0.947436	0.895745	0.925018	0.956862	0.956037	0.0593905	0.940709	0.881319	2.29124e-07	6779	1.38382e-05	1	1	0
cg13519035				chr12:34260736-34261698	Island	0.0885746	0.175829	0.0731116	0.0346667	0.0405659	0.963861	0.905893	0.929885	0.959234	0.915028	0.912918	0.949559	0.908591	0.85669	0.830805	0.896114	0.910327	0.866304	0.0825495	0.908093	0.825544	2.41647e-07	6835	1.4475e-05	1	1	0
cg26430059	FOXN3;FOXN3	NM_005197;NM_001085471	Body;Body			0.136279	0.137824	0.153457	0.0658875	0.0422688	0.923979	0.929894	0.929403	0.899782	0.934761	0.951121	0.883332	0.917446	0.87047	0.837068	0.890281	0.895987	0.893669	0.107143	0.904399	0.797256	2.53834e-07	6885	1.50946e-05	1	1	0
cg25538235	CBLN2	NM_182511	TSS1500	chr18:70208974-70211790	S_Shore	0.0466325	0.0501717	0.0439334	0.14272	0.0190185	0.938568	0.959992	0.906785	0.968131	0.916064	0.875397	0.95823	0.92853	0.920794	0.936266	0.925065	0.90604	0.908433	0.0604952	0.926792	0.866297	2.57671e-07	6911	1.52651e-05	1	1	0
cg09922481	DPT	NM_001937	TSS200			0.116291	0.144266	0.116225	0.0703943	0.0482003	0.97073	0.94996	0.930731	0.967421	0.958675	0.942173	0.956224	0.949095	0.910261	0.947355	0.929709	0.939129	0.937957	0.0990753	0.94534	0.846265	2.60294e-07	6925	1.53893e-05	1	1	0
cg15079934	LSP1;LSP1;LSP1;LSP1;LSP1	NM_001013253;NM_001013254;NM_002339;NM_001013254;NM_001013255	5'UTR;5'UTR;Body;1stExon;5'UTR	chr11:1892037-1892556	Island	0.0428515	0.0897977	0.0758172	0.190571	0.0705805	0.981016	0.935378	0.949446	0.971308	0.949753	0.948317	0.970865	0.951854	0.897814	0.881203	0.924557	0.904185	0.855103	0.0939237	0.932369	0.838446	2.67732e-07	6964	1.57404e-05	1	1	0
cg26704293						0.168297	0.162242	0.182835	0.127076	0.0760026	0.948931	0.955053	0.928547	0.955659	0.909073	0.959359	0.906034	0.919643	0.908765	0.920641	0.944083	0.889779	0.915892	0.143291	0.927805	0.784514	2.81586e-07	7025	1.64112e-05	1	1	0
cg15931850						0.175844	0.16182	0.148032	0.0908169	0.0684429	0.947212	0.899193	0.919679	0.929138	0.947402	0.949656	0.907133	0.916636	0.883038	0.887737	0.920567	0.875334	0.872161	0.128991	0.911914	0.782923	2.87766e-07	7063	1.66811e-05	1	1	0
cg10418578				chr7:1362811-1363643	N_Shelf	0.140014	0.10987	0.0917126	0.196301	0.0607814	0.937431	0.886697	0.931132	0.954652	0.865771	0.854926	0.937348	0.915631	0.849156	0.916543	0.9073	0.896689	0.893887	0.119736	0.903628	0.783892	2.89183e-07	7073	1.67395e-05	1	1	0
cg09490124	PUS7	NM_019042	Body			0.151746	0.161505	0.161543	0.0917827	0.0600765	0.94597	0.933995	0.913174	0.943243	0.898055	0.927239	0.907271	0.910808	0.855121	0.920586	0.891434	0.869585	0.901662	0.125331	0.909088	0.783757	3.00848e-07	7130	1.72755e-05	1	1	0
cg26111575	TACC2;TACC2	NM_206862;NM_206861	Body;Body			0.183671	0.168932	0.18287	0.0996405	0.0592712	0.931141	0.932887	0.885494	0.949541	0.925797	0.942926	0.907723	0.854141	0.833028	0.883759	0.856469	0.842041	0.91394	0.138877	0.896837	0.757961	3.11275e-07	7182	1.77449e-05	1	1	0
cg21034324	SLCO4A1	NM_016354	Body	chr20:61289916-61290223	S_Shelf	0.0274376	0.0322286	0.0283408	0.0960855	0.119171	0.890339	0.877404	0.884641	0.869242	0.911175	0.913521	0.842701	0.866026	0.861755	0.849759	0.853773	0.859789	0.872145	0.0606528	0.873252	0.812599	3.17857e-07	7209	1.80522e-05	1	1	0
cg05309989						0.138193	0.159394	0.134842	0.076509	0.0429679	0.9441	0.898387	0.89215	0.850181	0.878907	0.906791	0.852461	0.868228	0.832305	0.886121	0.88852	0.852043	0.864229	0.110381	0.878033	0.767651	3.18055e-07	7210	1.8061e-05	1	1	0
cg13261623	AANAT;AANAT	NM_001166579;NM_001088	Body;TSS1500			0.180279	0.135973	0.151851	0.151921	0.0464265	0.843304	0.904417	0.923986	0.803042	0.874329	0.914721	0.862977	0.840687	0.853349	0.848378	0.850693	0.888154	0.886613	0.13329	0.868819	0.735529	3.18428e-07	7214	1.80721e-05	1	1	0
cg18052274	LOC100126784;NAV2;NAV2;NAV2	NR_015384;NM_182964;NM_001111018;NM_145117	TSS1500;Body;Body;Body	chr11:19733936-19735320	S_Shore	0.108991	0.141866	0.155147	0.0740722	0.0486008	0.924022	0.938018	0.932464	0.933948	0.910897	0.916482	0.893396	0.926979	0.878607	0.881102	0.922384	0.879285	0.880345	0.105735	0.909071	0.803336	3.34625e-07	7268	1.88503e-05	1	1	0
cg01114033						0.117809	0.151095	0.174356	0.0765891	0.0337445	0.942256	0.924895	0.926746	0.887082	0.945319	0.952807	0.870519	0.866807	0.839202	0.898901	0.895763	0.847609	0.87116	0.110719	0.89762	0.786902	3.69688e-07	7411	2.04237e-05	1	1	0
cg00838040	ATP2C2	NM_014861	Body			0.136707	0.0459319	0.090495	0.0234084	0.0332768	0.917628	0.901682	0.896445	0.930099	0.878984	0.86466	0.921719	0.913857	0.901134	0.897811	0.875421	0.928422	0.944928	0.0659639	0.905599	0.839635	3.98471e-07	7520	2.16947e-05	1	1	0
cg16624482	UMODL1;UMODL1	NM_173568;NM_001004416	Body;Body	chr21:43547871-43548089	S_Shore	0.115423	0.171669	0.0925541	0.136647	0.0512092	0.947589	0.950256	0.944784	0.964428	0.910181	0.886773	0.963903	0.954484	0.947425	0.932281	0.953073	0.951942	0.95016	0.1135	0.942868	0.829367	3.99558e-07	7522	2.17481e-05	1	1	0
cg27531731	HIP1	NM_005338	Body			0.11197	0.147056	0.184435	0.068319	0.0589876	0.952921	0.95187	0.911949	0.933829	0.894076	0.905643	0.910479	0.880832	0.845183	0.872599	0.87999	0.865478	0.904687	0.114154	0.900733	0.78658	4.03119e-07	7533	2.19099e-05	1	1	0
cg09626634	GPR183;UBAC2;UBAC2;UBAC2	NM_004951;NM_001144072;NM_177967;NR_026644	TSS1500;Body;Body;Body			0.149967	0.173028	0.149099	0.0760135	0.0330159	0.930173	0.909704	0.943915	0.908672	0.912266	0.9552	0.875702	0.870361	0.815943	0.85817	0.882146	0.849542	0.846828	0.116225	0.889125	0.7729	4.037e-07	7535	2.19356e-05	1	1	0
cg00598204	ASPSCR1	NM_024083	Body	chr17:79961577-79961857	N_Shore	0.193584	0.147035	0.136233	0.0921017	0.0481143	0.954166	0.903914	0.934454	0.955703	0.92388	0.966429	0.897049	0.943206	0.829256	0.901492	0.918051	0.919592	0.90161	0.123414	0.919139	0.795725	4.04453e-07	7539	2.19649e-05	1	1	0
cg00950718	CCDC19	NM_012337	Body			0.151605	0.148812	0.154499	0.0732484	0.0406331	0.945065	0.953236	0.91714	0.896953	0.855427	0.92655	0.870477	0.87447	0.858765	0.905977	0.886268	0.870611	0.862199	0.113759	0.894088	0.780328	4.09796e-07	7563	2.21844e-05	1	1	0
cg13841979	SLC2A9;SLC2A9	NM_020041;NM_001001290	Body;Body			0.137583	0.131036	0.133661	0.111935	0.0414518	0.95693	0.959085	0.946162	0.953192	0.927488	0.973181	0.950376	0.926961	0.920366	0.960181	0.947063	0.940935	0.937045	0.111133	0.946074	0.834941	4.2704e-07	7611	2.29721e-05	1	1	0
cg10280412	SYT7	NM_004200	Body			0.0991093	0.0468258	0.17045	0.0469742	0.131605	0.904216	0.876758	0.88523	0.882528	0.826728	0.903059	0.858598	0.896733	0.820092	0.931379	0.928679	0.86552	0.879779	0.0989928	0.881485	0.782492	4.28346e-07	7615	2.30303e-05	1	1	0
cg09630706	FAM20C	NM_020223	Body	chr7:231272-231539	N_Shore	0.0186188	0.0306529	0.0339665	0.0367258	0.110164	0.968545	0.967155	0.971568	0.969192	0.978146	0.972212	0.975051	0.974164	0.973276	0.951565	0.961902	0.975414	0.973251	0.0460256	0.970111	0.924085	4.31089e-07	7628	2.31382e-05	1	1	0
cg05042749						0.0639397	0.0989287	0.088964	0.138642	0.150344	0.96166	0.962288	0.957091	0.978776	0.950706	0.946203	0.964979	0.960682	0.949998	0.941988	0.960083	0.958725	0.955719	0.108164	0.957608	0.849444	4.34034e-07	7639	2.32628e-05	1	1	0
cg16793781						0.167665	0.136894	0.167183	0.0581006	0.0587692	0.947048	0.904884	0.921501	0.877481	0.851252	0.895159	0.895365	0.851753	0.809992	0.874239	0.858068	0.836616	0.866713	0.117722	0.876159	0.758437	4.38205e-07	7652	2.34465e-05	1	1	0
cg15646543	PCDH1;PCDH1	NM_032420;NM_002587	Body;3'UTR			0.027082	0.0952419	0.0516922	0.0574827	0.172113	0.946011	0.897095	0.83075	0.951699	0.856369	0.88702	0.887275	0.916885	0.87636	0.844092	0.868329	0.869184	0.88171	0.0807224	0.885598	0.804876	4.47363e-07	7687	2.38275e-05	1	1	0
cg10978753						0.0487928	0.19438	0.0682398	0.129764	0.0606516	0.953041	0.942456	0.876483	0.963235	0.933512	0.827021	0.943163	0.88033	0.863111	0.907546	0.910816	0.884002	0.85989	0.100366	0.903431	0.803065	4.48658e-07	7691	2.3884e-05	1	1	0
cg17670263	MIR520C	NR_030198	TSS1500			0.172775	0.196376	0.196812	0.141484	0.0656406	0.93302	0.941143	0.913094	0.928284	0.896411	0.918663	0.929241	0.879051	0.813634	0.888166	0.890108	0.859897	0.866602	0.154617	0.896716	0.742099	4.51832e-07	7702	2.40186e-05	1	1	0
cg12808565	DIP2C	NM_014974	Body			0.162508	0.166264	0.160743	0.139394	0.058712	0.91638	0.93484	0.905835	0.954033	0.946588	0.93585	0.943934	0.938534	0.88055	0.937563	0.933121	0.912331	0.89045	0.137524	0.925385	0.787861	4.52317e-07	7706	2.40319e-05	1	1	0
cg12877039	PCDHGA4;PCDHGA12;PCDHGA11;PCDHGA11;PCDHGA9;PCDHGA1;PCDHGB1;PCDHGB6;PCDHGC3;PCDHGB3;PCDHGB7;PCDHGA6;PCDHGA8;PCDHGA10;PCDHGA5;PCDHGB4;PCDHGA3;PCDHGA2;PCDHGA7;PCDHGB2;PCDHGB5;PCDHGC3;PCDHGC3	NM_018917;NM_003735;NM_032092;NM_018914;NM_018921;NM_018912;NM_018922;NM_018926;NM_032402;NM_018924;NM_018927;NM_018919;NM_032088;NM_018913;NM_018918;NM_003736;NM_018916;NM_018915;NM_018920;NM_018923;NM_018925;NM_002588;NM_032403	Body;Body;Body;Body;Body;Body;Body;Body;1stExon;Body;Body;Body;Body;Body;Body;Body;Body;Body;Body;Body;Body;1stExon;Body	chr5:140857864-140858065	N_Shore	0.19045	0.162641	0.1809	0.114125	0.0528803	0.951141	0.971048	0.94526	0.964066	0.926519	0.934501	0.937471	0.936426	0.858053	0.872758	0.917242	0.888286	0.868413	0.140199	0.92086	0.780661	4.55291e-07	7716	2.41586e-05	1	1	0
cg26232870	THBS4	NM_003248	Body			0.153522	0.160955	0.133298	0.0806961	0.0511391	0.902957	0.935779	0.933741	0.876143	0.903739	0.93525	0.873193	0.875073	0.866951	0.927574	0.913715	0.896979	0.884406	0.115922	0.901962	0.786039	4.60055e-07	7735	2.43514e-05	1	1	0
cg15830572	CDK11B;CDK11B;CDK11B;CDK11B;CDK11B;LOC728661;CDK11B	NM_033493;NM_033489;NM_033486;NM_033488;NM_033492;NM_001110781;NM_033487	Body;Body;Body;Body;Body;3'UTR;5'UTR	chr1:1590073-1590942	S_Shelf	0.109304	0.125762	0.126112	0.044866	0.0261403	0.971548	0.969507	0.941787	0.977016	0.969338	0.97061	0.962212	0.95202	0.909055	0.929666	0.9604	0.924357	0.936754	0.0864368	0.951867	0.86543	4.80781e-07	7804	2.52235e-05	1	1	0
cg02582848						0.107582	0.0371924	0.134809	0.0675521	0.062211	0.951093	0.933082	0.941168	0.969046	0.962909	0.943559	0.954447	0.964637	0.93759	0.946515	0.95821	0.950602	0.959892	0.0818694	0.95175	0.869881	5.04883e-07	7884	2.62191e-05	1	1	0
cg13454226	KLF6;KLF6;KLF6;KLF6	NR_027653;NM_001160124;NM_001160125;NM_001300	Body;Body;Body;Body	chr10:3823789-3824017	N_Shore	0.157601	0.157498	0.156775	0.0559539	0.0449664	0.957592	0.957628	0.966768	0.965289	0.929776	0.966602	0.925231	0.89031	0.897879	0.870531	0.871675	0.893544	0.899339	0.114559	0.922474	0.807916	5.23216e-07	7950	2.69456e-05	1	1	0
cg05586863						0.148873	0.186789	0.175268	0.168586	0.0898306	0.962378	0.95113	0.946327	0.971467	0.960922	0.973601	0.965246	0.949218	0.945133	0.934781	0.935297	0.959052	0.963171	0.153869	0.95521	0.80134	5.44001e-07	8015	2.77888e-05	1	1	0
cg08063160	LRRFIP1	NM_001137550	Body			0.15711	0.181101	0.15139	0.0985059	0.0696818	0.873955	0.918531	0.89379	0.939912	0.953243	0.924432	0.933156	0.936893	0.904373	0.928806	0.917418	0.909608	0.941515	0.131558	0.921202	0.789645	5.54881e-07	8043	2.8246e-05	1	1	0
cg23662097	ITPR1;ITPR1;ITPR1	NM_002222;NM_001099952;NM_001168272	Body;Body;Body			0.158931	0.149235	0.171734	0.0772501	0.0568742	0.909118	0.956112	0.959731	0.936611	0.947207	0.959112	0.909639	0.893871	0.880799	0.916492	0.935667	0.911451	0.879575	0.122805	0.922722	0.799917	5.68788e-07	8083	2.88106e-05	1	1	0
cg01660911	psiTPTE22	NR_001591	TSS200	chr22:17083384-17083628	N_Shore	0.0418679	0.127997	0.0894574	0.0233	0.0333669	0.950753	0.946008	0.926993	0.965866	0.930514	0.950268	0.913038	0.945449	0.919517	0.920692	0.947	0.944349	0.918545	0.0631979	0.936846	0.873648	5.74195e-07	8096	2.90378e-05	1	1	0
cg19020855						0.137387	0.184976	0.195054	0.143868	0.0784295	0.880316	0.884883	0.862507	0.882254	0.929487	0.914586	0.914114	0.859018	0.87997	0.842245	0.886292	0.887707	0.872921	0.147943	0.884331	0.736388	5.88139e-07	8127	2.96295e-05	1	1	0
cg00325968						0.140507	0.175573	0.171063	0.170847	0.0333799	0.907527	0.887734	0.897544	0.924006	0.918728	0.958146	0.816681	0.814109	0.883679	0.85557	0.844212	0.878415	0.889445	0.138274	0.882754	0.74448	5.9409e-07	8143	2.98705e-05	1	1	0
cg26856257				chr1:32800859-32802229	S_Shelf	0.196387	0.14409	0.19465	0.0953302	0.0598983	0.943336	0.924995	0.937356	0.914037	0.881839	0.883064	0.889994	0.849724	0.821045	0.842812	0.840629	0.824496	0.866132	0.138071	0.87842	0.740349	6.01557e-07	8160	3.01829e-05	1	1	0
cg09884146	SPRED2;SPRED2;SPRED2	NM_001128210;NM_001128210;NM_181784	5'UTR;1stExon;Body			0.130559	0.171643	0.140326	0.0657594	0.0373194	0.953768	0.94017	0.966089	0.955353	0.957105	0.975639	0.940966	0.941132	0.868242	0.957496	0.91757	0.936513	0.884109	0.109121	0.938012	0.82889	6.02178e-07	8164	3.01992e-05	1	1	0
cg05691543						0.15518	0.181625	0.15876	0.0610852	0.042956	0.882455	0.925334	0.919683	0.853555	0.933029	0.940218	0.820718	0.833438	0.838455	0.81167	0.888259	0.835841	0.878157	0.119921	0.873909	0.753988	6.03298e-07	8168	3.02406e-05	1	1	0
cg18004856	FYCO1	NM_024513	5'UTR			0.0503271	0.0367247	0.0920705	0.143903	0.128687	0.948286	0.914847	0.900161	0.916823	0.858748	0.914224	0.921342	0.900341	0.908209	0.914756	0.90153	0.885091	0.898445	0.0903425	0.906369	0.816027	6.48476e-07	8301	3.19844e-05	1	1	0
cg16489259						0.176264	0.161488	0.134701	0.0898765	0.0605435	0.868874	0.885941	0.870593	0.824914	0.857598	0.883809	0.800512	0.836863	0.826778	0.83675	0.844086	0.810009	0.848424	0.124574	0.845781	0.721206	6.55547e-07	8317	3.22709e-05	1	1	0
cg01726448						0.040038	0.0293907	0.0502047	0.139785	0.0461911	0.963972	0.958437	0.933842	0.956519	0.949975	0.949766	0.933519	0.964675	0.929191	0.926354	0.970505	0.934055	0.951253	0.0611218	0.947851	0.886729	6.63783e-07	8339	3.25902e-05	1	1	0
cg18264092				chr10:6186520-6187855	N_Shelf	0.177468	0.14966	0.170192	0.0875858	0.0600862	0.954181	0.886537	0.853767	0.86772	0.896344	0.899392	0.897644	0.89256	0.849228	0.844092	0.876057	0.863584	0.855813	0.128999	0.879763	0.750764	6.89931e-07	8408	3.3596e-05	1	1	0
cg26505691	IL21R;IL21R;IL21R	NM_181078;NM_181079;NM_021798	3'UTR;3'UTR;3'UTR			0.0452563	0.18299	0.0411075	0.0248332	0.0183517	0.944077	0.954992	0.897754	0.968577	0.912788	0.938519	0.939748	0.918394	0.927512	0.818826	0.892246	0.823337	0.910476	0.0625078	0.911327	0.848819	6.91232e-07	8411	3.36473e-05	1	1	0
cg23084245						0.153125	0.143359	0.181739	0.0890276	0.0542435	0.925176	0.95888	0.944623	0.92898	0.921616	0.958061	0.888198	0.911472	0.890593	0.877853	0.920829	0.886603	0.908841	0.124299	0.917056	0.792757	7.10805e-07	8459	3.44038e-05	1	1	0
cg24837084						0.142391	0.164476	0.17383	0.149917	0.0571411	0.943731	0.956717	0.904793	0.955259	0.944447	0.950402	0.909212	0.920821	0.90797	0.904977	0.923607	0.90505	0.935923	0.137551	0.927916	0.790365	7.30815e-07	8506	3.51768e-05	1	1	0
cg20078972	BRD4;BRD4	NM_058243;NM_014299	TSS1500;TSS1500			0.121416	0.146396	0.164558	0.0489614	0.0299199	0.920831	0.909436	0.895658	0.961357	0.953227	0.967375	0.910176	0.874639	0.855046	0.903815	0.936594	0.87773	0.879115	0.10225	0.911154	0.808903	7.68731e-07	8585	3.66614e-05	1	1	0
cg09803959	RPTOR;RPTOR	NM_001163034;NM_020761	Body;Body	chr17:78863569-78863813	S_Shore	0.180304	0.191055	0.16266	0.0805887	0.0935916	0.909047	0.914498	0.896672	0.936559	0.915187	0.924306	0.879289	0.869436	0.862686	0.844751	0.887643	0.872961	0.876063	0.14164	0.891469	0.749829	8.05953e-07	8655	3.81256e-05	1	1	0
cg00721947				chr8:143750759-143751448	S_Shelf	0.125189	0.176709	0.145605	0.0494946	0.0312757	0.912165	0.905867	0.916811	0.878488	0.902969	0.910045	0.836523	0.859949	0.800892	0.875037	0.882871	0.817884	0.809808	0.105655	0.869947	0.764292	8.15355e-07	8683	3.8446e-05	1	1	0
cg11615029	COL1A1	NM_000088	Body			0.183507	0.197042	0.160665	0.128944	0.0884419	0.977333	0.960363	0.961177	0.981057	0.962773	0.961149	0.977007	0.973611	0.951613	0.928762	0.955483	0.93567	0.957554	0.15172	0.960273	0.808553	8.17121e-07	8690	3.84983e-05	1	1	0
cg03669698	GAS2L1;GAS2L1;GAS2L1	NM_152237;NM_006478;NM_152236	3'UTR;Body;Body	chr22:29707479-29707797	Island	0.0338247	0.0735379	0.0294253	0.172357	0.0348803	0.973586	0.907597	0.942863	0.976324	0.946298	0.95321	0.973542	0.922039	0.900054	0.872796	0.950585	0.900795	0.910073	0.068805	0.933059	0.864254	8.24405e-07	8705	3.87745e-05	1	1	0
cg13978856	APBB2;APBB2;APBB2	NM_004307;NM_001166050;NM_173075	Body;Body;Body			0.138139	0.178614	0.134301	0.11667	0.0491143	0.961042	0.970122	0.942452	0.956759	0.931954	0.950085	0.929494	0.930373	0.911697	0.942194	0.934231	0.912031	0.908819	0.123368	0.937019	0.813652	8.3249e-07	8726	3.90605e-05	1	1	0
cg08109136	PDE7B	NM_018945	TSS200			0.160183	0.159553	0.145429	0.05273	0.036041	0.884547	0.88212	0.904405	0.861407	0.92805	0.967935	0.856647	0.841335	0.830091	0.895448	0.877718	0.875215	0.83221	0.110787	0.879779	0.768992	8.41522e-07	8745	3.93985e-05	1	1	0
cg09099500	MIR942;TTF2	NR_030640;NM_003594	TSS1500;Body			0.176124	0.183742	0.191928	0.120255	0.050761	0.946064	0.932187	0.922978	0.945076	0.924613	0.96295	0.858528	0.867417	0.862598	0.88708	0.901041	0.864385	0.87217	0.144562	0.903622	0.75906	8.46027e-07	8753	3.95732e-05	1	1	0
cg07116972	CMTM7;CMTM7	NM_138410;NM_181472	Body;Body			0.167223	0.144752	0.163582	0.0451706	0.0335984	0.912428	0.932557	0.920235	0.922517	0.964119	0.97	0.878321	0.888092	0.850601	0.830094	0.901638	0.849031	0.859728	0.110865	0.898412	0.787547	8.60462e-07	8778	4.01338e-05	1	1	0
cg05643613	ATG7;ATG7;ATG7	NM_001136031;NM_001144912;NM_006395	Body;Body;Body			0.0320426	0.0390081	0.0397849	0.161764	0.0523326	0.890043	0.894983	0.859731	0.939098	0.94404	0.932745	0.944302	0.934113	0.935339	0.908899	0.924634	0.937064	0.936235	0.0649864	0.921633	0.856647	8.67873e-07	8795	4.04012e-05	1	1	0
cg19160629	SIK3	NM_025164	Body			0.16339	0.144813	0.152866	0.0570681	0.0483988	0.936556	0.960324	0.954316	0.954861	0.942402	0.947955	0.922527	0.926612	0.855335	0.915528	0.915111	0.891366	0.92064	0.113307	0.926426	0.813118	8.90271e-07	8837	4.12469e-05	1	1	0
cg21762222	GLIPR1;GLIPR1	NM_006851;NM_006851	1stExon;5'UTR			0.130182	0.177266	0.150399	0.0793843	0.0459544	0.918624	0.936987	0.943364	0.875644	0.886224	0.944231	0.861391	0.893317	0.87084	0.896691	0.910394	0.894649	0.888513	0.116637	0.901605	0.784968	9.02389e-07	8869	4.16575e-05	1	1	0
cg11970797	CRYL1	NM_015974	Body			0.154254	0.174824	0.149971	0.072659	0.0479	0.960412	0.961681	0.94493	0.973272	0.957757	0.947696	0.942845	0.929233	0.876181	0.940121	0.930859	0.885767	0.915774	0.119922	0.935887	0.815965	9.21705e-07	8901	4.23963e-05	1	1	0
cg08781365				chr16:85320574-85320775	N_Shore	0.141455	0.159549	0.164796	0.0818045	0.0577363	0.918849	0.961704	0.945937	0.966454	0.971014	0.974167	0.957135	0.956548	0.913334	0.940621	0.951957	0.955057	0.965681	0.121068	0.952189	0.831121	9.57373e-07	8965	4.37225e-05	1	1	0
cg27147615	LOC646982;LOC646982	NR_024506;NR_024507	Body;Body			0.121456	0.166231	0.146746	0.0624367	0.0350246	0.864118	0.892107	0.856417	0.873003	0.910682	0.924854	0.808915	0.844911	0.85188	0.886363	0.870209	0.873199	0.835578	0.106379	0.868634	0.762255	9.74473e-07	8988	4.43896e-05	1	1	0
cg07165260	KIAA0513	NM_014732	5'UTR	chr16:85061182-85061802	S_Shore	0.180193	0.0508868	0.0467516	0.08144	0.034011	0.937903	0.868698	0.890681	0.904158	0.840071	0.868139	0.858241	0.825565	0.851764	0.816392	0.860733	0.827271	0.836564	0.0786565	0.860475	0.781819	9.74732e-07	8990	4.43915e-05	1	1	0
cg02135077				chr8:103822614-103823263	N_Shore	0.124685	0.150661	0.162415	0.0522212	0.0375897	0.857236	0.878915	0.862326	0.815844	0.910102	0.92444	0.848824	0.850911	0.883175	0.829572	0.814319	0.86383	0.877727	0.105514	0.862863	0.757349	9.94898e-07	9029	4.51142e-05	1	1	0
cg01548463	FAM180A	NM_205855	TSS200			0.134109	0.147802	0.14527	0.0838101	0.044254	0.96066	0.962955	0.946612	0.960728	0.949213	0.937296	0.962249	0.969421	0.925111	0.952578	0.941978	0.933624	0.93194	0.111049	0.948797	0.837748	1.0272e-06	9073	4.63532e-05	1	1	0
cg26140749				chr8:143820468-143821310	Island	0.0255063	0.0424021	0.0532182	0.180725	0.0320137	0.917861	0.920137	0.847773	0.829117	0.87834	0.949492	0.951318	0.873761	0.899611	0.910507	0.869497	0.883228	0.934184	0.0667731	0.897294	0.830521	1.06718e-06	9138	4.78146e-05	1	1	0
cg15058645	WIPF1	NM_001077269	5'UTR			0.142328	0.146509	0.167431	0.0488462	0.0326235	0.963943	0.928817	0.940384	0.953252	0.957081	0.950665	0.920296	0.902616	0.845251	0.934525	0.914387	0.866286	0.907804	0.107547	0.921947	0.814399	1.06794e-06	9140	4.78384e-05	1	1	0
cg26365014				chr10:134622423-134622641	N_Shore	0.0379037	0.115204	0.0907416	0.172694	0.017025	0.884773	0.867677	0.908371	0.941171	0.891545	0.897152	0.826055	0.840596	0.839048	0.839568	0.879844	0.826574	0.915091	0.0867137	0.873651	0.786937	1.0698e-06	9144	4.79008e-05	1	1	0
cg15896696	MAD1L1;MAD1L1;MAD1L1	NM_003550;NM_001013837;NM_001013836	Body;Body;Body	chr7:2059907-2060131	Island	0.0679519	0.0397483	0.048329	0.152484	0.145013	0.986624	0.93043	0.97858	0.983568	0.943436	0.965139	0.969653	0.954194	0.931332	0.934586	0.947354	0.913514	0.940732	0.0907053	0.952242	0.861536	1.07649e-06	9154	4.81476e-05	1	1	0
cg26662324	CTBP2;CTBP2	NM_001083914;NM_001329	5'UTR;5'UTR			0.180831	0.183621	0.172891	0.0874721	0.0514958	0.907139	0.909119	0.916137	0.947491	0.935038	0.967742	0.855776	0.832859	0.89108	0.911801	0.879108	0.871902	0.880284	0.135262	0.900421	0.765159	1.07832e-06	9158	4.82083e-05	1	1	0
cg05855124	TMEM132C	NM_001136103	Body	chr12:128899813-128900065	N_Shelf	0.148955	0.180916	0.174599	0.0798238	0.0662047	0.943299	0.923428	0.947314	0.868417	0.926843	0.908507	0.926609	0.951003	0.871744	0.912175	0.935942	0.902079	0.917592	0.1301	0.918073	0.787974	1.10485e-06	9193	4.92061e-05	1	1	0
cg03615605						0.0860109	0.186851	0.181393	0.0752342	0.0573235	0.881063	0.859274	0.821988	0.930597	0.901326	0.871018	0.910508	0.833063	0.841811	0.827063	0.871312	0.814445	0.81068	0.117363	0.85955	0.742187	1.13149e-06	9245	5.01092e-05	1	1	0
cg20300541						0.154358	0.152398	0.165334	0.0919474	0.0483663	0.938654	0.954999	0.946897	0.939222	0.91801	0.921137	0.909063	0.920502	0.885205	0.91045	0.92668	0.887571	0.914321	0.122481	0.920978	0.798497	1.18067e-06	9322	5.18556e-05	1	1	0
cg03167883						0.142889	0.156144	0.139596	0.0429217	0.0341345	0.94495	0.93104	0.931966	0.943435	0.935493	0.953	0.892383	0.868119	0.877759	0.856818	0.915429	0.908898	0.898382	0.103137	0.912129	0.808992	1.1811e-06	9325	5.18576e-05	1	1	0
cg13155421						0.0800806	0.193531	0.101896	0.179969	0.118863	0.947212	0.950082	0.913477	0.955318	0.931438	0.882637	0.945385	0.93845	0.929483	0.935926	0.911371	0.919835	0.926839	0.134868	0.929804	0.794936	1.21129e-06	9375	5.28996e-05	1	1	0
cg08005122						0.158299	0.192571	0.148945	0.077282	0.0494781	0.944382	0.901834	0.904375	0.908355	0.922777	0.929239	0.895176	0.859192	0.838058	0.830892	0.877284	0.881377	0.900622	0.125315	0.891813	0.766498	1.21187e-06	9378	5.29079e-05	1	1	0
cg04921315						0.0154108	0.0178344	0.125024	0.0334091	0.0190454	0.951096	0.943058	0.942058	0.950726	0.968411	0.960587	0.956411	0.946908	0.948691	0.932588	0.932846	0.950798	0.951245	0.0421448	0.948879	0.906734	1.21327e-06	9380	5.29575e-05	1	1	0
cg18099096						0.159766	0.152002	0.162094	0.0766292	0.0322854	0.909217	0.930214	0.919389	0.836481	0.934945	0.947973	0.875747	0.880034	0.882915	0.899772	0.858751	0.887471	0.8747	0.116555	0.895201	0.778645	1.22128e-06	9391	5.32448e-05	1	1	0
cg03611487	LOC100126784;NAV2;NAV2;NAV2	NR_015384;NM_182964;NM_001111018;NM_145117	TSS1500;Body;Body;Body	chr11:19733936-19735320	S_Shore	0.119689	0.151384	0.129861	0.0622052	0.0383401	0.955718	0.941542	0.952456	0.959889	0.937656	0.959266	0.924038	0.947747	0.92052	0.94369	0.961904	0.938357	0.969867	0.100296	0.947127	0.846831	1.2285e-06	9405	5.34798e-05	1	1	0
cg09984479	TMEM184B	NM_012264	Body			0.173046	0.171504	0.17305	0.0718632	0.0473592	0.914429	0.888666	0.875477	0.827426	0.931368	0.952711	0.880148	0.878616	0.838863	0.849722	0.883675	0.841581	0.838671	0.127364	0.877027	0.749663	1.2377e-06	9416	5.38175e-05	1	1	0
cg05875421	GPR68	NM_003485	5'UTR			0.129982	0.162228	0.169819	0.0776917	0.0564991	0.963363	0.950873	0.961358	0.970553	0.939378	0.9537	0.942375	0.958475	0.914206	0.905374	0.939276	0.931956	0.945128	0.119244	0.944309	0.825065	1.25461e-06	9444	5.43911e-05	1	1	0
cg20897830				chr7:56297432-56297662	Island	0.0323137	0.049976	0.154288	0.0540597	0.030222	0.930108	0.968793	0.913567	0.958788	0.939624	0.930403	0.971024	0.961908	0.926414	0.942397	0.936218	0.937967	0.942598	0.0641718	0.943062	0.87889	1.25482e-06	9445	5.43944e-05	1	1	0
cg15177211	POR	NM_000941	5'UTR			0.146489	0.159182	0.17972	0.0721592	0.0386963	0.939667	0.966061	0.907543	0.953268	0.907885	0.942576	0.885526	0.880665	0.868766	0.855115	0.921165	0.907935	0.917708	0.119249	0.911837	0.792588	1.25886e-06	9448	5.45523e-05	1	1	0
cg05373263				chr2:3063372-3063672	N_Shore	0.0312867	0.0918195	0.186589	0.0893781	0.0427619	0.884203	0.891833	0.879236	0.944635	0.967316	0.937082	0.94534	0.932598	0.933257	0.866798	0.878041	0.926749	0.902516	0.0883671	0.914585	0.826218	1.26108e-06	9451	5.46311e-05	1	1	0
cg12053891						0.146498	0.142971	0.18188	0.0595985	0.0513349	0.939739	0.942363	0.912838	0.923094	0.944965	0.957692	0.914973	0.906697	0.868665	0.864839	0.887487	0.889987	0.899804	0.116456	0.91178	0.795324	1.27712e-06	9475	5.51859e-05	1	1	0
cg03556243	ZBTB20;ZBTB20;ZBTB20;ZBTB20;ZBTB20;ZBTB20;ZBTB20	NM_001164345;NM_001164346;NM_001164346;NM_001164347;NM_001164344;NM_015642;NM_001164343	5'UTR;1stExon;5'UTR;TSS1500;5'UTR;5'UTR;5'UTR			0.135265	0.151829	0.147491	0.0504006	0.0352007	0.96433	0.975088	0.974913	0.979837	0.953863	0.960838	0.957735	0.945574	0.891949	0.963345	0.95526	0.92252	0.926207	0.104037	0.951651	0.847614	1.29189e-06	9500	5.56772e-05	1	1	0
cg13430755						0.156299	0.167184	0.16694	0.0873585	0.0586545	0.934134	0.9448	0.929493	0.937952	0.932327	0.941212	0.898853	0.915238	0.917511	0.868557	0.926748	0.908723	0.920248	0.127287	0.921215	0.793928	1.29766e-06	9508	5.58788e-05	1	1	0
cg08357990	LTBP1;LTBP1;LTBP1;LTBP1;LTBP1	NM_001166265;NM_000627;NM_206943;NM_001166264;NM_001166266	TSS200;TSS200;Body;TSS200;TSS200			0.173056	0.168941	0.174152	0.084688	0.0508629	0.947401	0.952381	0.948935	0.928466	0.922816	0.929381	0.898642	0.853988	0.875451	0.911124	0.924845	0.883417	0.893602	0.13034	0.913111	0.782772	1.33244e-06	9553	5.71059e-05	1	1	0
cg18163909	KIAA1751	NM_001080484	Body	chr1:1896414-1896628	S_Shore	0.0322141	0.135905	0.0308168	0.0319385	0.0325194	0.962835	0.942116	0.955653	0.951263	0.955477	0.937898	0.961033	0.939621	0.954313	0.950282	0.935045	0.949589	0.948984	0.0526788	0.949547	0.896868	1.33413e-06	9555	5.71664e-05	1	1	0
cg07119067						0.171972	0.123916	0.16411	0.124113	0.0462952	0.93975	0.936235	0.922084	0.93912	0.948826	0.964886	0.921873	0.908348	0.893534	0.922817	0.936577	0.914236	0.923581	0.126081	0.928605	0.802524	1.37741e-06	9620	5.86223e-05	1	1	0
cg26442883	ZNF423	NM_015069	Body			0.17033	0.176191	0.184716	0.0864224	0.0607024	0.930237	0.946885	0.948338	0.931078	0.935007	0.944001	0.893542	0.909463	0.859084	0.92182	0.901882	0.878031	0.87851	0.135672	0.913683	0.778011	1.38957e-06	9639	5.90231e-05	1	1	0
cg20882260	CACNA1C;CACNA1C;CACNA1C;CACNA1C;CACNA1C;CACNA1C;CACNA1C;CACNA1C;CACNA1C;CACNA1C;CACNA1C;CACNA1C;CACNA1C;CACNA1C;CACNA1C;CACNA1C;CACNA1C;CACNA1C;CACNA1C;CACNA1C;CACNA1C;CACNA1C;CACNA1C	NM_001129844;NM_001129827;NM_001129839;NM_001129834;NM_001129841;NM_000719;NM_001129830;NM_001167625;NM_001129843;NM_001167624;NM_001129835;NM_001129837;NM_001167623;NM_001129840;NM_199460;NM_001129833;NM_001129832;NM_001129829;NM_001129846;NM_001129836;NM_001129838;NM_001129831;NM_001129842	Body;Body;Body;Body;Body;Body;Body;Body;Body;Body;Body;Body;Body;Body;Body;Body;Body;Body;Body;Body;Body;Body;Body			0.164702	0.165268	0.173549	0.0773602	0.0477662	0.965827	0.961373	0.909398	0.939199	0.918856	0.953299	0.934435	0.875827	0.87996	0.906268	0.905373	0.908503	0.88948	0.125729	0.919061	0.793332	1.40934e-06	9667	5.96895e-05	1	1	0
cg24681963				chr2:72012850-72013078	N_Shore	0.193112	0.17984	0.184036	0.118813	0.0427471	0.8765	0.917422	0.89893	0.835999	0.913941	0.966051	0.838476	0.923813	0.844924	0.849755	0.856507	0.870759	0.877216	0.14371	0.88233	0.738621	1.41845e-06	9684	5.997e-05	1	1	0
cg11539351						0.170656	0.173812	0.172747	0.134953	0.0376442	0.914631	0.934899	0.944202	0.913066	0.970898	0.97355	0.888835	0.898839	0.884741	0.901311	0.935998	0.888307	0.909707	0.137963	0.919922	0.781959	1.424e-06	9692	6.0155e-05	1	1	0
cg10780949	SMAD3;SMAD3;SMAD3	NM_005902;NM_001145102;NM_001145102	Body;1stExon;5'UTR			0.191837	0.173746	0.170996	0.0773606	0.0609457	0.921052	0.911915	0.943685	0.940334	0.919351	0.943218	0.911509	0.892586	0.842518	0.856785	0.882818	0.857663	0.894034	0.134977	0.901344	0.766367	1.43721e-06	9710	6.06004e-05	1	1	0
cg20063450	KRT32	NM_002278	Body			0.154047	0.181678	0.155665	0.0785431	0.0513406	0.952453	0.92506	0.923382	0.960903	0.936112	0.946357	0.918808	0.912104	0.882833	0.920385	0.9192	0.879211	0.886026	0.124255	0.920218	0.795963	1.48766e-06	9786	6.22406e-05	1	1	0
cg14791054	ALDH1A3	NM_000693	Body			0.186966	0.164868	0.18185	0.0588842	0.0481986	0.95239	0.949016	0.899127	0.925663	0.90945	0.921643	0.881666	0.843665	0.81948	0.83304	0.887952	0.834125	0.869541	0.128154	0.886674	0.75852	1.49109e-06	9791	6.23521e-05	1	1	0
cg10299383	RGS20;RGS20	NM_170587;NM_003702	Body;Body	chr8:54791845-54795141	S_Shelf	0.139931	0.150775	0.16074	0.0577904	0.0425433	0.96964	0.956245	0.932657	0.961797	0.951885	0.959724	0.933732	0.917962	0.893545	0.941503	0.946592	0.913023	0.907284	0.110356	0.937353	0.826997	1.50132e-06	9806	6.2684e-05	1	1	0
cg11743054	SLC9A1	NM_003047	TSS1500	chr1:27481345-27481742	S_Shore	0.179074	0.181673	0.197688	0.0794462	0.0623224	0.850953	0.921806	0.897313	0.805442	0.891379	0.93029	0.816681	0.871428	0.827795	0.903435	0.885984	0.859297	0.8454	0.140041	0.869785	0.729744	1.53243e-06	9854	6.36713e-05	1	1	0
cg24831711	ATXN1;ATXN1	NM_001128164;NM_000332	5'UTR;5'UTR			0.142738	0.143677	0.1975	0.0936338	0.0805799	0.939895	0.930616	0.929882	0.968937	0.939778	0.95346	0.949671	0.949218	0.92348	0.945247	0.933588	0.928436	0.943423	0.131626	0.941202	0.809577	1.56199e-06	9880	6.47285e-05	1	1	0
cg14422093						0.120862	0.178122	0.14567	0.056473	0.0392958	0.94829	0.916935	0.899782	0.9397	0.919448	0.929924	0.892693	0.895466	0.838317	0.88477	0.888142	0.890844	0.890032	0.108085	0.902642	0.794557	1.62033e-06	9969	6.65467e-05	1	1	0
cg21829336						0.164175	0.181167	0.1841	0.109491	0.053556	0.942767	0.934748	0.926759	0.881221	0.933244	0.946716	0.892222	0.895886	0.88119	0.902277	0.95232	0.88783	0.903082	0.138498	0.913866	0.775368	1.63138e-06	9983	6.69063e-05	1	1	0
cg24003508	KLF6;KLF6;KLF6;KLF6	NR_027653;NM_001160124;NM_001160125;NM_001300	Body;Body;Body;Body	chr10:3823789-3824017	S_Shore	0.164543	0.172429	0.166775	0.0459053	0.0373877	0.950815	0.946796	0.922441	0.972578	0.953538	0.973266	0.908834	0.911668	0.893699	0.911155	0.816471	0.914843	0.895788	0.117408	0.920915	0.803507	1.63852e-06	9992	6.71389e-05	1	1	0
cg16288421	SCFD2	NM_152540	Body			0.164563	0.185898	0.162584	0.100637	0.0648542	0.944699	0.955269	0.943939	0.946498	0.955738	0.969462	0.918957	0.939688	0.930909	0.949234	0.957791	0.902091	0.935641	0.135707	0.942301	0.806594	1.63854e-06	9993	6.71328e-05	1	1	0
cg03110993	MPG;MPG;MPG	NM_001015054;NM_002434;NM_001015052	TSS200;TSS1500;TSS1500	chr16:127448-128631	N_Shore	0.177038	0.184975	0.1503	0.0696072	0.070652	0.882248	0.81292	0.875692	0.849694	0.8534	0.910854	0.859904	0.879058	0.876278	0.81156	0.836372	0.887117	0.878719	0.130514	0.862601	0.732087	1.64401e-06	9999	6.73168e-05	1	1	0
cg07118796						0.186777	0.160091	0.172705	0.0522463	0.0428284	0.893926	0.917987	0.905165	0.852505	0.930501	0.967307	0.82141	0.813088	0.826167	0.885009	0.881118	0.887	0.87679	0.122929	0.881383	0.758453	1.66184e-06	10031	6.78294e-05	1	1	0
cg09528501						0.140921	0.169772	0.14292	0.0594468	0.0432887	0.938413	0.943144	0.94115	0.928644	0.955851	0.971719	0.930449	0.90956	0.901654	0.905314	0.895959	0.910151	0.901075	0.11127	0.925622	0.814352	1.66915e-06	10041	6.80601e-05	1	1	0
cg13480738	PRKCE	NM_005400	Body			0.187718	0.164713	0.18069	0.0943046	0.0461163	0.942965	0.946265	0.940507	0.94934	0.953008	0.957694	0.940237	0.919863	0.860845	0.883137	0.898377	0.883167	0.896051	0.134708	0.920881	0.786173	1.68583e-06	10058	6.8624e-05	1	1	0
cg23750206	AFAP1;AFAP1	NM_198595;NM_001134647	5'UTR;5'UTR			0.181404	0.171449	0.196368	0.129978	0.0848256	0.964517	0.952986	0.956494	0.963535	0.958627	0.950206	0.948127	0.952074	0.926766	0.950901	0.940497	0.957469	0.962758	0.152805	0.952689	0.799884	1.6872e-06	10060	6.86661e-05	1	1	0
cg20305489	SEPT9;SEPT9;SEPT9	NM_001113492;NM_001113491;NM_006640	5'UTR;Body;Body			0.157163	0.156733	0.181862	0.0828464	0.0559281	0.93142	0.940152	0.942832	0.935983	0.894482	0.91254	0.904315	0.9311	0.886443	0.880294	0.881066	0.920692	0.89754	0.126907	0.91222	0.785313	1.69182e-06	10066	6.88134e-05	1	1	0
cg12520319	CHSY1	NM_014918	Body			0.198846	0.168293	0.187391	0.120898	0.0475795	0.952782	0.928874	0.932226	0.95514	0.916193	0.897662	0.91752	0.918863	0.858774	0.863645	0.906046	0.855665	0.875646	0.144602	0.90608	0.761478	1.71046e-06	10092	6.93922e-05	1	1	0
cg24618169						0.149711	0.151299	0.180879	0.058339	0.0428052	0.950129	0.946627	0.863148	0.944617	0.939154	0.948428	0.889958	0.901721	0.861864	0.928525	0.909053	0.896899	0.928918	0.116607	0.91608	0.799473	1.71529e-06	10100	6.95331e-05	1	1	0
cg18497238				chr14:75077317-75079596	S_Shelf	0.157374	0.145346	0.183261	0.0803573	0.0458733	0.915762	0.946465	0.928121	0.875832	0.922639	0.928425	0.88025	0.875989	0.869185	0.863782	0.907875	0.889063	0.908165	0.122442	0.900889	0.778446	1.72945e-06	10122	6.99547e-05	1	1	0
cg20506745						0.0318962	0.164796	0.0751498	0.144929	0.063821	0.972761	0.915476	0.950764	0.96439	0.895913	0.919649	0.934679	0.918361	0.930913	0.900216	0.937854	0.934468	0.930678	0.0961183	0.93124	0.835122	1.73048e-06	10125	6.99756e-05	1	1	0
cg15581944						0.170011	0.162107	0.165307	0.0771236	0.0533388	0.968874	0.952281	0.946416	0.936484	0.911359	0.951583	0.894922	0.905948	0.902704	0.914284	0.950002	0.915059	0.918057	0.125577	0.928306	0.802728	1.73278e-06	10128	7.00478e-05	1	1	0
cg24531955	LOXL2	NM_002318	3'UTR			0.1818	0.180885	0.169475	0.0694346	0.0444349	0.931503	0.93887	0.928552	0.965887	0.937316	0.938348	0.908347	0.893889	0.846506	0.855719	0.905021	0.8469	0.877487	0.129206	0.905719	0.776513	1.75619e-06	10153	7.08194e-05	1	1	0
ch.11.1155333R	TMEM109	NM_024092	Body			0.161767	0.14745	0.150438	0.0498484	0.0522725	0.861805	0.88632	0.922585	0.846983	0.862849	0.86459	0.826094	0.856852	0.836013	0.878932	0.899188	0.891833	0.856924	0.112355	0.868536	0.756181	1.76022e-06	10161	7.09257e-05	1	1	0
cg14574489	SLC9A9	NM_173653	Body			0.184153	0.160247	0.188576	0.114917	0.0464402	0.950257	0.955937	0.93538	0.946346	0.966001	0.927332	0.946809	0.921735	0.89306	0.874079	0.951448	0.902238	0.897593	0.138867	0.928324	0.789458	1.78392e-06	10199	7.16131e-05	1	1	0
cg01412762	ALK	NM_004304	Body			0.156734	0.157141	0.191896	0.16783	0.0605897	0.94685	0.919394	0.967259	0.960454	0.928735	0.948779	0.936343	0.951108	0.949465	0.917152	0.96352	0.956621	0.931991	0.146838	0.944436	0.797598	1.81824e-06	10241	7.26914e-05	1	1	0
cg02915920	ABL1;ABL1	NM_005157;NM_007313	Body;Body	chr9:133738154-133738408	N_Shore	0.1656	0.17653	0.174046	0.0634474	0.0461114	0.974334	0.952449	0.935894	0.953793	0.964547	0.960638	0.920251	0.943026	0.867102	0.895878	0.937042	0.886106	0.891256	0.125147	0.929409	0.804262	1.82161e-06	10248	7.27764e-05	1	1	0
cg18224468						0.154009	0.185093	0.138086	0.0655491	0.055625	0.956693	0.933275	0.960356	0.945074	0.921217	0.919745	0.951668	0.934752	0.872026	0.940697	0.906918	0.920133	0.926261	0.119673	0.929909	0.810236	1.83712e-06	10277	7.3189e-05	1	1	0
cg07754940						0.142571	0.142488	0.134873	0.0419911	0.0342186	0.971713	0.966413	0.966071	0.954822	0.958996	0.969371	0.943673	0.927235	0.905716	0.949956	0.961504	0.922436	0.940077	0.0992284	0.949076	0.849847	1.83904e-06	10278	7.32583e-05	1	1	0
cg09796089						0.174574	0.160459	0.155339	0.132071	0.0461957	0.946423	0.97182	0.945676	0.978247	0.975594	0.975194	0.955975	0.958482	0.927618	0.942839	0.946624	0.939594	0.94609	0.133728	0.954629	0.820901	1.83964e-06	10280	7.32679e-05	1	1	0
cg24207009	TNRC6C;TNRC6C	NM_018996;NM_001142640	5'UTR;5'UTR	chr17:76037074-76037323	S_Shore	0.172873	0.170308	0.164311	0.0879806	0.068386	0.935805	0.923348	0.931182	0.94585	0.945238	0.963152	0.938034	0.934068	0.926564	0.936912	0.945392	0.894384	0.945106	0.132772	0.935772	0.803	1.84025e-06	10283	7.32707e-05	1	1	0
cg08836542	FOSL2	NM_005253	Body	chr2:28612964-28616748	S_Shelf	0.189296	0.141335	0.16027	0.106718	0.0581736	0.930196	0.935252	0.937554	0.958113	0.914526	0.93057	0.933307	0.946595	0.909184	0.948667	0.917101	0.906764	0.908875	0.131159	0.928977	0.797819	1.84921e-06	10289	7.35845e-05	1	1	0
cg21204530	ERGIC1	NM_001031711	Body			0.186755	0.156844	0.154814	0.0831524	0.0409196	0.949901	0.892256	0.938952	0.959168	0.946845	0.96339	0.909387	0.895727	0.892469	0.924936	0.942521	0.876527	0.917681	0.124497	0.923828	0.799331	1.86596e-06	10303	7.41501e-05	1	1	0
cg19728345	SLC6A3	NM_001044	3'UTR			0.0399997	0.0379622	0.150789	0.108248	0.0496586	0.960871	0.96312	0.969836	0.976058	0.96159	0.97227	0.968005	0.970174	0.960009	0.963606	0.966199	0.936567	0.966383	0.0773315	0.964207	0.886875	1.88016e-06	10320	7.45916e-05	1	1	0
cg21373156				chr17:80303446-80303715	S_Shelf	0.186391	0.155023	0.188434	0.0967584	0.0820767	0.945078	0.961501	0.950133	0.971145	0.957917	0.967321	0.94829	0.957216	0.916498	0.935477	0.946235	0.955067	0.961179	0.141737	0.951774	0.810037	1.91914e-06	10362	7.58293e-05	1	1	0
cg16491960				chr7:56297432-56297662	Island	0.0627524	0.128072	0.102085	0.187239	0.0873515	0.98085	0.973973	0.967863	0.984416	0.977701	0.963459	0.982991	0.975053	0.976627	0.968845	0.977669	0.975407	0.969919	0.1135	0.974983	0.861482	1.962e-06	10425	7.70545e-05	1	1	0
cg14753321	RGS14;RGS14	NM_006480;NM_006480	5'UTR;1stExon			0.0897529	0.0687176	0.173003	0.0316734	0.0247736	0.924808	0.901061	0.935234	0.957047	0.89786	0.949315	0.91342	0.912431	0.893957	0.875555	0.927994	0.879253	0.89884	0.077584	0.912829	0.835245	1.96329e-06	10428	7.70828e-05	1	1	0
cg08045981						0.160401	0.159033	0.197975	0.0845222	0.0639749	0.919537	0.893488	0.858935	0.828762	0.864437	0.886903	0.837747	0.87353	0.821773	0.851379	0.884496	0.856559	0.854155	0.133181	0.863977	0.730796	1.96994e-06	10436	7.72846e-05	1	1	0
cg10764891				chr14:100437381-100438863	N_Shelf	0.150463	0.16855	0.175243	0.0560377	0.0339116	0.933464	0.948545	0.894543	0.943832	0.957462	0.974261	0.901692	0.887747	0.858731	0.874804	0.92247	0.868214	0.908599	0.116841	0.913413	0.796572	1.98453e-06	10459	7.76857e-05	1	1	0
cg13178361	UAP1	NM_003115	5'UTR	chr1:162530856-162531853	S_Shore	0.161062	0.153535	0.168118	0.0678671	0.0525114	0.940409	0.947165	0.933587	0.935465	0.936211	0.929253	0.932775	0.916855	0.893314	0.878575	0.887143	0.916139	0.921273	0.120619	0.920628	0.800009	2.07852e-06	10572	8.04954e-05	1	1	0
cg10453019	GALNTL2;GALNTL2	NM_054110;NM_054110	5'UTR;1stExon			0.147281	0.184999	0.168689	0.0713765	0.0339285	0.913713	0.915093	0.818364	0.87496	0.920296	0.937819	0.871835	0.845655	0.832296	0.88618	0.87524	0.8438	0.85606	0.121255	0.876255	0.755	2.08335e-06	10580	8.06214e-05	1	1	0
cg02153681						0.161238	0.150018	0.177021	0.0861054	0.0533036	0.954445	0.932435	0.94142	0.91654	0.95115	0.96068	0.905208	0.952276	0.911693	0.935095	0.949145	0.943927	0.943598	0.125537	0.938278	0.812741	2.11603e-06	10614	8.16239e-05	1	1	0
cg19311375	EPAS1	NM_001430	Body			0.124204	0.177569	0.175188	0.0929002	0.0417842	0.95674	0.933618	0.931429	0.955309	0.9486	0.929414	0.930915	0.919125	0.88714	0.884934	0.906896	0.914002	0.945632	0.122329	0.926443	0.804114	2.12484e-06	10626	8.18711e-05	1	1	0
cg26992245						0.153902	0.191721	0.17416	0.136458	0.0679931	0.934829	0.93103	0.934485	0.955804	0.943154	0.952648	0.951781	0.927642	0.931044	0.92937	0.940764	0.949013	0.958591	0.144847	0.94155	0.796703	2.12653e-06	10629	8.19132e-05	1	1	0
cg17633431	SEMA5B	NM_001031702	5'UTR			0.159945	0.14295	0.197788	0.0688925	0.0568629	0.934291	0.967047	0.964222	0.881225	0.932973	0.956627	0.895876	0.924298	0.901191	0.907383	0.950679	0.919875	0.91203	0.125288	0.926747	0.80146	2.15788e-06	10665	8.28403e-05	1	1	0
cg21055554	IQCD	NM_138451	5'UTR			0.14965	0.158318	0.185734	0.0640853	0.0513101	0.947485	0.943584	0.936272	0.948676	0.917087	0.956144	0.889707	0.915669	0.874498	0.898038	0.917166	0.884253	0.918819	0.121819	0.91903	0.797211	2.27634e-06	10793	8.63515e-05	1	1	0
cg02642117	CDKAL1	NM_017774	Body			0.160692	0.151131	0.18164	0.0627448	0.0283578	0.95057	0.944642	0.949674	0.948301	0.958876	0.966243	0.902937	0.903563	0.856773	0.925731	0.933745	0.866442	0.901264	0.116913	0.923751	0.806838	2.27777e-06	10798	8.63655e-05	1	1	0
cg15708127	CNIH3	NM_152495	Body			0.162193	0.173716	0.172745	0.107156	0.0661066	0.948468	0.968366	0.96629	0.968693	0.969301	0.971569	0.960207	0.962462	0.957467	0.951561	0.960586	0.962838	0.960228	0.136383	0.962157	0.825773	2.33176e-06	10856	8.79403e-05	1	1	0
cg01732465						0.138165	0.179091	0.176275	0.0892474	0.0487073	0.946876	0.945513	0.93273	0.954791	0.947223	0.936689	0.922115	0.92226	0.875548	0.912113	0.94582	0.913423	0.923653	0.126297	0.929135	0.802838	2.34156e-06	10868	8.82125e-05	1	1	0
cg26831416	ACTN4	NM_004924	Body	chr19:39138062-39138570	S_Shelf	0.142349	0.183198	0.194807	0.062102	0.0428504	0.914418	0.862729	0.810096	0.922334	0.909823	0.934467	0.862487	0.872627	0.833859	0.820896	0.826068	0.837428	0.843042	0.125061	0.865406	0.740344	2.38207e-06	10920	8.93113e-05	1	1	0
cg16929739	HRH1	NM_001098213	TSS200			0.179526	0.194822	0.188153	0.0758981	0.0640187	0.957533	0.926828	0.843156	0.919427	0.904361	0.886922	0.857858	0.876004	0.843254	0.901845	0.889894	0.850406	0.860362	0.140484	0.885989	0.745505	2.39924e-06	10940	8.97906e-05	1	1	0
cg10021122	TTF2	NM_003594	Body			0.187472	0.196969	0.195974	0.104988	0.0983495	0.928472	0.951245	0.949723	0.942277	0.919355	0.942932	0.901154	0.938522	0.937617	0.91699	0.931242	0.928802	0.945379	0.15675	0.933362	0.776612	2.44646e-06	10995	9.10997e-05	1	1	0
cg16565031						0.156872	0.189817	0.157517	0.108043	0.0379733	0.909455	0.878519	0.890154	0.907845	0.880477	0.903371	0.87607	0.865303	0.819472	0.843515	0.84482	0.842728	0.859422	0.130044	0.870858	0.740813	2.44878e-06	11001	9.11364e-05	1	1	0
cg27526774						0.153463	0.152448	0.180721	0.062197	0.0409666	0.963288	0.943269	0.948096	0.979911	0.969971	0.956225	0.939305	0.940256	0.901692	0.895799	0.924586	0.903559	0.925052	0.117959	0.93777	0.819811	2.47036e-06	11021	9.17726e-05	1	1	0
cg27661394						0.182596	0.193206	0.185998	0.182004	0.0629784	0.966467	0.947496	0.936322	0.95941	0.941919	0.9654	0.946768	0.930506	0.912083	0.89906	0.915039	0.945019	0.934989	0.161356	0.938498	0.777142	2.47747e-06	11026	9.19953e-05	1	1	0
cg15351009	LRRC14B	NM_001080478	TSS200	chr5:191792-192544	N_Shore	0.0408294	0.0269824	0.184869	0.0689465	0.0515116	0.947091	0.907338	0.944821	0.962609	0.930682	0.896237	0.913864	0.891143	0.884138	0.896693	0.931983	0.881796	0.894271	0.0746277	0.914051	0.839423	2.58538e-06	11124	9.51565e-05	1	1	0
cg25533247	AKAP8L	NM_014371	TSS1500	chr19:15529290-15529902	S_Shore	0.167093	0.189756	0.190681	0.0903608	0.0614755	0.942576	0.933041	0.895388	0.901593	0.879241	0.896399	0.894367	0.892047	0.860457	0.837996	0.873128	0.892334	0.865659	0.139873	0.889556	0.749682	2.59281e-06	11129	9.53869e-05	1	1	0
cg06892868	MGC14436;MGC14436	NR_026662;NR_026661	TSS200;TSS200			0.169818	0.0440666	0.0343057	0.143762	0.187254	0.974249	0.885632	0.871588	0.939114	0.85841	0.873656	0.90327	0.874672	0.825966	0.886981	0.87703	0.808407	0.870809	0.115841	0.880753	0.764911	2.61801e-06	11160	9.60463e-05	1	1	0
cg00457087	DDR2;DDR2;DDR2;DDR2	NM_001014796;NM_006182;NM_006182;NM_001014796	1stExon;1stExon;5'UTR;5'UTR			0.168352	0.193852	0.190845	0.0814105	0.067147	0.942453	0.928075	0.918951	0.927271	0.959805	0.926145	0.942718	0.92889	0.883802	0.915768	0.940108	0.859568	0.893064	0.140321	0.920509	0.780188	2.67272e-06	11217	9.75555e-05	1	1	0
cg18538668						0.188012	0.190831	0.172518	0.0813165	0.0584351	0.928858	0.920134	0.896541	0.831632	0.881353	0.926926	0.874662	0.906772	0.867832	0.936252	0.930764	0.872423	0.897102	0.138222	0.897788	0.759566	2.69695e-06	11240	9.82383e-05	1	1	0
cg17274742	GPNMB;GPNMB	NM_001005340;NM_002510	1stExon;1stExon	chr7:23287221-23287508	N_Shore	0.199007	0.178119	0.161668	0.0831305	0.046445	0.916685	0.940511	0.918852	0.938521	0.95731	0.94622	0.916599	0.887816	0.856255	0.921893	0.884645	0.864134	0.87344	0.133674	0.909452	0.775779	2.71457e-06	11255	9.87484e-05	1	1	0
cg23950157	COL1A1	NM_000088	Body	chr17:48276877-48279008	N_Shore	0.168721	0.198628	0.161232	0.0747991	0.0499274	0.925119	0.929237	0.940717	0.878523	0.965761	0.948846	0.899622	0.912418	0.861799	0.882904	0.876371	0.893257	0.911713	0.130661	0.909714	0.779053	2.74012e-06	11277	9.94832e-05	1	1	0
cg22567473	HERC1	NM_003922	Body			0.175126	0.155812	0.180645	0.0506814	0.0455647	0.888487	0.88076	0.936598	0.836224	0.930755	0.939148	0.840908	0.869002	0.851128	0.922236	0.881249	0.857438	0.866088	0.121566	0.884617	0.763051	2.78186e-06	11319	0.000100624	1	1	0
cg13514049						0.156195	0.170856	0.191141	0.0660246	0.0565753	0.963695	0.940231	0.925886	0.960391	0.949019	0.938703	0.925722	0.905633	0.877748	0.915031	0.962327	0.893449	0.924829	0.128159	0.929436	0.801277	2.79822e-06	11340	0.000101028	1	1	0
cg08314176						0.13557	0.143807	0.197402	0.0624584	0.036434	0.975096	0.942241	0.911986	0.952488	0.939355	0.950182	0.911935	0.906622	0.877012	0.881322	0.926451	0.900068	0.893718	0.115134	0.920652	0.805518	2.86552e-06	11415	0.000102778	1	1	0
cg17507897	SNX5;SNORD17;SNX5	NM_014426;NR_003045;NM_152227	Body;TSS200;Body			0.182738	0.170612	0.158835	0.075703	0.0415255	0.952883	0.953178	0.913914	0.949246	0.922173	0.930709	0.879564	0.895703	0.883676	0.918594	0.950613	0.879918	0.911139	0.125883	0.918562	0.79268	2.90872e-06	11454	0.000103973	1	1	0
cg12167564						0.160511	0.193761	0.193121	0.0681103	0.056532	0.96625	0.93356	0.899577	0.941824	0.957535	0.942141	0.894151	0.892769	0.845427	0.904928	0.926645	0.883912	0.889441	0.134407	0.913705	0.779297	2.90978e-06	11457	0.000103983	1	1	0
cg03922381						0.188465	0.198704	0.153012	0.0927974	0.0761959	0.944466	0.928178	0.938213	0.941788	0.950818	0.96212	0.906492	0.93404	0.90287	0.925306	0.953185	0.927195	0.917761	0.141835	0.933264	0.791429	2.91048e-06	11458	0.000103999	1	1	0
cg04905421	IFT140	NM_014714	Body	chr16:1583809-1584641	N_Shelf	0.170297	0.131419	0.160725	0.0743239	0.0451766	0.969639	0.929718	0.970489	0.965477	0.962036	0.967139	0.959691	0.952746	0.932333	0.955992	0.956647	0.958565	0.954093	0.116388	0.956505	0.840117	2.96156e-06	11500	0.000105438	1	1	0
cg06758448						0.139389	0.178119	0.179115	0.086418	0.0649145	0.959314	0.971539	0.969093	0.971669	0.965286	0.953742	0.954821	0.961238	0.948722	0.953677	0.956331	0.936546	0.960757	0.129591	0.958672	0.829081	2.97245e-06	11512	0.000105715	1	1	0
cg00604410	SMAD3;SMAD3	NM_001145102;NM_005902	TSS200;Body			0.17274	0.17394	0.176402	0.0536457	0.0376072	0.917348	0.882154	0.861004	0.943932	0.917973	0.92405	0.880096	0.897401	0.801073	0.85499	0.86726	0.830773	0.857382	0.122867	0.879649	0.756782	2.98476e-06	11523	0.000106052	1	1	0
cg17679604	SEMA6A	NM_020796	Body			0.166477	0.166515	0.153629	0.0807175	0.0451134	0.964247	0.966718	0.959487	0.971358	0.975018	0.97341	0.942021	0.965324	0.920769	0.952135	0.96269	0.959013	0.948613	0.12249	0.958523	0.836033	3.0123e-06	11548	0.000106798	1	1	0
cg01116477						0.157118	0.188772	0.177861	0.0977561	0.0445835	0.947775	0.951061	0.907313	0.920137	0.957649	0.916795	0.90051	0.883463	0.886478	0.919077	0.935222	0.893342	0.897447	0.133218	0.916636	0.783418	3.02321e-06	11551	0.000107158	1	1	0
cg17504591	JAKMIP3	NM_001105521	Body	chr10:133948325-133948677	N_Shelf	0.0350399	0.0524605	0.046303	0.0398324	0.172095	0.970744	0.959612	0.963023	0.975821	0.950587	0.927555	0.97377	0.97194	0.96571	0.96003	0.967963	0.96253	0.966016	0.0691462	0.962716	0.893569	3.06284e-06	11584	0.000108253	1	1	0
cg10454258	IL21R;IL21R;IL21R	NM_181078;NM_181079;NM_021798	Body;Body;Body			0.170955	0.151201	0.151474	0.0569985	0.0433021	0.945917	0.944036	0.941627	0.929496	0.928487	0.948903	0.921536	0.912725	0.893422	0.899364	0.909379	0.888409	0.894319	0.114786	0.919817	0.805031	3.11406e-06	11630	0.000109628	1	1	0
cg07440264	CD59;CD59;CD59;CD59;CD59;CD59;CD59;CD59	NM_203330;NM_001127225;NM_203329;NM_001127226;NM_000611;NM_001127223;NM_001127227;NM_203331	5'UTR;TSS1500;5'UTR;TSS1500;5'UTR;TSS1500;TSS1500;5'UTR			0.149155	0.139979	0.180879	0.0629201	0.0471143	0.951022	0.933691	0.953296	0.938844	0.95131	0.955528	0.914872	0.912116	0.898705	0.922921	0.927927	0.909957	0.924264	0.116009	0.930342	0.814333	3.11699e-06	11636	0.000109675	1	1	0
cg04873098	PRDM16;PRDM16	NM_022114;NM_199454	Body;Body	chr1:3163969-3164643	S_Shore	0.0248221	0.0494357	0.0337036	0.165144	0.0728684	0.974843	0.966701	0.971251	0.965344	0.963594	0.955109	0.95916	0.96636	0.967716	0.973496	0.949369	0.941609	0.951623	0.0691947	0.962013	0.892819	3.12034e-06	11641	0.000109745	1	1	0
cg00028429						0.132599	0.180643	0.173064	0.0708277	0.0425776	0.928772	0.93845	0.904241	0.943934	0.923803	0.929525	0.89883	0.90234	0.88453	0.90094	0.868882	0.878642	0.874204	0.119942	0.90593	0.785988	3.13727e-06	11667	0.000110095	1	1	0
cg26074025						0.15414	0.190401	0.164599	0.058542	0.0307647	0.921147	0.866541	0.835802	0.911073	0.90298	0.925095	0.852739	0.845994	0.804882	0.849995	0.826817	0.840899	0.820973	0.119689	0.861918	0.742229	3.1974e-06	11724	0.000111659	1	1	0
cg06511330						0.154965	0.185203	0.167062	0.0937335	0.0440395	0.961817	0.958597	0.930831	0.962425	0.94755	0.966091	0.9367	0.947572	0.909191	0.914916	0.96294	0.924262	0.943207	0.129001	0.943546	0.814546	3.20162e-06	11726	0.000111788	1	1	0
cg04818594						0.133351	0.139658	0.186596	0.0619998	0.0458033	0.916497	0.934747	0.944388	0.960362	0.949813	0.954686	0.932594	0.95347	0.936765	0.894997	0.940074	0.951979	0.926281	0.113482	0.938204	0.824723	3.23862e-06	11756	0.000112791	1	1	0
cg17848496	IRS1	NM_005544	1stExon	chr2:227662082-227664912	N_Shore	0.0415391	0.0349579	0.0482194	0.0578934	0.174769	0.947137	0.938808	0.92162	0.947774	0.940527	0.905911	0.949031	0.918742	0.935818	0.946793	0.936693	0.945668	0.958382	0.0714758	0.937916	0.86644	3.24669e-06	11763	0.000113005	1	1	0
cg13329912						0.179026	0.169979	0.178436	0.0730964	0.0477889	0.962579	0.948306	0.94568	0.954106	0.959548	0.968261	0.935429	0.930153	0.867268	0.926503	0.948246	0.921335	0.916962	0.129665	0.93726	0.807594	3.24864e-06	11764	0.000113063	1	1	0
cg10064922	DIP2C	NM_014974	Body			0.168942	0.192945	0.162318	0.0589507	0.0482642	0.923639	0.904503	0.933127	0.963577	0.916566	0.945745	0.947658	0.916052	0.886214	0.892865	0.941427	0.873136	0.852285	0.126284	0.915138	0.788854	3.26233e-06	11777	0.000113414	1	1	0
cg09723635	KIF13A;KIF13A;KIF13A;KIF13A	NM_022113;NM_001105567;NM_001105568;NM_001105566	Body;Body;Body;Body			0.125662	0.17275	0.182423	0.0709526	0.0571076	0.958134	0.933504	0.960383	0.954169	0.945996	0.979294	0.954359	0.943789	0.921066	0.94267	0.961957	0.930948	0.957066	0.121779	0.949487	0.827708	3.35648e-06	11858	0.00011589	1	1	0
cg25332717	FHL2	NM_201557	5'UTR			0.192829	0.149711	0.178758	0.0777164	0.04766	0.949122	0.925784	0.925227	0.926778	0.907212	0.929713	0.890757	0.898428	0.876754	0.946562	0.904838	0.863935	0.871886	0.129335	0.909	0.779665	3.37237e-06	11872	0.000116302	1	1	0
cg27219182	SLC39A11;SLC39A11	NM_001159770;NM_139177	Body;Body			0.170527	0.148742	0.18971	0.0801065	0.0330564	0.876265	0.88755	0.891103	0.819508	0.884785	0.929908	0.818249	0.858548	0.84585	0.840357	0.823753	0.87216	0.884641	0.124428	0.864052	0.739624	3.38912e-06	11886	0.000116742	1	1	0
cg26879644						0.149354	0.179876	0.180387	0.0588165	0.0645453	0.963427	0.965538	0.9571	0.955264	0.941942	0.959984	0.976513	0.930127	0.90887	0.956678	0.962646	0.917665	0.93153	0.126596	0.948253	0.821657	3.41879e-06	11914	0.000117487	1	1	0
cg14150907						0.15809	0.194913	0.183574	0.054429	0.0416931	0.907112	0.934946	0.889157	0.899662	0.903412	0.967121	0.877604	0.838438	0.817536	0.860416	0.879496	0.83387	0.855355	0.12654	0.881856	0.755316	3.43246e-06	11924	0.000117858	1	1	0
cg22663389						0.181868	0.174574	0.167478	0.115658	0.0473899	0.97115	0.963389	0.94693	0.947728	0.956279	0.959189	0.96144	0.950137	0.913384	0.933885	0.945933	0.929899	0.941643	0.137394	0.947768	0.810375	3.46379e-06	11945	0.000118724	1	1	0
cg20966659						0.0268881	0.10277	0.11453	0.189053	0.0515637	0.878944	0.877713	0.886002	0.907598	0.843885	0.885251	0.899196	0.870466	0.8619	0.824924	0.904804	0.833648	0.887336	0.096961	0.873974	0.777013	3.51013e-06	11979	0.000119971	1	1	0
cg01312394						0.172405	0.164064	0.184103	0.0494412	0.0429064	0.96901	0.964151	0.942364	0.957941	0.958158	0.963944	0.947248	0.956386	0.872745	0.882695	0.917523	0.892259	0.928213	0.122584	0.934818	0.812234	3.52015e-06	11988	0.000120223	1	1	0
cg03221073	HMCN1;MIR548F1	NM_031935;NR_031642	Body;Body			0.149394	0.189495	0.172492	0.0734317	0.0556905	0.969277	0.95712	0.947258	0.946698	0.952142	0.944798	0.917298	0.953643	0.911445	0.959088	0.939317	0.915842	0.91046	0.128101	0.940337	0.812237	3.53425e-06	12000	0.000120584	1	1	0
cg08794954	ODZ4	NM_001098816	5'UTR			0.168433	0.192889	0.173016	0.0807245	0.0597692	0.915024	0.902161	0.939672	0.912932	0.95669	0.959241	0.910565	0.888961	0.925479	0.935053	0.920192	0.901159	0.944047	0.134966	0.923937	0.788971	3.56243e-06	12027	0.000121273	1	1	0
cg05928581	LSP1	NM_002339	Body			0.182274	0.159894	0.196104	0.0658498	0.0458121	0.871716	0.88435	0.862812	0.857838	0.909818	0.937123	0.808334	0.858684	0.81332	0.823276	0.825476	0.826235	0.851844	0.129987	0.856218	0.726231	3.65582e-06	12089	0.000123814	1	1	0
cg14174912	KLF6;KLF6;KLF6;KLF6	NR_027653;NM_001160124;NM_001160125;NM_001300	Body;Body;Body;Body	chr10:3823789-3824017	S_Shore	0.175706	0.180304	0.187218	0.0729226	0.0600559	0.94316	0.960942	0.962919	0.969961	0.953553	0.950125	0.941457	0.912415	0.901552	0.915482	0.896783	0.918043	0.930621	0.135241	0.935155	0.799914	3.65883e-06	12096	0.000123844	1	1	0
cg11095743				chr10:49812852-49813352	S_Shore	0.1441	0.176543	0.165907	0.0523441	0.0306968	0.937325	0.922277	0.9191	0.950157	0.928047	0.940988	0.912508	0.877293	0.871477	0.859291	0.923061	0.866879	0.892619	0.113918	0.907771	0.793853	3.69274e-06	12119	0.000124754	1	1	0
cg13619074	DMRT1	NM_021951	Body			0.171881	0.183425	0.163592	0.167778	0.0383483	0.932233	0.928695	0.938386	0.905391	0.917984	0.937878	0.90201	0.889234	0.877572	0.897031	0.918453	0.878592	0.876203	0.145005	0.907666	0.762662	3.70858e-06	12132	0.000125155	1	1	0
cg26469387	OTUD7A	NM_130901	Body			0.145536	0.154352	0.169761	0.193369	0.0433146	0.965247	0.959603	0.94393	0.97589	0.944076	0.963759	0.922101	0.946796	0.924355	0.942312	0.949333	0.930062	0.934357	0.141266	0.946294	0.805027	3.72379e-06	12145	0.000125534	1	1	0
cg00321234	SCOC	NM_032547	5'UTR			0.188557	0.165104	0.180971	0.179469	0.0519006	0.955748	0.953199	0.932593	0.968515	0.953759	0.952781	0.928741	0.916228	0.911855	0.934806	0.929774	0.920363	0.941368	0.1532	0.938441	0.785241	3.73521e-06	12155	0.000125816	1	1	0
cg23261343	RUNX2;RUNX2;RUNX2	NM_001015051;NM_001024630;NM_004348	Body;Body;Body			0.187564	0.194995	0.193631	0.0638268	0.0534449	0.933692	0.916821	0.927628	0.849494	0.854714	0.926332	0.840098	0.828584	0.819221	0.82994	0.85026	0.837108	0.835523	0.138692	0.86534	0.726647	3.78877e-06	12199	0.000127159	1	1	0
cg13750264	GPR123	NM_001083909	Body	chr10:134911976-134912483	N_Shore	0.0222384	0.159595	0.0300031	0.127733	0.147773	0.89892	0.878896	0.86433	0.893498	0.882448	0.898495	0.912623	0.934662	0.930149	0.84142	0.871727	0.845066	0.874256	0.0974685	0.886653	0.789185	3.81056e-06	12221	0.00012766	1	1	0
cg14944696						0.154273	0.184869	0.157034	0.0624266	0.0510045	0.937665	0.89189	0.895082	0.925671	0.911387	0.920913	0.858304	0.898491	0.901087	0.90513	0.921851	0.901012	0.867964	0.121921	0.902804	0.780882	3.84794e-06	12252	0.000128586	1	1	0
cg08957564	RUNDC2A	NM_032167	Body	chr16:12070257-12070870	S_Shore	0.168775	0.185596	0.197906	0.0676878	0.0602102	0.950789	0.940677	0.917231	0.949324	0.944987	0.964025	0.912787	0.90849	0.865434	0.912569	0.907104	0.878099	0.895565	0.136035	0.919006	0.782971	3.89161e-06	12283	0.000129718	1	1	0
cg08843902	VAC14	NM_018052	Body			0.139693	0.181878	0.182543	0.0505194	0.0408471	0.89686	0.889838	0.876795	0.835055	0.901681	0.961015	0.825632	0.833148	0.873268	0.882412	0.863452	0.873618	0.865848	0.119096	0.875279	0.756182	3.89757e-06	12290	0.000129842	1	1	0
cg00468395	XPO6	NM_015171	Body			0.187868	0.187467	0.177173	0.0661288	0.043342	0.907537	0.893263	0.884289	0.872181	0.868068	0.946439	0.803699	0.880958	0.816491	0.891195	0.863201	0.818203	0.851875	0.132396	0.869031	0.736635	3.92058e-06	12300	0.000130503	1	1	0
cg08439439	UST	NM_005715	Body			0.149815	0.176665	0.192451	0.0936321	0.0505167	0.944588	0.948491	0.953818	0.970121	0.948265	0.940405	0.943952	0.924392	0.90637	0.95309	0.947294	0.913528	0.945711	0.132616	0.94154	0.808925	4.00547e-06	12356	0.000132724	1	1	0
cg15315056						0.190416	0.18307	0.183847	0.157257	0.0451838	0.97407	0.961343	0.962242	0.965804	0.968627	0.958051	0.952714	0.92334	0.92175	0.91895	0.945777	0.926693	0.922631	0.151955	0.946307	0.794352	4.04131e-06	12387	0.000133576	1	1	0
cg06108459	PTK7;PTK7;PTK7;PTK7	NM_002821;NM_152881;NM_152882;NM_152880	Body;Body;Body;Body			0.182363	0.190772	0.183251	0.0801601	0.0503256	0.93073	0.917547	0.9576	0.96362	0.943259	0.96467	0.934235	0.901893	0.926102	0.863835	0.911656	0.902897	0.939071	0.137374	0.927471	0.790096	4.1325e-06	12444	0.000135965	1	1	0
cg20029881	LRP1	NM_002332	Body			0.155868	0.17757	0.181674	0.0595825	0.041477	0.885862	0.916368	0.899668	0.832136	0.934401	0.920915	0.877036	0.853016	0.858706	0.852957	0.889208	0.842847	0.886283	0.123234	0.880723	0.757489	4.14737e-06	12457	0.000136312	1	1	0
cg08693490						0.155028	0.17766	0.183227	0.0707261	0.0655354	0.967643	0.958202	0.970483	0.97886	0.947322	0.973898	0.960975	0.960673	0.935423	0.952263	0.969625	0.944506	0.960505	0.130435	0.960029	0.829594	4.15511e-06	12467	0.000136457	1	1	0
cg26242304						0.160966	0.167235	0.173662	0.082143	0.0459737	0.956652	0.933187	0.956554	0.949061	0.95217	0.956352	0.946021	0.922402	0.915414	0.948425	0.948098	0.940169	0.924831	0.125996	0.942257	0.81626	4.21318e-06	12507	0.000137921	1	1	0
cg04609499						0.151291	0.192777	0.172986	0.0380984	0.0346959	0.888332	0.91947	0.887051	0.832736	0.950973	0.97917	0.851714	0.872234	0.858089	0.915639	0.901579	0.869569	0.926833	0.11797	0.896415	0.778445	4.21567e-06	12509	0.000137981	1	1	0
cg00593243	DUSP1	NM_004417	Body	chr5:172197482-172199606	N_Shore	0.150217	0.18708	0.199973	0.0814714	0.0482788	0.969086	0.93597	0.91343	0.970567	0.96122	0.968901	0.920705	0.929256	0.901183	0.89378	0.919623	0.915102	0.919144	0.133404	0.932151	0.798747	4.21633e-06	12511	0.00013798	1	1	0
cg04637264						0.147183	0.180653	0.191671	0.0859423	0.0474701	0.955257	0.96075	0.958607	0.962442	0.953815	0.976961	0.947816	0.949116	0.898789	0.926235	0.931007	0.939369	0.939486	0.130584	0.946127	0.815543	4.22279e-06	12517	0.000138125	1	1	0
cg17231293						0.189846	0.168878	0.170245	0.0513507	0.0434027	0.90273	0.940212	0.932074	0.854147	0.934907	0.958313	0.881428	0.905653	0.856117	0.898969	0.928712	0.852255	0.896572	0.124744	0.903238	0.778493	4.2247e-06	12520	0.000138155	1	1	0
cg03116016	C16orf45	NM_033201	Body			0.186588	0.191143	0.188664	0.0734412	0.0453208	0.956635	0.922549	0.884704	0.956088	0.953526	0.939272	0.898163	0.904818	0.849021	0.911954	0.866708	0.865614	0.9018	0.137031	0.908527	0.771496	4.22782e-06	12523	0.000138224	1	1	0
cg23670779				chr7:581686-581942	S_Shore	0.022694	0.027412	0.0396245	0.163211	0.0296646	0.898157	0.90406	0.910368	0.910612	0.899024	0.911102	0.874414	0.891771	0.876109	0.909228	0.908242	0.873363	0.899642	0.0565212	0.897392	0.84087	4.27283e-06	12547	0.000139428	1	1	0
cg03064940						0.178272	0.167965	0.139397	0.0550635	0.0448586	0.941075	0.960325	0.929937	0.950037	0.932955	0.94502	0.936151	0.899711	0.897226	0.905873	0.951642	0.908442	0.917646	0.117111	0.928926	0.811815	4.29968e-06	12563	0.000140126	1	1	0
cg05484949						0.0300834	0.0375642	0.0372211	0.17269	0.0494919	0.961385	0.961505	0.944555	0.970657	0.958609	0.944281	0.956498	0.956571	0.939216	0.945077	0.944229	0.944895	0.94075	0.0654102	0.951402	0.885992	4.30522e-06	12570	0.000140228	1	1	0
cg15025379						0.132692	0.192473	0.18062	0.0513597	0.0378892	0.943543	0.898312	0.919368	0.93978	0.959622	0.958102	0.908302	0.889413	0.848441	0.934122	0.898514	0.907248	0.864283	0.119007	0.913004	0.793997	4.328e-06	12589	0.000140757	1	1	0
cg04931238						0.149493	0.187734	0.182557	0.0917341	0.0549896	0.959198	0.95962	0.960371	0.962609	0.975975	0.967411	0.959413	0.952446	0.956748	0.934954	0.965616	0.954064	0.928947	0.133301	0.956721	0.823419	4.35356e-06	12603	0.000141431	1	1	0
cg06633978	CFDP1	NM_006324	Body			0.170981	0.189488	0.165905	0.0939236	0.0551152	0.953026	0.963514	0.953003	0.974079	0.958979	0.957719	0.939737	0.947849	0.941173	0.942404	0.953981	0.92811	0.95561	0.135083	0.951476	0.816393	4.50828e-06	12690	0.000145453	1	1	0
cg09166410	C13orf16	NM_152324	Body			0.173825	0.176037	0.197434	0.0609624	0.0321885	0.901876	0.928089	0.865475	0.911227	0.958824	0.964242	0.878361	0.868053	0.815148	0.869623	0.864005	0.888848	0.866856	0.128089	0.890818	0.762728	4.51717e-06	12695	0.000145683	1	1	0
cg23670904						0.136063	0.14777	0.199502	0.0749904	0.0412102	0.946642	0.94229	0.940528	0.947024	0.956943	0.934977	0.943702	0.947992	0.902385	0.911648	0.930598	0.914812	0.895681	0.119907	0.93194	0.812033	4.52046e-06	12697	0.000145766	1	1	0
cg00514665	A2BP1;A2BP1;A2BP1;A2BP1;A2BP1;A2BP1	NM_001142334;NM_145893;NM_001142333;NM_018723;NM_145891;NM_145892	Body;Body;Body;Body;Body;Body	chr16:7703811-7704090	Island	0.0216185	0.0790308	0.108669	0.163586	0.019818	0.984545	0.982755	0.977142	0.988564	0.960878	0.98	0.98141	0.979349	0.976088	0.977348	0.982579	0.969451	0.979831	0.0785445	0.978457	0.899912	4.57767e-06	12729	0.000147239	1	1	0
cg14499058	TRAPPC9;TRAPPC9	NM_001160372;NM_031466	Body;Body			0.138021	0.16883	0.148758	0.0489495	0.0491495	0.970022	0.961891	0.950673	0.964172	0.963683	0.965095	0.964857	0.969841	0.962268	0.970115	0.963598	0.953851	0.960883	0.110742	0.96315	0.852408	4.58302e-06	12737	0.000147319	1	1	0
cg18352516						0.150728	0.194101	0.164036	0.0768966	0.0482354	0.939097	0.916862	0.912934	0.955752	0.948375	0.940992	0.931711	0.928819	0.897005	0.947964	0.908218	0.906876	0.934522	0.126799	0.928394	0.801595	4.71608e-06	12814	0.000150685	1	1	0
cg11935248	CDYL;CDYL;CDYL;CDYL	NM_004824;NR_026590;NM_001143971;NM_001143970	Body;Body;Body;Body			0.148545	0.186569	0.160482	0.0727859	0.0454352	0.927101	0.961275	0.949781	0.963075	0.947012	0.96716	0.926358	0.929828	0.939188	0.946804	0.926222	0.937858	0.924752	0.122763	0.942032	0.819269	4.74921e-06	12834	0.000151507	1	1	0
cg11160908	SEMA5B	NM_001031702	5'UTR			0.134187	0.168648	0.173655	0.0577645	0.0366635	0.938625	0.926816	0.936363	0.924075	0.935776	0.933863	0.915383	0.91088	0.901053	0.869398	0.917515	0.884444	0.908938	0.114184	0.915625	0.801442	4.7568e-06	12842	0.000151655	1	1	0
cg00675650	NCEH1;NCEH1;NCEH1;NCEH1	NM_020792;NM_001146278;NM_001146277;NM_001146276	TSS1500;TSS1500;TSS1500;TSS1500	chr3:172428416-172428950	S_Shore	0.196486	0.188691	0.16352	0.0704177	0.0348371	0.890225	0.878721	0.912197	0.833334	0.968665	0.912351	0.862003	0.893389	0.822232	0.85669	0.906356	0.855332	0.876634	0.13079	0.882164	0.751373	4.82677e-06	12881	0.00015342	1	1	0
cg22706505	MPP4;MPP4	NM_033066;NM_033066	5'UTR;1stExon			0.132597	0.189994	0.166509	0.0484739	0.0369118	0.958256	0.957655	0.930267	0.945176	0.914776	0.953854	0.909211	0.918273	0.883763	0.911795	0.92628	0.865414	0.905979	0.114897	0.921592	0.806695	4.83065e-06	12882	0.000153531	1	1	0
cg00895132						0.0390865	0.0840909	0.0425637	0.177897	0.16257	0.91626	0.89514	0.940239	0.932353	0.88347	0.928003	0.883457	0.884853	0.903278	0.898958	0.903039	0.862318	0.930627	0.101241	0.904769	0.803527	4.89074e-06	12920	0.000154984	1	1	0
cg25872036				chr7:25891956-25892615	N_Shelf	0.143626	0.198033	0.197678	0.0743176	0.0394588	0.918103	0.899589	0.886733	0.897247	0.907881	0.922001	0.879755	0.845452	0.8098	0.824382	0.897479	0.839848	0.865748	0.130623	0.876463	0.74584	5.0183e-06	12997	0.000158084	1	1	0
cg01932361						0.161678	0.138927	0.186763	0.0638242	0.0391397	0.97192	0.958705	0.952616	0.966819	0.975113	0.978701	0.951032	0.95457	0.929742	0.95459	0.957843	0.922585	0.933514	0.118066	0.954442	0.836376	5.04147e-06	13015	0.000158594	1	1	0
cg26535834						0.165808	0.19057	0.181999	0.0873728	0.0549181	0.952135	0.94068	0.950993	0.962632	0.970979	0.973527	0.939709	0.924015	0.947315	0.943446	0.937218	0.921584	0.941186	0.136134	0.946571	0.810437	5.04721e-06	13019	0.000158726	1	1	0
cg11798182	C14orf64	NR_015430	TSS200			0.166067	0.160056	0.179654	0.0645531	0.0449064	0.959864	0.933318	0.944756	0.965027	0.955274	0.941842	0.960163	0.946261	0.928544	0.896597	0.937657	0.943177	0.92754	0.123047	0.94154	0.818493	5.05297e-06	13021	0.000158883	1	1	0
cg25538571						0.160557	0.168599	0.166445	0.0534601	0.0352452	0.952462	0.927786	0.89584	0.936407	0.953746	0.960499	0.922975	0.927343	0.891492	0.897668	0.93901	0.899757	0.91249	0.116861	0.924421	0.80756	5.1383e-06	13080	0.000160837	1	1	0
cg08623810	NRXN2;NRXN2	NM_138732;NM_015080	Body;Body	chr11:64428238-64428459	N_Shore	0.19517	0.17049	0.199389	0.0992082	0.0512703	0.960297	0.949337	0.948343	0.937142	0.958929	0.963396	0.914531	0.926139	0.89084	0.914842	0.922089	0.904788	0.929968	0.143105	0.932357	0.789251	5.26334e-06	13155	0.000163812	1	1	0
cg05328461	EIF3G	NM_003755	TSS1500	chr19:10230162-10230682	S_Shore	0.158385	0.192423	0.19039	0.0806461	0.0433595	0.958803	0.925739	0.925061	0.944099	0.926964	0.929365	0.931473	0.927578	0.885597	0.888512	0.920241	0.871829	0.881391	0.133041	0.916665	0.783625	5.3634e-06	13205	0.000166294	1	1	0
cg10729196						0.160413	0.165047	0.154076	0.0579646	0.0411237	0.970157	0.960965	0.966431	0.95804	0.974669	0.971124	0.950596	0.946927	0.940171	0.950522	0.962957	0.956211	0.960323	0.115725	0.959161	0.843436	5.37949e-06	13214	0.000166679	1	1	0
cg13970894				chr10:134621072-134621372	N_Shore	0.0544531	0.0827459	0.158214	0.0591336	0.184273	0.922675	0.918781	0.921464	0.942508	0.921715	0.91671	0.940108	0.934572	0.92182	0.922499	0.923164	0.897994	0.92578	0.107764	0.92383	0.816066	5.43112e-06	13254	0.000167771	1	1	0
cg03312117						0.154868	0.195404	0.173205	0.0731694	0.0542689	0.943293	0.941482	0.915553	0.953359	0.956906	0.931054	0.946688	0.92047	0.909133	0.925124	0.961104	0.918516	0.949513	0.130183	0.936323	0.80614	5.43547e-06	13256	0.00016788	1	1	0
cg23261919				chr10:135075001-135075452	N_Shelf	0.14861	0.181298	0.162984	0.0362621	0.0343519	0.939428	0.923901	0.936955	0.930534	0.951716	0.955386	0.889559	0.888546	0.909037	0.852617	0.88594	0.906999	0.928917	0.112701	0.915349	0.802647	5.48179e-06	13284	0.000168954	1	1	0
cg15910686	CARD14;CARD14	NM_024110;NM_052819	Body;TSS200	chr17:78165077-78165293	N_Shelf	0.0295916	0.0449341	0.0291516	0.18363	0.0220031	0.951022	0.924941	0.936243	0.942772	0.902103	0.899811	0.941305	0.934783	0.913044	0.894175	0.912404	0.895096	0.945474	0.0618622	0.922552	0.86069	5.48815e-06	13294	0.000169023	1	1	0
cg11802583	TTR	NM_000371	Body			0.0417681	0.0608033	0.0497974	0.157418	0.173533	0.943059	0.945862	0.926411	0.956841	0.904827	0.932502	0.935387	0.939827	0.938303	0.929843	0.932507	0.908993	0.951574	0.096664	0.934303	0.837639	5.53042e-06	13318	0.000170017	1	1	0
cg19984911	SYNPO;SYNPO;SYNPO;SYNPO;SYNPO;SYNPO	NM_007286;NM_007286;NM_001109974;NM_001166208;NM_001109974;NM_001166209	1stExon;5'UTR;5'UTR;Body;1stExon;Body			0.170581	0.18235	0.194339	0.079691	0.0554039	0.963719	0.951946	0.964956	0.943239	0.934212	0.97636	0.912052	0.944138	0.926497	0.917	0.953008	0.934486	0.945511	0.136473	0.943625	0.807152	5.53713e-06	13322	0.000170173	1	1	0
cg19689368	FAM180A	NM_205855	TSS200			0.156422	0.178546	0.190918	0.0481702	0.0276581	0.953413	0.959736	0.886092	0.954104	0.970203	0.943899	0.930779	0.928549	0.856674	0.936955	0.931265	0.873168	0.88445	0.120343	0.923791	0.803448	5.56426e-06	13339	0.000170788	1	1	0
cg12155547				chr11:65190824-65191058	S_Shelf	0.171069	0.158974	0.17286	0.0511259	0.0391819	0.956232	0.954679	0.950242	0.973526	0.960288	0.967408	0.936225	0.943912	0.924667	0.94449	0.96204	0.93079	0.891744	0.118642	0.945865	0.827223	5.62485e-06	13381	0.000172106	1	1	0
cg01415937	UBE4B;UBE4B	NM_006048;NM_001105562	Body;Body			0.133877	0.172487	0.194839	0.0371733	0.0253893	0.901722	0.896189	0.906871	0.868568	0.922967	0.943207	0.819416	0.850641	0.837298	0.808338	0.85446	0.82998	0.858287	0.112753	0.869073	0.75632	5.65533e-06	13394	0.000172871	1	1	0
cg20076126	GALNTL1;GALNTL1	NM_001168368;NM_020692	Body;Body			0.18231	0.153065	0.191898	0.0634936	0.0686141	0.965155	0.96451	0.962132	0.969617	0.967519	0.968823	0.943467	0.964226	0.930043	0.939667	0.948437	0.944863	0.958969	0.131876	0.955956	0.82408	5.683e-06	13412	0.000173484	1	1	0
cg18935516	NFATC1;NFATC1;NFATC1;NFATC1	NM_006162;NM_172388;NM_172389;NM_172387	Body;Body;Body;Body	chr18:77246356-77247889	N_Shore	0.162554	0.17594	0.19273	0.073694	0.053012	0.974676	0.968289	0.93849	0.964628	0.960354	0.976894	0.944185	0.946938	0.923755	0.958816	0.949635	0.932488	0.954076	0.131586	0.953325	0.821739	5.73513e-06	13442	0.000174684	1	1	0
cg03216043	DNM2;MIR199A1;DNM2;DNM2;DNM2	NM_004945;NR_029586;NM_001005361;NM_001005362;NM_001005360	Body;TSS1500;Body;Body;Body			0.170575	0.135887	0.169349	0.0363354	0.0334252	0.951768	0.961285	0.956872	0.974175	0.96567	0.979539	0.957292	0.950441	0.919901	0.897024	0.93469	0.948395	0.935086	0.109114	0.948626	0.839512	5.78887e-06	13468	0.000175981	1	1	0
cg02372856						0.185393	0.185642	0.179609	0.0789468	0.0610692	0.95964	0.951679	0.967176	0.951093	0.959488	0.973202	0.92701	0.930911	0.95597	0.949635	0.928472	0.958293	0.9361	0.138132	0.949897	0.811765	5.87817e-06	13514	0.000178087	1	1	0
cg11484353						0.176787	0.189266	0.172839	0.0599147	0.0403975	0.929481	0.938627	0.946058	0.93041	0.945185	0.956307	0.871385	0.878964	0.901966	0.8691	0.92522	0.91037	0.889745	0.127841	0.914832	0.786992	5.90285e-06	13525	0.000178689	1	1	0
cg06505273						0.180274	0.198159	0.147036	0.0923664	0.0464317	0.971817	0.954859	0.957429	0.947238	0.942858	0.954414	0.94679	0.923063	0.934609	0.917503	0.942801	0.926655	0.954109	0.132854	0.944165	0.811312	5.92422e-06	13542	0.000179111	1	1	0
cg01797450				chr6:168135847-168136065	N_Shore	0.18897	0.168811	0.192073	0.0856161	0.0522121	0.963369	0.969018	0.947967	0.969875	0.963773	0.971304	0.959862	0.961882	0.932196	0.914103	0.944602	0.936134	0.951358	0.137536	0.952726	0.81519	5.94807e-06	13551	0.000179713	1	1	0
cg02501120	ABCB8	NM_007188	Body			0.155023	0.178409	0.188292	0.0567028	0.0405231	0.847595	0.920748	0.901345	0.843633	0.888082	0.926692	0.83643	0.851446	0.87213	0.856475	0.829384	0.871455	0.874491	0.12379	0.870762	0.746972	5.98891e-06	13576	0.000180613	1	1	0
cg03388266	TRPM8	NM_024080	Body			0.148148	0.180762	0.176431	0.0585787	0.0379038	0.964532	0.951878	0.947213	0.943689	0.940425	0.956499	0.930438	0.93065	0.887093	0.914895	0.935044	0.90251	0.934007	0.120365	0.933759	0.813395	6.014e-06	13591	0.00018117	1	1	0
cg19569526	SGCD;SGCD;SGCD	NM_001128209;NM_172244;NM_000337	5'UTR;5'UTR;5'UTR			0.155334	0.195413	0.187614	0.0600884	0.0474345	0.974469	0.959371	0.956311	0.974404	0.936781	0.957171	0.950938	0.944021	0.921417	0.891123	0.936684	0.897798	0.920624	0.129177	0.940085	0.810909	6.02419e-06	13597	0.000181397	1	1	0
cg11539857						0.0289763	0.0447758	0.179171	0.0643474	0.0163235	0.974675	0.980639	0.972718	0.976144	0.962463	0.971257	0.971554	0.973042	0.97522	0.967097	0.981313	0.975606	0.978459	0.0667188	0.973861	0.907142	6.17298e-06	13672	0.000184857	1	1	0
cg26174215						0.168395	0.143884	0.0467393	0.182293	0.0458345	0.957266	0.938596	0.914632	0.948822	0.936236	0.917764	0.956847	0.889775	0.912103	0.928803	0.932327	0.942474	0.943949	0.117429	0.932276	0.814847	6.2129e-06	13699	0.000185686	1	1	0
cg12728061						0.144233	0.194148	0.182014	0.0512188	0.0429331	0.891383	0.949262	0.941424	0.869534	0.925411	0.971882	0.874694	0.91163	0.907389	0.893537	0.9256	0.915056	0.908893	0.122909	0.914284	0.791375	6.23554e-06	13710	0.000186213	1	1	0
cg13965612	DNM2;MIR199A1;DNM2;DNM2;DNM2	NM_004945;NR_029586;NM_001005361;NM_001005362;NM_001005360	Body;TSS1500;Body;Body;Body			0.12361	0.167206	0.178724	0.0428174	0.0345537	0.944841	0.951178	0.961539	0.950467	0.967777	0.964682	0.921971	0.960035	0.924705	0.934921	0.934636	0.903653	0.928508	0.109382	0.942224	0.832842	6.35235e-06	13786	0.000188656	1	1	0
cg14240790						0.162012	0.172284	0.188651	0.0703595	0.0412495	0.925951	0.930808	0.930387	0.95952	0.929633	0.92491	0.890546	0.904493	0.875121	0.914302	0.903538	0.912764	0.903056	0.126911	0.915772	0.78886	6.43493e-06	13828	0.000190528	1	1	0
cg10405075						0.151884	0.173977	0.173396	0.0587304	0.0374652	0.962872	0.951017	0.947316	0.939422	0.923292	0.94544	0.930867	0.908585	0.915005	0.92565	0.956403	0.914511	0.9471	0.119091	0.93596	0.81687	6.52765e-06	13878	0.000192577	1	1	0
cg07982740	WFDC3	NM_080614	Body			0.152349	0.184718	0.181832	0.0516051	0.03587	0.950573	0.940283	0.937723	0.942435	0.950259	0.957268	0.908445	0.921379	0.862811	0.938531	0.903723	0.889502	0.908052	0.121275	0.923922	0.802647	6.52859e-06	13879	0.000192591	1	1	0
cg06360604	CAPZB	NM_004930	Body			0.133454	0.166671	0.196024	0.0555297	0.0403069	0.943655	0.942604	0.924347	0.958856	0.946827	0.94746	0.926218	0.911798	0.908583	0.893649	0.95359	0.92053	0.910688	0.118397	0.929908	0.811511	7.00852e-06	14113	0.00020332	1	1	0
cg03509079	HS3ST4	NM_006040	Body			0.15803	0.192543	0.180712	0.0622876	0.0481647	0.957326	0.945012	0.943463	0.914381	0.96796	0.972881	0.931869	0.950327	0.922009	0.912399	0.947123	0.918583	0.927005	0.128347	0.939257	0.810909	7.05239e-06	14134	0.000204289	1	1	0
cg24259363						0.147877	0.183564	0.180576	0.0384988	0.0292992	0.950295	0.909685	0.932644	0.92369	0.969039	0.976079	0.884345	0.939998	0.896291	0.883767	0.899255	0.882612	0.900669	0.115963	0.919105	0.803142	7.1192e-06	14161	0.000205831	1	1	0
cg11944462						0.0333725	0.0339001	0.190042	0.0524022	0.0253341	0.977348	0.975048	0.942991	0.979093	0.962326	0.945653	0.972357	0.968193	0.953514	0.957979	0.956065	0.961391	0.951544	0.0670101	0.961808	0.894798	7.20586e-06	14202	0.000207736	1	1	0
cg21255880						0.172497	0.179155	0.147181	0.0558574	0.0439995	0.938836	0.968835	0.942954	0.971618	0.96448	0.946096	0.960959	0.947478	0.9424	0.936813	0.954246	0.950825	0.949846	0.119738	0.951953	0.832215	7.30931e-06	14246	0.000210067	1	1	0
cg23076913	MYOM3	NM_152372	5'UTR			0.164394	0.186491	0.193274	0.0849094	0.0480041	0.975355	0.954528	0.957172	0.965253	0.943281	0.949837	0.933202	0.934234	0.936812	0.930016	0.942236	0.929359	0.946028	0.135415	0.945947	0.810533	7.46195e-06	14319	0.00021336	1	1	0
cg21571060						0.169085	0.179169	0.184828	0.0682059	0.0458922	0.954322	0.964777	0.955637	0.939132	0.956765	0.957544	0.951207	0.942319	0.907683	0.927167	0.944032	0.926147	0.932859	0.129436	0.943046	0.81361	7.57296e-06	14377	0.000215661	1	1	0
cg02983090	IL21R;IL21R;IL21R	NM_021798;NM_181078;NM_181079	TSS1500;5'UTR;5'UTR			0.160209	0.173753	0.193442	0.080832	0.0415865	0.966212	0.974042	0.952773	0.967335	0.946945	0.95287	0.947236	0.961043	0.941342	0.939461	0.955661	0.934378	0.957517	0.129964	0.953601	0.823637	7.73783e-06	14476	0.000218849	1	1	0
cg04646987	TRIO	NM_007118	Body			0.0542285	0.170977	0.173679	0.0792421	0.0222801	0.924843	0.941799	0.913605	0.961568	0.95079	0.95819	0.950456	0.928961	0.945544	0.935108	0.932924	0.912028	0.950315	0.100081	0.938933	0.838852	7.86463e-06	14538	0.000221487	1	1	0
cg08729279						0.139484	0.176162	0.179111	0.0485536	0.0411372	0.972577	0.956435	0.972213	0.97272	0.968897	0.97113	0.953895	0.965401	0.948033	0.946631	0.965249	0.932865	0.957277	0.11689	0.960256	0.843366	8.01236e-06	14600	0.000224689	1	1	0
cg06457736	HRH1	NM_001098213	TSS200			0.181181	0.192102	0.172614	0.0534852	0.040217	0.935136	0.924686	0.86163	0.968106	0.927272	0.955416	0.914734	0.931317	0.905781	0.909867	0.948323	0.933341	0.886732	0.12792	0.923257	0.795337	8.03193e-06	14608	0.000225115	1	1	0
cg12302987						0.168047	0.187004	0.173106	0.0528368	0.0418049	0.966368	0.95834	0.951414	0.977539	0.967326	0.970364	0.95564	0.955848	0.926496	0.92521	0.959553	0.913192	0.93259	0.12456	0.95076	0.8262	8.08689e-06	14628	0.000226345	1	1	0
cg09075968	PCID2;PCID2;PCID2	NM_001127203;NM_018386;NM_001127202	Body;Body;Body			0.165717	0.183481	0.193912	0.0583505	0.0423063	0.931515	0.933744	0.932742	0.961782	0.968723	0.979092	0.931965	0.906995	0.892062	0.926325	0.9233	0.926159	0.911209	0.128753	0.932739	0.803986	8.11323e-06	14644	0.000226834	1	1	0
cg22786472						0.171703	0.185092	0.196609	0.0751363	0.0538965	0.950325	0.952342	0.95118	0.970459	0.943171	0.971707	0.947471	0.947746	0.954122	0.922731	0.967136	0.936928	0.959908	0.136487	0.95194	0.815453	8.26648e-06	14704	0.000230176	1	1	0
cg02524236						0.164861	0.187156	0.179122	0.0470345	0.0329951	0.95979	0.945274	0.9122	0.912784	0.961207	0.961889	0.897273	0.90132	0.873206	0.922922	0.908938	0.885926	0.905538	0.122234	0.919098	0.796864	8.30185e-06	14736	0.000230659	1	1	0
cg02829654						0.181689	0.185452	0.181608	0.0684422	0.0322499	0.960326	0.950776	0.942703	0.977609	0.966195	0.957324	0.968186	0.944304	0.898678	0.975559	0.935211	0.918136	0.951635	0.129888	0.949742	0.819853	9.03972e-06	15038	0.000246116	1	1	0
cg16002660	LOC284009	NR_028335	Body			0.192438	0.194566	0.176304	0.0711201	0.0516925	0.940227	0.951965	0.936988	0.95197	0.941901	0.958379	0.909923	0.941349	0.928298	0.93782	0.928192	0.895293	0.904255	0.137224	0.932812	0.795588	9.10213e-06	15079	0.000247141	1	1	0
cg25220320						0.176358	0.194921	0.189619	0.0634754	0.0563315	0.945031	0.940667	0.954342	0.979352	0.963652	0.975663	0.969901	0.9505	0.925597	0.943815	0.941069	0.943825	0.941058	0.136141	0.951882	0.815741	9.48164e-06	15241	0.000254709	1	1	0
cg03370270						0.186002	0.174208	0.184274	0.0615688	0.0401408	0.971599	0.966386	0.97629	0.978385	0.963728	0.976381	0.96892	0.950317	0.925996	0.936592	0.945112	0.95495	0.935863	0.129239	0.957732	0.828493	9.60591e-06	15296	0.000257119	1	1	0
cg21175685	COL8A1;MIR548G;COL8A1	NM_001850;NR_031662;NM_020351	5'UTR;Body;5'UTR			0.19838	0.195229	0.171669	0.068038	0.0460855	0.962892	0.948815	0.92101	0.978235	0.959253	0.95313	0.946595	0.964721	0.901069	0.929199	0.952302	0.942264	0.924999	0.13588	0.94496	0.80908	9.80904e-06	15391	0.000260936	1	1	0
cg16661744	MARCH10;MARCH10	NM_001100875;NM_152598	Body;Body			0.185545	0.185612	0.194885	0.0426495	0.0382708	0.974753	0.968423	0.949958	0.966481	0.973396	0.977368	0.94772	0.932555	0.895713	0.903437	0.964067	0.906333	0.891419	0.129393	0.942433	0.81304	9.89876e-06	15422	0.000262793	1	1	0
cg22677556	TNFRSF1B	NM_001066	Body			0.187926	0.196224	0.186855	0.0794273	0.0509002	0.968429	0.964859	0.953844	0.962962	0.973534	0.963168	0.954321	0.948755	0.92593	0.930974	0.956146	0.947098	0.949567	0.140266	0.953814	0.813548	9.93635e-06	15435	0.000263569	1	1	0
cg24544177						0.185168	0.180145	0.188712	0.0541606	0.0365681	0.949826	0.943028	0.954227	0.93323	0.944313	0.948075	0.909087	0.891503	0.880076	0.912385	0.904072	0.882246	0.906965	0.128951	0.919926	0.790975	1.06305e-05	15701	0.000277204	1	1	0
cg25104233						0.143678	0.187951	0.196848	0.061942	0.043806	0.962017	0.946717	0.96191	0.977935	0.963147	0.959384	0.960825	0.958394	0.942692	0.952769	0.959048	0.944977	0.960802	0.126845	0.95774	0.830895	1.12816e-05	15943	0.000289717	1	1	0
cg00631327	CSMD1	NM_033225	Body			0.181783	0.195397	0.182798	0.070863	0.0452927	0.971943	0.966979	0.973166	0.977475	0.976874	0.982203	0.966675	0.957217	0.955044	0.950609	0.970859	0.953029	0.972186	0.135227	0.967251	0.832024	1.12894e-05	15944	0.000289899	1	1	0
cg04057599						0.16512	0.194203	0.194879	0.0475473	0.037069	0.940135	0.9267	0.931594	0.940398	0.963868	0.949189	0.867619	0.888065	0.898402	0.907107	0.892802	0.917456	0.882304	0.127764	0.915818	0.788055	1.15049e-05	16045	0.000293574	1	1	0
cg15978561	HDAC4	NM_006037	Body	chr2:240196768-240196997	Island	0.170018	0.168153	0.182123	0.0452028	0.0315724	0.969699	0.945706	0.925318	0.968289	0.970227	0.957042	0.937859	0.923599	0.931282	0.949242	0.932439	0.932335	0.940702	0.119414	0.944903	0.825489	1.16171e-05	16086	0.000295682	1	1	0
cg25939630	CCDC50;CCDC50	NM_178335;NM_174908	Body;Body			0.180658	0.194614	0.198733	0.0608644	0.0426992	0.956852	0.925932	0.916306	0.943018	0.897626	0.932946	0.869397	0.876193	0.910697	0.892462	0.910876	0.878251	0.890522	0.135514	0.907775	0.772262	1.20362e-05	16239	0.000303461	1	1	0
cg06358671	C4orf50	NM_207405	Body			0.0292121	0.0541137	0.0568029	0.180457	0.195446	0.957554	0.961243	0.96624	0.970963	0.974295	0.951401	0.963174	0.94411	0.936418	0.924744	0.935743	0.92454	0.957038	0.103206	0.951343	0.848137	1.32398e-05	16649	0.000325588	1	1	0
cg12341429						0.171353	0.188442	0.198005	0.0529788	0.0361896	0.961216	0.957251	0.920996	0.961989	0.94913	0.940917	0.938258	0.929863	0.894483	0.935039	0.947646	0.902172	0.905316	0.129394	0.934175	0.804781	1.33255e-05	16672	0.000327244	1	1	0
cg05194636						0.196931	0.194014	0.185045	0.0625474	0.0520087	0.96228	0.949302	0.952192	0.96951	0.969402	0.977828	0.947888	0.944598	0.952428	0.941377	0.954377	0.931098	0.96191	0.138109	0.954938	0.816828	1.342e-05	16706	0.000328892	1	1	0
cg11015893	FAM180A;FAM180A	NM_205855;NM_205855	1stExon;5'UTR			0.167693	0.185371	0.197959	0.034144	0.0302883	0.960583	0.929739	0.948152	0.965723	0.984942	0.978843	0.951031	0.925847	0.925168	0.950359	0.954335	0.915786	0.931117	0.123091	0.947817	0.824726	1.75686e-05	17986	0.000399924	1	1	0
cg15264020	PTPRG	NM_002841	Body			0.970328	0.967876	0.969281	0.977877	0.978502	0.0314723	0.0303687	0.0222482	0.0250766	0.0476364	0.0438185	0.0209872	0.0215319	0.025043	0.0279255	0.0216857	0.0196638	0.021366	0.972773	0.0276018	-0.945171	3.55295e-26	19	7.65614e-22	1	0	1
cg21480173	TYK2	NM_003331	Body	chr19:10463626-10464378	Island	0.973627	0.968312	0.966343	0.976844	0.98333	0.0185259	0.0196066	0.0203238	0.0664342	0.0248548	0.0235822	0.0207057	0.02183	0.0212234	0.0198491	0.0221328	0.0226153	0.0211134	0.973691	0.0248305	-0.948861	3.92291e-25	30	5.35379e-21	1	0	1
cg15848031	MSX1	NM_002448	Body	chr4:4864456-4864834	N_Shore	0.971669	0.961691	0.967416	0.982712	0.982743	0.0529953	0.0387431	0.109149	0.0237934	0.0725822	0.0358542	0.0250409	0.0238803	0.0302788	0.0197312	0.0186848	0.0319832	0.0554724	0.973246	0.0413992	-0.931847	1.31287e-24	35	1.53577e-20	1	0	1
cg01089914				chr2:218843460-218843742	N_Shore	0.950556	0.95652	0.950575	0.954994	0.963859	0.0552975	0.042988	0.0421696	0.0293678	0.0487483	0.0385612	0.0293582	0.0389476	0.0578128	0.0518312	0.0386268	0.035489	0.0462925	0.955301	0.04273	-0.912571	2.42203e-24	42	2.36105e-20	1	0	1
cg07515565	GMDS	NM_001500	3'UTR	chr6:1624185-1625468	Island	0.971894	0.943555	0.954147	0.969018	0.962693	0.113778	0.122901	0.169605	0.111415	0.0701645	0.0748666	0.16751	0.133421	0.157754	0.142086	0.177369	0.122579	0.145983	0.960262	0.131495	-0.828767	5.269e-22	101	2.1359e-18	1	0	1
cg01570480	CAPN1	NM_005186	Body	chr11:64951724-64952035	Island	0.964334	0.958304	0.955718	0.976559	0.969371	0.0408066	0.0487452	0.0303209	0.0792894	0.0543515	0.0504703	0.0292725	0.0429229	0.0308738	0.0406486	0.0369762	0.0300057	0.0403559	0.964857	0.0426954	-0.922162	6.99485e-22	110	2.60351e-18	1	0	1
cg14602530				chr4:4859632-4860191	Island	0.967199	0.934873	0.946209	0.966742	0.968861	0.0835733	0.0804876	0.0599529	0.0303437	0.0532739	0.0661659	0.0467483	0.0668495	0.166207	0.0880139	0.0839769	0.112779	0.106723	0.956777	0.0803919	-0.876385	4.82963e-21	130	1.52105e-17	1	0	1
cg18106968	FGFR1;FGFR1;FGFR1;FGFR1;FGFR1;FGFR1;FGFR1	NM_023106;NM_023108;NM_023105;NM_023111;NM_023107;NM_015850;NM_023110	Body;Body;Body;Body;Body;Body;Body			0.929428	0.90045	0.92726	0.924344	0.926335	0.0790978	0.0827267	0.0634193	0.0720476	0.117408	0.108843	0.0566845	0.0551041	0.0595963	0.0580844	0.0849433	0.0572507	0.052441	0.921563	0.0728958	-0.848668	1.39825e-20	145	3.94814e-17	1	0	1
cg10186131				chr15:96887415-96887616	Island	0.982557	0.978249	0.982613	0.988406	0.986772	0.0283059	0.0230318	0.0252919	0.0191794	0.021311	0.0204913	0.0182426	0.0196886	0.0215301	0.0196422	0.0347767	0.0213907	0.0227287	0.983719	0.0227393	-0.96098	2.6526e-19	183	5.93465e-16	1	0	1
cg12526923	ANO8	NM_020959	Body	chr19:17438054-17440318	Island	0.965576	0.968916	0.967729	0.974722	0.976414	0.0385262	0.029409	0.0418274	0.0329668	0.0253484	0.0353292	0.0332837	0.0357781	0.0296456	0.0328128	0.0306305	0.0439432	0.0326144	0.970671	0.0340089	-0.936663	2.89942e-18	232	5.11679e-15	1	0	1
cg13581527				chr7:1703861-1710517	Island	0.94526	0.964098	0.969132	0.942693	0.91943	0.0719877	0.124516	0.107663	0.115071	0.0571094	0.104856	0.0411571	0.0435863	0.0320153	0.0330736	0.0418704	0.0276435	0.0404028	0.948123	0.0646887	-0.883434	3.17758e-18	233	5.58361e-15	1	0	1
cg14069088	CDKN2BAS	NR_003529	Body	chr9:21994101-21995910	S_Shore	0.976837	0.965024	0.954578	0.968364	0.974159	0.0347478	0.0437156	0.0601191	0.030911	0.0199495	0.0171654	0.0279506	0.0285246	0.0348066	0.0373523	0.04402	0.0343751	0.0384429	0.967792	0.0347754	-0.933017	6.86796e-18	259	1.08568e-14	1	0	1
cg15662184	TYK2	NM_003331	Body	chr19:10464666-10464927	Island	0.976101	0.968854	0.977335	0.984345	0.985741	0.0264195	0.0311473	0.0261261	0.0563001	0.0327389	0.0283382	0.0242925	0.0275737	0.0282324	0.0331334	0.0293466	0.0298738	0.0316851	0.978475	0.0311698	-0.947305	8.1573e-18	266	1.25557e-14	1	0	1
cg27038439	MSX1	NM_002448	Body	chr4:4864456-4864834	N_Shore	0.983764	0.970189	0.97681	0.98557	0.98563	0.176206	0.170059	0.197766	0.0748648	0.148593	0.0479904	0.117864	0.083238	0.142376	0.066872	0.105925	0.0880477	0.164723	0.980393	0.121887	-0.858506	1.02704e-17	274	1.53465e-14	1	0	1
cg20593826				chr1:59280240-59280490	Island	0.914399	0.912562	0.864427	0.887282	0.922533	0.0213435	0.0460378	0.0312691	0.193172	0.0248146	0.0133299	0.0275678	0.0204799	0.0205793	0.0332719	0.0408279	0.0244811	0.027722	0.900241	0.0403767	-0.859864	1.83657e-17	289	2.60186e-14	1	0	1
cg08613144	LYPD1;LYPD1;LYPD1	NM_001077427;NM_001077427;NM_144586	1stExon;5'UTR;TSS1500	chr2:133426652-133428870	Island	0.86632	0.85421	0.878699	0.868386	0.866541	0.0297083	0.0336867	0.0376679	0.0226963	0.060578	0.0445094	0.0255172	0.0271723	0.0337086	0.0322656	0.0406725	0.0245934	0.0255307	0.866831	0.0337159	-0.833115	9.97225e-17	346	1.18003e-13	1	0	1
cg11551216				chr12:115124729-115125152	S_Shore	0.931171	0.933648	0.91793	0.936014	0.959111	0.0944828	0.0703526	0.0779131	0.0852174	0.0310013	0.0313444	0.0636633	0.0776448	0.0513581	0.0607948	0.0457531	0.0553487	0.0616242	0.935575	0.0620383	-0.873536	8.38205e-16	437	7.85313e-13	1	0	1
cg11079426	CBX8	NM_020649	Body	chr17:77770672-77778468	N_Shore	0.919811	0.890053	0.883832	0.913198	0.947347	0.191165	0.106506	0.073121	0.0660985	0.0430347	0.0761684	0.108367	0.103213	0.102544	0.0936156	0.15228	0.0475325	0.118268	0.910848	0.0986088	-0.812239	2.56021e-15	514	2.03932e-12	1	0	1
cg14285365	MAP7D1	NM_018067	Body	chr1:36643955-36644327	N_Shore	0.949392	0.953274	0.888293	0.905283	0.939517	0.0819919	0.0273928	0.0243153	0.175675	0.0890722	0.0239543	0.0426514	0.0938096	0.0223098	0.0248773	0.057598	0.0199685	0.0212837	0.927152	0.0542231	-0.872929	6.04576e-15	585	4.23126e-12	1	0	1
cg00590639	TYK2	NM_003331	Body	chr19:10464666-10464927	Island	0.969887	0.938335	0.943383	0.986057	0.983313	0.0859026	0.0681181	0.02291	0.121042	0.0319227	0.0423666	0.0352485	0.0835361	0.0366787	0.029594	0.0424278	0.0327178	0.0485875	0.964195	0.0523887	-0.911806	2.46818e-14	705	1.43338e-11	1	0	1
cg18038269	TYK2	NM_003331	Body	chr19:10463626-10464378	Island	0.974397	0.952253	0.944884	0.983063	0.973583	0.0830298	0.0416725	0.0302224	0.0827434	0.0440662	0.0749991	0.0443606	0.0499301	0.0446683	0.0393083	0.0299476	0.0336651	0.0483857	0.965636	0.0497692	-0.915867	3.14271e-14	730	1.76261e-11	1	0	1
cg24216596	WNT5A	NM_003392	Body	chr3:55519089-55519623	N_Shore	0.938452	0.915788	0.912684	0.951091	0.960953	0.128539	0.0811498	0.0466041	0.0754625	0.0510194	0.0465056	0.0427088	0.100642	0.04109	0.0401113	0.0517306	0.0516822	0.0477634	0.935794	0.0619237	-0.87387	3.99333e-14	757	2.1598e-11	1	0	1
cg09813986	ZFR	NM_016107	TSS1500	chr5:32443753-32444923	S_Shore	0.943134	0.913565	0.884803	0.899527	0.909227	0.0365835	0.0309091	0.0423585	0.0750651	0.0517353	0.0305385	0.0616213	0.0510062	0.0475397	0.0348972	0.129045	0.0310964	0.0287358	0.910051	0.0500871	-0.859964	4.9533e-14	787	2.57688e-11	1	0	1
cg27364162	WNT5A	NM_003392	Body	chr3:55517658-55517939	Island	0.904542	0.850173	0.86197	0.846215	0.873197	0.160375	0.110967	0.0812122	0.0772436	0.0782511	0.0459406	0.0990644	0.136694	0.122035	0.14043	0.103929	0.0913575	0.0997013	0.867219	0.103631	-0.763589	1.53525e-13	875	7.18364e-11	1	0	1
cg25351606				chr6:100917205-100917523	Island	0.979712	0.968115	0.970915	0.973206	0.98831	0.0151053	0.0143716	0.013041	0.0167583	0.0173379	0.0199795	0.0144186	0.0150217	0.0159548	0.0142684	0.0380851	0.0141949	0.0157178	0.976051	0.0172504	-0.958801	2.33441e-13	945	1.01139e-10	1	0	1
cg22635676	SNED1	NM_001080437	Body	chr2:241975533-241976318	Island	0.96265	0.944773	0.941851	0.966282	0.973891	0.0297654	0.0296926	0.0346175	0.0313452	0.0726057	0.055861	0.0361378	0.0358251	0.0266959	0.0248414	0.0321566	0.0264572	0.0254132	0.957889	0.0354934	-0.922396	2.58291e-13	961	1.10043e-10	1	0	1
cg09277933	MYO9B;MYO9B	NM_001130065;NM_004145	Body;Body	chr19:17322471-17322988	N_Shore	0.948971	0.969487	0.940584	0.9378	0.970361	0.0555022	0.0409443	0.0285051	0.0359656	0.0493029	0.0196005	0.0408683	0.0664137	0.0677847	0.0648239	0.0386928	0.0614256	0.0623631	0.953441	0.0486302	-0.90481	4.08123e-13	1005	1.66264e-10	1	0	1
cg03972665	PITX2;PITX2;PITX2	NM_000325;NM_153426;NM_153427	Body;Body;Body	chr4:111539906-111540127	Island	0.916796	0.930563	0.934624	0.937311	0.972017	0.0688202	0.0858878	0.068499	0.0708722	0.0262012	0.0342894	0.0318048	0.0709411	0.0802552	0.0635383	0.070146	0.0979069	0.0584817	0.938262	0.0636649	-0.874597	2.11093e-12	1254	6.89209e-10	1	0	1
cg26531174	CDX1	NM_001804	TSS1500	chr5:149546027-149546988	Island	0.955133	0.960429	0.934154	0.979377	0.979719	0.0266341	0.0217883	0.0259227	0.0173505	0.042628	0.0391196	0.024209	0.0302863	0.0315278	0.0392297	0.0900851	0.0265192	0.0384794	0.961762	0.0349061	-0.926856	3.45591e-12	1357	1.04269e-09	1	0	1
cg19373545	C1orf113;C1orf113	NM_024676;NM_001162530	TSS1500;TSS200	chr1:36771830-36773009	N_Shore	0.954254	0.943979	0.932593	0.958268	0.949581	0.0565606	0.0528314	0.03644	0.0531642	0.0485371	0.0575351	0.0448795	0.0486712	0.0585347	0.0509258	0.0621671	0.0405901	0.0439351	0.947735	0.0503671	-0.897368	3.5872e-12	1367	1.07439e-09	1	0	1
cg18365406	LPPR2;LPPR2	NM_022737;NM_001170635	Body;Body	chr19:11471905-11472299	Island	0.924242	0.885273	0.896384	0.923041	0.946504	0.0367922	0.0255916	0.0339976	0.121954	0.0508675	0.0558027	0.0228126	0.0357365	0.0634803	0.0310614	0.0577832	0.0283594	0.061557	0.915089	0.0481381	-0.866951	4.20195e-12	1389	1.23858e-09	1	0	1
cg04624228						0.959263	0.943969	0.944798	0.962576	0.966401	0.0315972	0.0245952	0.032043	0.0422829	0.0323607	0.0209233	0.0228908	0.0219752	0.0431755	0.0273383	0.040369	0.0282311	0.0284567	0.955401	0.0304799	-0.924921	5.85556e-12	1428	1.67886e-09	1	0	1
cg04771100	HTRA4	NM_153692	Body	chr8:38831592-38832353	Island	0.947813	0.904383	0.910148	0.977204	0.974473	0.0225728	0.139591	0.0214828	0.0178029	0.0174195	0.120935	0.0183048	0.0203863	0.0195193	0.022686	0.0272341	0.0218063	0.0189735	0.942804	0.0375934	-0.905211	7.56566e-12	1475	2.10005e-09	1	0	1
cg17553300	WNT5A	NM_003392	Body	chr3:55508336-55508708	Island	0.975569	0.901666	0.928943	0.984773	0.985017	0.0557539	0.0472823	0.0229208	0.01843	0.141645	0.0441972	0.0215962	0.14974	0.0632028	0.0855245	0.122145	0.0199848	0.0514129	0.955194	0.0649104	-0.890283	1.49074e-11	1592	3.83382e-09	1	0	1
cg21548464				chr13:50707585-50708019	Island	0.969189	0.957167	0.952475	0.983304	0.977219	0.033469	0.0304672	0.0226765	0.0593702	0.039368	0.0425857	0.0265625	0.0362486	0.0279524	0.026788	0.034931	0.0255091	0.0297421	0.967871	0.0335131	-0.934358	1.51869e-11	1597	3.89349e-09	1	0	1
cg15676707				chr6:106433984-106434459	Island	0.925845	0.892291	0.869351	0.930878	0.946015	0.0539335	0.0424808	0.0427466	0.132825	0.0614911	0.0396078	0.0617755	0.0936987	0.0452564	0.0378649	0.117233	0.023146	0.0351212	0.912876	0.0605523	-0.852324	4.05281e-11	1793	9.25444e-09	1	0	1
cg21538208	MSX1	NM_002448	Body	chr4:4864456-4864834	Island	0.975226	0.952242	0.959777	0.969953	0.962682	0.0227316	0.0246507	0.0230623	0.0203593	0.0144775	0.0128557	0.0195446	0.0223182	0.0211907	0.0254466	0.0244864	0.0218788	0.0227379	0.963976	0.0212108	-0.942765	2.02915e-10	2209	3.76091e-08	1	0	1
cg01564640	LTBP4;LTBP4;LTBP4	NM_001042545;NM_001042544;NM_003573	Body;Body;Body	chr19:41129847-41130112	Island	0.951792	0.952248	0.948311	0.96676	0.942484	0.0182567	0.0181531	0.0165948	0.0182478	0.0255446	0.0262133	0.0151595	0.0211482	0.0190329	0.0240686	0.0210851	0.0175448	0.0178573	0.952319	0.0199159	-0.932403	3.05108e-10	2342	5.33384e-08	1	0	1
cg15964309				chr12:114886354-114886579	Island	0.964427	0.978048	0.86805	0.920632	0.965676	0.0681628	0.0537617	0.0580087	0.077974	0.193275	0.180979	0.0529985	0.0544065	0.0368832	0.0415199	0.0560434	0.0478727	0.0490915	0.939366	0.0746905	-0.864676	3.37177e-10	2378	5.80525e-08	1	0	1
cg06231565	WNT5B;WNT5B	NM_032642;NM_030775	TSS200;5'UTR	chr12:1739286-1739833	N_Shore	0.841524	0.817949	0.834262	0.907657	0.895757	0.187099	0.194442	0.102526	0.171908	0.196928	0.146257	0.0713617	0.0925282	0.108231	0.102268	0.150269	0.0699801	0.122085	0.85943	0.131991	-0.727439	3.63173e-10	2395	6.20844e-08	1	0	1
cg06035600	MAP3K6	NM_004672	Body	chr1:27687024-27687743	Island	0.968474	0.915023	0.955925	0.975206	0.982606	0.0594997	0.0401735	0.0191693	0.0702053	0.0246028	0.0257304	0.0308686	0.0416879	0.0469676	0.0256926	0.0947955	0.0375815	0.0305197	0.959447	0.042115	-0.917332	4.5498e-10	2470	7.54171e-08	1	0	1
cg22840361				chr15:96887793-96888030	Island	0.964793	0.956996	0.953865	0.983859	0.982864	0.0277006	0.0268077	0.0283885	0.0235536	0.0458976	0.0341689	0.0218912	0.0242653	0.0182275	0.0187864	0.0226452	0.0183974	0.0254497	0.968475	0.02586	-0.942615	4.96184e-10	2492	8.1521e-08	1	0	1
cg24755163				chr7:26415746-26416891	S_Shore	0.955168	0.896542	0.889955	0.927014	0.913522	0.112391	0.096322	0.0562347	0.0549406	0.0741055	0.0718468	0.0714045	0.0715499	0.0951356	0.0955144	0.117706	0.113394	0.0745785	0.91644	0.0850094	-0.831431	5.92185e-10	2554	9.49315e-08	1	0	1
cg06554036				chr8:61834699-61835871	N_Shore	0.951946	0.955073	0.962279	0.970034	0.971486	0.020592	0.0185173	0.0193136	0.0182075	0.0244736	0.0243509	0.0171628	0.0191187	0.0188149	0.0201146	0.0209472	0.0186904	0.0179936	0.962164	0.019869	-0.942295	7.3383e-10	2640	1.13806e-07	1	0	1
cg05756918				chr7:27252681-27253835	Island	0.882616	0.923348	0.908239	0.928251	0.964283	0.064739	0.107329	0.0477274	0.0850231	0.0407082	0.0542374	0.0323361	0.0472735	0.0280739	0.0434707	0.0783347	0.021075	0.0359808	0.921347	0.052793	-0.868554	8.67689e-10	2709	1.31138e-07	1	0	1
cg06842954	PITX2;PITX2	NM_153427;NM_153426	TSS1500;TSS1500	chr4:111560563-111560808	N_Shore	0.94599	0.929478	0.936068	0.955939	0.958987	0.0373558	0.0384063	0.0390358	0.0292712	0.0417971	0.0326769	0.0248952	0.0299181	0.0280887	0.0301212	0.034334	0.0263316	0.0271735	0.945293	0.032262	-0.913031	9.99574e-10	2761	1.48226e-07	1	0	1
cg24541426	HOXD3	NM_006898	5'UTR	chr2:177029413-177029941	Island	0.956779	0.943126	0.95195	0.978854	0.974991	0.0379294	0.056104	0.0298349	0.0450886	0.0439273	0.0397263	0.0317015	0.048465	0.0523381	0.04344	0.0509371	0.0378404	0.0394084	0.96114	0.0428262	-0.918314	1.02096e-09	2770	1.50904e-07	1	0	1
cg11503274	CDX1	NM_001804	Body	chr5:149546027-149546988	Island	0.957459	0.942141	0.934826	0.873	0.96929	0.0273296	0.0421303	0.0725006	0.0237162	0.0384087	0.0892805	0.0331135	0.0397988	0.102759	0.0919693	0.13748	0.0636365	0.0681506	0.935343	0.0638672	-0.871476	1.15769e-09	2820	1.68081e-07	1	0	1
cg12690127	PTPN6	NM_080548	TSS200	chr12:7053149-7053927	S_Shore	0.904543	0.91155	0.922025	0.902649	0.928843	0.0218983	0.0248979	0.0218355	0.0303018	0.030953	0.0311532	0.0198518	0.0228743	0.0242709	0.0252731	0.0240622	0.0224115	0.0212632	0.913922	0.0246959	-0.889226	1.62091e-09	2953	2.24734e-07	1	0	1
cg23677243	MEIS2;MEIS2;MEIS2;MEIS2;MEIS2;MEIS2;MEIS2	NM_172316;NM_170674;NM_170675;NM_172315;NM_002399;NM_170677;NM_170676	Body;Body;Body;Body;Body;Body;Body	chr15:37387386-37387614	Island	0.933029	0.911818	0.916902	0.892715	0.918504	0.0380674	0.0379724	0.0363077	0.0389619	0.0493338	0.049372	0.0292578	0.0333779	0.0333808	0.0355191	0.0489141	0.0338824	0.0349884	0.914593	0.0384104	-0.876183	1.8276e-09	3016	2.48098e-07	1	0	1
cg24903893	EBF1	NM_024007	Body	chr5:158523906-158524598	N_Shore	0.901286	0.969574	0.97283	0.887654	0.9381	0.0893686	0.0735167	0.101644	0.0966422	0.147418	0.178694	0.0558635	0.0736944	0.076556	0.0574312	0.06993	0.100256	0.0895821	0.933889	0.0931228	-0.840766	2.28653e-09	3122	2.99859e-07	1	0	1
cg26103104				chr5:139492723-139492966	N_Shore	0.875089	0.826768	0.841774	0.851038	0.87879	0.0614093	0.059019	0.0733567	0.0615279	0.10012	0.0834903	0.0520749	0.0574289	0.0527437	0.0750259	0.0685521	0.0513055	0.0502667	0.854692	0.0651016	-0.78959	2.35202e-09	3141	3.06582e-07	1	0	1
cg06311863	WNT5A	NM_003392	Body	chr3:55508336-55508708	Island	0.89319	0.886175	0.8868	0.936789	0.945369	0.0551694	0.0550051	0.0348469	0.0306621	0.0503946	0.0418139	0.0368818	0.0745446	0.0543494	0.045623	0.107918	0.0310012	0.0466063	0.909665	0.0511397	-0.858525	3.29379e-09	3323	4.05825e-07	1	0	1
cg12874792	RAD51L1;RAD51L1;RAD51L1	NM_133509;NM_002877;NM_133510	Body;Body;Body			0.957596	0.916824	0.968372	0.955215	0.977037	0.0184225	0.0260111	0.0237614	0.0154326	0.0122477	0.0106669	0.0142777	0.021036	0.017652	0.0183724	0.0631948	0.0166385	0.0154645	0.955009	0.0210137	-0.933995	3.33536e-09	3330	4.10084e-07	1	0	1
cg11254532				chr1:61519352-61519971	S_Shore	0.936528	0.932562	0.938614	0.925945	0.959707	0.0281739	0.0261858	0.0287367	0.0270401	0.0300627	0.0346375	0.0212412	0.0207824	0.0259182	0.0257626	0.0271983	0.0278995	0.0236065	0.938671	0.0267112	-0.91196	3.52191e-09	3362	4.28899e-07	1	0	1
cg21726372	PITX2;PITX2;PITX2	NM_000325;NM_153426;NM_153427	Body;Body;Body	chr4:111542062-111544464	N_Shore	0.95095	0.94201	0.949854	0.898741	0.945513	0.0665233	0.0682946	0.0621572	0.0446051	0.0411318	0.0337248	0.040408	0.0452759	0.0457344	0.0490684	0.0566883	0.036408	0.0425335	0.937413	0.048658	-0.888756	6.65774e-09	3691	7.38511e-07	1	0	1
cg00032912				chr15:96887415-96887616	Island	0.960038	0.949809	0.948303	0.97544	0.976639	0.0279137	0.0294913	0.0274822	0.0271759	0.0293128	0.0314783	0.0240699	0.0247936	0.0310204	0.0264023	0.0323517	0.0265753	0.0294346	0.962046	0.0282694	-0.933776	7.17203e-09	3726	7.88086e-07	1	0	1
cg08900101	TBX5;TBX5;TBX5;TBX5	NM_000192;NM_181486;NM_080717;NM_080718	Body;Body;Body;Body	chr12:114833911-114834210	N_Shore	0.870562	0.839394	0.927872	0.875144	0.864296	0.0975169	0.1064	0.0641266	0.0400391	0.0275196	0.0406976	0.0498935	0.051791	0.0381469	0.0521789	0.0482326	0.0337368	0.0452294	0.875453	0.0535007	-0.821953	7.69673e-09	3770	8.3587e-07	1	0	1
cg15092343	MSX1	NM_002448	TSS1500	chr4:4859632-4860191	Island	0.952998	0.956014	0.935689	0.975249	0.974663	0.0257247	0.0190447	0.0222597	0.015013	0.0292987	0.0279715	0.0159367	0.0264133	0.0310026	0.0248597	0.0222363	0.0181806	0.0179842	0.958923	0.0227635	-0.936159	7.98015e-09	3796	8.60715e-07	1	0	1
cg22371591	MSX1	NM_002448	TSS1500	chr4:4861227-4862241	N_Shore	0.923501	0.877457	0.852209	0.918466	0.881934	0.0876014	0.0824859	0.136318	0.0611734	0.0586819	0.0642042	0.0698856	0.0701198	0.0759527	0.0649667	0.0831156	0.0596543	0.0674831	0.890713	0.075511	-0.815202	8.05761e-09	3799	8.68383e-07	1	0	1
cg25067242	NGF	NM_002506	TSS1500	chr1:115880167-115881332	Island	0.931478	0.963576	0.955179	0.936676	0.957305	0.0235989	0.0192768	0.0216807	0.0163333	0.0208375	0.0227373	0.0247284	0.0260278	0.0199219	0.0205114	0.0249646	0.0214747	0.0224947	0.948843	0.0218914	-0.926952	8.21795e-09	3812	8.82643e-07	1	0	1
cg05589489				chr12:89745168-89748144	S_Shore	0.949274	0.908549	0.948276	0.970145	0.963601	0.051568	0.0500176	0.0418203	0.0468061	0.054761	0.0563118	0.0303441	0.0310221	0.0342481	0.0380157	0.0698363	0.0276347	0.0348677	0.947969	0.0436349	-0.904334	8.65877e-09	3838	9.23688e-07	1	0	1
cg02859421				chr19:3464764-3464992	S_Shore	0.919603	0.920132	0.879915	0.908281	0.944656	0.0245895	0.0610003	0.0267681	0.0212696	0.0217711	0.0287743	0.0172327	0.0205333	0.0191799	0.0196177	0.0319	0.0162841	0.0201487	0.914517	0.025313	-0.889204	1.09978e-08	3995	1.12711e-06	1	0	1
cg10665961	NTN1	NM_004822	Body			0.825118	0.849001	0.835706	0.91021	0.813268	0.111821	0.139439	0.0657987	0.0610512	0.108397	0.106067	0.0461824	0.0767474	0.0485442	0.0902811	0.0728283	0.0409211	0.055929	0.84666	0.0787698	-0.767891	1.23342e-08	4066	1.24199e-06	1	0	1
cg02003272				chr13:50703685-50705025	N_Shore	0.957209	0.913295	0.947922	0.924751	0.970803	0.020849	0.0248284	0.0248674	0.0262796	0.027143	0.036912	0.020484	0.0273058	0.0241198	0.0622738	0.0285149	0.022873	0.0247431	0.942796	0.0285534	-0.914243	1.30873e-08	4102	1.30626e-06	1	0	1
cg16875182	LRRC2;TDGF1;TDGF1	NM_024750;NM_003212;NM_003212	5'UTR;1stExon;5'UTR	chr3:46618307-46618669	S_Shore	0.92997	0.880224	0.873406	0.913237	0.912156	0.0585613	0.0533717	0.0612102	0.0514806	0.0289681	0.0271207	0.0319632	0.0456374	0.0484206	0.0529836	0.0400785	0.057216	0.0510591	0.901799	0.0467747	-0.855024	1.81269e-08	4320	1.71796e-06	1	0	1
cg12431087	FOXP1;FOXP1	NM_032682;NM_001012505	5'UTR;5'UTR			0.89472	0.84588	0.875112	0.863623	0.86515	0.0310733	0.0287318	0.0280782	0.0316294	0.0417624	0.0398018	0.02678	0.0244539	0.0258779	0.0332352	0.0305571	0.0251567	0.0249955	0.868897	0.0301641	-0.838733	1.88513e-08	4345	1.77634e-06	1	0	1
cg18471993				chr6:100917205-100917523	Island	0.964169	0.935314	0.940398	0.960097	0.97636	0.0175753	0.0164403	0.0179758	0.0223618	0.0248687	0.0245372	0.0168803	0.0199789	0.0153408	0.0190501	0.0186952	0.0191744	0.0185159	0.955267	0.0193381	-0.935929	1.93685e-08	4362	1.81796e-06	1	0	1
cg25132276	CDX1	NM_001804	TSS1500	chr5:149546027-149546988	Island	0.967722	0.957029	0.940297	0.928963	0.972952	0.0204464	0.0239491	0.0268589	0.0243646	0.0265514	0.0284216	0.0198408	0.0259459	0.0234585	0.0198513	0.0357254	0.0231997	0.0222023	0.953392	0.0246782	-0.928714	2.1558e-08	4435	1.99017e-06	1	0	1
cg19759671	MGC45800	NR_027107	Body	chr4:183063396-183066370	Island	0.918651	0.913198	0.909277	0.945211	0.95206	0.0234553	0.0230029	0.0307198	0.0320919	0.0284549	0.0300684	0.0243048	0.0197958	0.0196277	0.024639	0.0323828	0.0191143	0.0243981	0.927679	0.0255427	-0.902136	2.92491e-08	4695	2.55065e-06	1	0	1
cg21213973				chr5:72526203-72526497	N_Shore	0.880295	0.8781	0.88701	0.944265	0.956642	0.0519811	0.105038	0.109829	0.0563887	0.0870704	0.106695	0.0411179	0.0682724	0.0523467	0.0819713	0.106355	0.0447723	0.0677826	0.909262	0.0753554	-0.833907	3.03857e-08	4738	2.62572e-06	1	0	1
cg20744163	ZMIZ1	NM_020338	Body	chr10:81002109-81003687	N_Shelf	0.959226	0.943273	0.948588	0.982476	0.982196	0.0126453	0.0134701	0.0115914	0.0138276	0.0133576	0.011058	0.0115975	0.0122701	0.0134594	0.0116913	0.0129902	0.0117487	0.0130405	0.963152	0.012519	-0.950633	3.30393e-08	4804	2.81581e-06	1	0	1
cg20974609	HOXA5	NM_019102	Body	chr7:27182613-27185562	N_Shore	0.934673	0.951742	0.893089	0.855532	0.963374	0.0468873	0.099289	0.0616476	0.0269511	0.0619393	0.0735982	0.0768256	0.0577268	0.140136	0.0989404	0.0928353	0.109697	0.135948	0.919682	0.0832632	-0.836419	3.30717e-08	4806	2.81739e-06	1	0	1
cg25359664				chr19:31839635-31843049	S_Shore	0.879652	0.831088	0.829174	0.836948	0.845394	0.0494795	0.0484518	0.0407992	0.0387562	0.0532933	0.0449993	0.0506358	0.0343369	0.0562874	0.0581968	0.0435963	0.041073	0.0500127	0.844451	0.0469168	-0.797534	3.50626e-08	4857	2.95563e-06	1	0	1
cg11539055	ANTXR2	NM_058172	Body	chr4:80885844-80886148	S_Shore	0.894957	0.804323	0.856481	0.943805	0.95314	0.0356626	0.0636355	0.0455491	0.0337724	0.0398149	0.0392293	0.0381888	0.141398	0.199941	0.090132	0.117821	0.180458	0.0345994	0.890541	0.081554	-0.808987	3.8245e-08	4915	3.18586e-06	1	0	1
cg11597131	HOXD9	NM_014213	3'UTR	chr2:176989337-176989587	N_Shore	0.887572	0.938697	0.887979	0.921633	0.925072	0.0470927	0.0542528	0.0551506	0.0333059	0.0435854	0.0514486	0.031456	0.0417211	0.0398037	0.0445379	0.0420431	0.0325419	0.0423288	0.912191	0.0430207	-0.86917	4.21615e-08	5003	3.45033e-06	1	0	1
cg10134833				chr6:5996185-5996486	N_Shore	0.94508	0.937069	0.89262	0.968072	0.960187	0.0477166	0.0763207	0.0640727	0.0317581	0.0601362	0.050441	0.0440423	0.058903	0.0666555	0.0560606	0.0767184	0.0656557	0.0428806	0.940606	0.0570278	-0.883578	4.87225e-08	5131	3.88778e-06	1	0	1
cg23575603				chr13:50707585-50708019	Island	0.971707	0.945278	0.933368	0.980095	0.983803	0.0190163	0.013784	0.017574	0.0197485	0.0169533	0.028754	0.0220529	0.0251092	0.0222565	0.020949	0.0223345	0.0184571	0.0239335	0.96285	0.0208402	-0.94201	5.59351e-08	5235	4.37464e-06	1	0	1
cg02707854	SLC27A1	NM_198580	Body	chr19:17597344-17598000	S_Shelf	0.960109	0.904652	0.959521	0.961963	0.957887	0.0305972	0.0266155	0.0267291	0.0355264	0.0394125	0.0440112	0.02226	0.0277937	0.0268644	0.0312738	0.0269395	0.0265536	0.0290951	0.948827	0.0302825	-0.918544	7.18015e-08	5472	5.37232e-06	1	0	1
cg27262054	ZFHX3;ZFHX3	NM_006885;NM_001164766	5'UTR;5'UTR			0.892552	0.899558	0.921258	0.922853	0.868466	0.0207599	0.0235129	0.0218126	0.0222752	0.027556	0.0264005	0.0173222	0.0178902	0.025579	0.0235057	0.022302	0.0168347	0.0223008	0.900937	0.0221578	-0.878779	8.27296e-08	5603	6.04525e-06	1	0	1
cg18096962				chr5:72526203-72526497	Island	0.918125	0.878124	0.893306	0.881012	0.930753	0.0204734	0.024906	0.0210948	0.0238094	0.0291141	0.0283237	0.0176772	0.0244359	0.022819	0.0233552	0.0272637	0.0232486	0.0217249	0.900264	0.0237112	-0.876553	9.84558e-08	5778	6.97651e-06	1	0	1
cg05401764	SHOX2;SHOX2;SHOX2	NM_003030;NM_001163678;NM_006884	3'UTR;3'UTR;3'UTR	chr3:157815581-157816095	Island	0.950932	0.900432	0.902161	0.94925	0.927126	0.0196486	0.0216642	0.0193468	0.0194361	0.0129575	0.0141438	0.0228392	0.017123	0.0163363	0.0186866	0.0227116	0.017578	0.0163964	0.92598	0.0183745	-0.907606	1.08467e-07	5899	7.52822e-06	1	0	1
cg21406402	LOC84931	NR_027181	Body			0.95352	0.945431	0.906678	0.937166	0.894682	0.0191165	0.0212828	0.0236697	0.0196979	0.0272475	0.0292138	0.0181102	0.0232918	0.0212198	0.0314991	0.020279	0.0193921	0.0223922	0.927495	0.022801	-0.904694	1.18393e-07	5990	8.0923e-06	1	0	1
cg00221709				chr15:96903311-96903711	S_Shore	0.960581	0.94978	0.961594	0.893012	0.959219	0.0465521	0.0456059	0.0380551	0.0308077	0.0463791	0.0377461	0.0247586	0.0245131	0.0278664	0.0338324	0.0323377	0.0250217	0.0250402	0.944837	0.033732	-0.911105	1.2236e-07	6027	8.31216e-06	1	0	1
cg00166234	LOC100132215;EHBP1;EHBP1;EHBP1;EHBP1	NR_027069;NM_001142616;NM_001142615;NM_001142614;NM_015252	Body;Body;Body;Body;Body	chr2:63272127-63272409	Island	0.966877	0.940591	0.926637	0.986896	0.984033	0.0189735	0.0208996	0.0217849	0.0243935	0.0268794	0.0317378	0.0200023	0.022011	0.0236868	0.0211771	0.0253199	0.025314	0.0220405	0.961007	0.0234016	-0.937605	1.33609e-07	6151	8.89332e-06	1	0	1
cg12379383				chr15:96896928-96897301	Island	0.946744	0.907906	0.9177	0.959898	0.876639	0.0331244	0.0323906	0.0276189	0.0590854	0.0427278	0.0344395	0.0323821	0.038621	0.0689251	0.0516482	0.054533	0.0437944	0.0555438	0.921777	0.044218	-0.877559	1.33633e-07	6152	8.8935e-06	1	0	1
cg05021643	HOXD3	NM_006898	5'UTR	chr2:177029413-177029941	Island	0.966044	0.927024	0.918371	0.981658	0.982977	0.0427713	0.0183021	0.0174676	0.0131612	0.0194779	0.0219986	0.0139132	0.024205	0.024209	0.0167607	0.0182656	0.0183944	0.0178509	0.955215	0.0205214	-0.934693	1.6143e-07	6359	1.03937e-05	1	0	1
cg14201424	MGC45800	NR_027107	Body	chr4:183063396-183066370	Island	0.903926	0.89185	0.868208	0.951353	0.951472	0.0419265	0.0378636	0.0390738	0.0890886	0.0366339	0.0398488	0.0327516	0.0389272	0.0327679	0.0330955	0.0359249	0.0230923	0.0250886	0.913362	0.0389295	-0.874433	1.68356e-07	6407	1.07584e-05	1	0	1
cg26680502	PPP1R16B	NM_015568	TSS1500	chr20:37434206-37435592	N_Shore	0.933921	0.863695	0.859704	0.946911	0.924043	0.0743432	0.0785952	0.0328644	0.038727	0.0887754	0.0813852	0.0866518	0.0903798	0.103526	0.082526	0.0969515	0.0554481	0.0864195	0.905655	0.076661	-0.828994	1.77033e-07	6472	1.11993e-05	1	0	1
cg09187505				chr6:106433984-106434459	Island	0.941418	0.908604	0.928814	0.974407	0.972712	0.0223859	0.0250442	0.0204634	0.0265201	0.0259194	0.0298927	0.0203015	0.0222568	0.0206446	0.0192674	0.0293896	0.0168021	0.0194347	0.945191	0.0229479	-0.922243	1.79592e-07	6484	1.13401e-05	1	0	1
cg17983632				chr6:1619093-1621094	S_Shore	0.897858	0.860385	0.852342	0.888894	0.918178	0.0222109	0.0244348	0.0230687	0.0239604	0.031468	0.0345279	0.0211605	0.0187705	0.0251621	0.022723	0.0276695	0.0185034	0.021325	0.883531	0.0242296	-0.859302	1.82596e-07	6499	1.15032e-05	1	0	1
cg08428188				chr16:85363116-85363360	Island	0.941326	0.908136	0.902754	0.881405	0.946316	0.0204913	0.0224851	0.0282259	0.0237404	0.0304635	0.0316265	0.0246374	0.0221524	0.023791	0.0225151	0.0221029	0.0220695	0.0265756	0.915987	0.0246828	-0.891305	1.83538e-07	6507	1.15484e-05	1	0	1
cg10159630	HOXD3	NM_006898	3'UTR	chr2:177036254-177037213	S_Shore	0.957974	0.908642	0.894189	0.942854	0.953727	0.0163466	0.0151318	0.0168445	0.0115234	0.00826771	0.00806356	0.0138127	0.0160572	0.0146211	0.0154604	0.0154551	0.0121798	0.0158074	0.931477	0.0138132	-0.917664	2.01024e-07	6611	1.24496e-05	1	0	1
cg08076437				chr16:54315602-54316104	Island	0.920718	0.883885	0.875216	0.89821	0.951533	0.0360311	0.0410131	0.0239918	0.0292925	0.0264018	0.0436333	0.0245424	0.0330883	0.0272778	0.0267646	0.0483235	0.0283561	0.025791	0.905912	0.0318852	-0.874027	2.05963e-07	6645	1.26902e-05	1	0	1
cg17361896	HSPA12B	NM_052970	Body	chr20:3730324-3731081	Island	0.90946	0.91255	0.855521	0.847203	0.920648	0.0228371	0.0326126	0.0178945	0.0307201	0.022313	0.0237027	0.0244699	0.0600789	0.0318692	0.0223408	0.0443886	0.0292936	0.0427382	0.889076	0.0311738	-0.857903	2.53827e-07	6884	1.50963e-05	1	0	1
cg23647410				chr1:221051966-221053673	N_Shore	0.935235	0.867263	0.855922	0.934909	0.880889	0.0320198	0.0410725	0.0407552	0.0345462	0.0272717	0.0310648	0.0279586	0.0379203	0.0495746	0.0641095	0.0755628	0.02325	0.0344397	0.894843	0.0399651	-0.854878	2.55656e-07	6898	1.51742e-05	1	0	1
cg12911122	FOXP4;FOXP4;FOXP4	NM_001012427;NM_138457;NM_001012426	5'UTR;5'UTR;5'UTR	chr6:41513652-41516189	S_Shore	0.820542	0.825594	0.805146	0.887956	0.911715	0.071437	0.0901788	0.0415005	0.149586	0.0547146	0.0716683	0.0823752	0.0717417	0.0562818	0.0523624	0.064027	0.0535458	0.0502022	0.85019	0.0699709	-0.78022	2.69875e-07	6977	1.58368e-05	1	0	1
cg02326806				chr15:96887415-96887616	Island	0.915497	0.859614	0.916487	0.962207	0.925321	0.0349043	0.0366779	0.0398281	0.0291151	0.0528844	0.0724132	0.0289254	0.029011	0.0280447	0.0339829	0.0348075	0.0287854	0.0306581	0.915825	0.036926	-0.878899	2.80092e-07	7020	1.63357e-05	1	0	1
cg19447962	RAI1	NM_030665	5'UTR	chr17:17625605-17628500	S_Shore	0.876194	0.936165	0.938591	0.971713	0.89577	0.0239377	0.0235694	0.0202269	0.0211201	0.0488693	0.0624775	0.0214238	0.021381	0.0233625	0.0188163	0.0270777	0.019478	0.0197047	0.923687	0.0270342	-0.896652	2.81706e-07	7026	1.64158e-05	1	0	1
cg19010490	MEIS2;MEIS2;MEIS2;MEIS2;MEIS2;MEIS2;MEIS2	NM_172316;NM_170674;NM_170675;NM_172315;NM_002399;NM_170677;NM_170676	Body;Body;Body;Body;Body;Body;Body	chr15:37387386-37387614	S_Shore	0.962946	0.922836	0.888377	0.924584	0.969565	0.0210535	0.0282017	0.0223683	0.0172692	0.0133633	0.0148403	0.0295	0.0237075	0.0288643	0.0267759	0.0225833	0.0343364	0.0337469	0.933661	0.0243547	-0.909307	2.99086e-07	7119	1.72009e-05	1	0	1
cg11078084	MSX1	NM_002448	3'UTR	chr4:4866438-4866813	N_Shore	0.89142	0.822083	0.900361	0.927127	0.968505	0.0764474	0.128997	0.094633	0.0329197	0.106823	0.0640989	0.0683	0.073716	0.147838	0.119591	0.133501	0.0957862	0.141477	0.901899	0.0987791	-0.80312	3.08051e-07	7166	1.76003e-05	1	0	1
cg10055501	PITX2;PITX2;PITX2	NM_000325;NM_153426;NM_153427	Body;Body;Body	chr4:111542062-111544464	N_Shore	0.860956	0.884592	0.88282	0.945495	0.966068	0.0650653	0.0444541	0.0626707	0.0554867	0.0766171	0.127629	0.0578849	0.0734468	0.08402	0.100793	0.0778153	0.10099	0.0628488	0.907986	0.0761324	-0.831854	3.30248e-07	7249	1.86524e-05	1	0	1
cg22277154				chr13:31019860-31020137	S_Shore	0.966786	0.850687	0.892942	0.802014	0.81312	0.0493538	0.0817464	0.0383585	0.0723831	0.18354	0.178821	0.0322582	0.038483	0.0343295	0.0460871	0.0609811	0.0338197	0.0354092	0.86511	0.0681209	-0.796989	3.5465e-07	7338	1.97878e-05	1	0	1
cg11344997				chr19:3463231-3464358	Island	0.938249	0.868784	0.904286	0.858971	0.922367	0.0364601	0.0464294	0.0498339	0.0517654	0.0581705	0.0691232	0.0424186	0.0443143	0.0495195	0.0421594	0.0531376	0.0543022	0.0547377	0.898531	0.0501824	-0.848349	3.76769e-07	7431	2.07588e-05	1	0	1
cg17721879				chr5:158532294-158532502	Island	0.94723	0.903814	0.892807	0.915189	0.976239	0.0136802	0.0232552	0.0157229	0.0145841	0.0222622	0.0208379	0.0135554	0.0144736	0.0167676	0.0149147	0.0160116	0.0170869	0.0166434	0.927056	0.0169074	-0.910149	4.43497e-07	7673	2.36646e-05	1	0	1
cg04255276	LTBP3;LTBP3;LTBP3	NM_001164266;NM_021070;NM_001130144	Body;Body;Body	chr11:65313843-65314455	Island	0.957002	0.898333	0.903362	0.970367	0.968807	0.0176584	0.0154359	0.0134482	0.0171022	0.0206212	0.0312093	0.0125817	0.0241375	0.0141358	0.0126663	0.0146677	0.0117037	0.0152406	0.939574	0.0169699	-0.922604	4.43703e-07	7674	2.36725e-05	1	0	1
cg26267388				chr2:119592602-119593845	N_Shore	0.948581	0.931824	0.885641	0.973232	0.963818	0.0162688	0.0146313	0.0150379	0.0192101	0.0183012	0.0225924	0.0143242	0.0163388	0.0166542	0.0163314	0.0164805	0.0186198	0.0165506	0.940619	0.0170262	-0.923593	4.51093e-07	7696	2.3998e-05	1	0	1
cg11358405						0.911802	0.858177	0.857468	0.834609	0.803084	0.0288881	0.0288325	0.0578946	0.0464781	0.0662433	0.0349265	0.039376	0.056202	0.0395	0.0346776	0.0396433	0.0145242	0.0209525	0.853028	0.0390876	-0.81394	4.76508e-07	7789	2.50474e-05	1	0	1
cg17512474	CDX1	NM_001804	TSS200	chr5:149546027-149546988	Island	0.925672	0.903603	0.877344	0.977842	0.980462	0.0170711	0.0289398	0.0428374	0.0183296	0.0284349	0.0489501	0.018869	0.0258496	0.027723	0.0165578	0.0776216	0.0224137	0.0334002	0.932984	0.0313075	-0.901677	5.3925e-07	7996	2.76116e-05	1	0	1
cg13932731	MIR219-2	NR_029837	TSS200	chr9:131154346-131155923	Island	0.907964	0.879164	0.806967	0.890655	0.932907	0.0221611	0.0630553	0.0348113	0.0311374	0.0439861	0.0530322	0.0401896	0.0688766	0.0546572	0.0833023	0.101928	0.0477321	0.057656	0.883531	0.0540404	-0.829491	5.56223e-07	8044	2.83108e-05	1	0	1
cg21951729	NCRNA00085	NR_024330	Body	chr19:52206244-52206726	Island	0.930904	0.891549	0.849863	0.897795	0.954647	0.0210404	0.0167854	0.0185946	0.0555221	0.0251759	0.0226029	0.01952	0.0256596	0.0202426	0.0169759	0.0197237	0.0178562	0.0171596	0.904952	0.0228353	-0.882116	6.05356e-07	8175	3.03178e-05	1	0	1
cg23468002				chr5:158532294-158532502	Island	0.961894	0.911476	0.895308	0.913857	0.983282	0.0150805	0.013531	0.0169488	0.0184807	0.0188067	0.0185632	0.01466	0.0152253	0.0247875	0.0219534	0.0213913	0.0158464	0.014147	0.933163	0.0176478	-0.915516	6.2679e-07	8239	3.11474e-05	1	0	1
cg03383508				chr2:119592602-119593845	N_Shore	0.935978	0.940746	0.90619	0.976179	0.873791	0.0188102	0.0248711	0.0338186	0.0183898	0.0229916	0.0229034	0.0162329	0.0295876	0.0223077	0.0176925	0.0384782	0.0209058	0.0275721	0.926577	0.024197	-0.90238	6.30785e-07	8249	3.13079e-05	1	0	1
cg13207326	MSX1	NM_002448	TSS1500	chr4:4859632-4860191	Island	0.930868	0.905021	0.861221	0.962202	0.936983	0.0198319	0.0349541	0.0231433	0.0235585	0.0230622	0.0364295	0.0158728	0.0194944	0.0333575	0.0262937	0.0197819	0.0230791	0.0276582	0.919259	0.0251167	-0.894142	6.43326e-07	8284	3.17955e-05	1	0	1
cg24436715				chr19:31847946-31848209	Island	0.912698	0.852408	0.881655	0.855719	0.938314	0.0337797	0.0272931	0.0265368	0.0233475	0.0359269	0.0342545	0.0199729	0.0199956	0.0259287	0.0323227	0.0248999	0.0261554	0.0228576	0.888159	0.0271747	-0.860984	6.94488e-07	8415	3.37898e-05	1	0	1
cg20996351	MAP3K6	NM_004672	Body	chr1:27687024-27687743	Island	0.95732	0.891516	0.920722	0.980056	0.978588	0.0127836	0.0146455	0.0140283	0.0144771	0.0137708	0.0162734	0.0128027	0.0128869	0.0150552	0.0128465	0.0144283	0.0140455	0.0140832	0.945641	0.0140098	-0.931631	7.00874e-07	8441	3.39954e-05	1	0	1
cg02497558	HOXB1	NM_002144	TSS1500	chr17:46607804-46608390	S_Shore	0.943113	0.876595	0.875857	0.936367	0.959404	0.0252556	0.0378824	0.0213845	0.0278051	0.0319114	0.0139111	0.0212081	0.0263076	0.0223114	0.0241619	0.0336768	0.0175129	0.0254447	0.918267	0.0252903	-0.892977	7.18691e-07	8482	3.46911e-05	1	0	1
cg24161057	TSTD1;TSTD1;TSTD1	NM_001113206;NM_001113205;NM_001113207	TSS200;TSS200;TSS200	chr1:161008377-161008830	Island	0.922144	0.955989	0.8545	0.955467	0.938651	0.0247489	0.0235375	0.0247695	0.0242528	0.0353069	0.0601032	0.0268052	0.0225911	0.0242341	0.0222042	0.025651	0.0275504	0.0237436	0.92535	0.0281153	-0.897235	7.26578e-07	8497	3.50099e-05	1	0	1
cg13826564	LTBP3;LTBP3;LTBP3	NM_001164266;NM_021070;NM_001130144	Body;Body;Body	chr11:65305935-65308502	Island	0.916837	0.865066	0.869319	0.817483	0.84698	0.0193717	0.0166738	0.0144332	0.020353	0.0194366	0.0174254	0.013473	0.0171155	0.0167181	0.0159202	0.0148484	0.0165064	0.0159236	0.863137	0.0167845	-0.846352	7.90308e-07	8624	3.75199e-05	1	0	1
cg05575614				chr6:106433984-106434459	Island	0.894449	0.886413	0.865058	0.933007	0.969409	0.0190704	0.0208668	0.0210204	0.0250119	0.0413008	0.0480874	0.0232151	0.0203574	0.0170352	0.0226548	0.0274132	0.0196857	0.0241426	0.909667	0.025374	-0.884293	7.94593e-07	8631	3.76927e-05	1	0	1
cg01951879				chr16:54315602-54316104	Island	0.9187	0.879502	0.86639	0.938198	0.977814	0.0769094	0.0611572	0.0365518	0.0414396	0.0613194	0.0650734	0.0645349	0.0715154	0.0459096	0.0620643	0.0776687	0.0838808	0.0453678	0.916121	0.0610302	-0.855091	8.20784e-07	8700	3.86264e-05	1	0	1
cg24142603	MSC	NM_005098	3'UTR	chr8:72753874-72754755	Island	0.953078	0.860249	0.930758	0.957082	0.961741	0.0498705	0.024102	0.0262573	0.0390653	0.033911	0.0292949	0.0330666	0.0293085	0.0279265	0.0347902	0.0422695	0.0239057	0.0434171	0.932581	0.0336296	-0.898952	8.71087e-07	8803	4.0514e-05	1	0	1
cg23887948	STRA6;STRA6;STRA6;STRA6;STRA6	NM_001142617;NM_001142618;NM_001142619;NM_022369;NM_001142620	5'UTR;5'UTR;5'UTR;5'UTR;5'UTR			0.92952	0.870776	0.844733	0.898819	0.938941	0.0328164	0.0395507	0.0393462	0.0422852	0.0481182	0.0412458	0.0337936	0.0295497	0.036341	0.023865	0.0356206	0.0367971	0.0332413	0.896558	0.0363516	-0.860206	8.80739e-07	8820	4.08839e-05	1	0	1
cg17367884	TBC1D16	NM_019020	Body	chr17:77924080-77924423	Island	0.947085	0.863619	0.90798	0.874312	0.971189	0.0257976	0.0339417	0.0606084	0.0233329	0.02745	0.0442831	0.0289457	0.0399807	0.0693937	0.0557581	0.0463269	0.0383835	0.0431488	0.912837	0.0413347	-0.871502	9.39354e-07	8930	4.30678e-05	1	0	1
cg17124387	CBX4	NM_003655	Body	chr17:77812016-77812276	N_Shore	0.876202	0.877573	0.803518	0.932652	0.889583	0.0246906	0.0298209	0.0282174	0.0222485	0.0584284	0.078166	0.0287252	0.0241148	0.0287413	0.0330101	0.0329314	0.0290189	0.0328668	0.875906	0.0346908	-0.841215	9.63362e-07	8974	4.39519e-05	1	0	1
cg07996594	RUNX3;RUNX3	NM_004350;NM_001031680	TSS1500;Body	chr1:25255527-25259005	Island	0.978601	0.958237	0.924544	0.874282	0.984629	0.0210505	0.0375447	0.0362811	0.0190856	0.00861876	0.00758752	0.0146851	0.010814	0.011184	0.0108968	0.0173114	0.0107874	0.0195741	0.944059	0.0173401	-0.926719	9.83548e-07	9006	4.47134e-05	1	0	1
cg25449484	NR2F1	NM_005654	Body	chr5:92929268-92929489	Island	0.941331	0.925043	0.878204	0.978925	0.981448	0.0172062	0.0220317	0.0212349	0.0196953	0.0321495	0.0232966	0.0164175	0.0214509	0.0205811	0.0197085	0.0178928	0.0193481	0.0185522	0.94099	0.0207358	-0.920254	1.03129e-06	9080	4.65015e-05	1	0	1
cg02075410	LRBA;MAB21L2;MAB21L2	NM_006726;NM_006439;NM_006439	Body;1stExon;5'UTR	chr4:151504011-151505085	Island	0.948735	0.904277	0.899069	0.880784	0.986782	0.0131403	0.0127894	0.0127266	0.0179342	0.00851811	0.012722	0.0112192	0.0183354	0.0227887	0.0161127	0.0143347	0.0135798	0.0249384	0.923929	0.0153184	-0.908611	1.10831e-06	9201	4.93173e-05	1	0	1
cg15812753	HOXD3	NM_006898	5'UTR	chr2:177029413-177029941	Island	0.949586	0.862306	0.908965	0.966331	0.975357	0.0552377	0.0744794	0.0422771	0.0705213	0.0595397	0.0559867	0.0368683	0.0552245	0.0739664	0.0606244	0.079575	0.0558564	0.0639809	0.932509	0.0603183	-0.872191	1.17989e-06	9320	5.18324e-05	1	0	1
cg16792302	MAP1D	NM_199227	Body	chr2:172944988-172945384	Island	0.84835	0.805547	0.846173	0.912473	0.929644	0.0882811	0.0727337	0.0695247	0.0422279	0.0954163	0.0732751	0.0346001	0.0376362	0.0470151	0.0547985	0.0499141	0.0280843	0.0424679	0.868438	0.0566134	-0.811824	1.18143e-06	9326	5.18665e-05	1	0	1
cg17818471				chr2:177012371-177012675	Island	0.956277	0.920174	0.869448	0.97203	0.9787	0.0459395	0.039485	0.0472299	0.0286385	0.0277564	0.0367158	0.0273425	0.0365409	0.0377807	0.0271189	0.0370288	0.0270806	0.0290054	0.939326	0.0344356	-0.90489	1.22571e-06	9396	5.34096e-05	1	0	1
cg07301329	KIAA0182;KIAA0182	NM_001134473;NM_014615	5'UTR;Body	chr16:85644947-85649027	Island	0.963046	0.968899	0.875118	0.981474	0.906714	0.0198571	0.0225918	0.0250159	0.0196142	0.0158747	0.0146027	0.0186071	0.0340276	0.0335316	0.027926	0.0219884	0.0244661	0.022627	0.93905	0.0231331	-0.915917	1.31814e-06	9536	5.65941e-05	1	0	1
cg23889772	COL5A3	NM_015719	Body	chr19:10077031-10077444	Island	0.900674	0.845485	0.841753	0.909723	0.947034	0.0287828	0.0209653	0.0255992	0.0245433	0.0307139	0.0399115	0.0249251	0.050569	0.020927	0.0370404	0.0288777	0.0179916	0.0280367	0.888934	0.0291449	-0.859789	1.32443e-06	9544	5.68163e-05	1	0	1
cg11115622	PLEKHG3	NM_015549	TSS1500	chr14:65170876-65172007	N_Shore	0.957579	0.87831	0.887141	0.98225	0.976935	0.042842	0.0235913	0.01989	0.0251574	0.0261385	0.0517111	0.018685	0.0340312	0.0281444	0.0194094	0.0291983	0.0173805	0.0161788	0.936443	0.0271045	-0.909338	1.58267e-06	9915	6.53541e-05	1	0	1
cg18749563	TBC1D16	NM_019020	Body	chr17:77924080-77924423	Island	0.91779	0.853515	0.885228	0.971642	0.97338	0.0307779	0.0261759	0.0329721	0.0328433	0.0644394	0.0790584	0.0272044	0.0248877	0.0349796	0.0315718	0.0302883	0.0291759	0.0381679	0.920311	0.0371187	-0.883192	1.59104e-06	9928	6.56137e-05	1	0	1
cg21501525				chr19:31843880-31844183	Island	0.920071	0.841608	0.827569	0.920103	0.907087	0.0133618	0.0148923	0.0132587	0.0221666	0.0172879	0.0187751	0.0142169	0.0168715	0.0174247	0.0158736	0.0157509	0.0138264	0.0152454	0.883288	0.0160732	-0.867214	1.70153e-06	10082	6.90984e-05	1	0	1
cg26708319	PITX2;PITX2	NM_153426;NM_153427	Body;Body	chr4:111553079-111554210	N_Shore	0.900903	0.829828	0.885105	0.954894	0.951937	0.0171268	0.0219004	0.0260578	0.0187818	0.0446924	0.0549275	0.0178078	0.0176665	0.01739	0.0204912	0.021107	0.0173004	0.0238984	0.904533	0.0245499	-0.879983	2.00368e-06	10481	7.8271e-05	1	0	1
cg21198219				chr11:128560103-128560537	N_Shore	0.925805	0.927539	0.926635	0.810134	0.914178	0.0230426	0.0335056	0.0164577	0.0193296	0.0171504	0.0135778	0.0321519	0.0312763	0.0211809	0.0237609	0.0422859	0.0218124	0.0306749	0.900858	0.0250928	-0.875765	2.27943e-06	10802	8.63964e-05	1	0	1
cg02081006	PRDM6	NM_001136239	Body	chr5:122430676-122431443	N_Shore	0.839865	0.848841	0.841361	0.920374	0.952503	0.0597485	0.0702516	0.0847319	0.0557613	0.0631019	0.0747319	0.0598975	0.0466278	0.0459395	0.0470886	0.071172	0.0355322	0.0464627	0.880589	0.0585421	-0.822047	2.38919e-06	10928	8.95126e-05	1	0	1
cg03760191				chr10:22623350-22625875	N_Shore	0.962406	0.94584	0.946327	0.843441	0.978826	0.0323461	0.0302315	0.0271614	0.0235782	0.0304279	0.0324657	0.0291542	0.0359581	0.0398777	0.0411219	0.0427004	0.0245378	0.03695	0.935368	0.0328085	-0.90256	2.61174e-06	11152	9.58851e-05	1	0	1
cg10612492	PCOLCE	NM_002593	Body	chr7:100201614-100203652	Island	0.951017	0.920384	0.856293	0.840669	0.952211	0.0438993	0.0323812	0.0228361	0.0289446	0.0400447	0.034209	0.0304216	0.0270543	0.0302267	0.0289202	0.0254665	0.0259828	0.026018	0.904115	0.0304927	-0.873622	2.87871e-06	11425	0.000103161	1	0	1
cg23547017	HOXD3	NM_006898	5'UTR	chr2:177029413-177029941	S_Shore	0.959199	0.862635	0.873558	0.974657	0.976921	0.0226866	0.0217867	0.0147389	0.0269217	0.0221005	0.0265312	0.0159211	0.0230254	0.0215559	0.0166352	0.0224717	0.0167964	0.0192779	0.929394	0.0208038	-0.90859	3.45589e-06	11940	0.000118503	1	0	1
cg02102533	CCDC102A	NM_033212	Body	chr16:57562451-57563325	Island	0.939571	0.856049	0.864994	0.976523	0.971356	0.0168929	0.0261975	0.0173341	0.0257495	0.0262284	0.0427631	0.015567	0.0184913	0.0245337	0.0154393	0.0180285	0.0179136	0.0189691	0.921699	0.0218545	-0.899844	3.59594e-06	12050	0.00012218	1	0	1
cg03199745	FLJ12825	NR_026655	Body	chr12:54454249-54454458	Island	0.96492	0.927011	0.927806	0.815779	0.975131	0.0442318	0.0601776	0.0247493	0.0456903	0.0486318	0.0271424	0.0393249	0.0507062	0.048528	0.0261406	0.0860154	0.0303335	0.0704609	0.922129	0.0463179	-0.875812	3.82528e-06	12237	0.000127986	1	0	1
cg20291436	PITX2;PITX2;PITX2	NM_000325;NM_153426;NM_153427	Body;Body;Body	chr4:111539228-111539483	Island	0.880867	0.809135	0.891299	0.937287	0.966871	0.0179315	0.0195701	0.0245356	0.0197037	0.0352492	0.0373751	0.0165181	0.0205089	0.0272816	0.0198254	0.0216924	0.0180776	0.0313377	0.897092	0.0238159	-0.873276	4.95367e-06	12958	0.000156518	1	0	1
cg00818899				chr14:23291689-23292278	N_Shore	0.924358	0.949372	0.805887	0.839689	0.877783	0.0506009	0.0373335	0.050323	0.050321	0.0502811	0.0511864	0.0385994	0.0466571	0.0452057	0.0337415	0.0424403	0.0509246	0.0466636	0.879418	0.0457137	-0.833704	5.5791e-06	13349	0.000171116	1	0	1
cg18424208	CDX1	NM_001804	TSS200	chr5:149546027-149546988	Island	0.874106	0.919643	0.837652	0.979693	0.979831	0.0103627	0.0139583	0.0133692	0.014449	0.0142071	0.013809	0.0117889	0.0128679	0.0137557	0.0124503	0.0194333	0.0116193	0.0125856	0.918185	0.0134351	-0.90475	5.66053e-06	13398	0.000172978	1	0	1
cg21167532	KIAA1522	NM_020888	Body			0.974572	0.969372	0.930759	0.854878	0.805707	0.0757544	0.0512838	0.0137892	0.0609581	0.02848	0.0209465	0.0245994	0.0788118	0.0288339	0.0406903	0.0390093	0.0147152	0.0181213	0.907058	0.0381533	-0.868904	7.36895e-06	14275	0.000211351	1	0	1
cg26942432				chr15:99557978-99559170	N_Shore	0.801107	0.941668	0.960948	0.978161	0.976413	0.0613081	0.0482221	0.0421233	0.030772	0.0654923	0.0526198	0.0285308	0.0408085	0.0256026	0.046687	0.0490293	0.0243454	0.033957	0.931659	0.0422691	-0.88939	9.65075e-06	15320	0.000257915	1	0	1
