# Supplementary material for: The gene expression profiles of induced pluripotent stem cells from individuals with childhood cerebral adrenoleukodystrophy are consistent with proposed mechanisms of pathogenesis
Source: Stem Cell Res Ther. 2012 Oct 4;3(5):39. doi: 10.1186/scrt130 (PMC3580430; doi:10.1186/scrt130)
Supplement: Additional file 13 — Differentially methylated loci (DML) between patient and control fibroblasts and induced pluripotent stem cells (iPSCs). A complete list of DML between patient and control fibroblasts and iPSCs is provided. [file scrt130-S13.XLSX]

## Sheet: Additional_File_13
Additional File 13. Differentially methylated loci (DML) between patient and control fibroblasts and iPSCs.
Illumina TargetID	UCSC CpG Island Position (GRCh37/hg19) assembly	Proximal UCSC RefGenes*	b-value Control1 Fibroblast	b-value Control2 Fibroblast	b-value Control3 Fibroblast	b-value CCALD1 Fibroblast	b-value CCALD2 Fibroblast	Average Control Fibroblast	Average CCALD Fibroblast
cg16529477	chr2:223162946-223163912	PAX3 and CCDC140	0.1932	0.1065	0.055	0.962	0.906	0.1182	0.934
cg27020349	chr6:144643174-144643224	UTRN	0.0717	0.0659	0.0803	0.9343	0.9456	0.0726	0.94
cg19245335	chr21:43242237-43242468	PRDM15	0.1105	0.1363	0.1445	0.9332	0.9647	0.1304	0.949
cg20446334	chr17:79008929-79009762	BAIAP2	0.081	0.101	0.144	0.9048	0.8116	0.1087	0.8582
cg08589354	chr16:86549069-86550512		0.9037	0.8461	0.8923	0.0993	0.0707	0.8807	0.085
Illumina TargetID	UCSC CpG Island Position (GRCh37/hg19) assembly	Proximal UCSC RefGenes*	b-value Control2 iPS1	b-value Control2 iPS3	b-value Control2 iPS4	b-value Control3 iPS1	b-value Control1 iPS1	b-value Control1 iPS2	b-value Control1 iPS3	b-value Control1 iPS4	b-value CCALD1 iPS1	b-value CCALD1 iPS2	b-value CCALD1 iPS3	b-value CCALD1 iPS4	b-value CCALD2 iPS1	Average Control iPSC	Average CCALD iPSC
cg19245335	chr21:43242237-43242468	PRDM15	0.1193	0.1563	0.062	0.084	0.1083	0.0918	0.0943	0.0737	0.9242	0.8907	0.9264	0.9011	0.9231	0.0987125	0.9131
*As provided in the Illumina gene annotation file.
